# Supplementary material for: Comparative analysis of the daily liver transcriptomes in wild nocturnal bats
Source: BMC Genomics. 2022 Aug 10;23:572. doi: 10.1186/s12864-022-08823-y (PMC9367025; doi:10.1186/s12864-022-08823-y)
Supplement: Supplementary file 2 — Additional file 2: Table S1. GO cell component enrichment data of six pairwise comparisons. [file 12864_2022_8823_MOESM2_ESM.xlsx]

## Sheet: Satiation vs Sleep
Comparative Analysis of the Daily Liver Transcriptomes in Wild Nocturnal Bats
Yujia Chu1, Jingjing Li1, Lei Feng2, Guoting Zhang1, Hui Wu1, Tinglei Jiang2, Hui Wang1* and Jiang Feng1, 2*
Table S1. GO cell component enrichment data of six pairwise comparisons.
GO ID	Description	GeneRatio (1459)	BgRatio (62779)	pvalue	fdr	Gene ID
Go cell component categories significantly enriched by up-regulated genes.
GO:0042470	melanosome	10	307	2.1e-12	1.9593e-09	TRINITY_DN135296_c4_g1;TRINITY_DN135296_c4_g3;TRINITY_DN135296_c4_g4;TRINITY_DN135296_c4_g6;TRINITY_DN145242_c2_g1;TRINITY_DN145242_c2_g2;TRINITY_DN145242_c2_g4;TRINITY_DN145242_c2_g5;TRINITY_DN152564_c7_g4;TRINITY_DN157049_c4_g1
GO:0048770	pigment granule	10	307	2.1e-12	1.9593e-09	TRINITY_DN135296_c4_g1;TRINITY_DN135296_c4_g3;TRINITY_DN135296_c4_g4;TRINITY_DN135296_c4_g6;TRINITY_DN145242_c2_g1;TRINITY_DN145242_c2_g2;TRINITY_DN145242_c2_g4;TRINITY_DN145242_c2_g5;TRINITY_DN152564_c7_g4;TRINITY_DN157049_c4_g1
GO:0048471	perinuclear region of cytoplasm	14	2081	6.3e-08	3.9186e-05	TRINITY_DN128912_c1_g1;TRINITY_DN128912_c2_g1;TRINITY_DN128912_c2_g4;TRINITY_DN133837_c2_g1;TRINITY_DN133837_c2_g2;TRINITY_DN135296_c4_g3;TRINITY_DN136344_c1_g4;TRINITY_DN143015_c1_g2;TRINITY_DN147165_c2_g1;TRINITY_DN148108_c2_g3;TRINITY_DN150242_c2_g2;TRINITY_DN152564_c7_g4;TRINITY_DN157624_c11_g1;TRINITY_DN159259_c9_g2
GO:0031984	organelle subcompartment	19	4528	3.4e-07	0.000156744	TRINITY_DN128912_c1_g1;TRINITY_DN128912_c2_g1;TRINITY_DN128912_c2_g4;TRINITY_DN133837_c2_g1;TRINITY_DN133837_c2_g2;TRINITY_DN134207_c0_g1;TRINITY_DN136344_c1_g4;TRINITY_DN143015_c1_g2;TRINITY_DN145242_c2_g4;TRINITY_DN145242_c2_g5;TRINITY_DN146013_c2_g3;TRINITY_DN146617_c2_g5;TRINITY_DN147165_c2_g1;TRINITY_DN148727_c2_g1;TRINITY_DN149938_c0_g2;TRINITY_DN150242_c2_g2;TRINITY_DN152564_c7_g4;TRINITY_…
GO:0044432	endoplasmic reticulum part	16	3240	4.2e-07	0.000156744	TRINITY_DN133837_c2_g1;TRINITY_DN133837_c2_g2;TRINITY_DN134207_c0_g1;TRINITY_DN136344_c1_g4;TRINITY_DN143015_c1_g2;TRINITY_DN145242_c2_g1;TRINITY_DN145242_c2_g2;TRINITY_DN145242_c2_g4;TRINITY_DN145242_c2_g5;TRINITY_DN146617_c2_g5;TRINITY_DN147165_c2_g1;TRINITY_DN149938_c0_g2;TRINITY_DN150242_c2_g2;TRINITY_DN152564_c7_g4;TRINITY_DN156320_c1_g1;TRINITY_DN159259_c9_g2
GO:0042175	nuclear outer membrane-endoplasmic reticulum membrane network	15	2888	5.5e-07	0.00017105	TRINITY_DN122153_c4_g2;TRINITY_DN133837_c2_g1;TRINITY_DN133837_c2_g2;TRINITY_DN134207_c0_g1;TRINITY_DN136344_c1_g4;TRINITY_DN143015_c1_g2;TRINITY_DN145242_c2_g4;TRINITY_DN145242_c2_g5;TRINITY_DN146617_c2_g5;TRINITY_DN147165_c2_g1;TRINITY_DN149938_c0_g2;TRINITY_DN150242_c2_g2;TRINITY_DN152564_c7_g4;TRINITY_DN156320_c1_g1;TRINITY_DN159259_c9_g2
GO:0005789	endoplasmic reticulum membrane	14	2812	2.3e-06	0.0005598	TRINITY_DN133837_c2_g1;TRINITY_DN133837_c2_g2;TRINITY_DN134207_c0_g1;TRINITY_DN136344_c1_g4;TRINITY_DN143015_c1_g2;TRINITY_DN145242_c2_g4;TRINITY_DN145242_c2_g5;TRINITY_DN146617_c2_g5;TRINITY_DN147165_c2_g1;TRINITY_DN149938_c0_g2;TRINITY_DN150242_c2_g2;TRINITY_DN152564_c7_g4;TRINITY_DN156320_c1_g1;TRINITY_DN159259_c9_g2
GO:0098827	endoplasmic reticulum subcompartment	14	2822	2.4e-06	0.0005598	TRINITY_DN133837_c2_g1;TRINITY_DN133837_c2_g2;TRINITY_DN134207_c0_g1;TRINITY_DN136344_c1_g4;TRINITY_DN143015_c1_g2;TRINITY_DN145242_c2_g4;TRINITY_DN145242_c2_g5;TRINITY_DN146617_c2_g5;TRINITY_DN147165_c2_g1;TRINITY_DN149938_c0_g2;TRINITY_DN150242_c2_g2;TRINITY_DN152564_c7_g4;TRINITY_DN156320_c1_g1;TRINITY_DN159259_c9_g2
GO:0005783	endoplasmic reticulum	18	4693	2.7e-06	0.0005598	TRINITY_DN122153_c4_g2;TRINITY_DN133837_c2_g1;TRINITY_DN133837_c2_g2;TRINITY_DN134207_c0_g1;TRINITY_DN136344_c1_g4;TRINITY_DN140116_c3_g3;TRINITY_DN143015_c1_g2;TRINITY_DN145242_c2_g1;TRINITY_DN145242_c2_g2;TRINITY_DN145242_c2_g4;TRINITY_DN145242_c2_g5;TRINITY_DN146617_c2_g5;TRINITY_DN147165_c2_g1;TRINITY_DN149938_c0_g2;TRINITY_DN150242_c2_g2;TRINITY_DN152564_c7_g4;TRINITY_DN156320_c1_g1;TRINITY_…
GO:0034663	endoplasmic reticulum chaperone complex	3	26	3.4e-06	0.00063444	TRINITY_DN145242_c2_g4;TRINITY_DN145242_c2_g5;TRINITY_DN152564_c7_g4
GO:0012505	endomembrane system	28	11212	1.2e-05	0.00203564	TRINITY_DN116159_c0_g1;TRINITY_DN122153_c4_g2;TRINITY_DN128912_c1_g1;TRINITY_DN128912_c2_g1;TRINITY_DN128912_c2_g4;TRINITY_DN129872_c0_g5;TRINITY_DN133837_c2_g1;TRINITY_DN133837_c2_g2;TRINITY_DN134207_c0_g1;TRINITY_DN136344_c1_g4;TRINITY_DN140116_c3_g3;TRINITY_DN143015_c1_g2;TRINITY_DN145242_c2_g1;TRINITY_DN145242_c2_g2;TRINITY_DN145242_c2_g4;TRINITY_DN145242_c2_g5;TRINITY_DN146013_c2_g3;TRINITY_…
GO:0005576	extracellular region	28	11595	2.2e-05	0.003421	TRINITY_DN115562_c0_g2;TRINITY_DN122153_c4_g2;TRINITY_DN129217_c3_g1;TRINITY_DN129515_c1_g1;TRINITY_DN129872_c0_g5;TRINITY_DN135296_c4_g1;TRINITY_DN135296_c4_g3;TRINITY_DN135296_c4_g6;TRINITY_DN136344_c1_g4;TRINITY_DN138710_c0_g2;TRINITY_DN140116_c3_g3;TRINITY_DN143015_c1_g2;TRINITY_DN145242_c2_g4;TRINITY_DN145242_c2_g5;TRINITY_DN147165_c2_g1;TRINITY_DN147458_c5_g4;TRINITY_DN148727_c2_g1;TRINITY_…
GO:0031410	cytoplasmic vesicle	16	4597	3.6e-05	0.00493157	TRINITY_DN116159_c0_g1;TRINITY_DN129379_c1_g1;TRINITY_DN129872_c0_g5;TRINITY_DN135296_c4_g1;TRINITY_DN135296_c4_g3;TRINITY_DN135296_c4_g4;TRINITY_DN135296_c4_g6;TRINITY_DN145242_c2_g1;TRINITY_DN145242_c2_g2;TRINITY_DN145242_c2_g4;TRINITY_DN145242_c2_g5;TRINITY_DN146013_c2_g3;TRINITY_DN152404_c3_g3;TRINITY_DN152564_c7_g4;TRINITY_DN157049_c4_g1;TRINITY_DN157624_c11_g1
GO:0097708	intracellular vesicle	16	4605	3.7e-05	0.00493157	TRINITY_DN116159_c0_g1;TRINITY_DN129379_c1_g1;TRINITY_DN129872_c0_g5;TRINITY_DN135296_c4_g1;TRINITY_DN135296_c4_g3;TRINITY_DN135296_c4_g4;TRINITY_DN135296_c4_g6;TRINITY_DN145242_c2_g1;TRINITY_DN145242_c2_g2;TRINITY_DN145242_c2_g4;TRINITY_DN145242_c2_g5;TRINITY_DN146013_c2_g3;TRINITY_DN152404_c3_g3;TRINITY_DN152564_c7_g4;TRINITY_DN157049_c4_g1;TRINITY_DN157624_c11_g1
GO:0005790	smooth endoplasmic reticulum	3	90	0.00015	0.01866	TRINITY_DN136344_c1_g4;TRINITY_DN145242_c2_g4;TRINITY_DN145242_c2_g5
GO:0005788	endoplasmic reticulum lumen	5	467	0.00018	0.0209925	TRINITY_DN145242_c2_g1;TRINITY_DN145242_c2_g2;TRINITY_DN145242_c2_g4;TRINITY_DN145242_c2_g5;TRINITY_DN152564_c7_g4
GO:0044444	cytoplasmic part	43	25153	0.00025	0.0274412	TRINITY_DN100227_c0_g1;TRINITY_DN116159_c0_g1;TRINITY_DN122153_c4_g2;TRINITY_DN122260_c1_g1;TRINITY_DN123853_c5_g1;TRINITY_DN128826_c0_g2;TRINITY_DN128912_c1_g1;TRINITY_DN128912_c2_g1;TRINITY_DN128912_c2_g4;TRINITY_DN129379_c1_g1;TRINITY_DN129515_c1_g1;TRINITY_DN129872_c0_g5;TRINITY_DN133837_c2_g1;TRINITY_DN133837_c2_g2;TRINITY_DN134207_c0_g1;TRINITY_DN135296_c4_g1;TRINITY_DN135296_c4_g3;TRINITY_…
GO:0070469	respiratory chain	4	291	0.00033	0.03421	TRINITY_DN122260_c1_g1;TRINITY_DN128826_c0_g2;TRINITY_DN129515_c1_g1;TRINITY_DN158095_c5_g3
GO:0032587	ruffle membrane	4	305	0.00039	0.0383021	TRINITY_DN135296_c4_g1;TRINITY_DN135296_c4_g3;TRINITY_DN135296_c4_g6;TRINITY_DN157049_c4_g1
GO:0031982	vesicle	24	10831	0.00044	0.041052	TRINITY_DN116159_c0_g1;TRINITY_DN122153_c4_g2;TRINITY_DN129217_c3_g1;TRINITY_DN129379_c1_g1;TRINITY_DN129515_c1_g1;TRINITY_DN129872_c0_g5;TRINITY_DN135296_c4_g1;TRINITY_DN135296_c4_g3;TRINITY_DN135296_c4_g4;TRINITY_DN135296_c4_g6;TRINITY_DN136344_c1_g4;TRINITY_DN143015_c1_g2;TRINITY_DN145242_c2_g1;TRINITY_DN145242_c2_g2;TRINITY_DN145242_c2_g4;TRINITY_DN145242_c2_g5;TRINITY_DN146013_c2_g3;TRINITY_…
GO:0016020	membrane	49	31330	0.00051	0.0438104	TRINITY_DN100227_c0_g1;TRINITY_DN115562_c0_g2;TRINITY_DN116159_c0_g1;TRINITY_DN122153_c4_g2;TRINITY_DN122260_c1_g1;TRINITY_DN127490_c2_g1;TRINITY_DN128826_c0_g2;TRINITY_DN128912_c1_g1;TRINITY_DN128912_c2_g1;TRINITY_DN128912_c2_g4;TRINITY_DN129217_c3_g1;TRINITY_DN129515_c1_g1;TRINITY_DN129872_c0_g5;TRINITY_DN133837_c2_g1;TRINITY_DN133837_c2_g2;TRINITY_DN134207_c0_g1;TRINITY_DN135296_c4_g1;TRINITY_…
GO:0031091	platelet alpha granule	3	139	0.00052	0.0438104	TRINITY_DN129872_c0_g5;TRINITY_DN152404_c3_g3;TRINITY_DN157049_c4_g1
GO:0043209	myelin sheath	5	594	0.00054	0.0438104	TRINITY_DN135296_c4_g1;TRINITY_DN135296_c4_g3;TRINITY_DN135296_c4_g6;TRINITY_DN145242_c2_g4;TRINITY_DN145242_c2_g5
Go cell component categories significantly enriched by down-regulated genes.
GO:0044429	mitochondrial part	19	2927	6.7e-10	1.25022e-06	TRINITY_DN118882_c2_g1;TRINITY_DN122121_c0_g1;TRINITY_DN123426_c1_g3;TRINITY_DN125226_c1_g1;TRINITY_DN125991_c1_g1;TRINITY_DN127405_c0_g1;TRINITY_DN127491_c2_g1;TRINITY_DN129982_c5_g3;TRINITY_DN129999_c3_g1;TRINITY_DN130092_c4_g2;TRINITY_DN130092_c4_g5;TRINITY_DN130092_c4_g6;TRINITY_DN131513_c0_g5;TRINITY_DN138237_c4_g2;TRINITY_DN140512_c6_g3;TRINITY_DN147243_c1_g2;TRINITY_DN151161_c0_g1;TRINITY_…
GO:0070469	respiratory chain	8	291	2e-09	1.866e-06	TRINITY_DN118882_c2_g1;TRINITY_DN123426_c1_g3;TRINITY_DN125226_c1_g1;TRINITY_DN125991_c1_g1;TRINITY_DN127405_c0_g1;TRINITY_DN127491_c2_g1;TRINITY_DN129999_c3_g1;TRINITY_DN151161_c0_g1
GO:0044444	cytoplasmic part	53	25153	1.8e-08	1.1196e-05	TRINITY_DN104085_c1_g1;TRINITY_DN106029_c0_g1;TRINITY_DN107704_c0_g1;TRINITY_DN108401_c0_g1;TRINITY_DN118882_c2_g1;TRINITY_DN119995_c2_g1;TRINITY_DN122121_c0_g1;TRINITY_DN123426_c1_g3;TRINITY_DN125226_c1_g1;TRINITY_DN125991_c1_g1;TRINITY_DN126356_c3_g1;TRINITY_DN127405_c0_g1;TRINITY_DN127491_c2_g1;TRINITY_DN129834_c2_g2;TRINITY_DN129982_c5_g3;TRINITY_DN129999_c3_g1;TRINITY_DN130092_c4_g2;TRINITY_…
GO:0005739	mitochondrion	23	5678	6e-08	2.799e-05	TRINITY_DN118882_c2_g1;TRINITY_DN122121_c0_g1;TRINITY_DN123426_c1_g3;TRINITY_DN125226_c1_g1;TRINITY_DN125991_c1_g1;TRINITY_DN126356_c3_g1;TRINITY_DN127405_c0_g1;TRINITY_DN127491_c2_g1;TRINITY_DN129982_c5_g3;TRINITY_DN129999_c3_g1;TRINITY_DN130092_c4_g2;TRINITY_DN130092_c4_g5;TRINITY_DN130092_c4_g6;TRINITY_DN131513_c0_g5;TRINITY_DN133205_c1_g2;TRINITY_DN138237_c4_g2;TRINITY_DN140512_c6_g3;TRINITY_…
GO:0005743	mitochondrial inner membrane	12	1466	1.2e-07	4.4784e-05	TRINITY_DN118882_c2_g1;TRINITY_DN122121_c0_g1;TRINITY_DN123426_c1_g3;TRINITY_DN125226_c1_g1;TRINITY_DN125991_c1_g1;TRINITY_DN127405_c0_g1;TRINITY_DN127491_c2_g1;TRINITY_DN129982_c5_g3;TRINITY_DN129999_c3_g1;TRINITY_DN131513_c0_g5;TRINITY_DN138237_c4_g2;TRINITY_DN151161_c0_g1
GO:0070069	cytochrome complex	5	111	2.2e-07	6.842e-05	TRINITY_DN125991_c1_g1;TRINITY_DN127405_c0_g1;TRINITY_DN127491_c2_g1;TRINITY_DN129999_c3_g1;TRINITY_DN151161_c0_g1
GO:0098803	respiratory chain complex	6	229	3.1e-07	8.26371e-05	TRINITY_DN123426_c1_g3;TRINITY_DN125991_c1_g1;TRINITY_DN127405_c0_g1;TRINITY_DN127491_c2_g1;TRINITY_DN129999_c3_g1;TRINITY_DN151161_c0_g1
GO:0019866	organelle inner membrane	12	1655	4.5e-07	0.000104962	TRINITY_DN118882_c2_g1;TRINITY_DN122121_c0_g1;TRINITY_DN123426_c1_g3;TRINITY_DN125226_c1_g1;TRINITY_DN125991_c1_g1;TRINITY_DN127405_c0_g1;TRINITY_DN127491_c2_g1;TRINITY_DN129982_c5_g3;TRINITY_DN129999_c3_g1;TRINITY_DN131513_c0_g5;TRINITY_DN138237_c4_g2;TRINITY_DN151161_c0_g1
GO:0005737	cytoplasm	60	35316	2.5e-06	0.000518333	TRINITY_DN104085_c1_g1;TRINITY_DN106029_c0_g1;TRINITY_DN107704_c0_g1;TRINITY_DN108401_c0_g1;TRINITY_DN118882_c2_g1;TRINITY_DN119995_c2_g1;TRINITY_DN120234_c0_g1;TRINITY_DN122121_c0_g1;TRINITY_DN123426_c1_g3;TRINITY_DN123734_c0_g1;TRINITY_DN125226_c1_g1;TRINITY_DN125991_c1_g1;TRINITY_DN126356_c3_g1;TRINITY_DN127405_c0_g1;TRINITY_DN127491_c2_g1;TRINITY_DN129834_c2_g2;TRINITY_DN129982_c5_g3;TRINITY_…
GO:0031966	mitochondrial membrane	12	2010	3.4e-06	0.00063444	TRINITY_DN118882_c2_g1;TRINITY_DN122121_c0_g1;TRINITY_DN123426_c1_g3;TRINITY_DN125226_c1_g1;TRINITY_DN125991_c1_g1;TRINITY_DN127405_c0_g1;TRINITY_DN127491_c2_g1;TRINITY_DN129982_c5_g3;TRINITY_DN129999_c3_g1;TRINITY_DN131513_c0_g5;TRINITY_DN138237_c4_g2;TRINITY_DN151161_c0_g1
GO:0005771	multivesicular body	4	92	4.3e-06	0.000729436	TRINITY_DN149296_c2_g2;TRINITY_DN149296_c2_g4;TRINITY_DN158663_c0_g1;TRINITY_DN158663_c0_g2
GO:0005740	mitochondrial envelope	12	2129	6.1e-06	0.00094855	TRINITY_DN118882_c2_g1;TRINITY_DN122121_c0_g1;TRINITY_DN123426_c1_g3;TRINITY_DN125226_c1_g1;TRINITY_DN125991_c1_g1;TRINITY_DN127405_c0_g1;TRINITY_DN127491_c2_g1;TRINITY_DN129982_c5_g3;TRINITY_DN129999_c3_g1;TRINITY_DN131513_c0_g5;TRINITY_DN138237_c4_g2;TRINITY_DN151161_c0_g1
GO:0016323	basolateral plasma membrane	7	629	9e-06	0.00129185	TRINITY_DN149296_c2_g2;TRINITY_DN149296_c2_g4;TRINITY_DN153831_c10_g1;TRINITY_DN153831_c10_g2;TRINITY_DN153831_c10_g4;TRINITY_DN158663_c0_g1;TRINITY_DN158663_c0_g2
GO:1990037	Lewy body core	2	7	2.8e-05	0.003732	TRINITY_DN140509_c7_g1;TRINITY_DN140509_c7_g4
GO:0045277	respiratory chain complex IV	3	72	8.5e-05	0.010574	TRINITY_DN127491_c2_g1;TRINITY_DN129999_c3_g1;TRINITY_DN151161_c0_g1
GO:0097413	Lewy body	2	15	0.00014	0.0163275	TRINITY_DN140509_c7_g1;TRINITY_DN140509_c7_g4
GO:0030133	transport vesicle	6	811	0.00037	0.0406129	TRINITY_DN149296_c2_g2;TRINITY_DN149296_c2_g4;TRINITY_DN156585_c4_g1;TRINITY_DN156585_c4_g2;TRINITY_DN158663_c0_g1;TRINITY_DN158663_c0_g2
GO:0005759	mitochondrial matrix	7	1162	0.00041	0.0425033	TRINITY_DN130092_c4_g2;TRINITY_DN130092_c4_g5;TRINITY_DN130092_c4_g6;TRINITY_DN140512_c6_g3;TRINITY_DN147243_c1_g2;TRINITY_DN158720_c8_g5;TRINITY_DN159280_c14_g2
GO:0043227	membrane-bounded organelle	58	38036	0.00047	0.0461589	TRINITY_DN104085_c1_g1;TRINITY_DN106029_c0_g1;TRINITY_DN107704_c0_g1;TRINITY_DN118882_c2_g1;TRINITY_DN119489_c0_g2;TRINITY_DN119995_c2_g1;TRINITY_DN122121_c0_g1;TRINITY_DN123426_c1_g3;TRINITY_DN123734_c0_g1;TRINITY_DN125031_c0_g2;TRINITY_DN125226_c1_g1;TRINITY_DN125991_c1_g1;TRINITY_DN126356_c3_g1;TRINITY_DN127405_c0_g1;TRINITY_DN127491_c2_g1;TRINITY_DN129834_c2_g2;TRINITY_DN129982_c5_g3;TRINITY_…

## Sheet: Sleep vs Fasting
Table S1. GO cell component enrichment data of six pairwise comparisons.
GO ID	Description	GeneRatio (121)	BgRatio (62779)	pvalue	fdr	Gene ID
Go cell component categories significantly enriched by up-regulated genes.
GO:0044444	cytoplasmic part	77	25153	1.4e-07	0.00010574	TRINITY_DN106029_c0_g1;TRINITY_DN107704_c0_g1;TRINITY_DN108401_c0_g1;TRINITY_DN112951_c0_g1;TRINITY_DN113114_c1_g1;TRINITY_DN115206_c0_g1;TRINITY_DN118882_c2_g1;TRINITY_DN119409_c1_g1;TRINITY_DN121398_c4_g1;TRINITY_DN122196_c0_g1;TRINITY_DN122483_c6_g2;TRINITY_DN122784_c1_g1;TRINITY_DN122838_c0_g1;TRINITY_DN123168_c2_g6;TRINITY_DN123168_c2_g7;TRINITY_DN123853_c5_g1;TRINITY_DN124361_c2_g3;TRINITY_…
GO:0042470	melanosome	8	307	1.7e-07	0.00010574	TRINITY_DN106029_c0_g1;TRINITY_DN122196_c0_g1;TRINITY_DN132583_c5_g1;TRINITY_DN138645_c1_g1;TRINITY_DN147162_c5_g3;TRINITY_DN149918_c1_g4;TRINITY_DN157529_c2_g5;TRINITY_DN158704_c1_g1
GO:0048770	pigment granule	8	307	1.7e-07	0.00010574	TRINITY_DN106029_c0_g1;TRINITY_DN122196_c0_g1;TRINITY_DN132583_c5_g1;TRINITY_DN138645_c1_g1;TRINITY_DN147162_c5_g3;TRINITY_DN149918_c1_g4;TRINITY_DN157529_c2_g5;TRINITY_DN158704_c1_g1
GO:0055036	virion membrane	4	35	6.6e-07	0.00030789	TRINITY_DN125171_c1_g1;TRINITY_DN154629_c3_g1;TRINITY_DN154629_c3_g3;TRINITY_DN154629_c3_g5
GO:0005739	mitochondrion	28	5678	2.9e-06	0.00108228	TRINITY_DN113114_c1_g1;TRINITY_DN115206_c0_g1;TRINITY_DN118882_c2_g1;TRINITY_DN121398_c4_g1;TRINITY_DN122483_c6_g2;TRINITY_DN123853_c5_g1;TRINITY_DN125255_c2_g1;TRINITY_DN128099_c3_g1;TRINITY_DN128099_c3_g3;TRINITY_DN131085_c1_g7;TRINITY_DN132583_c5_g1;TRINITY_DN133112_c0_g3;TRINITY_DN133205_c1_g2;TRINITY_DN144560_c0_g2;TRINITY_DN147141_c1_g6;TRINITY_DN147677_c2_g1;TRINITY_DN150191_c2_g2;TRINITY_…
GO:0019031	viral envelope	4	77	1.6e-05	0.00426514	TRINITY_DN125171_c1_g1;TRINITY_DN154629_c3_g1;TRINITY_DN154629_c3_g3;TRINITY_DN154629_c3_g5
GO:0036338	viral membrane	4	77	1.6e-05	0.00426514	TRINITY_DN125171_c1_g1;TRINITY_DN154629_c3_g1;TRINITY_DN154629_c3_g3;TRINITY_DN154629_c3_g5
GO:0020002	host cell plasma membrane	4	82	2e-05	0.004665	TRINITY_DN125171_c1_g1;TRINITY_DN154629_c3_g1;TRINITY_DN154629_c3_g3;TRINITY_DN154629_c3_g5
GO:0033644	host cell membrane	4	93	3.4e-05	0.00576764	TRINITY_DN125171_c1_g1;TRINITY_DN154629_c3_g1;TRINITY_DN154629_c3_g3;TRINITY_DN154629_c3_g5
GO:0044218	other organism cell membrane	4	93	3.4e-05	0.00576764	TRINITY_DN125171_c1_g1;TRINITY_DN154629_c3_g1;TRINITY_DN154629_c3_g3;TRINITY_DN154629_c3_g5
GO:0044279	other organism membrane	4	93	3.4e-05	0.00576764	TRINITY_DN125171_c1_g1;TRINITY_DN154629_c3_g1;TRINITY_DN154629_c3_g3;TRINITY_DN154629_c3_g5
GO:0005789	endoplasmic reticulum membrane	16	2812	0.0001	0.0134767	TRINITY_DN122784_c1_g1;TRINITY_DN125255_c2_g1;TRINITY_DN128099_c3_g1;TRINITY_DN128099_c3_g3;TRINITY_DN129834_c2_g2;TRINITY_DN131085_c1_g7;TRINITY_DN131831_c2_g2;TRINITY_DN137910_c2_g4;TRINITY_DN142171_c5_g2;TRINITY_DN142171_c5_g6;TRINITY_DN153827_c2_g2;TRINITY_DN153827_c2_g4;TRINITY_DN153827_c2_g6;TRINITY_DN155219_c6_g3;TRINITY_DN158113_c8_g2;TRINITY_DN98397_c0_g1
GO:0098827	endoplasmic reticulum subcompartment	16	2822	0.00011	0.0134767	TRINITY_DN122784_c1_g1;TRINITY_DN125255_c2_g1;TRINITY_DN128099_c3_g1;TRINITY_DN128099_c3_g3;TRINITY_DN129834_c2_g2;TRINITY_DN131085_c1_g7;TRINITY_DN131831_c2_g2;TRINITY_DN137910_c2_g4;TRINITY_DN142171_c5_g2;TRINITY_DN142171_c5_g6;TRINITY_DN153827_c2_g2;TRINITY_DN153827_c2_g4;TRINITY_DN153827_c2_g6;TRINITY_DN155219_c6_g3;TRINITY_DN158113_c8_g2;TRINITY_DN98397_c0_g1
GO:0033643	host cell part	4	126	0.00011	0.0134767	TRINITY_DN125171_c1_g1;TRINITY_DN154629_c3_g1;TRINITY_DN154629_c3_g3;TRINITY_DN154629_c3_g5
GO:0019028	viral capsid	5	241	0.00011	0.0134767	TRINITY_DN125171_c1_g1;TRINITY_DN154629_c3_g1;TRINITY_DN154629_c3_g3;TRINITY_DN154629_c3_g5;TRINITY_DN158658_c9_g3
GO:0005737	cytoplasm	88	35316	0.00013	0.0134767	TRINITY_DN106029_c0_g1;TRINITY_DN107704_c0_g1;TRINITY_DN108401_c0_g1;TRINITY_DN112951_c0_g1;TRINITY_DN113114_c1_g1;TRINITY_DN115206_c0_g1;TRINITY_DN118882_c2_g1;TRINITY_DN119409_c1_g1;TRINITY_DN119701_c2_g1;TRINITY_DN120234_c0_g1;TRINITY_DN121398_c4_g1;TRINITY_DN121566_c2_g3;TRINITY_DN122196_c0_g1;TRINITY_DN122483_c6_g2;TRINITY_DN122784_c1_g1;TRINITY_DN122838_c0_g1;TRINITY_DN123168_c2_g6;TRINITY_…
GO:0018995	host	4	133	0.00013	0.0134767	TRINITY_DN125171_c1_g1;TRINITY_DN154629_c3_g1;TRINITY_DN154629_c3_g3;TRINITY_DN154629_c3_g5
GO:0043657	host cell	4	133	0.00013	0.0134767	TRINITY_DN125171_c1_g1;TRINITY_DN154629_c3_g1;TRINITY_DN154629_c3_g3;TRINITY_DN154629_c3_g5
GO:0042175	nuclear outer membrane-endoplasmic reticulum membrane network	16	2888	0.00014	0.0137495	TRINITY_DN122784_c1_g1;TRINITY_DN125255_c2_g1;TRINITY_DN128099_c3_g1;TRINITY_DN128099_c3_g3;TRINITY_DN129834_c2_g2;TRINITY_DN131085_c1_g7;TRINITY_DN131831_c2_g2;TRINITY_DN137910_c2_g4;TRINITY_DN142171_c5_g2;TRINITY_DN142171_c5_g6;TRINITY_DN153827_c2_g2;TRINITY_DN153827_c2_g4;TRINITY_DN153827_c2_g6;TRINITY_DN155219_c6_g3;TRINITY_DN158113_c8_g2;TRINITY_DN98397_c0_g1
GO:0044429	mitochondrial part	16	2927	0.00017	0.015861	TRINITY_DN113114_c1_g1;TRINITY_DN118882_c2_g1;TRINITY_DN121398_c4_g1;TRINITY_DN132583_c5_g1;TRINITY_DN133112_c0_g3;TRINITY_DN144560_c0_g2;TRINITY_DN147141_c1_g6;TRINITY_DN150191_c2_g2;TRINITY_DN150191_c2_g3;TRINITY_DN150191_c2_g4;TRINITY_DN150191_c2_g5;TRINITY_DN152145_c1_g1;TRINITY_DN152145_c1_g3;TRINITY_DN153194_c5_g1;TRINITY_DN156918_c4_g2;TRINITY_DN159506_c10_g1
GO:0044215	other organism	4	150	0.00021	0.0170374	TRINITY_DN125171_c1_g1;TRINITY_DN154629_c3_g1;TRINITY_DN154629_c3_g3;TRINITY_DN154629_c3_g5
GO:0044216	other organism cell	4	150	0.00021	0.0170374	TRINITY_DN125171_c1_g1;TRINITY_DN154629_c3_g1;TRINITY_DN154629_c3_g3;TRINITY_DN154629_c3_g5
GO:0044217	other organism part	4	150	0.00021	0.0170374	TRINITY_DN125171_c1_g1;TRINITY_DN154629_c3_g1;TRINITY_DN154629_c3_g3;TRINITY_DN154629_c3_g5
GO:0044423	virion part	5	292	0.00027	0.0209925	TRINITY_DN125171_c1_g1;TRINITY_DN154629_c3_g1;TRINITY_DN154629_c3_g3;TRINITY_DN154629_c3_g5;TRINITY_DN158658_c9_g3
GO:0019012	virion	5	301	0.00031	0.0231384	TRINITY_DN125171_c1_g1;TRINITY_DN154629_c3_g1;TRINITY_DN154629_c3_g3;TRINITY_DN154629_c3_g5;TRINITY_DN158658_c9_g3
GO:0044432	endoplasmic reticulum part	16	3240	0.00051	0.0366023	TRINITY_DN122784_c1_g1;TRINITY_DN125255_c2_g1;TRINITY_DN128099_c3_g1;TRINITY_DN128099_c3_g3;TRINITY_DN129834_c2_g2;TRINITY_DN131085_c1_g7;TRINITY_DN131831_c2_g2;TRINITY_DN137910_c2_g4;TRINITY_DN142171_c5_g2;TRINITY_DN142171_c5_g6;TRINITY_DN153827_c2_g2;TRINITY_DN153827_c2_g4;TRINITY_DN153827_c2_g6;TRINITY_DN155219_c6_g3;TRINITY_DN158113_c8_g2;TRINITY_DN98397_c0_g1
GO:0044421	extracellular region part	34	10179	0.00068	0.0469956	TRINITY_DN108429_c0_g1;TRINITY_DN112266_c0_g1;TRINITY_DN112951_c0_g1;TRINITY_DN118055_c8_g2;TRINITY_DN119090_c0_g2;TRINITY_DN121566_c2_g3;TRINITY_DN122196_c0_g1;TRINITY_DN122483_c6_g2;TRINITY_DN123168_c2_g6;TRINITY_DN123168_c2_g7;TRINITY_DN124620_c4_g2;TRINITY_DN131085_c1_g7;TRINITY_DN132583_c5_g1;TRINITY_DN135964_c7_g1;TRINITY_DN137262_c2_g3;TRINITY_DN141273_c2_g3;TRINITY_DN142188_c0_g1;TRINITY_…
GO:0005829	cytosol	30	8583	0.00075	0.0499821	TRINITY_DN108401_c0_g1;TRINITY_DN112951_c0_g1;TRINITY_DN115206_c0_g1;TRINITY_DN119409_c1_g1;TRINITY_DN122483_c6_g2;TRINITY_DN122838_c0_g1;TRINITY_DN123168_c2_g6;TRINITY_DN123168_c2_g7;TRINITY_DN124361_c2_g3;TRINITY_DN132583_c5_g1;TRINITY_DN135964_c7_g1;TRINITY_DN137262_c2_g3;TRINITY_DN142188_c0_g1;TRINITY_DN143281_c11_g3;TRINITY_DN143474_c2_g1;TRINITY_DN143474_c2_g2;TRINITY_DN143474_c2_g3;TRINITY…
Go cell component categories significantly enriched by down-regulated genes.
GO:0045098	type III intermediate filament	3	12	9.1e-07	0.00169806	TRINITY_DN150265_c1_g3;TRINITY_DN150265_c1_g4;TRINITY_DN150265_c1_g6
GO:1990604	IRE1-TRAF2-ASK1 complex	2	8	7.3e-05	0.044784	TRINITY_DN159312_c5_g2;TRINITY_DN159312_c5_g4
GO:0032937	SREBP-SCAP-Insig complex	2	9	9.3e-05	0.044784	TRINITY_DN144796_c3_g3;TRINITY_DN144796_c3_g5
GO:1990597	AIP1-IRE1 complex	2	10	0.00012	0.044784	TRINITY_DN159312_c5_g2;TRINITY_DN159312_c5_g4
GO:1990630	IRE1-RACK1-PP2A complex	2	10	0.00012	0.044784	TRINITY_DN159312_c5_g2;TRINITY_DN159312_c5_g4

## Sheet: Fasting vs Activity
Table S1. GO cell component enrichment data of six pairwise comparisons.
GO ID	Description	GeneRatio (73)	BgRatio (62779)	pvalue	fdr	Gene ID
Go cell component categories significantly enriched by up-regulated genes.
GO:0070469	respiratory chain	13	291	2.3e-17	4.2918e-14	TRINITY_DN116599_c0_g1;TRINITY_DN117845_c2_g1;TRINITY_DN119096_c2_g2;TRINITY_DN121755_c0_g1;TRINITY_DN125419_c1_g1;TRINITY_DN125676_c2_g3;TRINITY_DN125964_c1_g1;TRINITY_DN127179_c0_g1;TRINITY_DN127719_c0_g3;TRINITY_DN130260_c2_g1;TRINITY_DN134769_c2_g1;TRINITY_DN137775_c1_g2;TRINITY_DN139660_c3_g2
GO:0019866	organelle inner membrane	21	1655	1.8e-16	1.6794e-13	TRINITY_DN116599_c0_g1;TRINITY_DN117845_c2_g1;TRINITY_DN121755_c0_g1;TRINITY_DN124995_c0_g1;TRINITY_DN125419_c1_g1;TRINITY_DN125934_c6_g1;TRINITY_DN125964_c1_g1;TRINITY_DN127179_c0_g1;TRINITY_DN127719_c0_g3;TRINITY_DN128424_c4_g1;TRINITY_DN130260_c2_g1;TRINITY_DN134769_c2_g1;TRINITY_DN137775_c1_g2;TRINITY_DN139660_c3_g2;TRINITY_DN140016_c1_g2;TRINITY_DN141379_c2_g1;TRINITY_DN147129_c3_g1;TRINITY_…
GO:0005740	mitochondrial envelope	22	2129	2e-15	1.244e-12	TRINITY_DN116599_c0_g1;TRINITY_DN117845_c2_g1;TRINITY_DN119096_c2_g2;TRINITY_DN121755_c0_g1;TRINITY_DN124995_c0_g1;TRINITY_DN125419_c1_g1;TRINITY_DN125676_c2_g3;TRINITY_DN125934_c6_g1;TRINITY_DN125964_c1_g1;TRINITY_DN127179_c0_g1;TRINITY_DN127719_c0_g3;TRINITY_DN128424_c4_g1;TRINITY_DN130260_c2_g1;TRINITY_DN134769_c2_g1;TRINITY_DN137775_c1_g2;TRINITY_DN139660_c3_g2;TRINITY_DN140016_c1_g2;TRINITY_…
GO:0005743	mitochondrial inner membrane	19	1466	4.3e-15	2.00595e-12	TRINITY_DN116599_c0_g1;TRINITY_DN117845_c2_g1;TRINITY_DN121755_c0_g1;TRINITY_DN124995_c0_g1;TRINITY_DN125419_c1_g1;TRINITY_DN125934_c6_g1;TRINITY_DN125964_c1_g1;TRINITY_DN127179_c0_g1;TRINITY_DN127719_c0_g3;TRINITY_DN128424_c4_g1;TRINITY_DN130260_c2_g1;TRINITY_DN134769_c2_g1;TRINITY_DN137775_c1_g2;TRINITY_DN139660_c3_g2;TRINITY_DN140016_c1_g2;TRINITY_DN141379_c2_g1;TRINITY_DN147129_c3_g1;TRINITY_…
GO:0031966	mitochondrial membrane	21	2010	8.2e-15	3.06024e-12	TRINITY_DN116599_c0_g1;TRINITY_DN117845_c2_g1;TRINITY_DN119096_c2_g2;TRINITY_DN121755_c0_g1;TRINITY_DN124995_c0_g1;TRINITY_DN125419_c1_g1;TRINITY_DN125676_c2_g3;TRINITY_DN125934_c6_g1;TRINITY_DN125964_c1_g1;TRINITY_DN127179_c0_g1;TRINITY_DN127719_c0_g3;TRINITY_DN128424_c4_g1;TRINITY_DN130260_c2_g1;TRINITY_DN134769_c2_g1;TRINITY_DN137775_c1_g2;TRINITY_DN139660_c3_g2;TRINITY_DN140016_c1_g2;TRINITY_…
GO:0070069	cytochrome complex	9	111	1.1e-14	3.421e-12	TRINITY_DN116599_c0_g1;TRINITY_DN117845_c2_g1;TRINITY_DN121755_c0_g1;TRINITY_DN125419_c1_g1;TRINITY_DN125964_c1_g1;TRINITY_DN127719_c0_g3;TRINITY_DN130260_c2_g1;TRINITY_DN134769_c2_g1;TRINITY_DN137775_c1_g2
GO:0044429	mitochondrial part	24	2927	1.3e-14	3.46543e-12	TRINITY_DN116599_c0_g1;TRINITY_DN117845_c2_g1;TRINITY_DN119096_c2_g2;TRINITY_DN121755_c0_g1;TRINITY_DN124995_c0_g1;TRINITY_DN125419_c1_g1;TRINITY_DN125676_c2_g3;TRINITY_DN125934_c6_g1;TRINITY_DN125964_c1_g1;TRINITY_DN127179_c0_g1;TRINITY_DN127719_c0_g3;TRINITY_DN128424_c4_g1;TRINITY_DN130260_c2_g1;TRINITY_DN134769_c2_g1;TRINITY_DN137775_c1_g2;TRINITY_DN139660_c3_g2;TRINITY_DN140016_c1_g2;TRINITY_…
GO:0045277	respiratory chain complex IV	8	72	2.5e-14	5.83125e-12	TRINITY_DN116599_c0_g1;TRINITY_DN117845_c2_g1;TRINITY_DN121755_c0_g1;TRINITY_DN125419_c1_g1;TRINITY_DN125964_c1_g1;TRINITY_DN130260_c2_g1;TRINITY_DN134769_c2_g1;TRINITY_DN137775_c1_g2
GO:0005739	mitochondrion	31	5678	3.5e-14	7.25667e-12	TRINITY_DN116599_c0_g1;TRINITY_DN117180_c0_g1;TRINITY_DN117845_c2_g1;TRINITY_DN119096_c2_g2;TRINITY_DN121755_c0_g1;TRINITY_DN124995_c0_g1;TRINITY_DN125419_c1_g1;TRINITY_DN125676_c2_g3;TRINITY_DN125934_c6_g1;TRINITY_DN125964_c1_g1;TRINITY_DN127179_c0_g1;TRINITY_DN127719_c0_g3;TRINITY_DN128424_c4_g1;TRINITY_DN128807_c2_g1;TRINITY_DN130260_c2_g1;TRINITY_DN130720_c0_g1;TRINITY_DN133180_c1_g1;TRINITY_…
GO:0031967	organelle envelope	25	3502	7.1e-14	1.32486e-11	TRINITY_DN116599_c0_g1;TRINITY_DN117845_c2_g1;TRINITY_DN119096_c2_g2;TRINITY_DN121755_c0_g1;TRINITY_DN124995_c0_g1;TRINITY_DN125419_c1_g1;TRINITY_DN125676_c2_g3;TRINITY_DN125934_c6_g1;TRINITY_DN125964_c1_g1;TRINITY_DN127179_c0_g1;TRINITY_DN127719_c0_g3;TRINITY_DN128424_c4_g1;TRINITY_DN130260_c2_g1;TRINITY_DN134769_c2_g1;TRINITY_DN137775_c1_g2;TRINITY_DN139660_c3_g2;TRINITY_DN140016_c1_g2;TRINITY_…
GO:0031975	envelope	25	3535	8.8e-14	1.4928e-11	TRINITY_DN116599_c0_g1;TRINITY_DN117845_c2_g1;TRINITY_DN119096_c2_g2;TRINITY_DN121755_c0_g1;TRINITY_DN124995_c0_g1;TRINITY_DN125419_c1_g1;TRINITY_DN125676_c2_g3;TRINITY_DN125934_c6_g1;TRINITY_DN125964_c1_g1;TRINITY_DN127179_c0_g1;TRINITY_DN127719_c0_g3;TRINITY_DN128424_c4_g1;TRINITY_DN130260_c2_g1;TRINITY_DN134769_c2_g1;TRINITY_DN137775_c1_g2;TRINITY_DN139660_c3_g2;TRINITY_DN140016_c1_g2;TRINITY_…
GO:0098803	respiratory chain complex	9	229	7.7e-12	1.19735e-09	TRINITY_DN116599_c0_g1;TRINITY_DN117845_c2_g1;TRINITY_DN121755_c0_g1;TRINITY_DN125419_c1_g1;TRINITY_DN125964_c1_g1;TRINITY_DN127719_c0_g3;TRINITY_DN130260_c2_g1;TRINITY_DN134769_c2_g1;TRINITY_DN137775_c1_g2
GO:0005753	mitochondrial proton-transporting ATP synthase complex	5	62	1.1e-08	1.57892e-06	TRINITY_DN124995_c0_g1;TRINITY_DN125934_c6_g1;TRINITY_DN140016_c1_g2;TRINITY_DN141379_c2_g1;TRINITY_DN147129_c3_g1
GO:0045259	proton-transporting ATP synthase complex	5	77	3.4e-08	4.53171e-06	TRINITY_DN124995_c0_g1;TRINITY_DN125934_c6_g1;TRINITY_DN140016_c1_g2;TRINITY_DN141379_c2_g1;TRINITY_DN147129_c3_g1
GO:0005771	multivesicular body	5	92	8.4e-08	1.04496e-05	TRINITY_DN102478_c0_g1;TRINITY_DN149296_c2_g2;TRINITY_DN149296_c2_g4;TRINITY_DN158663_c0_g1;TRINITY_DN158663_c0_g2
GO:0031090	organelle membrane	26	7426	1.2e-07	1.3995e-05	TRINITY_DN116599_c0_g1;TRINITY_DN117845_c2_g1;TRINITY_DN119096_c2_g2;TRINITY_DN121755_c0_g1;TRINITY_DN124995_c0_g1;TRINITY_DN125419_c1_g1;TRINITY_DN125676_c2_g3;TRINITY_DN125934_c6_g1;TRINITY_DN125964_c1_g1;TRINITY_DN127179_c0_g1;TRINITY_DN127719_c0_g3;TRINITY_DN128424_c4_g1;TRINITY_DN130260_c2_g1;TRINITY_DN134769_c2_g1;TRINITY_DN137775_c1_g2;TRINITY_DN139660_c3_g2;TRINITY_DN140016_c1_g2;TRINITY_…
GO:0098796	membrane protein complex	18	3897	3.7e-07	4.06129e-05	TRINITY_DN116599_c0_g1;TRINITY_DN117845_c2_g1;TRINITY_DN121755_c0_g1;TRINITY_DN124995_c0_g1;TRINITY_DN125419_c1_g1;TRINITY_DN125934_c6_g1;TRINITY_DN125964_c1_g1;TRINITY_DN127719_c0_g3;TRINITY_DN130260_c2_g1;TRINITY_DN134769_c2_g1;TRINITY_DN137775_c1_g2;TRINITY_DN140016_c1_g2;TRINITY_DN141379_c2_g1;TRINITY_DN144228_c0_g2;TRINITY_DN147129_c3_g1;TRINITY_DN157359_c9_g2;TRINITY_DN159312_c5_g2;TRINITY_…
GO:0016323	basolateral plasma membrane	8	629	7.4e-07	7.67133e-05	TRINITY_DN102478_c0_g1;TRINITY_DN132160_c1_g5;TRINITY_DN142395_c0_g1;TRINITY_DN149296_c2_g2;TRINITY_DN149296_c2_g4;TRINITY_DN153831_c10_g4;TRINITY_DN158663_c0_g1;TRINITY_DN158663_c0_g2
GO:0016469	proton-transporting two-sector ATPase complex	5	149	9.3e-07	9.13358e-05	TRINITY_DN124995_c0_g1;TRINITY_DN125934_c6_g1;TRINITY_DN140016_c1_g2;TRINITY_DN141379_c2_g1;TRINITY_DN147129_c3_g1
GO:0098800	inner mitochondrial membrane protein complex	6	293	1.3e-06	0.00012129	TRINITY_DN124995_c0_g1;TRINITY_DN125419_c1_g1;TRINITY_DN125934_c6_g1;TRINITY_DN140016_c1_g2;TRINITY_DN141379_c2_g1;TRINITY_DN147129_c3_g1
GO:0044455	mitochondrial membrane part	7	497	1.9e-06	0.000168829	TRINITY_DN124995_c0_g1;TRINITY_DN125419_c1_g1;TRINITY_DN125934_c6_g1;TRINITY_DN128424_c4_g1;TRINITY_DN140016_c1_g2;TRINITY_DN141379_c2_g1;TRINITY_DN147129_c3_g1
GO:0098798	mitochondrial protein complex	7	561	4.3e-06	0.000364718	TRINITY_DN124995_c0_g1;TRINITY_DN125419_c1_g1;TRINITY_DN125934_c6_g1;TRINITY_DN140016_c1_g2;TRINITY_DN141379_c2_g1;TRINITY_DN147129_c3_g1;TRINITY_DN157107_c3_g2
GO:0045263	proton-transporting ATP synthase complex, coupling factor F(o)	3	40	1.4e-05	0.00113583	TRINITY_DN125934_c6_g1;TRINITY_DN140016_c1_g2;TRINITY_DN147129_c3_g1
GO:0044444	cytoplasmic part	47	25153	2.3e-05	0.00178825	TRINITY_DN102478_c0_g1;TRINITY_DN116599_c0_g1;TRINITY_DN117180_c0_g1;TRINITY_DN117845_c2_g1;TRINITY_DN119096_c2_g2;TRINITY_DN121755_c0_g1;TRINITY_DN124995_c0_g1;TRINITY_DN125419_c1_g1;TRINITY_DN125676_c2_g3;TRINITY_DN125934_c6_g1;TRINITY_DN125964_c1_g1;TRINITY_DN126581_c0_g1;TRINITY_DN127179_c0_g1;TRINITY_DN127719_c0_g3;TRINITY_DN128424_c4_g1;TRINITY_DN128807_c2_g1;TRINITY_DN130260_c2_g1;TRINITY_…
GO:1990604	IRE1-TRAF2-ASK1 complex	2	8	3.7e-05	0.00276168	TRINITY_DN159312_c5_g2;TRINITY_DN159312_c5_g4
GO:1990597	AIP1-IRE1 complex	2	10	6e-05	0.00413186	TRINITY_DN159312_c5_g2;TRINITY_DN159312_c5_g4
GO:1990630	IRE1-RACK1-PP2A complex	2	10	6e-05	0.00413186	TRINITY_DN159312_c5_g2;TRINITY_DN159312_c5_g4
GO:0008021	synaptic vesicle	5	355	6.2e-05	0.00413186	TRINITY_DN102478_c0_g1;TRINITY_DN149296_c2_g2;TRINITY_DN149296_c2_g4;TRINITY_DN158663_c0_g1;TRINITY_DN158663_c0_g2
GO:0033177	proton-transporting two-sector ATPase complex, proton-transporting domain	3	69	7.5e-05	0.00482586	TRINITY_DN125934_c6_g1;TRINITY_DN140016_c1_g2;TRINITY_DN147129_c3_g1
GO:0016021	integral component of membrane	38	19114	9.5e-05	0.00583877	TRINITY_DN101892_c0_g1;TRINITY_DN102478_c0_g1;TRINITY_DN116599_c0_g1;TRINITY_DN116738_c1_g1;TRINITY_DN117845_c2_g1;TRINITY_DN119096_c2_g2;TRINITY_DN120291_c0_g4;TRINITY_DN121755_c0_g1;TRINITY_DN125296_c1_g1;TRINITY_DN125419_c1_g1;TRINITY_DN125676_c2_g3;TRINITY_DN125934_c6_g1;TRINITY_DN125964_c1_g1;TRINITY_DN127179_c0_g1;TRINITY_DN128424_c4_g1;TRINITY_DN130260_c2_g1;TRINITY_DN132160_c1_g5;TRINITY_…
GO:0070382	exocytic vesicle	5	391	9.7e-05	0.00583877	TRINITY_DN102478_c0_g1;TRINITY_DN149296_c2_g2;TRINITY_DN149296_c2_g4;TRINITY_DN158663_c0_g1;TRINITY_DN158663_c0_g2
GO:0031224	intrinsic component of membrane	38	19445	0.00014	0.00816375	TRINITY_DN101892_c0_g1;TRINITY_DN102478_c0_g1;TRINITY_DN116599_c0_g1;TRINITY_DN116738_c1_g1;TRINITY_DN117845_c2_g1;TRINITY_DN119096_c2_g2;TRINITY_DN120291_c0_g4;TRINITY_DN121755_c0_g1;TRINITY_DN125296_c1_g1;TRINITY_DN125419_c1_g1;TRINITY_DN125676_c2_g3;TRINITY_DN125934_c6_g1;TRINITY_DN125964_c1_g1;TRINITY_DN127179_c0_g1;TRINITY_DN128424_c4_g1;TRINITY_DN130260_c2_g1;TRINITY_DN132160_c1_g5;TRINITY_…
GO:0030133	transport vesicle	6	811	0.00037	0.0209218	TRINITY_DN102478_c0_g1;TRINITY_DN144228_c0_g2;TRINITY_DN149296_c2_g2;TRINITY_DN149296_c2_g4;TRINITY_DN158663_c0_g1;TRINITY_DN158663_c0_g2
GO:0005737	cytoplasm	55	35316	0.00056	0.0307341	TRINITY_DN102478_c0_g1;TRINITY_DN116599_c0_g1;TRINITY_DN116738_c1_g1;TRINITY_DN117180_c0_g1;TRINITY_DN117845_c2_g1;TRINITY_DN119096_c2_g2;TRINITY_DN120109_c0_g1;TRINITY_DN121755_c0_g1;TRINITY_DN124995_c0_g1;TRINITY_DN125419_c1_g1;TRINITY_DN125676_c2_g3;TRINITY_DN125934_c6_g1;TRINITY_DN125964_c1_g1;TRINITY_DN126581_c0_g1;TRINITY_DN127179_c0_g1;TRINITY_DN127719_c0_g3;TRINITY_DN128424_c4_g1;TRINITY_…
GO:0005770	late endosome	5	607	0.00073	0.0389194	TRINITY_DN102478_c0_g1;TRINITY_DN149296_c2_g2;TRINITY_DN149296_c2_g4;TRINITY_DN158663_c0_g1;TRINITY_DN158663_c0_g2
Go cell component categories significantly enriched by down-regulated genes.
GO:0042470	melanosome	11	307	5.3e-12	4.9449e-09	TRINITY_DN122196_c0_g1;TRINITY_DN135296_c4_g1;TRINITY_DN135296_c4_g3;TRINITY_DN135296_c4_g4;TRINITY_DN135296_c4_g6;TRINITY_DN145242_c2_g1;TRINITY_DN145242_c2_g2;TRINITY_DN145242_c2_g4;TRINITY_DN145242_c2_g5;TRINITY_DN149918_c1_g4;TRINITY_DN157049_c4_g1
GO:0048770	pigment granule	11	307	5.3e-12	4.9449e-09	TRINITY_DN122196_c0_g1;TRINITY_DN135296_c4_g1;TRINITY_DN135296_c4_g3;TRINITY_DN135296_c4_g4;TRINITY_DN135296_c4_g6;TRINITY_DN145242_c2_g1;TRINITY_DN145242_c2_g2;TRINITY_DN145242_c2_g4;TRINITY_DN145242_c2_g5;TRINITY_DN149918_c1_g4;TRINITY_DN157049_c4_g1
GO:0005576	extracellular region	41	11595	6.7e-07	0.00041674	TRINITY_DN113400_c0_g1;TRINITY_DN113400_c1_g1;TRINITY_DN119090_c0_g2;TRINITY_DN122192_c1_g3;TRINITY_DN122196_c0_g1;TRINITY_DN122588_c1_g3;TRINITY_DN124620_c4_g2;TRINITY_DN127173_c1_g4;TRINITY_DN127726_c0_g1;TRINITY_DN129160_c0_g1;TRINITY_DN130343_c0_g3;TRINITY_DN131662_c5_g1;TRINITY_DN132610_c0_g4;TRINITY_DN135293_c0_g3;TRINITY_DN135296_c4_g1;TRINITY_DN135296_c4_g3;TRINITY_DN135296_c4_g6;TRINITY_…
GO:0005788	endoplasmic reticulum lumen	8	467	1.3e-06	0.00060645	TRINITY_DN129160_c0_g1;TRINITY_DN145242_c2_g1;TRINITY_DN145242_c2_g2;TRINITY_DN145242_c2_g4;TRINITY_DN145242_c2_g5;TRINITY_DN147493_c4_g1;TRINITY_DN148954_c1_g5;TRINITY_DN148954_c1_g6
GO:0044432	endoplasmic reticulum part	18	3240	7e-06	0.0026124	TRINITY_DN129160_c0_g1;TRINITY_DN135303_c0_g3;TRINITY_DN135303_c0_g4;TRINITY_DN144874_c1_g1;TRINITY_DN145242_c2_g1;TRINITY_DN145242_c2_g2;TRINITY_DN145242_c2_g4;TRINITY_DN145242_c2_g5;TRINITY_DN147493_c4_g1;TRINITY_DN148954_c1_g5;TRINITY_DN148954_c1_g6;TRINITY_DN149034_c3_g2;TRINITY_DN151219_c1_g2;TRINITY_DN153990_c5_g1;TRINITY_DN153990_c5_g2;TRINITY_DN155352_c1_g4;TRINITY_DN158083_c6_g1;TRINITY_…
GO:0034663	endoplasmic reticulum chaperone complex	3	26	1.1e-05	0.003421	TRINITY_DN145242_c2_g4;TRINITY_DN145242_c2_g5;TRINITY_DN147493_c4_g1
GO:0044421	extracellular region part	35	10179	1.3e-05	0.00346543	TRINITY_DN113400_c0_g1;TRINITY_DN113400_c1_g1;TRINITY_DN119090_c0_g2;TRINITY_DN122192_c1_g3;TRINITY_DN122196_c0_g1;TRINITY_DN122588_c1_g3;TRINITY_DN124620_c4_g2;TRINITY_DN127726_c0_g1;TRINITY_DN129160_c0_g1;TRINITY_DN130343_c0_g3;TRINITY_DN131662_c5_g1;TRINITY_DN132610_c0_g4;TRINITY_DN135293_c0_g3;TRINITY_DN135296_c4_g1;TRINITY_DN135296_c4_g3;TRINITY_DN135296_c4_g6;TRINITY_DN138031_c2_g2;TRINITY_…
GO:0005790	smooth endoplasmic reticulum	4	90	1.7e-05	0.00396525	TRINITY_DN145242_c2_g4;TRINITY_DN145242_c2_g5;TRINITY_DN147493_c4_g1;TRINITY_DN158083_c6_g1
GO:0031410	cytoplasmic vesicle	21	4597	2.1e-05	0.0041052	TRINITY_DN116159_c0_g1;TRINITY_DN122196_c0_g1;TRINITY_DN122588_c1_g3;TRINITY_DN129160_c0_g1;TRINITY_DN129379_c1_g1;TRINITY_DN130343_c0_g3;TRINITY_DN135296_c4_g1;TRINITY_DN135296_c4_g3;TRINITY_DN135296_c4_g4;TRINITY_DN135296_c4_g6;TRINITY_DN145242_c2_g1;TRINITY_DN145242_c2_g2;TRINITY_DN145242_c2_g4;TRINITY_DN145242_c2_g5;TRINITY_DN147493_c4_g1;TRINITY_DN149918_c1_g4;TRINITY_DN152985_c0_g1;TRINITY_…
GO:0097708	intracellular vesicle	21	4605	2.2e-05	0.0041052	TRINITY_DN116159_c0_g1;TRINITY_DN122196_c0_g1;TRINITY_DN122588_c1_g3;TRINITY_DN129160_c0_g1;TRINITY_DN129379_c1_g1;TRINITY_DN130343_c0_g3;TRINITY_DN135296_c4_g1;TRINITY_DN135296_c4_g3;TRINITY_DN135296_c4_g4;TRINITY_DN135296_c4_g6;TRINITY_DN145242_c2_g1;TRINITY_DN145242_c2_g2;TRINITY_DN145242_c2_g4;TRINITY_DN145242_c2_g5;TRINITY_DN147493_c4_g1;TRINITY_DN149918_c1_g4;TRINITY_DN152985_c0_g1;TRINITY_…
GO:0005615	extracellular space	32	9153	2.5e-05	0.00424091	TRINITY_DN113400_c0_g1;TRINITY_DN113400_c1_g1;TRINITY_DN119090_c0_g2;TRINITY_DN122192_c1_g3;TRINITY_DN122588_c1_g3;TRINITY_DN124620_c4_g2;TRINITY_DN127726_c0_g1;TRINITY_DN129160_c0_g1;TRINITY_DN130343_c0_g3;TRINITY_DN132610_c0_g4;TRINITY_DN135293_c0_g3;TRINITY_DN135296_c4_g1;TRINITY_DN135296_c4_g3;TRINITY_DN135296_c4_g6;TRINITY_DN138031_c2_g2;TRINITY_DN138111_c2_g1;TRINITY_DN138459_c1_g3;TRINITY_…
GO:0042627	chylomicron	3	36	3.1e-05	0.0048205	TRINITY_DN141273_c2_g3;TRINITY_DN151240_c7_g1;TRINITY_DN151240_c7_g2
GO:0097632	extrinsic component of phagophore assembly site membrane	2	6	4.1e-05	0.0053492	TRINITY_DN155518_c4_g2;TRINITY_DN155518_c4_g3
GO:0005776	autophagosome	5	227	4.3e-05	0.0053492	TRINITY_DN129379_c1_g1;TRINITY_DN155518_c4_g2;TRINITY_DN155518_c4_g3;TRINITY_DN159132_c5_g1;TRINITY_DN159132_c5_g3
GO:0030176	integral component of endoplasmic reticulum membrane	6	376	4.3e-05	0.0053492	TRINITY_DN145242_c2_g4;TRINITY_DN145242_c2_g5;TRINITY_DN149034_c3_g2;TRINITY_DN153990_c5_g1;TRINITY_DN153990_c5_g2;TRINITY_DN158083_c6_g1
GO:0031227	intrinsic component of endoplasmic reticulum membrane	6	393	5.5e-05	0.00614682	TRINITY_DN145242_c2_g4;TRINITY_DN145242_c2_g5;TRINITY_DN149034_c3_g2;TRINITY_DN153990_c5_g1;TRINITY_DN153990_c5_g2;TRINITY_DN158083_c6_g1
GO:0060205	cytoplasmic vesicle lumen	4	122	5.6e-05	0.00614682	TRINITY_DN122588_c1_g3;TRINITY_DN129160_c0_g1;TRINITY_DN130343_c0_g3;TRINITY_DN147493_c4_g1
GO:0031983	vesicle lumen	4	127	6.5e-05	0.00673833	TRINITY_DN122588_c1_g3;TRINITY_DN129160_c0_g1;TRINITY_DN130343_c0_g3;TRINITY_DN147493_c4_g1
GO:0005783	endoplasmic reticulum	20	4693	9.2e-05	0.00903537	TRINITY_DN129160_c0_g1;TRINITY_DN135303_c0_g3;TRINITY_DN135303_c0_g4;TRINITY_DN140116_c3_g3;TRINITY_DN140116_c3_g5;TRINITY_DN144874_c1_g1;TRINITY_DN145242_c2_g1;TRINITY_DN145242_c2_g2;TRINITY_DN145242_c2_g4;TRINITY_DN145242_c2_g5;TRINITY_DN147493_c4_g1;TRINITY_DN148954_c1_g5;TRINITY_DN148954_c1_g6;TRINITY_DN149034_c3_g2;TRINITY_DN151219_c1_g2;TRINITY_DN153990_c5_g1;TRINITY_DN153990_c5_g2;TRINITY_…
GO:0034361	very-low-density lipoprotein particle	3	54	0.00011	0.00977429	TRINITY_DN141273_c2_g3;TRINITY_DN151240_c7_g1;TRINITY_DN151240_c7_g2
GO:0034385	triglyceride-rich plasma lipoprotein particle	3	54	0.00011	0.00977429	TRINITY_DN141273_c2_g3;TRINITY_DN151240_c7_g1;TRINITY_DN151240_c7_g2
GO:0097629	extrinsic component of omegasome membrane	2	10	0.00012	0.0101782	TRINITY_DN155518_c4_g2;TRINITY_DN155518_c4_g3
GO:0097635	extrinsic component of autophagosome membrane	2	11	0.00015	0.011196	TRINITY_DN155518_c4_g2;TRINITY_DN155518_c4_g3
GO:1903349	omegasome membrane	2	11	0.00015	0.011196	TRINITY_DN155518_c4_g2;TRINITY_DN155518_c4_g3
GO:1990462	omegasome	2	11	0.00015	0.011196	TRINITY_DN155518_c4_g2;TRINITY_DN155518_c4_g3
GO:1990316	Atg1/ULK1 kinase complex	2	12	0.00018	0.0129185	TRINITY_DN155518_c4_g2;TRINITY_DN155518_c4_g3
GO:0000306	extrinsic component of vacuolar membrane	2	13	0.00021	0.0145133	TRINITY_DN155518_c4_g2;TRINITY_DN155518_c4_g3
GO:0034364	high-density lipoprotein particle	3	89	0.00047	0.0313221	TRINITY_DN141273_c2_g3;TRINITY_DN151240_c7_g1;TRINITY_DN151240_c7_g2
GO:0031982	vesicle	32	10831	0.00062	0.0398938	TRINITY_DN116159_c0_g1;TRINITY_DN122192_c1_g3;TRINITY_DN122196_c0_g1;TRINITY_DN122588_c1_g3;TRINITY_DN124620_c4_g2;TRINITY_DN129160_c0_g1;TRINITY_DN129379_c1_g1;TRINITY_DN130343_c0_g3;TRINITY_DN132610_c0_g4;TRINITY_DN135293_c0_g3;TRINITY_DN135296_c4_g1;TRINITY_DN135296_c4_g3;TRINITY_DN135296_c4_g4;TRINITY_DN135296_c4_g6;TRINITY_DN138031_c2_g2;TRINITY_DN138111_c2_g1;TRINITY_DN140597_c2_g1;TRINITY_…
GO:0034774	secretory granule lumen	3	107	0.0008	0.04976	TRINITY_DN122588_c1_g3;TRINITY_DN129160_c0_g1;TRINITY_DN130343_c0_g3

## Sheet: Activity vs Satiation
Table S1. GO cell component enrichment data of six pairwise comparisons.
GO ID	Description	GeneRatio (39)	BgRatio (62779)	pvalue	fdr	Gene ID
Go cell component categories significantly enriched by up-regulated genes.
GO:0070469	respiratory chain	8	291	1.3e-11	2.4258e-08	TRINITY_DN118882_c2_g1;TRINITY_DN125226_c1_g1;TRINITY_DN125991_c1_g1;TRINITY_DN127405_c0_g1;TRINITY_DN127491_c2_g1;TRINITY_DN131934_c1_g1;TRINITY_DN132220_c1_g1;TRINITY_DN151161_c0_g1
GO:0044429	mitochondrial part	15	2927	1.4e-10	1.3062e-07	TRINITY_DN118882_c2_g1;TRINITY_DN122121_c0_g1;TRINITY_DN125226_c1_g1;TRINITY_DN125991_c1_g1;TRINITY_DN127405_c0_g1;TRINITY_DN127491_c2_g1;TRINITY_DN130092_c4_g2;TRINITY_DN130092_c4_g5;TRINITY_DN130092_c4_g6;TRINITY_DN131934_c1_g1;TRINITY_DN132220_c1_g1;TRINITY_DN133194_c0_g1;TRINITY_DN140512_c6_g3;TRINITY_DN144232_c0_g1;TRINITY_DN151161_c0_g1
GO:0070069	cytochrome complex	5	111	9.9e-09	6.1578e-06	TRINITY_DN125991_c1_g1;TRINITY_DN127405_c0_g1;TRINITY_DN127491_c2_g1;TRINITY_DN131934_c1_g1;TRINITY_DN151161_c0_g1
GO:0005739	mitochondrion	17	5678	2e-08	9.33e-06	TRINITY_DN118882_c2_g1;TRINITY_DN122121_c0_g1;TRINITY_DN125226_c1_g1;TRINITY_DN125991_c1_g1;TRINITY_DN127405_c0_g1;TRINITY_DN127491_c2_g1;TRINITY_DN130092_c4_g2;TRINITY_DN130092_c4_g5;TRINITY_DN130092_c4_g6;TRINITY_DN131934_c1_g1;TRINITY_DN132220_c1_g1;TRINITY_DN133194_c0_g1;TRINITY_DN140512_c6_g3;TRINITY_DN143063_c2_g3;TRINITY_DN144232_c0_g1;TRINITY_DN150164_c2_g1;TRINITY_DN151161_c0_g1
GO:0072562	blood microparticle	6	377	1.5e-07	5.598e-05	TRINITY_DN117618_c0_g1;TRINITY_DN123848_c6_g2;TRINITY_DN136726_c0_g2;TRINITY_DN140877_c2_g2;TRINITY_DN143063_c2_g3;TRINITY_DN144266_c4_g3
GO:0005743	mitochondrial inner membrane	9	1466	2.9e-07	9.019e-05	TRINITY_DN118882_c2_g1;TRINITY_DN122121_c0_g1;TRINITY_DN125226_c1_g1;TRINITY_DN125991_c1_g1;TRINITY_DN127405_c0_g1;TRINITY_DN127491_c2_g1;TRINITY_DN131934_c1_g1;TRINITY_DN132220_c1_g1;TRINITY_DN151161_c0_g1
GO:0098803	respiratory chain complex	5	229	3.7e-07	9.09675e-05	TRINITY_DN125991_c1_g1;TRINITY_DN127405_c0_g1;TRINITY_DN127491_c2_g1;TRINITY_DN131934_c1_g1;TRINITY_DN151161_c0_g1
GO:0031966	mitochondrial membrane	10	2010	3.9e-07	9.09675e-05	TRINITY_DN118882_c2_g1;TRINITY_DN122121_c0_g1;TRINITY_DN125226_c1_g1;TRINITY_DN125991_c1_g1;TRINITY_DN127405_c0_g1;TRINITY_DN127491_c2_g1;TRINITY_DN131934_c1_g1;TRINITY_DN132220_c1_g1;TRINITY_DN133194_c0_g1;TRINITY_DN151161_c0_g1
GO:0005740	mitochondrial envelope	10	2129	6.6e-07	0.00013684	TRINITY_DN118882_c2_g1;TRINITY_DN122121_c0_g1;TRINITY_DN125226_c1_g1;TRINITY_DN125991_c1_g1;TRINITY_DN127405_c0_g1;TRINITY_DN127491_c2_g1;TRINITY_DN131934_c1_g1;TRINITY_DN132220_c1_g1;TRINITY_DN133194_c0_g1;TRINITY_DN151161_c0_g1
GO:0019866	organelle inner membrane	9	1655	7.9e-07	0.000147414	TRINITY_DN118882_c2_g1;TRINITY_DN122121_c0_g1;TRINITY_DN125226_c1_g1;TRINITY_DN125991_c1_g1;TRINITY_DN127405_c0_g1;TRINITY_DN127491_c2_g1;TRINITY_DN131934_c1_g1;TRINITY_DN132220_c1_g1;TRINITY_DN151161_c0_g1
GO:0045275	respiratory chain complex III	3	31	1.1e-06	0.0001866	TRINITY_DN125991_c1_g1;TRINITY_DN127405_c0_g1;TRINITY_DN131934_c1_g1
GO:0044444	cytoplasmic part	29	25153	3.3e-05	0.0051315	TRINITY_DN117618_c0_g1;TRINITY_DN118882_c2_g1;TRINITY_DN122121_c0_g1;TRINITY_DN125226_c1_g1;TRINITY_DN125991_c1_g1;TRINITY_DN127405_c0_g1;TRINITY_DN127491_c2_g1;TRINITY_DN130092_c4_g2;TRINITY_DN130092_c4_g5;TRINITY_DN130092_c4_g6;TRINITY_DN131934_c1_g1;TRINITY_DN132220_c1_g1;TRINITY_DN133194_c0_g1;TRINITY_DN133466_c0_g1;TRINITY_DN135293_c0_g3;TRINITY_DN135386_c8_g2;TRINITY_DN139796_c6_g4;TRINITY_…
GO:0031967	organelle envelope	10	3502	5.2e-05	0.007464	TRINITY_DN118882_c2_g1;TRINITY_DN122121_c0_g1;TRINITY_DN125226_c1_g1;TRINITY_DN125991_c1_g1;TRINITY_DN127405_c0_g1;TRINITY_DN127491_c2_g1;TRINITY_DN131934_c1_g1;TRINITY_DN132220_c1_g1;TRINITY_DN133194_c0_g1;TRINITY_DN151161_c0_g1
GO:0031975	envelope	10	3535	5.6e-05	0.007464	TRINITY_DN118882_c2_g1;TRINITY_DN122121_c0_g1;TRINITY_DN125226_c1_g1;TRINITY_DN125991_c1_g1;TRINITY_DN127405_c0_g1;TRINITY_DN127491_c2_g1;TRINITY_DN131934_c1_g1;TRINITY_DN132220_c1_g1;TRINITY_DN133194_c0_g1;TRINITY_DN151161_c0_g1
Go cell component categories significantly enriched by down-regulated genes.
GO:0070469	respiratory chain	21	291	1e-30	4.665e-28	TRINITY_DN116599_c0_g1;TRINITY_DN117295_c4_g1;TRINITY_DN117845_c2_g1;TRINITY_DN118235_c0_g1;TRINITY_DN119096_c2_g2;TRINITY_DN121755_c0_g1;TRINITY_DN122260_c1_g1;TRINITY_DN125419_c1_g1;TRINITY_DN125676_c2_g3;TRINITY_DN125964_c1_g1;TRINITY_DN127179_c0_g1;TRINITY_DN127719_c0_g3;TRINITY_DN128115_c1_g2;TRINITY_DN128826_c0_g2;TRINITY_DN129515_c1_g1;TRINITY_DN130260_c2_g1;TRINITY_DN130949_c4_g1;TRINITY_…
GO:0045277	respiratory chain complex IV	14	72	1e-30	4.665e-28	TRINITY_DN116599_c0_g1;TRINITY_DN117295_c4_g1;TRINITY_DN117845_c2_g1;TRINITY_DN118235_c0_g1;TRINITY_DN121755_c0_g1;TRINITY_DN122260_c1_g1;TRINITY_DN125419_c1_g1;TRINITY_DN125964_c1_g1;TRINITY_DN128115_c1_g2;TRINITY_DN130260_c2_g1;TRINITY_DN130949_c4_g1;TRINITY_DN134769_c2_g1;TRINITY_DN139705_c1_g1;TRINITY_DN153223_c30_g2
GO:0070069	cytochrome complex	15	111	1e-30	4.665e-28	TRINITY_DN116599_c0_g1;TRINITY_DN117295_c4_g1;TRINITY_DN117845_c2_g1;TRINITY_DN118235_c0_g1;TRINITY_DN121755_c0_g1;TRINITY_DN122260_c1_g1;TRINITY_DN125419_c1_g1;TRINITY_DN125964_c1_g1;TRINITY_DN127719_c0_g3;TRINITY_DN128115_c1_g2;TRINITY_DN130260_c2_g1;TRINITY_DN130949_c4_g1;TRINITY_DN134769_c2_g1;TRINITY_DN139705_c1_g1;TRINITY_DN153223_c30_g2
GO:0098803	respiratory chain complex	17	229	1e-30	4.665e-28	TRINITY_DN116599_c0_g1;TRINITY_DN117295_c4_g1;TRINITY_DN117845_c2_g1;TRINITY_DN118235_c0_g1;TRINITY_DN121755_c0_g1;TRINITY_DN122260_c1_g1;TRINITY_DN125419_c1_g1;TRINITY_DN125964_c1_g1;TRINITY_DN127719_c0_g3;TRINITY_DN128115_c1_g2;TRINITY_DN128826_c0_g2;TRINITY_DN129515_c1_g1;TRINITY_DN130260_c2_g1;TRINITY_DN130949_c4_g1;TRINITY_DN134769_c2_g1;TRINITY_DN139705_c1_g1;TRINITY_DN153223_c30_g2
GO:0031966	mitochondrial membrane	25	2010	3.7e-28	1.38084e-25	TRINITY_DN106094_c0_g1;TRINITY_DN116599_c0_g1;TRINITY_DN117295_c4_g1;TRINITY_DN117845_c2_g1;TRINITY_DN118235_c0_g1;TRINITY_DN119096_c2_g2;TRINITY_DN121755_c0_g1;TRINITY_DN122260_c1_g1;TRINITY_DN125419_c1_g1;TRINITY_DN125676_c2_g3;TRINITY_DN125934_c6_g1;TRINITY_DN125964_c1_g1;TRINITY_DN127179_c0_g1;TRINITY_DN127719_c0_g3;TRINITY_DN128115_c1_g2;TRINITY_DN128826_c0_g2;TRINITY_DN129515_c1_g1;TRINITY_…
GO:0005743	mitochondrial inner membrane	23	1466	6.6e-28	2.0526e-25	TRINITY_DN106094_c0_g1;TRINITY_DN116599_c0_g1;TRINITY_DN117295_c4_g1;TRINITY_DN117845_c2_g1;TRINITY_DN118235_c0_g1;TRINITY_DN121755_c0_g1;TRINITY_DN122260_c1_g1;TRINITY_DN125419_c1_g1;TRINITY_DN125934_c6_g1;TRINITY_DN125964_c1_g1;TRINITY_DN127179_c0_g1;TRINITY_DN127719_c0_g3;TRINITY_DN128115_c1_g2;TRINITY_DN128826_c0_g2;TRINITY_DN129515_c1_g1;TRINITY_DN130260_c2_g1;TRINITY_DN130949_c4_g1;TRINITY_…
GO:0005740	mitochondrial envelope	25	2129	1.5e-27	3.99857e-25	TRINITY_DN106094_c0_g1;TRINITY_DN116599_c0_g1;TRINITY_DN117295_c4_g1;TRINITY_DN117845_c2_g1;TRINITY_DN118235_c0_g1;TRINITY_DN119096_c2_g2;TRINITY_DN121755_c0_g1;TRINITY_DN122260_c1_g1;TRINITY_DN125419_c1_g1;TRINITY_DN125676_c2_g3;TRINITY_DN125934_c6_g1;TRINITY_DN125964_c1_g1;TRINITY_DN127179_c0_g1;TRINITY_DN127719_c0_g3;TRINITY_DN128115_c1_g2;TRINITY_DN128826_c0_g2;TRINITY_DN129515_c1_g1;TRINITY_…
GO:0019866	organelle inner membrane	23	1655	1e-26	2.3325e-24	TRINITY_DN106094_c0_g1;TRINITY_DN116599_c0_g1;TRINITY_DN117295_c4_g1;TRINITY_DN117845_c2_g1;TRINITY_DN118235_c0_g1;TRINITY_DN121755_c0_g1;TRINITY_DN122260_c1_g1;TRINITY_DN125419_c1_g1;TRINITY_DN125934_c6_g1;TRINITY_DN125964_c1_g1;TRINITY_DN127179_c0_g1;TRINITY_DN127719_c0_g3;TRINITY_DN128115_c1_g2;TRINITY_DN128826_c0_g2;TRINITY_DN129515_c1_g1;TRINITY_DN130260_c2_g1;TRINITY_DN130949_c4_g1;TRINITY_…
GO:0044429	mitochondrial part	25	2927	3.8e-24	7.87867e-22	TRINITY_DN106094_c0_g1;TRINITY_DN116599_c0_g1;TRINITY_DN117295_c4_g1;TRINITY_DN117845_c2_g1;TRINITY_DN118235_c0_g1;TRINITY_DN119096_c2_g2;TRINITY_DN121755_c0_g1;TRINITY_DN122260_c1_g1;TRINITY_DN125419_c1_g1;TRINITY_DN125676_c2_g3;TRINITY_DN125934_c6_g1;TRINITY_DN125964_c1_g1;TRINITY_DN127179_c0_g1;TRINITY_DN127719_c0_g3;TRINITY_DN128115_c1_g2;TRINITY_DN128826_c0_g2;TRINITY_DN129515_c1_g1;TRINITY_…
GO:0031967	organelle envelope	25	3502	3e-22	5.598e-20	TRINITY_DN106094_c0_g1;TRINITY_DN116599_c0_g1;TRINITY_DN117295_c4_g1;TRINITY_DN117845_c2_g1;TRINITY_DN118235_c0_g1;TRINITY_DN119096_c2_g2;TRINITY_DN121755_c0_g1;TRINITY_DN122260_c1_g1;TRINITY_DN125419_c1_g1;TRINITY_DN125676_c2_g3;TRINITY_DN125934_c6_g1;TRINITY_DN125964_c1_g1;TRINITY_DN127179_c0_g1;TRINITY_DN127719_c0_g3;TRINITY_DN128115_c1_g2;TRINITY_DN128826_c0_g2;TRINITY_DN129515_c1_g1;TRINITY_…
GO:0031975	envelope	25	3535	3.7e-22	6.27655e-20	TRINITY_DN106094_c0_g1;TRINITY_DN116599_c0_g1;TRINITY_DN117295_c4_g1;TRINITY_DN117845_c2_g1;TRINITY_DN118235_c0_g1;TRINITY_DN119096_c2_g2;TRINITY_DN121755_c0_g1;TRINITY_DN122260_c1_g1;TRINITY_DN125419_c1_g1;TRINITY_DN125676_c2_g3;TRINITY_DN125934_c6_g1;TRINITY_DN125964_c1_g1;TRINITY_DN127179_c0_g1;TRINITY_DN127719_c0_g3;TRINITY_DN128115_c1_g2;TRINITY_DN128826_c0_g2;TRINITY_DN129515_c1_g1;TRINITY_…
GO:0005739	mitochondrion	27	5678	8.3e-20	1.29065e-17	TRINITY_DN106094_c0_g1;TRINITY_DN116599_c0_g1;TRINITY_DN117295_c4_g1;TRINITY_DN117845_c2_g1;TRINITY_DN118235_c0_g1;TRINITY_DN119096_c2_g2;TRINITY_DN121755_c0_g1;TRINITY_DN122260_c1_g1;TRINITY_DN125419_c1_g1;TRINITY_DN125676_c2_g3;TRINITY_DN125934_c6_g1;TRINITY_DN125964_c1_g1;TRINITY_DN127179_c0_g1;TRINITY_DN127719_c0_g3;TRINITY_DN128115_c1_g2;TRINITY_DN128826_c0_g2;TRINITY_DN129515_c1_g1;TRINITY_…
GO:0031090	organelle membrane	27	7426	8.2e-17	1.17702e-14	TRINITY_DN106094_c0_g1;TRINITY_DN116599_c0_g1;TRINITY_DN117295_c4_g1;TRINITY_DN117845_c2_g1;TRINITY_DN118235_c0_g1;TRINITY_DN119096_c2_g2;TRINITY_DN121755_c0_g1;TRINITY_DN122260_c1_g1;TRINITY_DN125419_c1_g1;TRINITY_DN125676_c2_g3;TRINITY_DN125934_c6_g1;TRINITY_DN125964_c1_g1;TRINITY_DN127179_c0_g1;TRINITY_DN127719_c0_g3;TRINITY_DN128115_c1_g2;TRINITY_DN128826_c0_g2;TRINITY_DN128912_c1_g1;TRINITY_…
GO:0098796	membrane protein complex	21	3897	8.9e-16	1.18624e-13	TRINITY_DN106094_c0_g1;TRINITY_DN116599_c0_g1;TRINITY_DN117295_c4_g1;TRINITY_DN117845_c2_g1;TRINITY_DN118235_c0_g1;TRINITY_DN121755_c0_g1;TRINITY_DN122260_c1_g1;TRINITY_DN125419_c1_g1;TRINITY_DN125934_c6_g1;TRINITY_DN125964_c1_g1;TRINITY_DN127719_c0_g3;TRINITY_DN128115_c1_g2;TRINITY_DN128826_c0_g2;TRINITY_DN129515_c1_g1;TRINITY_DN130260_c2_g1;TRINITY_DN130949_c4_g1;TRINITY_DN134769_c2_g1;TRINITY_…
GO:0044444	cytoplasmic part	37	25153	5.5e-13	6.842e-11	TRINITY_DN106094_c0_g1;TRINITY_DN116599_c0_g1;TRINITY_DN117295_c4_g1;TRINITY_DN117845_c2_g1;TRINITY_DN118235_c0_g1;TRINITY_DN119096_c2_g2;TRINITY_DN119409_c1_g1;TRINITY_DN121755_c0_g1;TRINITY_DN122260_c1_g1;TRINITY_DN123168_c2_g6;TRINITY_DN123168_c2_g7;TRINITY_DN125419_c1_g1;TRINITY_DN125676_c2_g3;TRINITY_DN125934_c6_g1;TRINITY_DN125964_c1_g1;TRINITY_DN127179_c0_g1;TRINITY_DN127719_c0_g3;TRINITY_…
GO:0098800	inner mitochondrial membrane protein complex	7	293	6.1e-10	7.11412e-08	TRINITY_DN106094_c0_g1;TRINITY_DN125419_c1_g1;TRINITY_DN125934_c6_g1;TRINITY_DN128826_c0_g2;TRINITY_DN129515_c1_g1;TRINITY_DN140016_c1_g2;TRINITY_DN147129_c3_g1
GO:0005737	cytoplasm	38	35316	5.6e-09	6.14682e-07	TRINITY_DN106094_c0_g1;TRINITY_DN116599_c0_g1;TRINITY_DN117295_c4_g1;TRINITY_DN117845_c2_g1;TRINITY_DN118235_c0_g1;TRINITY_DN119096_c2_g2;TRINITY_DN119409_c1_g1;TRINITY_DN121755_c0_g1;TRINITY_DN122260_c1_g1;TRINITY_DN123168_c2_g6;TRINITY_DN123168_c2_g7;TRINITY_DN125419_c1_g1;TRINITY_DN125676_c2_g3;TRINITY_DN125934_c6_g1;TRINITY_DN125964_c1_g1;TRINITY_DN127179_c0_g1;TRINITY_DN127719_c0_g3;TRINITY_…
GO:0044455	mitochondrial membrane part	7	497	2.3e-08	2.38433e-06	TRINITY_DN106094_c0_g1;TRINITY_DN125419_c1_g1;TRINITY_DN125934_c6_g1;TRINITY_DN128826_c0_g2;TRINITY_DN129515_c1_g1;TRINITY_DN140016_c1_g2;TRINITY_DN147129_c3_g1
GO:0098798	mitochondrial protein complex	7	561	5.3e-08	5.20516e-06	TRINITY_DN106094_c0_g1;TRINITY_DN125419_c1_g1;TRINITY_DN125934_c6_g1;TRINITY_DN128826_c0_g2;TRINITY_DN129515_c1_g1;TRINITY_DN140016_c1_g2;TRINITY_DN147129_c3_g1
GO:0005753	mitochondrial proton-transporting ATP synthase complex	4	62	6.9e-08	6.4377e-06	TRINITY_DN106094_c0_g1;TRINITY_DN125934_c6_g1;TRINITY_DN140016_c1_g2;TRINITY_DN147129_c3_g1
GO:0045259	proton-transporting ATP synthase complex	4	77	1.7e-07	1.51057e-05	TRINITY_DN106094_c0_g1;TRINITY_DN125934_c6_g1;TRINITY_DN140016_c1_g2;TRINITY_DN147129_c3_g1
GO:0032991	protein-containing complex	24	15638	1.4e-06	0.000118745	TRINITY_DN106094_c0_g1;TRINITY_DN116599_c0_g1;TRINITY_DN117295_c4_g1;TRINITY_DN117845_c2_g1;TRINITY_DN118235_c0_g1;TRINITY_DN121755_c0_g1;TRINITY_DN122260_c1_g1;TRINITY_DN125419_c1_g1;TRINITY_DN125934_c6_g1;TRINITY_DN125964_c1_g1;TRINITY_DN127719_c0_g3;TRINITY_DN128115_c1_g2;TRINITY_DN128826_c0_g2;TRINITY_DN129515_c1_g1;TRINITY_DN130260_c2_g1;TRINITY_DN130720_c0_g1;TRINITY_DN130949_c4_g1;TRINITY_…
GO:0045263	proton-transporting ATP synthase complex,; coupling factor F(o)	3	40	2.2e-06	0.000178487	TRINITY_DN125934_c6_g1;TRINITY_DN140016_c1_g2;TRINITY_DN147129_c3_g1
GO:0016469	proton-transporting two-sector ATPase complex	4	149	2.3e-06	0.000178825	TRINITY_DN106094_c0_g1;TRINITY_DN125934_c6_g1;TRINITY_DN140016_c1_g2;TRINITY_DN147129_c3_g1
GO:0044425	membrane part	29	23777	4e-06	0.00029856	TRINITY_DN106094_c0_g1;TRINITY_DN116599_c0_g1;TRINITY_DN117295_c4_g1;TRINITY_DN117845_c2_g1;TRINITY_DN118235_c0_g1;TRINITY_DN119096_c2_g2;TRINITY_DN121755_c0_g1;TRINITY_DN122260_c1_g1;TRINITY_DN125419_c1_g1;TRINITY_DN125676_c2_g3;TRINITY_DN125934_c6_g1;TRINITY_DN125964_c1_g1;TRINITY_DN127179_c0_g1;TRINITY_DN127490_c2_g1;TRINITY_DN127719_c0_g3;TRINITY_DN128115_c1_g2;TRINITY_DN128826_c0_g2;TRINITY_…
GO:0033177	proton-transporting two-sector ATPase complex,; proton-transporting domain	3	69	1.1e-05	0.000789462	TRINITY_DN125934_c6_g1;TRINITY_DN140016_c1_g2;TRINITY_DN147129_c3_g1
GO:0016020	membrane	32	31330	3.3e-05	0.00228067	TRINITY_DN106094_c0_g1;TRINITY_DN116599_c0_g1;TRINITY_DN117295_c4_g1;TRINITY_DN117845_c2_g1;TRINITY_DN118235_c0_g1;TRINITY_DN119096_c2_g2;TRINITY_DN121755_c0_g1;TRINITY_DN122260_c1_g1;TRINITY_DN125419_c1_g1;TRINITY_DN125676_c2_g3;TRINITY_DN125934_c6_g1;TRINITY_DN125964_c1_g1;TRINITY_DN127179_c0_g1;TRINITY_DN127490_c2_g1;TRINITY_DN127719_c0_g3;TRINITY_DN128115_c1_g2;TRINITY_DN128826_c0_g2;TRINITY_…
GO:0043227	membrane-bounded organelle	35	38036	5.7e-05	0.003732	TRINITY_DN106094_c0_g1;TRINITY_DN116599_c0_g1;TRINITY_DN117295_c4_g1;TRINITY_DN117845_c2_g1;TRINITY_DN118235_c0_g1;TRINITY_DN119096_c2_g2;TRINITY_DN121755_c0_g1;TRINITY_DN122260_c1_g1;TRINITY_DN123168_c2_g6;TRINITY_DN123168_c2_g7;TRINITY_DN125419_c1_g1;TRINITY_DN125676_c2_g3;TRINITY_DN125934_c6_g1;TRINITY_DN125964_c1_g1;TRINITY_DN127179_c0_g1;TRINITY_DN127719_c0_g3;TRINITY_DN128115_c1_g2;TRINITY_…
GO:0016021	integral component of membrane	24	19114	5.8e-05	0.003732	TRINITY_DN116599_c0_g1;TRINITY_DN117295_c4_g1;TRINITY_DN117845_c2_g1;TRINITY_DN118235_c0_g1;TRINITY_DN119096_c2_g2;TRINITY_DN121755_c0_g1;TRINITY_DN122260_c1_g1;TRINITY_DN125419_c1_g1;TRINITY_DN125676_c2_g3;TRINITY_DN125934_c6_g1;TRINITY_DN125964_c1_g1;TRINITY_DN127179_c0_g1;TRINITY_DN127490_c2_g1;TRINITY_DN128115_c1_g2;TRINITY_DN130260_c2_g1;TRINITY_DN130949_c4_g1;TRINITY_DN134769_c2_g1;TRINITY_…
GO:0044446	intracellular organelle part	28	25299	6.7e-05	0.0041674	TRINITY_DN106094_c0_g1;TRINITY_DN116599_c0_g1;TRINITY_DN117295_c4_g1;TRINITY_DN117845_c2_g1;TRINITY_DN118235_c0_g1;TRINITY_DN119096_c2_g2;TRINITY_DN121755_c0_g1;TRINITY_DN122260_c1_g1;TRINITY_DN125419_c1_g1;TRINITY_DN125676_c2_g3;TRINITY_DN125934_c6_g1;TRINITY_DN125964_c1_g1;TRINITY_DN127179_c0_g1;TRINITY_DN127719_c0_g3;TRINITY_DN128115_c1_g2;TRINITY_DN128826_c0_g2;TRINITY_DN128912_c1_g1;TRINITY_…
GO:0031224	intrinsic component of membrane	24	19445	7.9e-05	0.00475529	TRINITY_DN116599_c0_g1;TRINITY_DN117295_c4_g1;TRINITY_DN117845_c2_g1;TRINITY_DN118235_c0_g1;TRINITY_DN119096_c2_g2;TRINITY_DN121755_c0_g1;TRINITY_DN122260_c1_g1;TRINITY_DN125419_c1_g1;TRINITY_DN125676_c2_g3;TRINITY_DN125934_c6_g1;TRINITY_DN125964_c1_g1;TRINITY_DN127179_c0_g1;TRINITY_DN127490_c2_g1;TRINITY_DN128115_c1_g2;TRINITY_DN130260_c2_g1;TRINITY_DN130949_c4_g1;TRINITY_DN134769_c2_g1;TRINITY_…
GO:0044422	organelle part	28	25943	0.00011	0.00641437	TRINITY_DN106094_c0_g1;TRINITY_DN116599_c0_g1;TRINITY_DN117295_c4_g1;TRINITY_DN117845_c2_g1;TRINITY_DN118235_c0_g1;TRINITY_DN119096_c2_g2;TRINITY_DN121755_c0_g1;TRINITY_DN122260_c1_g1;TRINITY_DN125419_c1_g1;TRINITY_DN125676_c2_g3;TRINITY_DN125934_c6_g1;TRINITY_DN125964_c1_g1;TRINITY_DN127179_c0_g1;TRINITY_DN127719_c0_g3;TRINITY_DN128115_c1_g2;TRINITY_DN128826_c0_g2;TRINITY_DN128912_c1_g1;TRINITY_…
GO:0044424	intracellular part	38	46481	0.00012	0.00678545	TRINITY_DN106094_c0_g1;TRINITY_DN116599_c0_g1;TRINITY_DN117295_c4_g1;TRINITY_DN117845_c2_g1;TRINITY_DN118235_c0_g1;TRINITY_DN119096_c2_g2;TRINITY_DN119409_c1_g1;TRINITY_DN121755_c0_g1;TRINITY_DN122260_c1_g1;TRINITY_DN123168_c2_g6;TRINITY_DN123168_c2_g7;TRINITY_DN125419_c1_g1;TRINITY_DN125676_c2_g3;TRINITY_DN125934_c6_g1;TRINITY_DN125964_c1_g1;TRINITY_DN127179_c0_g1;TRINITY_DN127719_c0_g3;TRINITY_…
GO:0005746	mitochondrial respiratory chain	3	193	0.00024	0.0131718	TRINITY_DN125419_c1_g1;TRINITY_DN128826_c0_g2;TRINITY_DN129515_c1_g1
GO:0005622	intracellular	38	48190	0.00042	0.022392	TRINITY_DN106094_c0_g1;TRINITY_DN116599_c0_g1;TRINITY_DN117295_c4_g1;TRINITY_DN117845_c2_g1;TRINITY_DN118235_c0_g1;TRINITY_DN119096_c2_g2;TRINITY_DN119409_c1_g1;TRINITY_DN121755_c0_g1;TRINITY_DN122260_c1_g1;TRINITY_DN123168_c2_g6;TRINITY_DN123168_c2_g7;TRINITY_DN125419_c1_g1;TRINITY_DN125676_c2_g3;TRINITY_DN125934_c6_g1;TRINITY_DN125964_c1_g1;TRINITY_DN127179_c0_g1;TRINITY_DN127719_c0_g3;TRINITY_…

## Sheet: Satiation vs Fasting
Table S1. GO cell component enrichment data of six pairwise comparisons.
GO ID	Description	GeneRatio (184)	BgRatio (62779)	pvalue	fdr	Gene ID
Go cell component categories significantly enriched by up-regulated genes.
GO:0042470	melanosome	17	307	6.7e-17	6.2511e-14	TRINITY_DN122196_c0_g1;TRINITY_DN132583_c5_g1;TRINITY_DN133767_c4_g1;TRINITY_DN135296_c4_g1;TRINITY_DN135296_c4_g3;TRINITY_DN135296_c4_g4;TRINITY_DN135296_c4_g6;TRINITY_DN145242_c2_g1;TRINITY_DN145242_c2_g2;TRINITY_DN145242_c2_g4;TRINITY_DN145242_c2_g5;TRINITY_DN147162_c5_g3;TRINITY_DN149918_c1_g4;TRINITY_DN157049_c4_g1;TRINITY_DN157529_c2_g1;TRINITY_DN157529_c2_g5;TRINITY_DN158704_c1_g1
GO:0048770	pigment granule	17	307	6.7e-17	6.2511e-14	TRINITY_DN122196_c0_g1;TRINITY_DN132583_c5_g1;TRINITY_DN133767_c4_g1;TRINITY_DN135296_c4_g1;TRINITY_DN135296_c4_g3;TRINITY_DN135296_c4_g4;TRINITY_DN135296_c4_g6;TRINITY_DN145242_c2_g1;TRINITY_DN145242_c2_g2;TRINITY_DN145242_c2_g4;TRINITY_DN145242_c2_g5;TRINITY_DN147162_c5_g3;TRINITY_DN149918_c1_g4;TRINITY_DN157049_c4_g1;TRINITY_DN157529_c2_g1;TRINITY_DN157529_c2_g5;TRINITY_DN158704_c1_g1
GO:0005737	cytoplasm	137	35316	2.3e-07	0.00014306	TRINITY_DN116159_c0_g1;TRINITY_DN119076_c3_g3;TRINITY_DN119409_c1_g1;TRINITY_DN119701_c2_g1;TRINITY_DN121566_c2_g1;TRINITY_DN121566_c2_g3;TRINITY_DN122153_c4_g2;TRINITY_DN122196_c0_g1;TRINITY_DN122260_c1_g1;TRINITY_DN122784_c1_g1;TRINITY_DN123042_c0_g5;TRINITY_DN123168_c2_g6;TRINITY_DN123168_c2_g7;TRINITY_DN123853_c5_g1;TRINITY_DN124131_c4_g1;TRINITY_DN124643_c3_g1;TRINITY_DN125793_c1_g1;TRINITY_…
GO:0005576	extracellular region	62	11595	6.1e-07	0.000284565	TRINITY_DN113366_c0_g2;TRINITY_DN119076_c3_g3;TRINITY_DN121566_c2_g3;TRINITY_DN122153_c4_g2;TRINITY_DN122196_c0_g1;TRINITY_DN123042_c0_g5;TRINITY_DN123168_c2_g6;TRINITY_DN123168_c2_g7;TRINITY_DN126813_c1_g2;TRINITY_DN127173_c1_g4;TRINITY_DN129217_c3_g1;TRINITY_DN129872_c0_g5;TRINITY_DN130343_c0_g3;TRINITY_DN132583_c5_g1;TRINITY_DN132904_c0_g1;TRINITY_DN133767_c4_g1;TRINITY_DN135296_c4_g1;TRINITY_…
GO:0044444	cytoplasmic part	106	25153	1.1e-06	0.00041052	TRINITY_DN116159_c0_g1;TRINITY_DN119076_c3_g3;TRINITY_DN119409_c1_g1;TRINITY_DN122153_c4_g2;TRINITY_DN122196_c0_g1;TRINITY_DN122260_c1_g1;TRINITY_DN122784_c1_g1;TRINITY_DN123042_c0_g5;TRINITY_DN123168_c2_g6;TRINITY_DN123168_c2_g7;TRINITY_DN123853_c5_g1;TRINITY_DN124131_c4_g1;TRINITY_DN128099_c3_g1;TRINITY_DN128861_c2_g1;TRINITY_DN129379_c1_g1;TRINITY_DN129872_c0_g5;TRINITY_DN130343_c0_g3;TRINITY_…
GO:0044421	extracellular region part	55	10179	2.6e-06	0.0008086	TRINITY_DN113366_c0_g2;TRINITY_DN119076_c3_g3;TRINITY_DN121566_c2_g3;TRINITY_DN122153_c4_g2;TRINITY_DN122196_c0_g1;TRINITY_DN123042_c0_g5;TRINITY_DN123168_c2_g6;TRINITY_DN123168_c2_g7;TRINITY_DN126813_c1_g2;TRINITY_DN129217_c3_g1;TRINITY_DN129872_c0_g5;TRINITY_DN130343_c0_g3;TRINITY_DN132583_c5_g1;TRINITY_DN132904_c0_g1;TRINITY_DN133767_c4_g1;TRINITY_DN135296_c4_g1;TRINITY_DN135296_c4_g3;TRINITY_…
GO:0005615	extracellular space	50	9153	6.6e-06	0.00175937	TRINITY_DN113366_c0_g2;TRINITY_DN119076_c3_g3;TRINITY_DN121566_c2_g3;TRINITY_DN122153_c4_g2;TRINITY_DN123042_c0_g5;TRINITY_DN123168_c2_g6;TRINITY_DN123168_c2_g7;TRINITY_DN126813_c1_g2;TRINITY_DN129217_c3_g1;TRINITY_DN129872_c0_g5;TRINITY_DN130343_c0_g3;TRINITY_DN132583_c5_g1;TRINITY_DN132904_c0_g1;TRINITY_DN135296_c4_g1;TRINITY_DN135296_c4_g3;TRINITY_DN135296_c4_g6;TRINITY_DN137262_c2_g3;TRINITY_…
GO:0044432	endoplasmic reticulum part	25	3240	1e-05	0.0023325	TRINITY_DN122784_c1_g1;TRINITY_DN128099_c3_g1;TRINITY_DN131831_c2_g2;TRINITY_DN134207_c0_g1;TRINITY_DN141399_c1_g2;TRINITY_DN145242_c2_g1;TRINITY_DN145242_c2_g2;TRINITY_DN145242_c2_g4;TRINITY_DN145242_c2_g5;TRINITY_DN145356_c5_g7;TRINITY_DN146617_c2_g2;TRINITY_DN146617_c2_g5;TRINITY_DN151056_c0_g5;TRINITY_DN152847_c1_g1;TRINITY_DN153827_c2_g2;TRINITY_DN153827_c2_g4;TRINITY_DN153827_c2_g6;TRINITY_…
GO:0042175	nuclear outer membrane-endoplasmic reticulum membrane network	23	2888	1.4e-05	0.00288382	TRINITY_DN122153_c4_g2;TRINITY_DN122784_c1_g1;TRINITY_DN128099_c3_g1;TRINITY_DN131831_c2_g2;TRINITY_DN134207_c0_g1;TRINITY_DN145242_c2_g4;TRINITY_DN145242_c2_g5;TRINITY_DN145356_c5_g7;TRINITY_DN146617_c2_g2;TRINITY_DN146617_c2_g5;TRINITY_DN151056_c0_g5;TRINITY_DN152847_c1_g1;TRINITY_DN153827_c2_g2;TRINITY_DN153827_c2_g4;TRINITY_DN153827_c2_g6;TRINITY_DN155679_c5_g1;TRINITY_DN155679_c5_g2;TRINITY_…
GO:0031982	vesicle	55	10831	1.7e-05	0.00288382	TRINITY_DN113366_c0_g2;TRINITY_DN116159_c0_g1;TRINITY_DN119076_c3_g3;TRINITY_DN121566_c2_g3;TRINITY_DN122153_c4_g2;TRINITY_DN122196_c0_g1;TRINITY_DN123042_c0_g5;TRINITY_DN123168_c2_g6;TRINITY_DN123168_c2_g7;TRINITY_DN129217_c3_g1;TRINITY_DN129379_c1_g1;TRINITY_DN129872_c0_g5;TRINITY_DN130343_c0_g3;TRINITY_DN132583_c5_g1;TRINITY_DN133767_c4_g1;TRINITY_DN135296_c4_g1;TRINITY_DN135296_c4_g3;TRINITY_…
GO:0005783	endoplasmic reticulum	31	4693	1.7e-05	0.00288382	TRINITY_DN122153_c4_g2;TRINITY_DN122784_c1_g1;TRINITY_DN123042_c0_g5;TRINITY_DN128099_c3_g1;TRINITY_DN131831_c2_g2;TRINITY_DN134207_c0_g1;TRINITY_DN140116_c3_g3;TRINITY_DN140116_c3_g5;TRINITY_DN141399_c1_g2;TRINITY_DN145242_c2_g1;TRINITY_DN145242_c2_g2;TRINITY_DN145242_c2_g4;TRINITY_DN145242_c2_g5;TRINITY_DN145356_c5_g7;TRINITY_DN146617_c2_g2;TRINITY_DN146617_c2_g5;TRINITY_DN151056_c0_g5;TRINITY_…
GO:0005789	endoplasmic reticulum membrane	22	2812	2.9e-05	0.0039808	TRINITY_DN122784_c1_g1;TRINITY_DN128099_c3_g1;TRINITY_DN131831_c2_g2;TRINITY_DN134207_c0_g1;TRINITY_DN145242_c2_g4;TRINITY_DN145242_c2_g5;TRINITY_DN145356_c5_g7;TRINITY_DN146617_c2_g2;TRINITY_DN146617_c2_g5;TRINITY_DN151056_c0_g5;TRINITY_DN152847_c1_g1;TRINITY_DN153827_c2_g2;TRINITY_DN153827_c2_g4;TRINITY_DN153827_c2_g6;TRINITY_DN155679_c5_g1;TRINITY_DN155679_c5_g2;TRINITY_DN155679_c5_g3;TRINITY_…
GO:0031410	cytoplasmic vesicle	30	4597	3.1e-05	0.0039808	TRINITY_DN116159_c0_g1;TRINITY_DN122196_c0_g1;TRINITY_DN129379_c1_g1;TRINITY_DN129872_c0_g5;TRINITY_DN130343_c0_g3;TRINITY_DN132583_c5_g1;TRINITY_DN133767_c4_g1;TRINITY_DN135296_c4_g1;TRINITY_DN135296_c4_g3;TRINITY_DN135296_c4_g4;TRINITY_DN135296_c4_g6;TRINITY_DN137262_c2_g3;TRINITY_DN144027_c0_g1;TRINITY_DN145242_c2_g1;TRINITY_DN145242_c2_g2;TRINITY_DN145242_c2_g4;TRINITY_DN145242_c2_g5;TRINITY_…
GO:0098827	endoplasmic reticulum subcompartment	22	2822	3.1e-05	0.0039808	TRINITY_DN122784_c1_g1;TRINITY_DN128099_c3_g1;TRINITY_DN131831_c2_g2;TRINITY_DN134207_c0_g1;TRINITY_DN145242_c2_g4;TRINITY_DN145242_c2_g5;TRINITY_DN145356_c5_g7;TRINITY_DN146617_c2_g2;TRINITY_DN146617_c2_g5;TRINITY_DN151056_c0_g5;TRINITY_DN152847_c1_g1;TRINITY_DN153827_c2_g2;TRINITY_DN153827_c2_g4;TRINITY_DN153827_c2_g6;TRINITY_DN155679_c5_g1;TRINITY_DN155679_c5_g2;TRINITY_DN155679_c5_g3;TRINITY_…
GO:0097708	intracellular vesicle	30	4605	3.2e-05	0.0039808	TRINITY_DN116159_c0_g1;TRINITY_DN122196_c0_g1;TRINITY_DN129379_c1_g1;TRINITY_DN129872_c0_g5;TRINITY_DN130343_c0_g3;TRINITY_DN132583_c5_g1;TRINITY_DN133767_c4_g1;TRINITY_DN135296_c4_g1;TRINITY_DN135296_c4_g3;TRINITY_DN135296_c4_g4;TRINITY_DN135296_c4_g6;TRINITY_DN137262_c2_g3;TRINITY_DN144027_c0_g1;TRINITY_DN145242_c2_g1;TRINITY_DN145242_c2_g2;TRINITY_DN145242_c2_g4;TRINITY_DN145242_c2_g5;TRINITY_…
GO:0070062	extracellular exosome	40	7292	6.6e-05	0.00769725	TRINITY_DN113366_c0_g2;TRINITY_DN119076_c3_g3;TRINITY_DN121566_c2_g3;TRINITY_DN122153_c4_g2;TRINITY_DN123042_c0_g5;TRINITY_DN123168_c2_g6;TRINITY_DN123168_c2_g7;TRINITY_DN129217_c3_g1;TRINITY_DN129872_c0_g5;TRINITY_DN130343_c0_g3;TRINITY_DN132583_c5_g1;TRINITY_DN135296_c4_g1;TRINITY_DN135296_c4_g3;TRINITY_DN135296_c4_g6;TRINITY_DN137262_c2_g3;TRINITY_DN137522_c2_g1;TRINITY_DN141934_c0_g2;TRINITY_…
GO:1903561	extracellular vesicle	40	7356	8e-05	0.00850067	TRINITY_DN113366_c0_g2;TRINITY_DN119076_c3_g3;TRINITY_DN121566_c2_g3;TRINITY_DN122153_c4_g2;TRINITY_DN123042_c0_g5;TRINITY_DN123168_c2_g6;TRINITY_DN123168_c2_g7;TRINITY_DN129217_c3_g1;TRINITY_DN129872_c0_g5;TRINITY_DN130343_c0_g3;TRINITY_DN132583_c5_g1;TRINITY_DN135296_c4_g1;TRINITY_DN135296_c4_g3;TRINITY_DN135296_c4_g6;TRINITY_DN137262_c2_g3;TRINITY_DN137522_c2_g1;TRINITY_DN141934_c0_g2;TRINITY_…
GO:0043230	extracellular organelle	40	7364	8.2e-05	0.00850067	TRINITY_DN113366_c0_g2;TRINITY_DN119076_c3_g3;TRINITY_DN121566_c2_g3;TRINITY_DN122153_c4_g2;TRINITY_DN123042_c0_g5;TRINITY_DN123168_c2_g6;TRINITY_DN123168_c2_g7;TRINITY_DN129217_c3_g1;TRINITY_DN129872_c0_g5;TRINITY_DN130343_c0_g3;TRINITY_DN132583_c5_g1;TRINITY_DN135296_c4_g1;TRINITY_DN135296_c4_g3;TRINITY_DN135296_c4_g6;TRINITY_DN137262_c2_g3;TRINITY_DN137522_c2_g1;TRINITY_DN141934_c0_g2;TRINITY_…
GO:0097632	extrinsic component of phagophore assembly site membrane	2	6	0.00013	0.012129	TRINITY_DN155518_c4_g2;TRINITY_DN155518_c4_g3
GO:0005773	vacuole	15	1664	0.00013	0.012129	TRINITY_DN129379_c1_g1;TRINITY_DN132583_c5_g1;TRINITY_DN137522_c2_g1;TRINITY_DN146576_c5_g1;TRINITY_DN146576_c5_g9;TRINITY_DN152847_c1_g1;TRINITY_DN154305_c4_g1;TRINITY_DN154305_c4_g5;TRINITY_DN155518_c4_g2;TRINITY_DN155518_c4_g3;TRINITY_DN158606_c4_g3;TRINITY_DN158704_c1_g1;TRINITY_DN159113_c3_g1;TRINITY_DN159132_c5_g1;TRINITY_DN159132_c5_g3
GO:0044429	mitochondrial part	21	2927	0.00015	0.0127227	TRINITY_DN122260_c1_g1;TRINITY_DN123042_c0_g5;TRINITY_DN132583_c5_g1;TRINITY_DN138817_c0_g1;TRINITY_DN146514_c7_g2;TRINITY_DN150191_c2_g1;TRINITY_DN150191_c2_g2;TRINITY_DN150191_c2_g3;TRINITY_DN150191_c2_g4;TRINITY_DN150191_c2_g5;TRINITY_DN152145_c1_g1;TRINITY_DN152145_c1_g3;TRINITY_DN153194_c5_g1;TRINITY_DN155679_c5_g1;TRINITY_DN155679_c5_g2;TRINITY_DN155679_c5_g3;TRINITY_DN155679_c5_g4;TRINITY_…
GO:0055036	virion membrane	3	35	0.00015	0.0127227	TRINITY_DN154629_c3_g1;TRINITY_DN154629_c3_g3;TRINITY_DN154629_c3_g5
GO:0017109	glutamate-cysteine ligase complex	2	7	0.00018	0.0146035	TRINITY_DN124131_c4_g1;TRINITY_DN154856_c3_g1
GO:0044437	vacuolar part	11	1024	0.00024	0.01866	TRINITY_DN132583_c5_g1;TRINITY_DN137522_c2_g1;TRINITY_DN146576_c5_g9;TRINITY_DN152847_c1_g1;TRINITY_DN154305_c4_g1;TRINITY_DN154305_c4_g5;TRINITY_DN155518_c4_g2;TRINITY_DN155518_c4_g3;TRINITY_DN158606_c4_g3;TRINITY_DN158704_c1_g1;TRINITY_DN159113_c3_g1
GO:0031968	organelle outer membrane	8	568	0.0003	0.022392	TRINITY_DN122153_c4_g2;TRINITY_DN152145_c1_g1;TRINITY_DN152145_c1_g3;TRINITY_DN155679_c5_g1;TRINITY_DN155679_c5_g2;TRINITY_DN155679_c5_g3;TRINITY_DN155679_c5_g4;TRINITY_DN159117_c7_g1
GO:0012505	endomembrane system	52	11212	0.00034	0.0241889	TRINITY_DN116159_c0_g1;TRINITY_DN122153_c4_g2;TRINITY_DN122196_c0_g1;TRINITY_DN122784_c1_g1;TRINITY_DN123042_c0_g5;TRINITY_DN124401_c0_g3;TRINITY_DN128099_c3_g1;TRINITY_DN129872_c0_g5;TRINITY_DN130343_c0_g3;TRINITY_DN131831_c2_g2;TRINITY_DN132583_c5_g1;TRINITY_DN133767_c4_g1;TRINITY_DN134207_c0_g1;TRINITY_DN137262_c2_g3;TRINITY_DN140116_c3_g3;TRINITY_DN140116_c3_g5;TRINITY_DN141399_c1_g2;TRINITY_…
GO:0005774	vacuolar membrane	10	897	0.00035	0.0241889	TRINITY_DN132583_c5_g1;TRINITY_DN137522_c2_g1;TRINITY_DN152847_c1_g1;TRINITY_DN154305_c4_g1;TRINITY_DN154305_c4_g5;TRINITY_DN155518_c4_g2;TRINITY_DN155518_c4_g3;TRINITY_DN158606_c4_g3;TRINITY_DN158704_c1_g1;TRINITY_DN159113_c3_g1
GO:0097629	extrinsic component of omegasome membrane	2	10	0.00038	0.0245246	TRINITY_DN155518_c4_g2;TRINITY_DN155518_c4_g3
GO:0019867	outer membrane	8	591	0.00039	0.0245246	TRINITY_DN122153_c4_g2;TRINITY_DN152145_c1_g1;TRINITY_DN152145_c1_g3;TRINITY_DN155679_c5_g1;TRINITY_DN155679_c5_g2;TRINITY_DN155679_c5_g3;TRINITY_DN155679_c5_g4;TRINITY_DN159117_c7_g1
GO:0043209	myelin sheath	8	594	0.0004	0.0245246	TRINITY_DN135296_c4_g1;TRINITY_DN135296_c4_g3;TRINITY_DN135296_c4_g6;TRINITY_DN137262_c2_g3;TRINITY_DN145242_c2_g4;TRINITY_DN145242_c2_g5;TRINITY_DN151725_c3_g2;TRINITY_DN152001_c1_g1
GO:0044446	intracellular organelle part	97	25299	0.00043	0.0245246	TRINITY_DN116159_c0_g1;TRINITY_DN121566_c2_g1;TRINITY_DN121566_c2_g3;TRINITY_DN122153_c4_g2;TRINITY_DN122196_c0_g1;TRINITY_DN122260_c1_g1;TRINITY_DN122784_c1_g1;TRINITY_DN123042_c0_g5;TRINITY_DN124401_c0_g3;TRINITY_DN127160_c2_g1;TRINITY_DN127566_c0_g2;TRINITY_DN128099_c3_g1;TRINITY_DN128403_c0_g5;TRINITY_DN129379_c1_g1;TRINITY_DN129872_c0_g5;TRINITY_DN130343_c0_g3;TRINITY_DN131831_c2_g2;TRINITY_…
GO:0005741	mitochondrial outer membrane	7	458	0.00044	0.0245246	TRINITY_DN152145_c1_g1;TRINITY_DN152145_c1_g3;TRINITY_DN155679_c5_g1;TRINITY_DN155679_c5_g2;TRINITY_DN155679_c5_g3;TRINITY_DN155679_c5_g4;TRINITY_DN159117_c7_g1
GO:0097635	extrinsic component of autophagosome membrane	2	11	0.00046	0.0245246	TRINITY_DN155518_c4_g2;TRINITY_DN155518_c4_g3
GO:1903349	omegasome membrane	2	11	0.00046	0.0245246	TRINITY_DN155518_c4_g2;TRINITY_DN155518_c4_g3
GO:1990462	omegasome	2	11	0.00046	0.0245246	TRINITY_DN155518_c4_g2;TRINITY_DN155518_c4_g3
GO:1990316	Atg1/ULK1 kinase complex	2	12	0.00055	0.0285083	TRINITY_DN155518_c4_g2;TRINITY_DN155518_c4_g3
GO:0005776	autophagosome	5	227	0.00058	0.0292508	TRINITY_DN129379_c1_g1;TRINITY_DN155518_c4_g2;TRINITY_DN155518_c4_g3;TRINITY_DN159132_c5_g1;TRINITY_DN159132_c5_g3
GO:0098805	whole membrane	23	3739	0.00064	0.0311	TRINITY_DN116159_c0_g1;TRINITY_DN122153_c4_g2;TRINITY_DN123042_c0_g5;TRINITY_DN132583_c5_g1;TRINITY_DN137262_c2_g3;TRINITY_DN137522_c2_g1;TRINITY_DN147213_c1_g1;TRINITY_DN152145_c1_g1;TRINITY_DN152145_c1_g3;TRINITY_DN152847_c1_g1;TRINITY_DN154305_c4_g1;TRINITY_DN154305_c4_g5;TRINITY_DN155518_c4_g2;TRINITY_DN155518_c4_g3;TRINITY_DN155679_c5_g1;TRINITY_DN155679_c5_g2;TRINITY_DN155679_c5_g3;TRINITY_…
GO:0000306	extrinsic component of vacuolar membrane	2	13	0.00065	0.0311	TRINITY_DN155518_c4_g2;TRINITY_DN155518_c4_g3
GO:0044422	organelle part	98	25943	0.00071	0.0331215	TRINITY_DN116159_c0_g1;TRINITY_DN119076_c3_g3;TRINITY_DN121566_c2_g1;TRINITY_DN121566_c2_g3;TRINITY_DN122153_c4_g2;TRINITY_DN122196_c0_g1;TRINITY_DN122260_c1_g1;TRINITY_DN122784_c1_g1;TRINITY_DN123042_c0_g5;TRINITY_DN124401_c0_g3;TRINITY_DN127160_c2_g1;TRINITY_DN127566_c0_g2;TRINITY_DN128099_c3_g1;TRINITY_DN128403_c0_g5;TRINITY_DN129379_c1_g1;TRINITY_DN129872_c0_g5;TRINITY_DN130343_c0_g3;TRINITY_…
Go cell component categories significantly enriched by down-regulated genes.
GO:0030176	integral component of endoplasmic reticulum membrane	13	376	2.6e-12	4.1985e-09	TRINITY_DN140760_c5_g2;TRINITY_DN140760_c5_g3;TRINITY_DN141916_c9_g1;TRINITY_DN141916_c9_g2;TRINITY_DN141916_c9_g4;TRINITY_DN144228_c0_g2;TRINITY_DN144796_c3_g3;TRINITY_DN144796_c3_g5;TRINITY_DN152474_c2_g1;TRINITY_DN152474_c2_g3;TRINITY_DN152474_c2_g5;TRINITY_DN159312_c5_g2;TRINITY_DN159312_c5_g4
GO:0031227	intrinsic component of endoplasmic reticulum membrane	13	393	4.5e-12	4.1985e-09	TRINITY_DN140760_c5_g2;TRINITY_DN140760_c5_g3;TRINITY_DN141916_c9_g1;TRINITY_DN141916_c9_g2;TRINITY_DN141916_c9_g4;TRINITY_DN144228_c0_g2;TRINITY_DN144796_c3_g3;TRINITY_DN144796_c3_g5;TRINITY_DN152474_c2_g1;TRINITY_DN152474_c2_g3;TRINITY_DN152474_c2_g5;TRINITY_DN159312_c5_g2;TRINITY_DN159312_c5_g4
GO:1990037	Lewy body core	4	7	7.3e-10	4.5406e-07	TRINITY_DN140509_c7_g1;TRINITY_DN140509_c7_g2;TRINITY_DN140509_c7_g4;TRINITY_DN140509_c7_g5
GO:0097413	Lewy body	4	15	2.8e-08	1.3062e-05	TRINITY_DN140509_c7_g1;TRINITY_DN140509_c7_g2;TRINITY_DN140509_c7_g4;TRINITY_DN140509_c7_g5
GO:0016323	basolateral plasma membrane	10	629	1.3e-06	0.0004665	TRINITY_DN143559_c2_g1;TRINITY_DN149296_c2_g4;TRINITY_DN153831_c10_g1;TRINITY_DN153831_c10_g2;TRINITY_DN153831_c10_g4;TRINITY_DN153874_c4_g1;TRINITY_DN153874_c4_g3;TRINITY_DN157448_c6_g3;TRINITY_DN158663_c0_g1;TRINITY_DN158663_c0_g2
GO:0044444	cytoplasmic part	82	25153	1.5e-06	0.0004665	TRINITY_DN106757_c0_g2;TRINITY_DN117180_c0_g1;TRINITY_DN120911_c2_g2;TRINITY_DN122799_c2_g3;TRINITY_DN122799_c2_g5;TRINITY_DN125398_c0_g1;TRINITY_DN125912_c0_g2;TRINITY_DN127284_c8_g1;TRINITY_DN129982_c5_g3;TRINITY_DN129982_c5_g4;TRINITY_DN130012_c0_g3;TRINITY_DN130092_c4_g1;TRINITY_DN130092_c4_g2;TRINITY_DN130092_c4_g4;TRINITY_DN130092_c4_g5;TRINITY_DN130092_c4_g6;TRINITY_DN131369_c2_g4;TRINITY_…
GO:0045098	type III intermediate filament	3	12	2.2e-06	0.000586457	TRINITY_DN150265_c1_g3;TRINITY_DN150265_c1_g4;TRINITY_DN150265_c1_g6
GO:0005789	endoplasmic reticulum membrane	20	2812	3e-06	0.000642733	TRINITY_DN125398_c0_g1;TRINITY_DN140509_c7_g1;TRINITY_DN140509_c7_g2;TRINITY_DN140509_c7_g4;TRINITY_DN140509_c7_g5;TRINITY_DN140760_c5_g2;TRINITY_DN140760_c5_g3;TRINITY_DN141916_c9_g1;TRINITY_DN141916_c9_g2;TRINITY_DN141916_c9_g4;TRINITY_DN144228_c0_g2;TRINITY_DN144796_c3_g3;TRINITY_DN144796_c3_g5;TRINITY_DN152474_c2_g1;TRINITY_DN152474_c2_g3;TRINITY_DN152474_c2_g5;TRINITY_DN157359_c9_g2;TRINITY_…
GO:0098827	endoplasmic reticulum subcompartment	20	2822	3.1e-06	0.000642733	TRINITY_DN125398_c0_g1;TRINITY_DN140509_c7_g1;TRINITY_DN140509_c7_g2;TRINITY_DN140509_c7_g4;TRINITY_DN140509_c7_g5;TRINITY_DN140760_c5_g2;TRINITY_DN140760_c5_g3;TRINITY_DN141916_c9_g1;TRINITY_DN141916_c9_g2;TRINITY_DN141916_c9_g4;TRINITY_DN144228_c0_g2;TRINITY_DN144796_c3_g3;TRINITY_DN144796_c3_g5;TRINITY_DN152474_c2_g1;TRINITY_DN152474_c2_g3;TRINITY_DN152474_c2_g5;TRINITY_DN157359_c9_g2;TRINITY_…
GO:0005739	mitochondrion	30	5678	3.7e-06	0.00069042	TRINITY_DN117180_c0_g1;TRINITY_DN125398_c0_g1;TRINITY_DN125912_c0_g2;TRINITY_DN127284_c8_g1;TRINITY_DN129982_c5_g3;TRINITY_DN129982_c5_g4;TRINITY_DN130012_c0_g3;TRINITY_DN130092_c4_g1;TRINITY_DN130092_c4_g2;TRINITY_DN130092_c4_g4;TRINITY_DN130092_c4_g5;TRINITY_DN130092_c4_g6;TRINITY_DN131513_c0_g5;TRINITY_DN140512_c6_g3;TRINITY_DN140823_c1_g2;TRINITY_DN143286_c1_g2;TRINITY_DN144232_c0_g1;TRINITY_…
GO:0042175	nuclear outer membrane-endoplasmic reticulum membrane network	20	2888	4.4e-06	0.0007464	TRINITY_DN125398_c0_g1;TRINITY_DN140509_c7_g1;TRINITY_DN140509_c7_g2;TRINITY_DN140509_c7_g4;TRINITY_DN140509_c7_g5;TRINITY_DN140760_c5_g2;TRINITY_DN140760_c5_g3;TRINITY_DN141916_c9_g1;TRINITY_DN141916_c9_g2;TRINITY_DN141916_c9_g4;TRINITY_DN144228_c0_g2;TRINITY_DN144796_c3_g3;TRINITY_DN144796_c3_g5;TRINITY_DN152474_c2_g1;TRINITY_DN152474_c2_g3;TRINITY_DN152474_c2_g5;TRINITY_DN157359_c9_g2;TRINITY_…
GO:0034448	EGO complex	3	17	6.6e-06	0.000947354	TRINITY_DN122799_c2_g3;TRINITY_DN122799_c2_g5;TRINITY_DN149681_c1_g1
GO:1990131	Gtr1-Gtr2 GTPase complex	3	17	6.6e-06	0.000947354	TRINITY_DN122799_c2_g3;TRINITY_DN122799_c2_g5;TRINITY_DN149681_c1_g1
GO:0005737	cytoplasm	100	35316	2.3e-05	0.0029856	TRINITY_DN106757_c0_g2;TRINITY_DN117180_c0_g1;TRINITY_DN120109_c0_g1;TRINITY_DN120911_c2_g2;TRINITY_DN122799_c2_g3;TRINITY_DN122799_c2_g5;TRINITY_DN123734_c0_g1;TRINITY_DN125398_c0_g1;TRINITY_DN125912_c0_g2;TRINITY_DN127284_c8_g1;TRINITY_DN129982_c5_g3;TRINITY_DN129982_c5_g4;TRINITY_DN130012_c0_g3;TRINITY_DN130092_c4_g1;TRINITY_DN130092_c4_g2;TRINITY_DN130092_c4_g4;TRINITY_DN130092_c4_g5;TRINITY_…
GO:0044432	endoplasmic reticulum part	20	3240	2.4e-05	0.0029856	TRINITY_DN125398_c0_g1;TRINITY_DN140509_c7_g1;TRINITY_DN140509_c7_g2;TRINITY_DN140509_c7_g4;TRINITY_DN140509_c7_g5;TRINITY_DN140760_c5_g2;TRINITY_DN140760_c5_g3;TRINITY_DN141916_c9_g1;TRINITY_DN141916_c9_g2;TRINITY_DN141916_c9_g4;TRINITY_DN144228_c0_g2;TRINITY_DN144796_c3_g3;TRINITY_DN144796_c3_g5;TRINITY_DN152474_c2_g1;TRINITY_DN152474_c2_g3;TRINITY_DN152474_c2_g5;TRINITY_DN157359_c9_g2;TRINITY_…
GO:1990604	IRE1-TRAF2-ASK1 complex	2	8	0.00013	0.0142694	TRINITY_DN159312_c5_g2;TRINITY_DN159312_c5_g4
GO:0016234	inclusion body	5	222	0.00013	0.0142694	TRINITY_DN140509_c7_g1;TRINITY_DN140509_c7_g2;TRINITY_DN140509_c7_g4;TRINITY_DN140509_c7_g5;TRINITY_DN157359_c9_g2
GO:0032937	SREBP-SCAP-Insig complex	2	9	0.00017	0.0176233	TRINITY_DN144796_c3_g3;TRINITY_DN144796_c3_g5
GO:1990597	AIP1-IRE1 complex	2	10	0.00021	0.019593	TRINITY_DN159312_c5_g2;TRINITY_DN159312_c5_g4
GO:1990630	IRE1-RACK1-PP2A complex	2	10	0.00021	0.019593	TRINITY_DN159312_c5_g2;TRINITY_DN159312_c5_g4
GO:0005759	mitochondrial matrix	10	1162	0.00024	0.0213257	TRINITY_DN130092_c4_g1;TRINITY_DN130092_c4_g2;TRINITY_DN130092_c4_g4;TRINITY_DN130092_c4_g5;TRINITY_DN130092_c4_g6;TRINITY_DN140512_c6_g3;TRINITY_DN140823_c1_g2;TRINITY_DN143286_c1_g2;TRINITY_DN144232_c0_g1;TRINITY_DN159280_c14_g2
GO:0043227	membrane-bounded organelle	101	38036	0.00056	0.0474982	TRINITY_DN106757_c0_g2;TRINITY_DN116338_c0_g1;TRINITY_DN117180_c0_g1;TRINITY_DN118883_c4_g2;TRINITY_DN122799_c2_g3;TRINITY_DN122799_c2_g5;TRINITY_DN123734_c0_g1;TRINITY_DN123771_c1_g5;TRINITY_DN124342_c0_g2;TRINITY_DN125398_c0_g1;TRINITY_DN125912_c0_g2;TRINITY_DN126129_c0_g1;TRINITY_DN127284_c8_g1;TRINITY_DN129982_c5_g3;TRINITY_DN129982_c5_g4;TRINITY_DN130012_c0_g3;TRINITY_DN130092_c4_g1;TRINITY_…

## Sheet: Sleep vs Activity
Table S1. GO cell component enrichment data of six pairwise comparisons.
GO ID	Description	GeneRatio (132)	BgRatio (62779)	pvalue	fdr	Gene ID
Go cell component categories significantly enriched by up-regulated genes.
GO:0031982	vesicle	47	10831	3.2e-07	0.00059712	TRINITY_DN102478_c0_g1;TRINITY_DN108429_c0_g1;TRINITY_DN109518_c0_g1;TRINITY_DN117086_c0_g1;TRINITY_DN118534_c0_g1;TRINITY_DN118675_c1_g1;TRINITY_DN123168_c2_g6;TRINITY_DN123168_c2_g7;TRINITY_DN124417_c1_g5;TRINITY_DN135082_c11_g1;TRINITY_DN136093_c1_g1;TRINITY_DN141603_c3_g2;TRINITY_DN143234_c0_g4;TRINITY_DN144228_c0_g2;TRINITY_DN144420_c2_g5;TRINITY_DN146222_c0_g1;TRINITY_DN147125_c3_g2;TRINITY…
GO:0005771	multivesicular body	5	92	1.6e-06	0.0014928	TRINITY_DN102478_c0_g1;TRINITY_DN149296_c2_g2;TRINITY_DN149296_c2_g4;TRINITY_DN158663_c0_g1;TRINITY_DN158663_c0_g2
GO:0070062	extracellular exosome	34	7292	5.5e-06	0.0021148	TRINITY_DN108429_c0_g1;TRINITY_DN109518_c0_g1;TRINITY_DN117086_c0_g1;TRINITY_DN118534_c0_g1;TRINITY_DN118675_c1_g1;TRINITY_DN123168_c2_g6;TRINITY_DN123168_c2_g7;TRINITY_DN124417_c1_g5;TRINITY_DN135082_c11_g1;TRINITY_DN136093_c1_g1;TRINITY_DN141603_c3_g2;TRINITY_DN143234_c0_g4;TRINITY_DN144420_c2_g5;TRINITY_DN147410_c1_g1;TRINITY_DN147672_c3_g1;TRINITY_DN148771_c1_g1;TRINITY_DN150285_c1_g1;TRINITY…
GO:0005739	mitochondrion	29	5678	5.8e-06	0.0021148	TRINITY_DN113114_c1_g1;TRINITY_DN113603_c0_g1;TRINITY_DN117086_c0_g1;TRINITY_DN118534_c0_g1;TRINITY_DN128115_c1_g2;TRINITY_DN130720_c0_g1;TRINITY_DN132156_c1_g3;TRINITY_DN137480_c0_g1;TRINITY_DN139660_c3_g2;TRINITY_DN140840_c2_g1;TRINITY_DN140840_c2_g4;TRINITY_DN141603_c3_g2;TRINITY_DN143806_c0_g1;TRINITY_DN144560_c0_g2;TRINITY_DN147410_c1_g1;TRINITY_DN147672_c3_g1;TRINITY_DN149803_c2_g3;TRINITY_…
GO:1903561	extracellular vesicle	34	7356	6.7e-06	0.0021148	TRINITY_DN108429_c0_g1;TRINITY_DN109518_c0_g1;TRINITY_DN117086_c0_g1;TRINITY_DN118534_c0_g1;TRINITY_DN118675_c1_g1;TRINITY_DN123168_c2_g6;TRINITY_DN123168_c2_g7;TRINITY_DN124417_c1_g5;TRINITY_DN135082_c11_g1;TRINITY_DN136093_c1_g1;TRINITY_DN141603_c3_g2;TRINITY_DN143234_c0_g4;TRINITY_DN144420_c2_g5;TRINITY_DN147410_c1_g1;TRINITY_DN147672_c3_g1;TRINITY_DN148771_c1_g1;TRINITY_DN150285_c1_g1;TRINITY…
GO:0043230	extracellular organelle	34	7364	6.8e-06	0.0021148	TRINITY_DN108429_c0_g1;TRINITY_DN109518_c0_g1;TRINITY_DN117086_c0_g1;TRINITY_DN118534_c0_g1;TRINITY_DN118675_c1_g1;TRINITY_DN123168_c2_g6;TRINITY_DN123168_c2_g7;TRINITY_DN124417_c1_g5;TRINITY_DN135082_c11_g1;TRINITY_DN136093_c1_g1;TRINITY_DN141603_c3_g2;TRINITY_DN143234_c0_g4;TRINITY_DN144420_c2_g5;TRINITY_DN147410_c1_g1;TRINITY_DN147672_c3_g1;TRINITY_DN148771_c1_g1;TRINITY_DN150285_c1_g1;TRINITY…
GO:0016323	basolateral plasma membrane	9	629	8.2e-06	0.00218589	TRINITY_DN102478_c0_g1;TRINITY_DN132160_c1_g5;TRINITY_DN149296_c2_g2;TRINITY_DN149296_c2_g4;TRINITY_DN150742_c0_g1;TRINITY_DN150742_c1_g1;TRINITY_DN158663_c0_g1;TRINITY_DN158663_c0_g2;TRINITY_DN158996_c5_g3
GO:0016324	apical plasma membrane	10	825	1.1e-05	0.00256575	TRINITY_DN144420_c2_g5;TRINITY_DN150742_c0_g1;TRINITY_DN150742_c1_g1;TRINITY_DN156418_c8_g1;TRINITY_DN156418_c8_g2;TRINITY_DN156418_c8_g3;TRINITY_DN157529_c2_g1;TRINITY_DN157529_c2_g5;TRINITY_DN158996_c5_g1;TRINITY_DN158996_c5_g2
GO:0044438	microbody part	6	298	4.3e-05	0.0080238	TRINITY_DN129783_c2_g1;TRINITY_DN140840_c2_g1;TRINITY_DN140840_c2_g4;TRINITY_DN153290_c0_g1;TRINITY_DN153521_c2_g1;TRINITY_DN154873_c5_g1
GO:0044439	peroxisomal part	6	298	4.3e-05	0.0080238	TRINITY_DN129783_c2_g1;TRINITY_DN140840_c2_g1;TRINITY_DN140840_c2_g4;TRINITY_DN153290_c0_g1;TRINITY_DN153521_c2_g1;TRINITY_DN154873_c5_g1
GO:0043190	ATP-binding cassette (ABC) transporter complex	3	40	8.5e-05	0.0116625	TRINITY_DN156418_c8_g1;TRINITY_DN156418_c8_g2;TRINITY_DN156418_c8_g3
GO:0005777	peroxisome	7	489	8.5e-05	0.0116625	TRINITY_DN129783_c2_g1;TRINITY_DN140840_c2_g1;TRINITY_DN140840_c2_g4;TRINITY_DN147410_c1_g1;TRINITY_DN153290_c0_g1;TRINITY_DN153521_c2_g1;TRINITY_DN154873_c5_g1
GO:0042579	microbody	7	489	8.5e-05	0.0116625	TRINITY_DN129783_c2_g1;TRINITY_DN140840_c2_g1;TRINITY_DN140840_c2_g4;TRINITY_DN147410_c1_g1;TRINITY_DN153290_c0_g1;TRINITY_DN153521_c2_g1;TRINITY_DN154873_c5_g1
GO:0045177	apical part of cell	10	1068	9.4e-05	0.0116625	TRINITY_DN144420_c2_g5;TRINITY_DN150742_c0_g1;TRINITY_DN150742_c1_g1;TRINITY_DN156418_c8_g1;TRINITY_DN156418_c8_g2;TRINITY_DN156418_c8_g3;TRINITY_DN157529_c2_g1;TRINITY_DN157529_c2_g5;TRINITY_DN158996_c5_g1;TRINITY_DN158996_c5_g2
GO:0005782	peroxisomal matrix	4	114	0.0001	0.0116625	TRINITY_DN129783_c2_g1;TRINITY_DN140840_c2_g1;TRINITY_DN140840_c2_g4;TRINITY_DN153521_c2_g1
GO:0031907	microbody lumen	4	114	0.0001	0.0116625	TRINITY_DN129783_c2_g1;TRINITY_DN140840_c2_g1;TRINITY_DN140840_c2_g4;TRINITY_DN153521_c2_g1
GO:0005615	extracellular space	36	9153	0.00011	0.0120741	TRINITY_DN108429_c0_g1;TRINITY_DN109518_c0_g1;TRINITY_DN117086_c0_g1;TRINITY_DN118534_c0_g1;TRINITY_DN118675_c1_g1;TRINITY_DN123168_c2_g6;TRINITY_DN123168_c2_g7;TRINITY_DN124417_c1_g5;TRINITY_DN135082_c11_g1;TRINITY_DN136093_c1_g1;TRINITY_DN141603_c3_g2;TRINITY_DN143234_c0_g4;TRINITY_DN144420_c2_g5;TRINITY_DN146888_c0_g2;TRINITY_DN147410_c1_g1;TRINITY_DN147672_c3_g1;TRINITY_DN148771_c1_g1;TRINITY…
GO:0044444	cytoplasmic part	73	25153	0.00028	0.0290267	TRINITY_DN102478_c0_g1;TRINITY_DN107704_c0_g1;TRINITY_DN108401_c0_g1;TRINITY_DN109518_c0_g1;TRINITY_DN113114_c1_g1;TRINITY_DN113603_c0_g1;TRINITY_DN117086_c0_g1;TRINITY_DN118534_c0_g1;TRINITY_DN123168_c2_g6;TRINITY_DN123168_c2_g7;TRINITY_DN128115_c1_g2;TRINITY_DN129783_c2_g1;TRINITY_DN129834_c2_g2;TRINITY_DN130487_c0_g1;TRINITY_DN130720_c0_g1;TRINITY_DN131148_c2_g3;TRINITY_DN132156_c1_g3;TRINITY_…
GO:0042470	melanosome	5	307	0.0005	0.04665	TRINITY_DN146222_c0_g1;TRINITY_DN156112_c3_g2;TRINITY_DN156112_c3_g4;TRINITY_DN157529_c2_g1;TRINITY_DN157529_c2_g5
GO:0048770	pigment granule	5	307	0.0005	0.04665	TRINITY_DN146222_c0_g1;TRINITY_DN156112_c3_g2;TRINITY_DN156112_c3_g4;TRINITY_DN157529_c2_g1;TRINITY_DN157529_c2_g5
GO:0098590	plasma membrane region	17	3277	0.00054	0.0479829	TRINITY_DN102478_c0_g1;TRINITY_DN132160_c1_g5;TRINITY_DN144420_c2_g5;TRINITY_DN149296_c2_g2;TRINITY_DN149296_c2_g4;TRINITY_DN150742_c0_g1;TRINITY_DN150742_c1_g1;TRINITY_DN156418_c8_g1;TRINITY_DN156418_c8_g2;TRINITY_DN156418_c8_g3;TRINITY_DN157529_c2_g1;TRINITY_DN157529_c2_g5;TRINITY_DN158663_c0_g1;TRINITY_DN158663_c0_g2;TRINITY_DN158996_c5_g1;TRINITY_DN158996_c5_g2;TRINITY_DN158996_c5_g3
Go cell component categories significantly enriched by down-regulated genes.
GO:0042470	melanosome	16	307	2.8e-17	2.6124e-14	TRINITY_DN129883_c1_g3;TRINITY_DN135296_c4_g1;TRINITY_DN135296_c4_g3;TRINITY_DN135296_c4_g4;TRINITY_DN135296_c4_g6;TRINITY_DN143063_c0_g1;TRINITY_DN144266_c4_g1;TRINITY_DN144266_c4_g2;TRINITY_DN144266_c4_g3;TRINITY_DN145242_c2_g1;TRINITY_DN145242_c2_g2;TRINITY_DN145242_c2_g4;TRINITY_DN145242_c2_g5;TRINITY_DN155702_c2_g4;TRINITY_DN157049_c4_g1;TRINITY_DN158756_c5_g2
GO:0048770	pigment granule	16	307	2.8e-17	2.6124e-14	TRINITY_DN129883_c1_g3;TRINITY_DN135296_c4_g1;TRINITY_DN135296_c4_g3;TRINITY_DN135296_c4_g4;TRINITY_DN135296_c4_g6;TRINITY_DN143063_c0_g1;TRINITY_DN144266_c4_g1;TRINITY_DN144266_c4_g2;TRINITY_DN144266_c4_g3;TRINITY_DN145242_c2_g1;TRINITY_DN145242_c2_g2;TRINITY_DN145242_c2_g4;TRINITY_DN145242_c2_g5;TRINITY_DN155702_c2_g4;TRINITY_DN157049_c4_g1;TRINITY_DN158756_c5_g2
GO:0044432	endoplasmic reticulum part	30	3240	5.4e-11	3.3588e-08	TRINITY_DN122327_c2_g1;TRINITY_DN132229_c1_g1;TRINITY_DN133837_c2_g1;TRINITY_DN136344_c1_g4;TRINITY_DN137197_c0_g2;TRINITY_DN138305_c5_g3;TRINITY_DN139558_c3_g3;TRINITY_DN141455_c1_g2;TRINITY_DN143015_c1_g2;TRINITY_DN143248_c2_g6;TRINITY_DN145242_c2_g1;TRINITY_DN145242_c2_g2;TRINITY_DN145242_c2_g4;TRINITY_DN145242_c2_g5;TRINITY_DN146350_c2_g2;TRINITY_DN146350_c2_g3;TRINITY_DN147116_c0_g2;TRINITY_…
GO:0005783	endoplasmic reticulum	36	4693	8.8e-11	4.1052e-08	TRINITY_DN122327_c2_g1;TRINITY_DN131688_c4_g1;TRINITY_DN132229_c1_g1;TRINITY_DN133837_c2_g1;TRINITY_DN136344_c1_g4;TRINITY_DN137197_c0_g2;TRINITY_DN138305_c5_g3;TRINITY_DN139558_c3_g3;TRINITY_DN140116_c3_g3;TRINITY_DN141455_c1_g2;TRINITY_DN143015_c1_g2;TRINITY_DN143248_c2_g6;TRINITY_DN145242_c2_g1;TRINITY_DN145242_c2_g2;TRINITY_DN145242_c2_g4;TRINITY_DN145242_c2_g5;TRINITY_DN146350_c2_g2;TRINITY_…
GO:0012505	endomembrane system	55	11212	6.8e-09	2.53776e-06	TRINITY_DN116159_c0_g1;TRINITY_DN122327_c2_g1;TRINITY_DN122588_c1_g3;TRINITY_DN129278_c1_g1;TRINITY_DN131688_c4_g1;TRINITY_DN132229_c1_g1;TRINITY_DN133837_c2_g1;TRINITY_DN134840_c1_g1;TRINITY_DN136344_c1_g4;TRINITY_DN137197_c0_g2;TRINITY_DN138305_c5_g3;TRINITY_DN139558_c3_g3;TRINITY_DN139796_c6_g4;TRINITY_DN139798_c5_g1;TRINITY_DN140116_c3_g3;TRINITY_DN141455_c1_g2;TRINITY_DN141597_c4_g1;TRINITY_…
GO:0005789	endoplasmic reticulum membrane	24	2812	2.8e-08	7.99714e-06	TRINITY_DN122327_c2_g1;TRINITY_DN132229_c1_g1;TRINITY_DN133837_c2_g1;TRINITY_DN136344_c1_g4;TRINITY_DN137197_c0_g2;TRINITY_DN138305_c5_g3;TRINITY_DN139558_c3_g3;TRINITY_DN141455_c1_g2;TRINITY_DN143015_c1_g2;TRINITY_DN143248_c2_g6;TRINITY_DN145242_c2_g4;TRINITY_DN145242_c2_g5;TRINITY_DN146350_c2_g2;TRINITY_DN146350_c2_g3;TRINITY_DN147116_c0_g2;TRINITY_DN149938_c0_g2;TRINITY_DN151219_c1_g2;TRINITY_…
GO:0098827	endoplasmic reticulum subcompartment	24	2822	3e-08	7.99714e-06	TRINITY_DN122327_c2_g1;TRINITY_DN132229_c1_g1;TRINITY_DN133837_c2_g1;TRINITY_DN136344_c1_g4;TRINITY_DN137197_c0_g2;TRINITY_DN138305_c5_g3;TRINITY_DN139558_c3_g3;TRINITY_DN141455_c1_g2;TRINITY_DN143015_c1_g2;TRINITY_DN143248_c2_g6;TRINITY_DN145242_c2_g4;TRINITY_DN145242_c2_g5;TRINITY_DN146350_c2_g2;TRINITY_DN146350_c2_g3;TRINITY_DN147116_c0_g2;TRINITY_DN149938_c0_g2;TRINITY_DN151219_c1_g2;TRINITY_…
GO:0042175	nuclear outer membrane-endoplasmic reticulum membrane network	24	2888	4.7e-08	1.09627e-05	TRINITY_DN122327_c2_g1;TRINITY_DN132229_c1_g1;TRINITY_DN133837_c2_g1;TRINITY_DN136344_c1_g4;TRINITY_DN137197_c0_g2;TRINITY_DN138305_c5_g3;TRINITY_DN139558_c3_g3;TRINITY_DN141455_c1_g2;TRINITY_DN143015_c1_g2;TRINITY_DN143248_c2_g6;TRINITY_DN145242_c2_g4;TRINITY_DN145242_c2_g5;TRINITY_DN146350_c2_g2;TRINITY_DN146350_c2_g3;TRINITY_DN147116_c0_g2;TRINITY_DN149938_c0_g2;TRINITY_DN151219_c1_g2;TRINITY_…
GO:0031984	organelle subcompartment	30	4528	1.2e-07	2.488e-05	TRINITY_DN122327_c2_g1;TRINITY_DN132229_c1_g1;TRINITY_DN133837_c2_g1;TRINITY_DN136344_c1_g4;TRINITY_DN137197_c0_g2;TRINITY_DN138305_c5_g3;TRINITY_DN139558_c3_g3;TRINITY_DN141455_c1_g2;TRINITY_DN141597_c4_g1;TRINITY_DN141597_c4_g4;TRINITY_DN143015_c1_g2;TRINITY_DN143248_c2_g6;TRINITY_DN144679_c1_g2;TRINITY_DN145242_c2_g4;TRINITY_DN145242_c2_g5;TRINITY_DN146013_c2_g3;TRINITY_DN146350_c2_g2;TRINITY_…
GO:0000974	Prp19 complex	5	55	1.9e-07	3.5454e-05	TRINITY_DN129883_c1_g3;TRINITY_DN143063_c0_g1;TRINITY_DN144266_c4_g1;TRINITY_DN144266_c4_g2;TRINITY_DN144266_c4_g3
GO:0044422	organelle part	90	25943	2.4e-07	4.07127e-05	TRINITY_DN116159_c0_g1;TRINITY_DN121482_c0_g1;TRINITY_DN121482_c0_g2;TRINITY_DN122327_c2_g1;TRINITY_DN122588_c1_g3;TRINITY_DN123331_c3_g1;TRINITY_DN129278_c1_g1;TRINITY_DN129883_c1_g3;TRINITY_DN131688_c4_g1;TRINITY_DN132229_c1_g1;TRINITY_DN132688_c4_g2;TRINITY_DN133446_c0_g2;TRINITY_DN133837_c2_g1;TRINITY_DN134840_c1_g1;TRINITY_DN135293_c0_g3;TRINITY_DN135296_c4_g1;TRINITY_DN135296_c4_g3;TRINITY_…
GO:0031410	cytoplasmic vesicle	29	4597	5.6e-07	7.86386e-05	TRINITY_DN116159_c0_g1;TRINITY_DN122588_c1_g3;TRINITY_DN129278_c1_g1;TRINITY_DN129883_c1_g3;TRINITY_DN134840_c1_g1;TRINITY_DN135296_c4_g1;TRINITY_DN135296_c4_g3;TRINITY_DN135296_c4_g4;TRINITY_DN135296_c4_g6;TRINITY_DN139558_c3_g3;TRINITY_DN143063_c0_g1;TRINITY_DN144266_c4_g1;TRINITY_DN144266_c4_g2;TRINITY_DN144266_c4_g3;TRINITY_DN145242_c2_g1;TRINITY_DN145242_c2_g2;TRINITY_DN145242_c2_g4;TRINITY_…
GO:0097708	intracellular vesicle	29	4605	5.8e-07	7.86386e-05	TRINITY_DN116159_c0_g1;TRINITY_DN122588_c1_g3;TRINITY_DN129278_c1_g1;TRINITY_DN129883_c1_g3;TRINITY_DN134840_c1_g1;TRINITY_DN135296_c4_g1;TRINITY_DN135296_c4_g3;TRINITY_DN135296_c4_g4;TRINITY_DN135296_c4_g6;TRINITY_DN139558_c3_g3;TRINITY_DN143063_c0_g1;TRINITY_DN144266_c4_g1;TRINITY_DN144266_c4_g2;TRINITY_DN144266_c4_g3;TRINITY_DN145242_c2_g1;TRINITY_DN145242_c2_g2;TRINITY_DN145242_c2_g4;TRINITY_…
GO:0043227	membrane-bounded organelle	115	38036	5.9e-07	7.86386e-05	TRINITY_DN114222_c1_g1;TRINITY_DN116159_c0_g1;TRINITY_DN120769_c1_g2;TRINITY_DN121482_c0_g1;TRINITY_DN121482_c0_g2;TRINITY_DN122327_c2_g1;TRINITY_DN122383_c1_g4;TRINITY_DN122588_c1_g3;TRINITY_DN123331_c3_g1;TRINITY_DN127061_c1_g1;TRINITY_DN129278_c1_g1;TRINITY_DN129883_c1_g3;TRINITY_DN131688_c4_g1;TRINITY_DN132229_c1_g1;TRINITY_DN132688_c4_g2;TRINITY_DN133424_c1_g1;TRINITY_DN133446_c0_g2;TRINITY_…
GO:0043231	intracellular membrane-bounded organelle	105	33234	7e-07	8.708e-05	TRINITY_DN120769_c1_g2;TRINITY_DN121482_c0_g1;TRINITY_DN121482_c0_g2;TRINITY_DN122327_c2_g1;TRINITY_DN122383_c1_g4;TRINITY_DN123331_c3_g1;TRINITY_DN129883_c1_g3;TRINITY_DN131688_c4_g1;TRINITY_DN132229_c1_g1;TRINITY_DN132688_c4_g2;TRINITY_DN133446_c0_g2;TRINITY_DN133837_c2_g1;TRINITY_DN135293_c0_g3;TRINITY_DN135296_c4_g1;TRINITY_DN135296_c4_g3;TRINITY_DN135296_c4_g4;TRINITY_DN135296_c4_g6;TRINITY_…
GO:0005615	extracellular space	44	9153	7.9e-07	9.21338e-05	TRINITY_DN113400_c0_g1;TRINITY_DN114222_c1_g1;TRINITY_DN122588_c1_g3;TRINITY_DN127061_c1_g1;TRINITY_DN127726_c0_g1;TRINITY_DN129278_c1_g1;TRINITY_DN133424_c1_g1;TRINITY_DN134840_c1_g1;TRINITY_DN135293_c0_g3;TRINITY_DN135296_c4_g1;TRINITY_DN135296_c4_g3;TRINITY_DN135296_c4_g6;TRINITY_DN136344_c1_g4;TRINITY_DN138111_c2_g1;TRINITY_DN138248_c1_g1;TRINITY_DN138459_c1_g3;TRINITY_DN139558_c3_g3;TRINITY_…
GO:0005576	extracellular region	51	11595	1.1e-06	0.000120741	TRINITY_DN113400_c0_g1;TRINITY_DN114222_c1_g1;TRINITY_DN119745_c6_g5;TRINITY_DN122588_c1_g3;TRINITY_DN123989_c1_g1;TRINITY_DN127061_c1_g1;TRINITY_DN127726_c0_g1;TRINITY_DN129278_c1_g1;TRINITY_DN133424_c1_g1;TRINITY_DN134840_c1_g1;TRINITY_DN135293_c0_g3;TRINITY_DN135296_c4_g1;TRINITY_DN135296_c4_g3;TRINITY_DN135296_c4_g6;TRINITY_DN136344_c1_g4;TRINITY_DN138111_c2_g1;TRINITY_DN138248_c1_g1;TRINITY_…
GO:0044446	intracellular organelle part	86	25299	2e-06	0.000207333	TRINITY_DN116159_c0_g1;TRINITY_DN121482_c0_g1;TRINITY_DN121482_c0_g2;TRINITY_DN122327_c2_g1;TRINITY_DN122588_c1_g3;TRINITY_DN123331_c3_g1;TRINITY_DN129278_c1_g1;TRINITY_DN129883_c1_g3;TRINITY_DN131688_c4_g1;TRINITY_DN132229_c1_g1;TRINITY_DN132688_c4_g2;TRINITY_DN133446_c0_g2;TRINITY_DN133837_c2_g1;TRINITY_DN134840_c1_g1;TRINITY_DN135293_c0_g3;TRINITY_DN135296_c4_g1;TRINITY_DN135296_c4_g3;TRINITY_…
GO:0042587	glycogen granule	3	12	2.6e-06	0.000255347	TRINITY_DN155702_c2_g4;TRINITY_DN156750_c4_g3;TRINITY_DN158756_c5_g2
GO:0072562	blood microparticle	8	377	2.9e-06	0.00027057	TRINITY_DN122588_c1_g3;TRINITY_DN129278_c1_g1;TRINITY_DN133424_c1_g1;TRINITY_DN134840_c1_g1;TRINITY_DN140877_c2_g2;TRINITY_DN143063_c2_g1;TRINITY_DN143063_c2_g3;TRINITY_DN144266_c4_g3
GO:0044421	extracellular region part	45	10179	5.6e-06	0.0004976	TRINITY_DN113400_c0_g1;TRINITY_DN114222_c1_g1;TRINITY_DN119745_c6_g5;TRINITY_DN122588_c1_g3;TRINITY_DN127061_c1_g1;TRINITY_DN127726_c0_g1;TRINITY_DN129278_c1_g1;TRINITY_DN133424_c1_g1;TRINITY_DN134840_c1_g1;TRINITY_DN135293_c0_g3;TRINITY_DN135296_c4_g1;TRINITY_DN135296_c4_g3;TRINITY_DN135296_c4_g6;TRINITY_DN136344_c1_g4;TRINITY_DN138111_c2_g1;TRINITY_DN138248_c1_g1;TRINITY_DN138459_c1_g3;TRINITY_…
GO:0044444	cytoplasmic part	84	25153	7.2e-06	0.000610691	TRINITY_DN116159_c0_g1;TRINITY_DN122327_c2_g1;TRINITY_DN122588_c1_g3;TRINITY_DN129278_c1_g1;TRINITY_DN129883_c1_g3;TRINITY_DN131688_c4_g1;TRINITY_DN132229_c1_g1;TRINITY_DN133837_c2_g1;TRINITY_DN134840_c1_g1;TRINITY_DN135293_c0_g3;TRINITY_DN135296_c4_g1;TRINITY_DN135296_c4_g3;TRINITY_DN135296_c4_g4;TRINITY_DN135296_c4_g6;TRINITY_DN136344_c1_g4;TRINITY_DN137197_c0_g2;TRINITY_DN138111_c2_g1;TRINITY_…
GO:0043229	intracellular organelle	115	39585	9.6e-06	0.000778852	TRINITY_DN116159_c0_g1;TRINITY_DN120769_c1_g2;TRINITY_DN121482_c0_g1;TRINITY_DN121482_c0_g2;TRINITY_DN122327_c2_g1;TRINITY_DN122383_c1_g4;TRINITY_DN122588_c1_g3;TRINITY_DN123331_c3_g1;TRINITY_DN129278_c1_g1;TRINITY_DN129883_c1_g3;TRINITY_DN131688_c4_g1;TRINITY_DN132229_c1_g1;TRINITY_DN132688_c4_g2;TRINITY_DN133446_c0_g2;TRINITY_DN133837_c2_g1;TRINITY_DN134840_c1_g1;TRINITY_DN135293_c0_g3;TRINITY_…
GO:0031982	vesicle	46	10831	1.2e-05	0.000933	TRINITY_DN114222_c1_g1;TRINITY_DN116159_c0_g1;TRINITY_DN122588_c1_g3;TRINITY_DN127061_c1_g1;TRINITY_DN129278_c1_g1;TRINITY_DN129883_c1_g3;TRINITY_DN133424_c1_g1;TRINITY_DN134840_c1_g1;TRINITY_DN135293_c0_g3;TRINITY_DN135296_c4_g1;TRINITY_DN135296_c4_g3;TRINITY_DN135296_c4_g4;TRINITY_DN135296_c4_g6;TRINITY_DN136344_c1_g4;TRINITY_DN138111_c2_g1;TRINITY_DN139558_c3_g3;TRINITY_DN140597_c2_g1;TRINITY_…
GO:0005788	endoplasmic reticulum lumen	8	467	1.4e-05	0.00104496	TRINITY_DN145242_c2_g1;TRINITY_DN145242_c2_g2;TRINITY_DN145242_c2_g4;TRINITY_DN145242_c2_g5;TRINITY_DN147493_c4_g1;TRINITY_DN148954_c1_g1;TRINITY_DN148954_c1_g5;TRINITY_DN156281_c1_g1
GO:0043226	organelle	120	42555	1.9e-05	0.00136362	TRINITY_DN114222_c1_g1;TRINITY_DN116159_c0_g1;TRINITY_DN120769_c1_g2;TRINITY_DN121482_c0_g1;TRINITY_DN121482_c0_g2;TRINITY_DN122327_c2_g1;TRINITY_DN122383_c1_g4;TRINITY_DN122588_c1_g3;TRINITY_DN123331_c3_g1;TRINITY_DN127061_c1_g1;TRINITY_DN129278_c1_g1;TRINITY_DN129883_c1_g3;TRINITY_DN131688_c4_g1;TRINITY_DN132229_c1_g1;TRINITY_DN132688_c4_g2;TRINITY_DN133424_c1_g1;TRINITY_DN133446_c0_g2;TRINITY_…
GO:0034663	endoplasmic reticulum chaperone complex	3	26	3e-05	0.00207333	TRINITY_DN145242_c2_g4;TRINITY_DN145242_c2_g5;TRINITY_DN147493_c4_g1
GO:0070013	intracellular organelle lumen	50	12722	3.7e-05	0.0023636	TRINITY_DN121482_c0_g1;TRINITY_DN121482_c0_g2;TRINITY_DN122588_c1_g3;TRINITY_DN129278_c1_g1;TRINITY_DN129883_c1_g3;TRINITY_DN132688_c4_g2;TRINITY_DN133446_c0_g2;TRINITY_DN134840_c1_g1;TRINITY_DN135293_c0_g3;TRINITY_DN135296_c4_g1;TRINITY_DN135296_c4_g3;TRINITY_DN135296_c4_g6;TRINITY_DN137022_c0_g1;TRINITY_DN138111_c2_g1;TRINITY_DN139796_c6_g4;TRINITY_DN140168_c1_g1;TRINITY_DN140168_c1_g2;TRINITY_…
GO:0031974	membrane-enclosed lumen	50	12724	3.8e-05	0.0023636	TRINITY_DN121482_c0_g1;TRINITY_DN121482_c0_g2;TRINITY_DN122588_c1_g3;TRINITY_DN129278_c1_g1;TRINITY_DN129883_c1_g3;TRINITY_DN132688_c4_g2;TRINITY_DN133446_c0_g2;TRINITY_DN134840_c1_g1;TRINITY_DN135293_c0_g3;TRINITY_DN135296_c4_g1;TRINITY_DN135296_c4_g3;TRINITY_DN135296_c4_g6;TRINITY_DN137022_c0_g1;TRINITY_DN138111_c2_g1;TRINITY_DN139796_c6_g4;TRINITY_DN140168_c1_g1;TRINITY_DN140168_c1_g2;TRINITY_…
GO:0043233	organelle lumen	50	12724	3.8e-05	0.0023636	TRINITY_DN121482_c0_g1;TRINITY_DN121482_c0_g2;TRINITY_DN122588_c1_g3;TRINITY_DN129278_c1_g1;TRINITY_DN129883_c1_g3;TRINITY_DN132688_c4_g2;TRINITY_DN133446_c0_g2;TRINITY_DN134840_c1_g1;TRINITY_DN135293_c0_g3;TRINITY_DN135296_c4_g1;TRINITY_DN135296_c4_g3;TRINITY_DN135296_c4_g6;TRINITY_DN137022_c0_g1;TRINITY_DN138111_c2_g1;TRINITY_DN139796_c6_g4;TRINITY_DN140168_c1_g1;TRINITY_DN140168_c1_g2;TRINITY_…
GO:0070062	extracellular exosome	34	7292	4e-05	0.00240774	TRINITY_DN114222_c1_g1;TRINITY_DN122588_c1_g3;TRINITY_DN127061_c1_g1;TRINITY_DN129278_c1_g1;TRINITY_DN133424_c1_g1;TRINITY_DN134840_c1_g1;TRINITY_DN135293_c0_g3;TRINITY_DN135296_c4_g1;TRINITY_DN135296_c4_g3;TRINITY_DN135296_c4_g6;TRINITY_DN136344_c1_g4;TRINITY_DN138111_c2_g1;TRINITY_DN139558_c3_g3;TRINITY_DN140597_c2_g1;TRINITY_DN141455_c1_g2;TRINITY_DN141784_c1_g3;TRINITY_DN143015_c1_g2;TRINITY_…
GO:1903561	extracellular vesicle	34	7356	4.8e-05	0.00277073	TRINITY_DN114222_c1_g1;TRINITY_DN122588_c1_g3;TRINITY_DN127061_c1_g1;TRINITY_DN129278_c1_g1;TRINITY_DN133424_c1_g1;TRINITY_DN134840_c1_g1;TRINITY_DN135293_c0_g3;TRINITY_DN135296_c4_g1;TRINITY_DN135296_c4_g3;TRINITY_DN135296_c4_g6;TRINITY_DN136344_c1_g4;TRINITY_DN138111_c2_g1;TRINITY_DN139558_c3_g3;TRINITY_DN140597_c2_g1;TRINITY_DN141455_c1_g2;TRINITY_DN141784_c1_g3;TRINITY_DN143015_c1_g2;TRINITY_…
GO:0043230	extracellular organelle	34	7364	4.9e-05	0.00277073	TRINITY_DN114222_c1_g1;TRINITY_DN122588_c1_g3;TRINITY_DN127061_c1_g1;TRINITY_DN129278_c1_g1;TRINITY_DN133424_c1_g1;TRINITY_DN134840_c1_g1;TRINITY_DN135293_c0_g3;TRINITY_DN135296_c4_g1;TRINITY_DN135296_c4_g3;TRINITY_DN135296_c4_g6;TRINITY_DN136344_c1_g4;TRINITY_DN138111_c2_g1;TRINITY_DN139558_c3_g3;TRINITY_DN140597_c2_g1;TRINITY_DN141455_c1_g2;TRINITY_DN141784_c1_g3;TRINITY_DN143015_c1_g2;TRINITY_…
GO:0005790	smooth endoplasmic reticulum	4	90	5.8e-05	0.00318318	TRINITY_DN136344_c1_g4;TRINITY_DN145242_c2_g4;TRINITY_DN145242_c2_g5;TRINITY_DN147493_c4_g1
GO:0030127	COPII vesicle coat	3	33	6.1e-05	0.00325217	TRINITY_DN139558_c3_g3;TRINITY_DN153558_c4_g3;TRINITY_DN153558_c4_g4
GO:0043209	myelin sheath	8	594	7.5e-05	0.0038875	TRINITY_DN122383_c1_g4;TRINITY_DN135296_c4_g1;TRINITY_DN135296_c4_g3;TRINITY_DN135296_c4_g6;TRINITY_DN143063_c2_g3;TRINITY_DN144266_c4_g3;TRINITY_DN145242_c2_g4;TRINITY_DN145242_c2_g5
GO:1990836	lysosomal matrix	2	6	7.8e-05	0.00393373	TRINITY_DN143063_c0_g1;TRINITY_DN144266_c4_g2
GO:0012507	ER to Golgi transport vesicle membrane	4	105	0.00011	0.00540158	TRINITY_DN139558_c3_g3;TRINITY_DN153558_c4_g3;TRINITY_DN153558_c4_g4;TRINITY_DN154329_c2_g2
GO:0044428	nuclear part	46	11958	0.00015	0.00717692	TRINITY_DN121482_c0_g1;TRINITY_DN121482_c0_g2;TRINITY_DN123331_c3_g1;TRINITY_DN129883_c1_g3;TRINITY_DN131688_c4_g1;TRINITY_DN132688_c4_g2;TRINITY_DN133446_c0_g2;TRINITY_DN133837_c2_g1;TRINITY_DN135293_c0_g3;TRINITY_DN135296_c4_g1;TRINITY_DN135296_c4_g3;TRINITY_DN135296_c4_g6;TRINITY_DN137022_c0_g1;TRINITY_DN138111_c2_g1;TRINITY_DN139796_c6_g4;TRINITY_DN139798_c5_g1;TRINITY_DN140168_c1_g1;TRINITY_…
GO:0060205	cytoplasmic vesicle lumen	4	122	0.00019	0.0088635	TRINITY_DN122588_c1_g3;TRINITY_DN129278_c1_g1;TRINITY_DN134840_c1_g1;TRINITY_DN147493_c4_g1
GO:0031983	vesicle lumen	4	127	0.00022	0.0100127	TRINITY_DN122588_c1_g3;TRINITY_DN129278_c1_g1;TRINITY_DN134840_c1_g1;TRINITY_DN147493_c4_g1
GO:0005681	spliceosomal complex	7	533	0.00025	0.0111071	TRINITY_DN123331_c3_g1;TRINITY_DN129883_c1_g3;TRINITY_DN141784_c1_g3;TRINITY_DN143063_c0_g1;TRINITY_DN144266_c4_g1;TRINITY_DN144266_c4_g2;TRINITY_DN144266_c4_g3
GO:0031091	platelet alpha granule	4	139	0.00031	0.0134526	TRINITY_DN122588_c1_g3;TRINITY_DN129278_c1_g1;TRINITY_DN134840_c1_g1;TRINITY_DN157049_c4_g1
GO:0030134	COPII-coated ER to Golgi transport vesicle	4	150	0.00041	0.0173877	TRINITY_DN139558_c3_g3;TRINITY_DN153558_c4_g3;TRINITY_DN153558_c4_g4;TRINITY_DN154329_c2_g2
GO:0005793	endoplasmic reticulum-Golgi intermediate compartment	5	272	0.00043	0.0178307	TRINITY_DN139558_c3_g3;TRINITY_DN145242_c2_g4;TRINITY_DN145242_c2_g5;TRINITY_DN153558_c4_g3;TRINITY_DN153558_c4_g4
GO:0005737	cytoplasm	100	35316	0.00079	0.0320465	TRINITY_DN114222_c1_g1;TRINITY_DN116159_c0_g1;TRINITY_DN121482_c0_g1;TRINITY_DN121482_c0_g2;TRINITY_DN122327_c2_g1;TRINITY_DN122383_c1_g4;TRINITY_DN122588_c1_g3;TRINITY_DN129278_c1_g1;TRINITY_DN129883_c1_g3;TRINITY_DN131688_c4_g1;TRINITY_DN132229_c1_g1;TRINITY_DN133446_c0_g2;TRINITY_DN133837_c2_g1;TRINITY_DN134840_c1_g1;TRINITY_DN135293_c0_g3;TRINITY_DN135296_c4_g1;TRINITY_DN135296_c4_g3;TRINITY_…
GO:0031093	platelet alpha granule lumen	3	83	0.00095	0.037717	TRINITY_DN122588_c1_g3;TRINITY_DN129278_c1_g1;TRINITY_DN134840_c1_g1
GO:0008180	COP9 signalosome	3	85	0.00102	0.0396525	TRINITY_DN140877_c2_g2;TRINITY_DN145242_c2_g4;TRINITY_DN145242_c2_g5
