# Supplementary material for: Comparative analysis of the daily liver transcriptomes in wild nocturnal bats
Source: BMC Genomics. 2022 Aug 10;23:572. doi: 10.1186/s12864-022-08823-y (PMC9367025; doi:10.1186/s12864-022-08823-y)
Supplement: Supplementary file 3 — Additional file 3: Table S2. GO molecular function enrichment data of six pairwise comparisons. [file 12864_2022_8823_MOESM3_ESM.xlsx]

## Sheet: Satiation vs Sleep
Comparative Analysis of the Daily Liver Transcriptomes in Wild Nocturnal Bats
Yujia Chu1, Jingjing Li1, Lei Feng2, Guoting Zhang1, Hui Wu1, Tinglei Jiang2, Hui Wang1* and Jiang Feng1, 2*
Table S2. GO molecular function enrichment data of six pairwise comparisons.
GO ID	Description	GeneRatio (65)	BgRatio (62375)	pvalue	fdr	Gene ID
Go molecular function categories significantly enriched by up-regulated genes.
GO:0030235	nitric-oxide synthase regulator activity	3	16	6e-07	0.0026166	TRINITY_DN135296_c4_g1;TRINITY_DN135296_c4_g3;TRINITY_DN135296_c4_g6
GO:0003924	GTPase activity	8	797	1.8e-06	0.0039249	TRINITY_DN121125_c0_g1;TRINITY_DN128912_c1_g1;TRINITY_DN128912_c2_g1;TRINITY_DN128912_c2_g4;TRINITY_DN133837_c2_g1;TRINITY_DN133837_c2_g2;TRINITY_DN148727_c2_g1;TRINITY_DN159259_c9_g2
GO:0004556	alpha-amylase activity	2	5	1.1e-05	0.0133253	TRINITY_DN149212_c0_g1;TRINITY_DN149212_c0_g4
GO:0016160	amylase activity	2	6	1.6e-05	0.0133253	TRINITY_DN149212_c0_g1;TRINITY_DN149212_c0_g4
GO:0017111	nucleoside-triphosphatase activity	14	3721	2.4e-05	0.0133253	TRINITY_DN121125_c0_g1;TRINITY_DN128912_c1_g1;TRINITY_DN128912_c2_g1;TRINITY_DN128912_c2_g4;TRINITY_DN133837_c2_g1;TRINITY_DN133837_c2_g2;TRINITY_DN135296_c4_g1;TRINITY_DN135296_c4_g3;TRINITY_DN135296_c4_g6;TRINITY_DN145242_c2_g4;TRINITY_DN145242_c2_g5;TRINITY_DN148727_c2_g1;TRINITY_DN157624_c11_g1;TRINITY_DN159259_c9_g2
GO:0043168	anion binding	28	12723	2.9e-05	0.0133253	TRINITY_DN121125_c0_g1;TRINITY_DN122001_c2_g2;TRINITY_DN128912_c1_g1;TRINITY_DN128912_c2_g1;TRINITY_DN128912_c2_g4;TRINITY_DN133837_c2_g1;TRINITY_DN133837_c2_g2;TRINITY_DN135296_c4_g1;TRINITY_DN135296_c4_g3;TRINITY_DN135296_c4_g4;TRINITY_DN135296_c4_g6;TRINITY_DN136344_c1_g4;TRINITY_DN143015_c1_g2;TRINITY_DN145242_c2_g1;TRINITY_DN145242_c2_g2;TRINITY_DN145242_c2_g4;TRINITY_DN145242_c2_g5;TRINITY_…
GO:0030911	TPR domain binding	2	8	3e-05	0.0133253	TRINITY_DN135296_c4_g3;TRINITY_DN135296_c4_g6
GO:0016462	pyrophosphatase activity	14	3831	3.3e-05	0.0133253	TRINITY_DN121125_c0_g1;TRINITY_DN128912_c1_g1;TRINITY_DN128912_c2_g1;TRINITY_DN128912_c2_g4;TRINITY_DN133837_c2_g1;TRINITY_DN133837_c2_g2;TRINITY_DN135296_c4_g1;TRINITY_DN135296_c4_g3;TRINITY_DN135296_c4_g6;TRINITY_DN145242_c2_g4;TRINITY_DN145242_c2_g5;TRINITY_DN148727_c2_g1;TRINITY_DN157624_c11_g1;TRINITY_DN159259_c9_g2
GO:0016818	hydrolase activity,; acting on acid anhydrides,; in phosphorus-containing anhydrides	14	3836	3.3e-05	0.0133253	TRINITY_DN121125_c0_g1;TRINITY_DN128912_c1_g1;TRINITY_DN128912_c2_g1;TRINITY_DN128912_c2_g4;TRINITY_DN133837_c2_g1;TRINITY_DN133837_c2_g2;TRINITY_DN135296_c4_g1;TRINITY_DN135296_c4_g3;TRINITY_DN135296_c4_g6;TRINITY_DN145242_c2_g4;TRINITY_DN145242_c2_g5;TRINITY_DN148727_c2_g1;TRINITY_DN157624_c11_g1;TRINITY_DN159259_c9_g2
GO:0016817	hydrolase activity,; acting on acid anhydrides	14	3837	3.4e-05	0.0133253	TRINITY_DN121125_c0_g1;TRINITY_DN128912_c1_g1;TRINITY_DN128912_c2_g1;TRINITY_DN128912_c2_g4;TRINITY_DN133837_c2_g1;TRINITY_DN133837_c2_g2;TRINITY_DN135296_c4_g1;TRINITY_DN135296_c4_g3;TRINITY_DN135296_c4_g6;TRINITY_DN145242_c2_g4;TRINITY_DN145242_c2_g5;TRINITY_DN148727_c2_g1;TRINITY_DN157624_c11_g1;TRINITY_DN159259_c9_g2
GO:0005525	GTP binding	10	2015	4.3e-05	0.0133253	TRINITY_DN121125_c0_g1;TRINITY_DN128912_c1_g1;TRINITY_DN128912_c2_g1;TRINITY_DN128912_c2_g4;TRINITY_DN133837_c2_g1;TRINITY_DN133837_c2_g2;TRINITY_DN135296_c4_g3;TRINITY_DN147165_c2_g1;TRINITY_DN148727_c2_g1;TRINITY_DN159259_c9_g2
GO:0032550	purine ribonucleoside binding	10	2025	4.5e-05	0.0133253	TRINITY_DN121125_c0_g1;TRINITY_DN128912_c1_g1;TRINITY_DN128912_c2_g1;TRINITY_DN128912_c2_g4;TRINITY_DN133837_c2_g1;TRINITY_DN133837_c2_g2;TRINITY_DN135296_c4_g3;TRINITY_DN147165_c2_g1;TRINITY_DN148727_c2_g1;TRINITY_DN159259_c9_g2
GO:0001883	purine nucleoside binding	10	2027	4.5e-05	0.0133253	TRINITY_DN121125_c0_g1;TRINITY_DN128912_c1_g1;TRINITY_DN128912_c2_g1;TRINITY_DN128912_c2_g4;TRINITY_DN133837_c2_g1;TRINITY_DN133837_c2_g2;TRINITY_DN135296_c4_g3;TRINITY_DN147165_c2_g1;TRINITY_DN148727_c2_g1;TRINITY_DN159259_c9_g2
GO:0008142	oxysterol binding	2	10	4.8e-05	0.0133253	TRINITY_DN156388_c5_g1;TRINITY_DN156388_c5_g3
GO:0032549	ribonucleoside binding	10	2063	5.2e-05	0.0133253	TRINITY_DN121125_c0_g1;TRINITY_DN128912_c1_g1;TRINITY_DN128912_c2_g1;TRINITY_DN128912_c2_g4;TRINITY_DN133837_c2_g1;TRINITY_DN133837_c2_g2;TRINITY_DN135296_c4_g3;TRINITY_DN147165_c2_g1;TRINITY_DN148727_c2_g1;TRINITY_DN159259_c9_g2
GO:0032561	guanyl ribonucleotide binding	10	2068	5.3e-05	0.0133253	TRINITY_DN121125_c0_g1;TRINITY_DN128912_c1_g1;TRINITY_DN128912_c2_g1;TRINITY_DN128912_c2_g4;TRINITY_DN133837_c2_g1;TRINITY_DN133837_c2_g2;TRINITY_DN135296_c4_g3;TRINITY_DN147165_c2_g1;TRINITY_DN148727_c2_g1;TRINITY_DN159259_c9_g2
GO:0019001	guanyl nucleotide binding	10	2070	5.4e-05	0.0133253	TRINITY_DN121125_c0_g1;TRINITY_DN128912_c1_g1;TRINITY_DN128912_c2_g1;TRINITY_DN128912_c2_g4;TRINITY_DN133837_c2_g1;TRINITY_DN133837_c2_g2;TRINITY_DN135296_c4_g3;TRINITY_DN147165_c2_g1;TRINITY_DN148727_c2_g1;TRINITY_DN159259_c9_g2
GO:0001882	nucleoside binding	10	2077	5.5e-05	0.0133253	TRINITY_DN121125_c0_g1;TRINITY_DN128912_c1_g1;TRINITY_DN128912_c2_g1;TRINITY_DN128912_c2_g4;TRINITY_DN133837_c2_g1;TRINITY_DN133837_c2_g2;TRINITY_DN135296_c4_g3;TRINITY_DN147165_c2_g1;TRINITY_DN148727_c2_g1;TRINITY_DN159259_c9_g2
GO:0036094	small molecule binding	28	13282	6.5e-05	0.0149192	TRINITY_DN121125_c0_g1;TRINITY_DN122001_c2_g2;TRINITY_DN123853_c5_g1;TRINITY_DN128912_c1_g1;TRINITY_DN128912_c2_g1;TRINITY_DN128912_c2_g4;TRINITY_DN133837_c2_g1;TRINITY_DN133837_c2_g2;TRINITY_DN134207_c0_g1;TRINITY_DN135296_c4_g1;TRINITY_DN135296_c4_g3;TRINITY_DN135296_c4_g4;TRINITY_DN135296_c4_g6;TRINITY_DN136344_c1_g4;TRINITY_DN143015_c1_g2;TRINITY_DN145242_c2_g1;TRINITY_DN145242_c2_g2;TRINITY_…
GO:0097367	carbohydrate derivative binding	24	10722	0.00011	0.0239855	TRINITY_DN121125_c0_g1;TRINITY_DN122001_c2_g2;TRINITY_DN128912_c1_g1;TRINITY_DN128912_c2_g1;TRINITY_DN128912_c2_g4;TRINITY_DN133837_c2_g1;TRINITY_DN133837_c2_g2;TRINITY_DN135296_c4_g1;TRINITY_DN135296_c4_g3;TRINITY_DN135296_c4_g4;TRINITY_DN135296_c4_g6;TRINITY_DN143015_c1_g2;TRINITY_DN145242_c2_g1;TRINITY_DN145242_c2_g2;TRINITY_DN145242_c2_g4;TRINITY_DN145242_c2_g5;TRINITY_DN147165_c2_g1;TRINITY_…
GO:0035639	purine ribonucleoside triphosphate binding	22	9661	0.0002	0.0415333	TRINITY_DN121125_c0_g1;TRINITY_DN122001_c2_g2;TRINITY_DN128912_c1_g1;TRINITY_DN128912_c2_g1;TRINITY_DN128912_c2_g4;TRINITY_DN133837_c2_g1;TRINITY_DN133837_c2_g2;TRINITY_DN135296_c4_g1;TRINITY_DN135296_c4_g3;TRINITY_DN135296_c4_g4;TRINITY_DN135296_c4_g6;TRINITY_DN143015_c1_g2;TRINITY_DN145242_c2_g1;TRINITY_DN145242_c2_g2;TRINITY_DN145242_c2_g4;TRINITY_DN145242_c2_g5;TRINITY_DN147165_c2_g1;TRINITY_…
GO:0051082	unfolded protein binding	3	112	0.00023	0.04361	TRINITY_DN135296_c4_g3;TRINITY_DN145242_c2_g4;TRINITY_DN145242_c2_g5
GO:0032555	purine ribonucleotide binding	22	9784	0.00024	0.04361	TRINITY_DN121125_c0_g1;TRINITY_DN122001_c2_g2;TRINITY_DN128912_c1_g1;TRINITY_DN128912_c2_g1;TRINITY_DN128912_c2_g4;TRINITY_DN133837_c2_g1;TRINITY_DN133837_c2_g2;TRINITY_DN135296_c4_g1;TRINITY_DN135296_c4_g3;TRINITY_DN135296_c4_g4;TRINITY_DN135296_c4_g6;TRINITY_DN143015_c1_g2;TRINITY_DN145242_c2_g1;TRINITY_DN145242_c2_g2;TRINITY_DN145242_c2_g4;TRINITY_DN145242_c2_g5;TRINITY_DN147165_c2_g1;TRINITY_…
GO:0017076	purine nucleotide binding	22	9804	0.00024	0.04361	TRINITY_DN121125_c0_g1;TRINITY_DN122001_c2_g2;TRINITY_DN128912_c1_g1;TRINITY_DN128912_c2_g1;TRINITY_DN128912_c2_g4;TRINITY_DN133837_c2_g1;TRINITY_DN133837_c2_g2;TRINITY_DN135296_c4_g1;TRINITY_DN135296_c4_g3;TRINITY_DN135296_c4_g4;TRINITY_DN135296_c4_g6;TRINITY_DN143015_c1_g2;TRINITY_DN145242_c2_g1;TRINITY_DN145242_c2_g2;TRINITY_DN145242_c2_g4;TRINITY_DN145242_c2_g5;TRINITY_DN147165_c2_g1;TRINITY_…
GO:0032553	ribonucleotide binding	22	9845	0.00026	0.0453544	TRINITY_DN121125_c0_g1;TRINITY_DN122001_c2_g2;TRINITY_DN128912_c1_g1;TRINITY_DN128912_c2_g1;TRINITY_DN128912_c2_g4;TRINITY_DN133837_c2_g1;TRINITY_DN133837_c2_g2;TRINITY_DN135296_c4_g1;TRINITY_DN135296_c4_g3;TRINITY_DN135296_c4_g4;TRINITY_DN135296_c4_g6;TRINITY_DN143015_c1_g2;TRINITY_DN145242_c2_g1;TRINITY_DN145242_c2_g2;TRINITY_DN145242_c2_g4;TRINITY_DN145242_c2_g5;TRINITY_DN147165_c2_g1;TRINITY_…
Go molecular function categories significantly enriched by down-regulated genes.
GO:0097689	iron channel activity	4	5	8.6e-12	3.75046e-08	TRINITY_DN149296_c2_g2;TRINITY_DN149296_c2_g4;TRINITY_DN158663_c0_g1;TRINITY_DN158663_c0_g2
GO:0015093	ferrous iron transmembrane transporter activity	4	10	3.6e-10	7.8498e-07	TRINITY_DN149296_c2_g2;TRINITY_DN149296_c2_g4;TRINITY_DN158663_c0_g1;TRINITY_DN158663_c0_g2
GO:0004587	ornithine-oxo-acid transaminase activity	4	11	5.7e-10	8.2859e-07	TRINITY_DN130092_c4_g2;TRINITY_DN130092_c4_g5;TRINITY_DN130092_c4_g6;TRINITY_DN140512_c6_g3
GO:0016491	oxidoreductase activity	19	3244	4.1e-09	4.47002e-06	TRINITY_DN118882_c2_g1;TRINITY_DN123426_c1_g3;TRINITY_DN125226_c1_g1;TRINITY_DN125991_c1_g1;TRINITY_DN127405_c0_g1;TRINITY_DN127491_c2_g1;TRINITY_DN129834_c2_g2;TRINITY_DN129896_c0_g2;TRINITY_DN129999_c3_g1;TRINITY_DN137631_c2_g5;TRINITY_DN138645_c1_g1;TRINITY_DN144420_c2_g5;TRINITY_DN144532_c0_g1;TRINITY_DN150164_c2_g1;TRINITY_DN151161_c0_g1;TRINITY_DN157512_c1_g2;TRINITY_DN157512_c1_g4;TRINITY_…
GO:0005381	iron ion transmembrane transporter activity	4	24	1.8e-08	1.56996e-05	TRINITY_DN149296_c2_g2;TRINITY_DN149296_c2_g4;TRINITY_DN158663_c0_g1;TRINITY_DN158663_c0_g2
GO:0005290	L-histidine transmembrane transporter activity	3	7	5.4e-08	3.3642e-05	TRINITY_DN153831_c10_g1;TRINITY_DN153831_c10_g2;TRINITY_DN153831_c10_g4
GO:0015182	L-asparagine transmembrane transporter activity	3	7	5.4e-08	3.3642e-05	TRINITY_DN153831_c10_g1;TRINITY_DN153831_c10_g2;TRINITY_DN153831_c10_g4
GO:0008324	cation transmembrane transporter activity	15	2423	1.1e-07	5.6693e-05	TRINITY_DN122121_c0_g1;TRINITY_DN127491_c2_g1;TRINITY_DN129999_c3_g1;TRINITY_DN131513_c0_g5;TRINITY_DN142838_c0_g2;TRINITY_DN149296_c2_g2;TRINITY_DN149296_c2_g4;TRINITY_DN151161_c0_g1;TRINITY_DN152641_c1_g1;TRINITY_DN152641_c1_g3;TRINITY_DN153831_c10_g1;TRINITY_DN153831_c10_g2;TRINITY_DN153831_c10_g4;TRINITY_DN158663_c0_g1;TRINITY_DN158663_c0_g2
GO:0015186	L-glutamine transmembrane transporter activity	3	9	1.3e-07	5.6693e-05	TRINITY_DN153831_c10_g1;TRINITY_DN153831_c10_g2;TRINITY_DN153831_c10_g4
GO:1901474	azole transmembrane transporter activity	3	9	1.3e-07	5.6693e-05	TRINITY_DN153831_c10_g1;TRINITY_DN153831_c10_g2;TRINITY_DN153831_c10_g4
GO:0048037	cofactor binding	13	2032	6.3e-07	0.000236221	TRINITY_DN127491_c2_g1;TRINITY_DN129834_c2_g2;TRINITY_DN129896_c0_g2;TRINITY_DN130092_c4_g2;TRINITY_DN130092_c4_g5;TRINITY_DN130092_c4_g6;TRINITY_DN140512_c6_g3;TRINITY_DN144532_c0_g1;TRINITY_DN144629_c2_g1;TRINITY_DN150164_c2_g1;TRINITY_DN151161_c0_g1;TRINITY_DN157512_c1_g2;TRINITY_DN157512_c1_g4
GO:0017046	peptide hormone binding	4	57	6.5e-07	0.000236221	TRINITY_DN149296_c2_g2;TRINITY_DN149296_c2_g4;TRINITY_DN158663_c0_g1;TRINITY_DN158663_c0_g2
GO:0015293	symporter activity	7	433	8.1e-07	0.000271724	TRINITY_DN129982_c5_g3;TRINITY_DN142838_c0_g2;TRINITY_DN152641_c1_g1;TRINITY_DN152641_c1_g3;TRINITY_DN153831_c10_g1;TRINITY_DN153831_c10_g2;TRINITY_DN153831_c10_g4
GO:0008028	monocarboxylic acid transmembrane transporter activity	5	148	9.3e-07	0.000289695	TRINITY_DN152641_c1_g1;TRINITY_DN152641_c1_g3;TRINITY_DN153831_c10_g1;TRINITY_DN153831_c10_g2;TRINITY_DN153831_c10_g4
GO:0015180	L-alanine transmembrane transporter activity	3	19	1.5e-06	0.000408844	TRINITY_DN153831_c10_g1;TRINITY_DN153831_c10_g2;TRINITY_DN153831_c10_g4
GO:0022858	alanine transmembrane transporter activity	3	19	1.5e-06	0.000408844	TRINITY_DN153831_c10_g1;TRINITY_DN153831_c10_g2;TRINITY_DN153831_c10_g4
GO:0072509	divalent inorganic cation transmembrane transporter activity	4	73	1.8e-06	0.000459053	TRINITY_DN149296_c2_g2;TRINITY_DN149296_c2_g4;TRINITY_DN158663_c0_g1;TRINITY_DN158663_c0_g2
GO:0015318	inorganic molecular entity transmembrane transporter activity	15	3035	2e-06	0.000459053	TRINITY_DN122121_c0_g1;TRINITY_DN127491_c2_g1;TRINITY_DN129999_c3_g1;TRINITY_DN131513_c0_g5;TRINITY_DN142838_c0_g2;TRINITY_DN149296_c2_g2;TRINITY_DN149296_c2_g4;TRINITY_DN151161_c0_g1;TRINITY_DN152641_c1_g1;TRINITY_DN152641_c1_g3;TRINITY_DN153831_c10_g1;TRINITY_DN153831_c10_g2;TRINITY_DN153831_c10_g4;TRINITY_DN158663_c0_g1;TRINITY_DN158663_c0_g2
GO:0015174	basic amino acid transmembrane transporter activity	3	21	2e-06	0.000459053	TRINITY_DN153831_c10_g1;TRINITY_DN153831_c10_g2;TRINITY_DN153831_c10_g4
GO:0015075	ion transmembrane transporter activity	15	3166	3.3e-06	0.0006853	TRINITY_DN122121_c0_g1;TRINITY_DN127491_c2_g1;TRINITY_DN129999_c3_g1;TRINITY_DN131513_c0_g5;TRINITY_DN142838_c0_g2;TRINITY_DN149296_c2_g2;TRINITY_DN149296_c2_g4;TRINITY_DN151161_c0_g1;TRINITY_DN152641_c1_g1;TRINITY_DN152641_c1_g3;TRINITY_DN153831_c10_g1;TRINITY_DN153831_c10_g2;TRINITY_DN153831_c10_g4;TRINITY_DN158663_c0_g1;TRINITY_DN158663_c0_g2
GO:0022857	transmembrane transporter activity	16	3602	3.3e-06	0.0006853	TRINITY_DN122121_c0_g1;TRINITY_DN127491_c2_g1;TRINITY_DN129982_c5_g3;TRINITY_DN129999_c3_g1;TRINITY_DN131513_c0_g5;TRINITY_DN142838_c0_g2;TRINITY_DN149296_c2_g2;TRINITY_DN149296_c2_g4;TRINITY_DN151161_c0_g1;TRINITY_DN152641_c1_g1;TRINITY_DN152641_c1_g3;TRINITY_DN153831_c10_g1;TRINITY_DN153831_c10_g2;TRINITY_DN153831_c10_g4;TRINITY_DN158663_c0_g1;TRINITY_DN158663_c0_g2
GO:0015171	amino acid transmembrane transporter activity	5	223	6.9e-06	0.00136777	TRINITY_DN152641_c1_g1;TRINITY_DN152641_c1_g3;TRINITY_DN153831_c10_g1;TRINITY_DN153831_c10_g2;TRINITY_DN153831_c10_g4
GO:0046915	transition metal ion transmembrane transporter activity	4	107	8.1e-06	0.00153583	TRINITY_DN149296_c2_g2;TRINITY_DN149296_c2_g4;TRINITY_DN158663_c0_g1;TRINITY_DN158663_c0_g2
GO:0020037	heme binding	6	415	9.8e-06	0.00178074	TRINITY_DN127491_c2_g1;TRINITY_DN129834_c2_g2;TRINITY_DN144629_c2_g1;TRINITY_DN151161_c0_g1;TRINITY_DN157512_c1_g2;TRINITY_DN157512_c1_g4
GO:0022890	inorganic cation transmembrane transporter activity	12	2287	1.3e-05	0.00226772	TRINITY_DN122121_c0_g1;TRINITY_DN127491_c2_g1;TRINITY_DN129999_c3_g1;TRINITY_DN131513_c0_g5;TRINITY_DN142838_c0_g2;TRINITY_DN149296_c2_g2;TRINITY_DN149296_c2_g4;TRINITY_DN151161_c0_g1;TRINITY_DN152641_c1_g1;TRINITY_DN152641_c1_g3;TRINITY_DN158663_c0_g1;TRINITY_DN158663_c0_g2
GO:0046906	tetrapyrrole binding	6	445	1.4e-05	0.00234823	TRINITY_DN127491_c2_g1;TRINITY_DN129834_c2_g2;TRINITY_DN144629_c2_g1;TRINITY_DN151161_c0_g1;TRINITY_DN157512_c1_g2;TRINITY_DN157512_c1_g4
GO:0015291	secondary active transmembrane transporter activity	7	699	1.8e-05	0.00290733	TRINITY_DN129982_c5_g3;TRINITY_DN142838_c0_g2;TRINITY_DN152641_c1_g1;TRINITY_DN152641_c1_g3;TRINITY_DN153831_c10_g1;TRINITY_DN153831_c10_g2;TRINITY_DN153831_c10_g4
GO:0008483	transaminase activity	4	136	2.1e-05	0.00327075	TRINITY_DN130092_c4_g2;TRINITY_DN130092_c4_g5;TRINITY_DN130092_c4_g6;TRINITY_DN140512_c6_g3
GO:0005215	transporter activity	16	4308	3.1e-05	0.00466176	TRINITY_DN122121_c0_g1;TRINITY_DN127491_c2_g1;TRINITY_DN129982_c5_g3;TRINITY_DN129999_c3_g1;TRINITY_DN131513_c0_g5;TRINITY_DN142838_c0_g2;TRINITY_DN149296_c2_g2;TRINITY_DN149296_c2_g4;TRINITY_DN151161_c0_g1;TRINITY_DN152641_c1_g1;TRINITY_DN152641_c1_g3;TRINITY_DN153831_c10_g1;TRINITY_DN153831_c10_g2;TRINITY_DN153831_c10_g4;TRINITY_DN158663_c0_g1;TRINITY_DN158663_c0_g2
GO:0016769	transferase activity,; transferring nitrogenous groups	4	161	4.1e-05	0.00596003	TRINITY_DN130092_c4_g2;TRINITY_DN130092_c4_g5;TRINITY_DN130092_c4_g6;TRINITY_DN140512_c6_g3
GO:0042562	hormone binding	4	177	5.9e-05	0.00829997	TRINITY_DN149296_c2_g2;TRINITY_DN149296_c2_g4;TRINITY_DN158663_c0_g1;TRINITY_DN158663_c0_g2
GO:0022804	active transmembrane transporter activity	8	1190	7.7e-05	0.01044	TRINITY_DN129982_c5_g3;TRINITY_DN131513_c0_g5;TRINITY_DN142838_c0_g2;TRINITY_DN152641_c1_g1;TRINITY_DN152641_c1_g3;TRINITY_DN153831_c10_g1;TRINITY_DN153831_c10_g2;TRINITY_DN153831_c10_g4
GO:0009055	electron transfer activity	5	372	7.9e-05	0.01044	TRINITY_DN125991_c1_g1;TRINITY_DN127405_c0_g1;TRINITY_DN127491_c2_g1;TRINITY_DN129999_c3_g1;TRINITY_DN151161_c0_g1
GO:0005506	iron ion binding	7	898	8.9e-05	0.0114156	TRINITY_DN127491_c2_g1;TRINITY_DN129834_c2_g2;TRINITY_DN138645_c1_g1;TRINITY_DN151161_c0_g1;TRINITY_DN157512_c1_g2;TRINITY_DN157512_c1_g4;TRINITY_DN158404_c5_g1
GO:0015077	monovalent inorganic cation transmembrane transporter activity	8	1245	0.00011	0.013706	TRINITY_DN122121_c0_g1;TRINITY_DN127491_c2_g1;TRINITY_DN129999_c3_g1;TRINITY_DN131513_c0_g5;TRINITY_DN142838_c0_g2;TRINITY_DN151161_c0_g1;TRINITY_DN152641_c1_g1;TRINITY_DN152641_c1_g3
GO:0015078	proton transmembrane transporter activity	5	407	0.00012	0.0141438	TRINITY_DN122121_c0_g1;TRINITY_DN127491_c2_g1;TRINITY_DN129999_c3_g1;TRINITY_DN131513_c0_g5;TRINITY_DN151161_c0_g1
GO:0046943	carboxylic acid transmembrane transporter activity	5	409	0.00012	0.0141438	TRINITY_DN152641_c1_g1;TRINITY_DN152641_c1_g3;TRINITY_DN153831_c10_g1;TRINITY_DN153831_c10_g2;TRINITY_DN153831_c10_g4
GO:0015175	neutral amino acid transmembrane transporter activity	3	82	0.00013	0.0145367	TRINITY_DN153831_c10_g1;TRINITY_DN153831_c10_g2;TRINITY_DN153831_c10_g4
GO:0005342	organic acid transmembrane transporter activity	5	412	0.00013	0.0145367	TRINITY_DN152641_c1_g1;TRINITY_DN152641_c1_g3;TRINITY_DN153831_c10_g1;TRINITY_DN153831_c10_g2;TRINITY_DN153831_c10_g4
GO:0004046	aminoacylase activity	2	15	0.00014	0.0145367	TRINITY_DN144420_c2_g1;TRINITY_DN144420_c2_g5
GO:0008137	NADH dehydrogenase (ubiquinone) activity	3	85	0.00014	0.0145367	TRINITY_DN118882_c2_g1;TRINITY_DN123426_c1_g3;TRINITY_DN125226_c1_g1
GO:0050136	NADH dehydrogenase (quinone) activity	3	85	0.00014	0.0145367	TRINITY_DN118882_c2_g1;TRINITY_DN123426_c1_g3;TRINITY_DN125226_c1_g1
GO:0042887	amide transmembrane transporter activity	3	86	0.00015	0.0152128	TRINITY_DN153831_c10_g1;TRINITY_DN153831_c10_g2;TRINITY_DN153831_c10_g4
GO:0003954	NADH dehydrogenase activity	3	89	0.00016	0.0158582	TRINITY_DN118882_c2_g1;TRINITY_DN123426_c1_g3;TRINITY_DN125226_c1_g1
GO:0042165	neurotransmitter binding	3	100	0.00023	0.0222896	TRINITY_DN138237_c4_g2;TRINITY_DN152641_c1_g1;TRINITY_DN152641_c1_g3
GO:0008121	ubiquinol-cytochrome-c reductase activity	2	20	0.00025	0.0231968	TRINITY_DN125991_c1_g1;TRINITY_DN127405_c0_g1
GO:0016681	oxidoreductase activity,; acting on diphenols and related substances as donors,; cytochrome as accepto...	2	20	0.00025	0.0231968	TRINITY_DN125991_c1_g1;TRINITY_DN127405_c0_g1
GO:0016679	oxidoreductase activity,; acting on diphenols and related substances as donors	2	21	0.00028	0.0254392	TRINITY_DN125991_c1_g1;TRINITY_DN127405_c0_g1
GO:0016655	oxidoreductase activity,; acting on NAD(P)H,; quinone or similar compound as acceptor	3	113	0.00033	0.0293529	TRINITY_DN118882_c2_g1;TRINITY_DN123426_c1_g3;TRINITY_DN125226_c1_g1
GO:0004129	cytochrome-c oxidase activity	3	115	0.00035	0.0293529	TRINITY_DN127491_c2_g1;TRINITY_DN129999_c3_g1;TRINITY_DN151161_c0_g1
GO:0015002	heme-copper terminal oxidase activity	3	115	0.00035	0.0293529	TRINITY_DN127491_c2_g1;TRINITY_DN129999_c3_g1;TRINITY_DN151161_c0_g1
GO:0016676	oxidoreductase activity,; acting on a heme group of donors,; oxygen as acceptor	3	115	0.00035	0.0293529	TRINITY_DN127491_c2_g1;TRINITY_DN129999_c3_g1;TRINITY_DN151161_c0_g1
GO:0016675	oxidoreductase activity,; acting on a heme group of donors	3	117	0.00036	0.0296219	TRINITY_DN127491_c2_g1;TRINITY_DN129999_c3_g1;TRINITY_DN151161_c0_g1
GO:0004497	monooxygenase activity	4	292	0.0004	0.0317164	TRINITY_DN129834_c2_g2;TRINITY_DN138645_c1_g1;TRINITY_DN157512_c1_g2;TRINITY_DN157512_c1_g4
GO:0008514	organic anion transmembrane transporter activity	5	528	0.0004	0.0317164	TRINITY_DN152641_c1_g1;TRINITY_DN152641_c1_g3;TRINITY_DN153831_c10_g1;TRINITY_DN153831_c10_g2;TRINITY_DN153831_c10_g4
GO:0005332	gamma-aminobutyric acid:sodium symporter activity	2	26	0.00043	0.0334863	TRINITY_DN152641_c1_g1;TRINITY_DN152641_c1_g3
GO:0015185	gamma-aminobutyric acid transmembrane transporter activity	2	27	0.00047	0.0359591	TRINITY_DN152641_c1_g1;TRINITY_DN152641_c1_g3
GO:0050662	coenzyme binding	7	1212	0.00055	0.0399758	TRINITY_DN129896_c0_g2;TRINITY_DN130092_c4_g2;TRINITY_DN130092_c4_g5;TRINITY_DN130092_c4_g6;TRINITY_DN140512_c6_g3;TRINITY_DN144532_c0_g1;TRINITY_DN150164_c2_g1
GO:0030170	pyridoxal phosphate binding	4	319	0.00055	0.0399758	TRINITY_DN130092_c4_g2;TRINITY_DN130092_c4_g5;TRINITY_DN130092_c4_g6;TRINITY_DN140512_c6_g3
GO:0070279	vitamin B6 binding	4	319	0.00055	0.0399758	TRINITY_DN130092_c4_g2;TRINITY_DN130092_c4_g5;TRINITY_DN130092_c4_g6;TRINITY_DN140512_c6_g3
GO:0015179	L-amino acid transmembrane transporter activity	3	141	0.00063	0.0450398	TRINITY_DN153831_c10_g1;TRINITY_DN153831_c10_g2;TRINITY_DN153831_c10_g4

## Sheet: Sleep vs Fasting
Table S2. GO molecular function enrichment data of six pairwise comparisons.
GO ID	Description	GeneRatio (65)	BgRatio (62375)	pvalue	fdr	Gene ID
Go molecular function categories significantly enriched by up-regulated genes.
GO:0016717	oxidoreductase activity,; acting on paired donors,; with oxidation of a pair of donors resulting in th...	6	22	2.5e-12	1.09025e-08	TRINITY_DN125255_c2_g1;TRINITY_DN128099_c3_g1;TRINITY_DN128099_c3_g3;TRINITY_DN153827_c2_g2;TRINITY_DN153827_c2_g4;TRINITY_DN153827_c2_g6
GO:0016491	oxidoreductase activity	27	3244	3.2e-11	6.9776e-08	TRINITY_DN118882_c2_g1;TRINITY_DN121398_c4_g1;TRINITY_DN122483_c6_g2;TRINITY_DN123168_c2_g6;TRINITY_DN123168_c2_g7;TRINITY_DN125255_c2_g1;TRINITY_DN128099_c3_g1;TRINITY_DN128099_c3_g3;TRINITY_DN129834_c2_g2;TRINITY_DN130093_c0_g2;TRINITY_DN130093_c0_g4;TRINITY_DN133112_c0_g3;TRINITY_DN135964_c7_g1;TRINITY_DN137910_c2_g4;TRINITY_DN138645_c1_g1;TRINITY_DN142188_c0_g1;TRINITY_DN144027_c0_g1;TRINITY_…
GO:0003870	5-aminolevulinate synthase activity	4	7	3.8e-10	4.14295e-07	TRINITY_DN150191_c2_g2;TRINITY_DN150191_c2_g3;TRINITY_DN150191_c2_g4;TRINITY_DN150191_c2_g5
GO:0016749	N-succinyltransferase activity	4	7	3.8e-10	4.14295e-07	TRINITY_DN150191_c2_g2;TRINITY_DN150191_c2_g3;TRINITY_DN150191_c2_g4;TRINITY_DN150191_c2_g5
GO:0016748	succinyltransferase activity	4	11	3.6e-09	2.6166e-06	TRINITY_DN150191_c2_g2;TRINITY_DN150191_c2_g3;TRINITY_DN150191_c2_g4;TRINITY_DN150191_c2_g5
GO:0016765	transferase activity,; transferring alkyl or aryl (other than methyl) groups	8	197	3.8e-09	2.6166e-06	TRINITY_DN122838_c0_g1;TRINITY_DN123168_c2_g6;TRINITY_DN123168_c2_g7;TRINITY_DN124361_c2_g3;TRINITY_DN131831_c2_g2;TRINITY_DN135964_c7_g1;TRINITY_DN157752_c9_g4;TRINITY_DN158113_c8_g2
GO:0016705	oxidoreductase activity,; acting on paired donors,; with incorporation or reduction of molecular oxyge...	11	523	4.2e-09	2.6166e-06	TRINITY_DN125255_c2_g1;TRINITY_DN128099_c3_g1;TRINITY_DN128099_c3_g3;TRINITY_DN129834_c2_g2;TRINITY_DN137910_c2_g4;TRINITY_DN138645_c1_g1;TRINITY_DN153827_c2_g2;TRINITY_DN153827_c2_g4;TRINITY_DN153827_c2_g6;TRINITY_DN155219_c6_g3;TRINITY_DN98397_c0_g1
GO:0045485	omega-6 fatty acid desaturase activity	3	5	6.1e-08	3.32526e-05	TRINITY_DN125255_c2_g1;TRINITY_DN128099_c3_g1;TRINITY_DN128099_c3_g3
GO:0009000	selenocysteine lyase activity	3	6	1.2e-07	5.81467e-05	TRINITY_DN157677_c6_g3;TRINITY_DN157677_c6_g5;TRINITY_DN157677_c6_g8
GO:0000248	C-5 sterol desaturase activity	3	7	2.1e-07	8.32555e-05	TRINITY_DN125255_c2_g1;TRINITY_DN128099_c3_g1;TRINITY_DN128099_c3_g3
GO:0070704	sterol desaturase activity	3	7	2.1e-07	8.32555e-05	TRINITY_DN125255_c2_g1;TRINITY_DN128099_c3_g1;TRINITY_DN128099_c3_g3
GO:0004364	glutathione transferase activity	5	76	3.2e-07	0.000116293	TRINITY_DN123168_c2_g6;TRINITY_DN123168_c2_g7;TRINITY_DN124361_c2_g3;TRINITY_DN135964_c7_g1;TRINITY_DN157752_c9_g4
GO:0048037	cofactor binding	16	2032	1.1e-06	0.000369008	TRINITY_DN124361_c2_g3;TRINITY_DN125255_c2_g1;TRINITY_DN127173_c1_g1;TRINITY_DN129834_c2_g2;TRINITY_DN133112_c0_g3;TRINITY_DN137910_c2_g4;TRINITY_DN142188_c0_g1;TRINITY_DN144532_c0_g1;TRINITY_DN146036_c1_g2;TRINITY_DN150191_c2_g2;TRINITY_DN150191_c2_g3;TRINITY_DN150191_c2_g4;TRINITY_DN150191_c2_g5;TRINITY_DN154918_c6_g1;TRINITY_DN155219_c6_g3;TRINITY_DN98397_c0_g1
GO:0004768	stearoyl-CoA 9-desaturase activity	3	14	2.2e-06	0.0006853	TRINITY_DN153827_c2_g2;TRINITY_DN153827_c2_g4;TRINITY_DN153827_c2_g6
GO:0016215	acyl-CoA desaturase activity	3	15	2.7e-06	0.00078498	TRINITY_DN153827_c2_g2;TRINITY_DN153827_c2_g4;TRINITY_DN153827_c2_g6
GO:0004602	glutathione peroxidase activity	4	54	3.2e-06	0.0008722	TRINITY_DN123168_c2_g6;TRINITY_DN123168_c2_g7;TRINITY_DN135964_c7_g1;TRINITY_DN157752_c9_g4
GO:0016209	antioxidant activity	6	223	4e-06	0.00102612	TRINITY_DN122483_c6_g2;TRINITY_DN123168_c2_g6;TRINITY_DN123168_c2_g7;TRINITY_DN135964_c7_g1;TRINITY_DN141273_c2_g3;TRINITY_DN157752_c9_g4
GO:0004601	peroxidase activity	5	129	4.5e-06	0.00109025	TRINITY_DN122483_c6_g2;TRINITY_DN123168_c2_g6;TRINITY_DN123168_c2_g7;TRINITY_DN135964_c7_g1;TRINITY_DN157752_c9_g4
GO:0016684	oxidoreductase activity,; acting on peroxide as acceptor	5	135	5.6e-06	0.00128535	TRINITY_DN122483_c6_g2;TRINITY_DN123168_c2_g6;TRINITY_DN123168_c2_g7;TRINITY_DN135964_c7_g1;TRINITY_DN157752_c9_g4
GO:0008083	growth factor activity	4	72	1e-05	0.00207667	TRINITY_DN130093_c0_g2;TRINITY_DN130093_c0_g4;TRINITY_DN157687_c9_g1;TRINITY_DN157687_c9_g4
GO:0017091	AU-rich element binding	4	72	1e-05	0.00207667	TRINITY_DN143474_c2_g1;TRINITY_DN143474_c2_g2;TRINITY_DN143474_c2_g3;TRINITY_DN143474_c2_g4
GO:0016747	transferase activity,; transferring acyl groups other than amino-acyl groups	8	644	2.8e-05	0.00555036	TRINITY_DN122784_c1_g1;TRINITY_DN142171_c5_g2;TRINITY_DN142171_c5_g6;TRINITY_DN150191_c2_g2;TRINITY_DN150191_c2_g3;TRINITY_DN150191_c2_g4;TRINITY_DN150191_c2_g5;TRINITY_DN159506_c10_g1
GO:0016846	carbon-sulfur lyase activity	3	33	3.2e-05	0.00606748	TRINITY_DN157677_c6_g3;TRINITY_DN157677_c6_g5;TRINITY_DN157677_c6_g8
GO:0004370	glycerol kinase activity	2	6	5e-05	0.00908542	TRINITY_DN152145_c1_g1;TRINITY_DN152145_c1_g3
GO:0002094	polyprenyltransferase activity	2	7	7e-05	0.0122108	TRINITY_DN131831_c2_g2;TRINITY_DN158113_c8_g2
GO:0016746	transferase activity,; transferring acyl groups	8	746	7.8e-05	0.013083	TRINITY_DN122784_c1_g1;TRINITY_DN142171_c5_g2;TRINITY_DN142171_c5_g6;TRINITY_DN150191_c2_g2;TRINITY_DN150191_c2_g3;TRINITY_DN150191_c2_g4;TRINITY_DN150191_c2_g5;TRINITY_DN159506_c10_g1
GO:0004082	bisphosphoglycerate mutase activity	2	9	0.00012	0.01869	TRINITY_DN119409_c1_g1;TRINITY_DN151725_c3_g3
GO:0004937	alpha1-adrenergic receptor activity	2	9	0.00012	0.01869	TRINITY_DN124401_c0_g3;TRINITY_DN149551_c1_g9
GO:0020037	heme binding	6	415	0.00013	0.0195493	TRINITY_DN125255_c2_g1;TRINITY_DN127173_c1_g1;TRINITY_DN129834_c2_g2;TRINITY_DN137910_c2_g4;TRINITY_DN154918_c6_g1;TRINITY_DN98397_c0_g1
GO:0004083	bisphosphoglycerate 2-phosphatase activity	2	10	0.00015	0.0204422	TRINITY_DN119409_c1_g1;TRINITY_DN151725_c3_g3
GO:0004619	phosphoglycerate mutase activity	2	10	0.00015	0.0204422	TRINITY_DN119409_c1_g1;TRINITY_DN151725_c3_g3
GO:0042015	interleukin-20 binding	2	10	0.00015	0.0204422	TRINITY_DN155674_c1_g1;TRINITY_DN155674_c1_g4
GO:0009922	fatty acid elongase activity	2	11	0.00018	0.0237873	TRINITY_DN142171_c5_g2;TRINITY_DN142171_c5_g6
GO:0046906	tetrapyrrole binding	6	445	0.00019	0.0243703	TRINITY_DN125255_c2_g1;TRINITY_DN127173_c1_g1;TRINITY_DN129834_c2_g2;TRINITY_DN137910_c2_g4;TRINITY_DN154918_c6_g1;TRINITY_DN98397_c0_g1
GO:0004497	monooxygenase activity	5	292	0.00022	0.0266506	TRINITY_DN129834_c2_g2;TRINITY_DN137910_c2_g4;TRINITY_DN138645_c1_g1;TRINITY_DN155219_c6_g3;TRINITY_DN98397_c0_g1
GO:0034416	bisphosphoglycerate phosphatase activity	2	12	0.00022	0.0266506	TRINITY_DN119409_c1_g1;TRINITY_DN151725_c3_g3
GO:0030170	pyridoxal phosphate binding	5	319	0.00033	0.0378718	TRINITY_DN146036_c1_g2;TRINITY_DN150191_c2_g2;TRINITY_DN150191_c2_g3;TRINITY_DN150191_c2_g4;TRINITY_DN150191_c2_g5
GO:0070279	vitamin B6 binding	5	319	0.00033	0.0378718	TRINITY_DN146036_c1_g2;TRINITY_DN150191_c2_g2;TRINITY_DN150191_c2_g3;TRINITY_DN150191_c2_g4;TRINITY_DN150191_c2_g5
GO:0004936	alpha-adrenergic receptor activity	2	15	0.00035	0.0391372	TRINITY_DN124401_c0_g3;TRINITY_DN149551_c1_g9
GO:0050662	coenzyme binding	9	1212	0.00043	0.0468807	TRINITY_DN133112_c0_g3;TRINITY_DN142188_c0_g1;TRINITY_DN144532_c0_g1;TRINITY_DN146036_c1_g2;TRINITY_DN150191_c2_g2;TRINITY_DN150191_c2_g3;TRINITY_DN150191_c2_g4;TRINITY_DN150191_c2_g5;TRINITY_DN155219_c6_g3
Go molecular function categories significantly enriched by down-regulated genes.
GO:0004611	phosphoenolpyruvate carboxykinase activity	5	21	1.5e-10	3.27075e-07	TRINITY_DN120109_c0_g1;TRINITY_DN141373_c2_g1;TRINITY_DN141373_c2_g2;TRINITY_DN141373_c2_g3;TRINITY_DN141373_c2_g4
GO:0004613	phosphoenolpyruvate carboxykinase (GTP) activity	5	21	1.5e-10	3.27075e-07	TRINITY_DN120109_c0_g1;TRINITY_DN141373_c2_g1;TRINITY_DN141373_c2_g2;TRINITY_DN141373_c2_g3;TRINITY_DN141373_c2_g4
GO:0004556	alpha-amylase activity	3	5	3.4e-08	4.94247e-05	TRINITY_DN149212_c0_g1;TRINITY_DN149212_c0_g2;TRINITY_DN149212_c0_g4
GO:0016160	amylase activity	3	6	6.8e-08	7.4137e-05	TRINITY_DN149212_c0_g1;TRINITY_DN149212_c0_g2;TRINITY_DN149212_c0_g4
GO:0004850	uridine phosphorylase activity	3	7	1.2e-07	0.000104664	TRINITY_DN150265_c1_g3;TRINITY_DN150265_c1_g4;TRINITY_DN150265_c1_g6
GO:0022841	potassium ion leak channel activity	4	32	1.8e-07	0.000125379	TRINITY_DN138204_c1_g1;TRINITY_DN138204_c1_g2;TRINITY_DN153456_c0_g1;TRINITY_DN153650_c7_g3
GO:0022840	leak channel activity	4	34	2.3e-07	0.000125379	TRINITY_DN138204_c1_g1;TRINITY_DN138204_c1_g2;TRINITY_DN153456_c0_g1;TRINITY_DN153650_c7_g3
GO:0022842	narrow pore channel activity	4	34	2.3e-07	0.000125379	TRINITY_DN138204_c1_g1;TRINITY_DN138204_c1_g2;TRINITY_DN153456_c0_g1;TRINITY_DN153650_c7_g3
GO:0005525	GTP binding	15	2015	4e-07	0.000170475	TRINITY_DN120109_c0_g1;TRINITY_DN128912_c1_g1;TRINITY_DN128912_c2_g1;TRINITY_DN131220_c1_g1;TRINITY_DN133837_c2_g1;TRINITY_DN133837_c2_g2;TRINITY_DN141373_c2_g1;TRINITY_DN141373_c2_g2;TRINITY_DN141373_c2_g3;TRINITY_DN141373_c2_g4;TRINITY_DN141597_c4_g4;TRINITY_DN142026_c1_g2;TRINITY_DN154979_c0_g1;TRINITY_DN155570_c3_g1;TRINITY_DN159259_c9_g2
GO:0032550	purine ribonucleoside binding	15	2025	4.3e-07	0.000170475	TRINITY_DN120109_c0_g1;TRINITY_DN128912_c1_g1;TRINITY_DN128912_c2_g1;TRINITY_DN131220_c1_g1;TRINITY_DN133837_c2_g1;TRINITY_DN133837_c2_g2;TRINITY_DN141373_c2_g1;TRINITY_DN141373_c2_g2;TRINITY_DN141373_c2_g3;TRINITY_DN141373_c2_g4;TRINITY_DN141597_c4_g4;TRINITY_DN142026_c1_g2;TRINITY_DN154979_c0_g1;TRINITY_DN155570_c3_g1;TRINITY_DN159259_c9_g2
GO:0001883	purine nucleoside binding	15	2027	4.3e-07	0.000170475	TRINITY_DN120109_c0_g1;TRINITY_DN128912_c1_g1;TRINITY_DN128912_c2_g1;TRINITY_DN131220_c1_g1;TRINITY_DN133837_c2_g1;TRINITY_DN133837_c2_g2;TRINITY_DN141373_c2_g1;TRINITY_DN141373_c2_g2;TRINITY_DN141373_c2_g3;TRINITY_DN141373_c2_g4;TRINITY_DN141597_c4_g4;TRINITY_DN142026_c1_g2;TRINITY_DN154979_c0_g1;TRINITY_DN155570_c3_g1;TRINITY_DN159259_c9_g2
GO:0032549	ribonucleoside binding	15	2063	5.4e-07	0.000171533	TRINITY_DN120109_c0_g1;TRINITY_DN128912_c1_g1;TRINITY_DN128912_c2_g1;TRINITY_DN131220_c1_g1;TRINITY_DN133837_c2_g1;TRINITY_DN133837_c2_g2;TRINITY_DN141373_c2_g1;TRINITY_DN141373_c2_g2;TRINITY_DN141373_c2_g3;TRINITY_DN141373_c2_g4;TRINITY_DN141597_c4_g4;TRINITY_DN142026_c1_g2;TRINITY_DN154979_c0_g1;TRINITY_DN155570_c3_g1;TRINITY_DN159259_c9_g2
GO:0032561	guanyl ribonucleotide binding	15	2068	5.6e-07	0.000171533	TRINITY_DN120109_c0_g1;TRINITY_DN128912_c1_g1;TRINITY_DN128912_c2_g1;TRINITY_DN131220_c1_g1;TRINITY_DN133837_c2_g1;TRINITY_DN133837_c2_g2;TRINITY_DN141373_c2_g1;TRINITY_DN141373_c2_g2;TRINITY_DN141373_c2_g3;TRINITY_DN141373_c2_g4;TRINITY_DN141597_c4_g4;TRINITY_DN142026_c1_g2;TRINITY_DN154979_c0_g1;TRINITY_DN155570_c3_g1;TRINITY_DN159259_c9_g2
GO:0019001	guanyl nucleotide binding	15	2070	5.6e-07	0.000171533	TRINITY_DN120109_c0_g1;TRINITY_DN128912_c1_g1;TRINITY_DN128912_c2_g1;TRINITY_DN131220_c1_g1;TRINITY_DN133837_c2_g1;TRINITY_DN133837_c2_g2;TRINITY_DN141373_c2_g1;TRINITY_DN141373_c2_g2;TRINITY_DN141373_c2_g3;TRINITY_DN141373_c2_g4;TRINITY_DN141597_c4_g4;TRINITY_DN142026_c1_g2;TRINITY_DN154979_c0_g1;TRINITY_DN155570_c3_g1;TRINITY_DN159259_c9_g2
GO:0001882	nucleoside binding	15	2077	5.9e-07	0.000171533	TRINITY_DN120109_c0_g1;TRINITY_DN128912_c1_g1;TRINITY_DN128912_c2_g1;TRINITY_DN131220_c1_g1;TRINITY_DN133837_c2_g1;TRINITY_DN133837_c2_g2;TRINITY_DN141373_c2_g1;TRINITY_DN141373_c2_g2;TRINITY_DN141373_c2_g3;TRINITY_DN141373_c2_g4;TRINITY_DN141597_c4_g4;TRINITY_DN142026_c1_g2;TRINITY_DN154979_c0_g1;TRINITY_DN155570_c3_g1;TRINITY_DN159259_c9_g2
GO:0004833	tryptophan 2,;3-dioxygenase activity	3	13	9.7e-07	0.000264386	TRINITY_DN155740_c8_g1;TRINITY_DN155740_c8_g2;TRINITY_DN155740_c8_g4
GO:0016830	carbon-carbon lyase activity	6	233	1.7e-06	0.0004361	TRINITY_DN120109_c0_g1;TRINITY_DN136344_c1_g4;TRINITY_DN141373_c2_g1;TRINITY_DN141373_c2_g2;TRINITY_DN141373_c2_g3;TRINITY_DN141373_c2_g4
GO:0016831	carboxy-lyase activity	5	166	6e-06	0.00145367	TRINITY_DN120109_c0_g1;TRINITY_DN141373_c2_g1;TRINITY_DN141373_c2_g2;TRINITY_DN141373_c2_g3;TRINITY_DN141373_c2_g4
GO:0004535	poly(A)-specific ribonuclease activity	3	36	2.4e-05	0.00550863	TRINITY_DN154952_c2_g1;TRINITY_DN154952_c2_g6;TRINITY_DN154952_c2_g7
GO:0003924	GTPase activity	8	797	3.1e-05	0.00664533	TRINITY_DN128912_c1_g1;TRINITY_DN128912_c2_g1;TRINITY_DN133837_c2_g1;TRINITY_DN133837_c2_g2;TRINITY_DN141597_c4_g4;TRINITY_DN154979_c0_g1;TRINITY_DN155570_c3_g1;TRINITY_DN159259_c9_g2
GO:0008009	chemokine activity	3	40	3.2e-05	0.00664533	TRINITY_DN118204_c0_g1;TRINITY_DN124984_c0_g2;TRINITY_DN147458_c5_g4
GO:0048248	CXCR3 chemokine receptor binding	2	6	3.4e-05	0.00673973	TRINITY_DN124984_c0_g2;TRINITY_DN147458_c5_g4
GO:0004540	ribonuclease activity	6	407	4e-05	0.00758435	TRINITY_DN149893_c0_g1;TRINITY_DN154952_c2_g1;TRINITY_DN154952_c2_g6;TRINITY_DN154952_c2_g7;TRINITY_DN159312_c5_g2;TRINITY_DN159312_c5_g4
GO:0042379	chemokine receptor binding	3	53	7.6e-05	0.0138098	TRINITY_DN118204_c0_g1;TRINITY_DN124984_c0_g2;TRINITY_DN147458_c5_g4
GO:0001046	core promoter sequence-specific DNA binding	5	299	0.0001	0.017444	TRINITY_DN141575_c1_g1;TRINITY_DN141575_c1_g5;TRINITY_DN144629_c2_g1;TRINITY_DN145762_c0_g1;TRINITY_DN145762_c0_g4
GO:0000982	transcription factor activity,; RNA polymerase II proximal promoter sequence-specific DNA binding	7	767	0.00018	0.0301915	TRINITY_DN123771_c1_g5;TRINITY_DN124342_c0_g2;TRINITY_DN144629_c2_g1;TRINITY_DN145762_c0_g1;TRINITY_DN145762_c0_g4;TRINITY_DN154339_c6_g4;TRINITY_DN159170_c5_g4
GO:0000175	3'-5'-exoribonuclease activity	3	74	0.00021	0.0339189	TRINITY_DN154952_c2_g1;TRINITY_DN154952_c2_g6;TRINITY_DN154952_c2_g7
GO:0016896	exoribonuclease activity,; producing 5'-phosphomonoesters	3	77	0.00023	0.0358225	TRINITY_DN154952_c2_g1;TRINITY_DN154952_c2_g6;TRINITY_DN154952_c2_g7
GO:0004532	exoribonuclease activity	3	81	0.00027	0.039249	TRINITY_DN154952_c2_g1;TRINITY_DN154952_c2_g6;TRINITY_DN154952_c2_g7
GO:0004465	lipoprotein lipase activity	2	16	0.00027	0.039249	TRINITY_DN158570_c5_g1;TRINITY_DN92535_c0_g1
GO:0045236	CXCR chemokine receptor binding	2	17	0.00031	0.04361	TRINITY_DN124984_c0_g2;TRINITY_DN147458_c5_g4

## Sheet: Fasting vs Activity
Table S2. GO molecular function enrichment data of six pairwise comparisons.
GO ID	Description	GeneRatio (65)	BgRatio (62375)	pvalue	fdr	Gene ID
Go molecular function categories significantly enriched by up-regulated genes.
GO:0015078	proton transmembrane transporter activity	14	407	2.8e-17	1.22108e-13	TRINITY_DN116599_c0_g1;TRINITY_DN117845_c2_g1;TRINITY_DN121755_c0_g1;TRINITY_DN124995_c0_g1;TRINITY_DN125419_c1_g1;TRINITY_DN125934_c6_g1;TRINITY_DN125964_c1_g1;TRINITY_DN130260_c2_g1;TRINITY_DN134769_c2_g1;TRINITY_DN137775_c1_g2;TRINITY_DN140016_c1_g2;TRINITY_DN141379_c2_g1;TRINITY_DN147129_c3_g1;TRINITY_DN153195_c1_g1
GO:0097689	iron channel activity	5	5	1.5e-15	3.27075e-12	TRINITY_DN102478_c0_g1;TRINITY_DN149296_c2_g2;TRINITY_DN149296_c2_g4;TRINITY_DN158663_c0_g1;TRINITY_DN158663_c0_g2
GO:0015318	inorganic molecular entity transmembrane transporter activity	24	3035	1.1e-14	1.59903e-11	TRINITY_DN102478_c0_g1;TRINITY_DN116599_c0_g1;TRINITY_DN117845_c2_g1;TRINITY_DN120291_c0_g4;TRINITY_DN121755_c0_g1;TRINITY_DN124995_c0_g1;TRINITY_DN125419_c1_g1;TRINITY_DN125934_c6_g1;TRINITY_DN125964_c1_g1;TRINITY_DN130260_c2_g1;TRINITY_DN132160_c1_g5;TRINITY_DN134769_c2_g1;TRINITY_DN137775_c1_g2;TRINITY_DN140016_c1_g2;TRINITY_DN141379_c2_g1;TRINITY_DN142395_c0_g1;TRINITY_DN147129_c3_g1;TRINITY_…
GO:0015093	ferrous iron transmembrane transporter activity	5	10	3.9e-13	4.01212e-10	TRINITY_DN102478_c0_g1;TRINITY_DN149296_c2_g2;TRINITY_DN149296_c2_g4;TRINITY_DN158663_c0_g1;TRINITY_DN158663_c0_g2
GO:0022857	transmembrane transporter activity	24	3602	4.6e-13	4.01212e-10	TRINITY_DN102478_c0_g1;TRINITY_DN116599_c0_g1;TRINITY_DN117845_c2_g1;TRINITY_DN120291_c0_g4;TRINITY_DN121755_c0_g1;TRINITY_DN124995_c0_g1;TRINITY_DN125419_c1_g1;TRINITY_DN125934_c6_g1;TRINITY_DN125964_c1_g1;TRINITY_DN130260_c2_g1;TRINITY_DN132160_c1_g5;TRINITY_DN134769_c2_g1;TRINITY_DN137775_c1_g2;TRINITY_DN140016_c1_g2;TRINITY_DN141379_c2_g1;TRINITY_DN142395_c0_g1;TRINITY_DN147129_c3_g1;TRINITY_…
GO:0004129	cytochrome-c oxidase activity	8	115	8.9e-13	4.84556e-10	TRINITY_DN116599_c0_g1;TRINITY_DN117845_c2_g1;TRINITY_DN121755_c0_g1;TRINITY_DN125419_c1_g1;TRINITY_DN125964_c1_g1;TRINITY_DN130260_c2_g1;TRINITY_DN134769_c2_g1;TRINITY_DN137775_c1_g2
GO:0015002	heme-copper terminal oxidase activity	8	115	8.9e-13	4.84556e-10	TRINITY_DN116599_c0_g1;TRINITY_DN117845_c2_g1;TRINITY_DN121755_c0_g1;TRINITY_DN125419_c1_g1;TRINITY_DN125964_c1_g1;TRINITY_DN130260_c2_g1;TRINITY_DN134769_c2_g1;TRINITY_DN137775_c1_g2
GO:0016676	oxidoreductase activity,; acting on a heme group of donors,; oxygen as acceptor	8	115	8.9e-13	4.84556e-10	TRINITY_DN116599_c0_g1;TRINITY_DN117845_c2_g1;TRINITY_DN121755_c0_g1;TRINITY_DN125419_c1_g1;TRINITY_DN125964_c1_g1;TRINITY_DN130260_c2_g1;TRINITY_DN134769_c2_g1;TRINITY_DN137775_c1_g2
GO:0016675	oxidoreductase activity,; acting on a heme group of donors	8	117	1e-12	4.84556e-10	TRINITY_DN116599_c0_g1;TRINITY_DN117845_c2_g1;TRINITY_DN121755_c0_g1;TRINITY_DN125419_c1_g1;TRINITY_DN125964_c1_g1;TRINITY_DN130260_c2_g1;TRINITY_DN134769_c2_g1;TRINITY_DN137775_c1_g2
GO:0008324	cation transmembrane transporter activity	20	2423	1.4e-12	6.1054e-10	TRINITY_DN102478_c0_g1;TRINITY_DN116599_c0_g1;TRINITY_DN117845_c2_g1;TRINITY_DN121755_c0_g1;TRINITY_DN124995_c0_g1;TRINITY_DN125419_c1_g1;TRINITY_DN125934_c6_g1;TRINITY_DN125964_c1_g1;TRINITY_DN130260_c2_g1;TRINITY_DN134769_c2_g1;TRINITY_DN137775_c1_g2;TRINITY_DN140016_c1_g2;TRINITY_DN141379_c2_g1;TRINITY_DN147129_c3_g1;TRINITY_DN149296_c2_g2;TRINITY_DN149296_c2_g4;TRINITY_DN153195_c1_g1;TRINITY_…
GO:0015075	ion transmembrane transporter activity	22	3166	2.5e-12	9.91136e-10	TRINITY_DN102478_c0_g1;TRINITY_DN116599_c0_g1;TRINITY_DN117845_c2_g1;TRINITY_DN121755_c0_g1;TRINITY_DN124995_c0_g1;TRINITY_DN125419_c1_g1;TRINITY_DN125934_c6_g1;TRINITY_DN125964_c1_g1;TRINITY_DN130260_c2_g1;TRINITY_DN134769_c2_g1;TRINITY_DN137775_c1_g2;TRINITY_DN140016_c1_g2;TRINITY_DN141379_c2_g1;TRINITY_DN142395_c0_g1;TRINITY_DN147129_c3_g1;TRINITY_DN149296_c2_g2;TRINITY_DN149296_c2_g4;TRINITY_…
GO:0022890	inorganic cation transmembrane transporter activity	19	2287	5.2e-12	1.88977e-09	TRINITY_DN102478_c0_g1;TRINITY_DN116599_c0_g1;TRINITY_DN117845_c2_g1;TRINITY_DN121755_c0_g1;TRINITY_DN124995_c0_g1;TRINITY_DN125419_c1_g1;TRINITY_DN125934_c6_g1;TRINITY_DN125964_c1_g1;TRINITY_DN130260_c2_g1;TRINITY_DN134769_c2_g1;TRINITY_DN137775_c1_g2;TRINITY_DN140016_c1_g2;TRINITY_DN141379_c2_g1;TRINITY_DN147129_c3_g1;TRINITY_DN149296_c2_g2;TRINITY_DN149296_c2_g4;TRINITY_DN153195_c1_g1;TRINITY_…
GO:0005215	transporter activity	24	4308	2e-11	6.70923e-09	TRINITY_DN102478_c0_g1;TRINITY_DN116599_c0_g1;TRINITY_DN117845_c2_g1;TRINITY_DN120291_c0_g4;TRINITY_DN121755_c0_g1;TRINITY_DN124995_c0_g1;TRINITY_DN125419_c1_g1;TRINITY_DN125934_c6_g1;TRINITY_DN125964_c1_g1;TRINITY_DN130260_c2_g1;TRINITY_DN132160_c1_g5;TRINITY_DN134769_c2_g1;TRINITY_DN137775_c1_g2;TRINITY_DN140016_c1_g2;TRINITY_DN141379_c2_g1;TRINITY_DN142395_c0_g1;TRINITY_DN147129_c3_g1;TRINITY_…
GO:0004611	phosphoenolpyruvate carboxykinase activity	5	21	3.1e-11	9.01273e-09	TRINITY_DN120109_c0_g1;TRINITY_DN141373_c2_g1;TRINITY_DN141373_c2_g2;TRINITY_DN141373_c2_g3;TRINITY_DN141373_c2_g4
GO:0004613	phosphoenolpyruvate carboxykinase (GTP) activity	5	21	3.1e-11	9.01273e-09	TRINITY_DN120109_c0_g1;TRINITY_DN141373_c2_g1;TRINITY_DN141373_c2_g2;TRINITY_DN141373_c2_g3;TRINITY_DN141373_c2_g4
GO:0005381	iron ion transmembrane transporter activity	5	24	6.4e-11	1.7444e-08	TRINITY_DN102478_c0_g1;TRINITY_DN149296_c2_g2;TRINITY_DN149296_c2_g4;TRINITY_DN158663_c0_g1;TRINITY_DN158663_c0_g2
GO:0015077	monovalent inorganic cation transmembrane transporter activity	14	1245	1e-10	2.56529e-08	TRINITY_DN116599_c0_g1;TRINITY_DN117845_c2_g1;TRINITY_DN121755_c0_g1;TRINITY_DN124995_c0_g1;TRINITY_DN125419_c1_g1;TRINITY_DN125934_c6_g1;TRINITY_DN125964_c1_g1;TRINITY_DN130260_c2_g1;TRINITY_DN134769_c2_g1;TRINITY_DN137775_c1_g2;TRINITY_DN140016_c1_g2;TRINITY_DN141379_c2_g1;TRINITY_DN147129_c3_g1;TRINITY_DN153195_c1_g1
GO:0009055	electron transfer activity	9	372	4.1e-10	9.93339e-08	TRINITY_DN116599_c0_g1;TRINITY_DN117845_c2_g1;TRINITY_DN121755_c0_g1;TRINITY_DN125419_c1_g1;TRINITY_DN125964_c1_g1;TRINITY_DN127719_c0_g3;TRINITY_DN130260_c2_g1;TRINITY_DN134769_c2_g1;TRINITY_DN137775_c1_g2
GO:0042562	hormone binding	7	177	1.4e-09	3.21337e-07	TRINITY_DN102478_c0_g1;TRINITY_DN135082_c11_g1;TRINITY_DN149296_c2_g2;TRINITY_DN149296_c2_g4;TRINITY_DN158039_c5_g1;TRINITY_DN158663_c0_g1;TRINITY_DN158663_c0_g2
GO:0017046	peptide hormone binding	5	57	6.2e-09	1.35191e-06	TRINITY_DN102478_c0_g1;TRINITY_DN149296_c2_g2;TRINITY_DN149296_c2_g4;TRINITY_DN158663_c0_g1;TRINITY_DN158663_c0_g2
GO:0072509	divalent inorganic cation transmembrane transporter activity	5	73	2.2e-08	4.56867e-06	TRINITY_DN102478_c0_g1;TRINITY_DN149296_c2_g2;TRINITY_DN149296_c2_g4;TRINITY_DN158663_c0_g1;TRINITY_DN158663_c0_g2
GO:0046915	transition metal ion transmembrane transporter activity	5	107	1.5e-07	2.97341e-05	TRINITY_DN102478_c0_g1;TRINITY_DN149296_c2_g2;TRINITY_DN149296_c2_g4;TRINITY_DN158663_c0_g1;TRINITY_DN158663_c0_g2
GO:0016831	carboxy-lyase activity	5	166	1.3e-06	0.000246491	TRINITY_DN120109_c0_g1;TRINITY_DN141373_c2_g1;TRINITY_DN141373_c2_g2;TRINITY_DN141373_c2_g3;TRINITY_DN141373_c2_g4
GO:0016491	oxidoreductase activity	15	3244	2.5e-06	0.000452873	TRINITY_DN116599_c0_g1;TRINITY_DN117845_c2_g1;TRINITY_DN119096_c2_g2;TRINITY_DN121755_c0_g1;TRINITY_DN125419_c1_g1;TRINITY_DN125676_c2_g3;TRINITY_DN125964_c1_g1;TRINITY_DN127179_c0_g1;TRINITY_DN127719_c0_g3;TRINITY_DN128807_c2_g1;TRINITY_DN130260_c2_g1;TRINITY_DN134769_c2_g1;TRINITY_DN137775_c1_g2;TRINITY_DN139660_c3_g2;TRINITY_DN140823_c1_g2
GO:0008137	NADH dehydrogenase (ubiquinone) activity	4	85	2.7e-06	0.000452873	TRINITY_DN119096_c2_g2;TRINITY_DN125676_c2_g3;TRINITY_DN127179_c0_g1;TRINITY_DN139660_c3_g2
GO:0050136	NADH dehydrogenase (quinone) activity	4	85	2.7e-06	0.000452873	TRINITY_DN119096_c2_g2;TRINITY_DN125676_c2_g3;TRINITY_DN127179_c0_g1;TRINITY_DN139660_c3_g2
GO:0003954	NADH dehydrogenase activity	4	89	3.3e-06	0.000533011	TRINITY_DN119096_c2_g2;TRINITY_DN125676_c2_g3;TRINITY_DN127179_c0_g1;TRINITY_DN139660_c3_g2
GO:0016830	carbon-carbon lyase activity	5	233	6.9e-06	0.00107467	TRINITY_DN120109_c0_g1;TRINITY_DN141373_c2_g1;TRINITY_DN141373_c2_g2;TRINITY_DN141373_c2_g3;TRINITY_DN141373_c2_g4
GO:0016655	oxidoreductase activity,; acting on NAD(P)H,; quinone or similar compound as acceptor	4	113	8.5e-06	0.00127822	TRINITY_DN119096_c2_g2;TRINITY_DN125676_c2_g3;TRINITY_DN127179_c0_g1;TRINITY_DN139660_c3_g2
GO:0016651	oxidoreductase activity,; acting on NAD(P)H	5	250	9.7e-06	0.00141006	TRINITY_DN119096_c2_g2;TRINITY_DN125676_c2_g3;TRINITY_DN127179_c0_g1;TRINITY_DN139660_c3_g2;TRINITY_DN140823_c1_g2
GO:0042277	peptide binding	6	593	5.6e-05	0.00787794	TRINITY_DN102478_c0_g1;TRINITY_DN144228_c0_g2;TRINITY_DN149296_c2_g2;TRINITY_DN149296_c2_g4;TRINITY_DN158663_c0_g1;TRINITY_DN158663_c0_g2
GO:0020037	heme binding	5	415	0.00011	0.0149909	TRINITY_DN121755_c0_g1;TRINITY_DN125419_c1_g1;TRINITY_DN130260_c2_g1;TRINITY_DN134769_c2_g1;TRINITY_DN144629_c2_g1
GO:0042887	amide transmembrane transporter activity	3	86	0.00013	0.0166744	TRINITY_DN120291_c0_g4;TRINITY_DN132160_c1_g5;TRINITY_DN153831_c10_g4
GO:0033218	amide binding	6	692	0.00013	0.0166744	TRINITY_DN102478_c0_g1;TRINITY_DN144228_c0_g2;TRINITY_DN149296_c2_g2;TRINITY_DN149296_c2_g4;TRINITY_DN158663_c0_g1;TRINITY_DN158663_c0_g2
GO:0046906	tetrapyrrole binding	5	445	0.00015	0.01869	TRINITY_DN121755_c0_g1;TRINITY_DN125419_c1_g1;TRINITY_DN130260_c2_g1;TRINITY_DN134769_c2_g1;TRINITY_DN144629_c2_g1
GO:0015254	glycerol channel activity	2	19	0.00021	0.0254392	TRINITY_DN120291_c0_g4;TRINITY_DN132160_c1_g5
GO:0015168	glycerol transmembrane transporter activity	2	20	0.00023	0.0263955	TRINITY_DN120291_c0_g4;TRINITY_DN132160_c1_g5
GO:0015204	urea transmembrane transporter activity	2	20	0.00023	0.0263955	TRINITY_DN120291_c0_g4;TRINITY_DN132160_c1_g5
GO:0000287	magnesium ion binding	6	781	0.00025	0.0272562	TRINITY_DN139625_c2_g1;TRINITY_DN141373_c2_g1;TRINITY_DN141373_c2_g2;TRINITY_DN141373_c2_g3;TRINITY_DN159312_c5_g2;TRINITY_DN159312_c5_g4
GO:1901618	organic hydroxy compound transmembrane transporter activity	3	108	0.00025	0.0272562	TRINITY_DN120291_c0_g4;TRINITY_DN132160_c1_g5;TRINITY_DN158996_c5_g2
GO:0015250	water channel activity	2	21	0.00026	0.0276551	TRINITY_DN120291_c0_g4;TRINITY_DN132160_c1_g5
GO:0005372	water transmembrane transporter activity	2	23	0.00031	0.0321883	TRINITY_DN120291_c0_g4;TRINITY_DN132160_c1_g5
GO:0015166	polyol transmembrane transporter activity	2	26	0.0004	0.0405674	TRINITY_DN120291_c0_g4;TRINITY_DN132160_c1_g5
GO:0043531	ADP binding	3	134	0.00048	0.0475745	TRINITY_DN141379_c2_g1;TRINITY_DN159312_c5_g2;TRINITY_DN159312_c5_g4
Go molecular function categories significantly enriched by down-regulated genes.
GO:0060228	phosphatidylcholine-sterol O-acyltransferase activator activity	3	8	1.6e-07	0.00069776	TRINITY_DN141273_c2_g3;TRINITY_DN151240_c7_g1;TRINITY_DN151240_c7_g2
GO:0098772	molecular function regulator	23	4894	3.2e-07	0.00069776	TRINITY_DN119090_c0_g2;TRINITY_DN121482_c0_g1;TRINITY_DN122196_c0_g1;TRINITY_DN127726_c0_g1;TRINITY_DN129160_c0_g1;TRINITY_DN130093_c0_g4;TRINITY_DN135296_c4_g1;TRINITY_DN135296_c4_g3;TRINITY_DN135296_c4_g6;TRINITY_DN138111_c2_g1;TRINITY_DN141273_c2_g3;TRINITY_DN141671_c0_g1;TRINITY_DN144054_c1_g4;TRINITY_DN146054_c0_g1;TRINITY_DN146054_c0_g3;TRINITY_DN151240_c7_g1;TRINITY_DN151240_c7_g2;TRINITY_…
GO:0032934	sterol binding	5	115	7.6e-07	0.00106844	TRINITY_DN141273_c2_g3;TRINITY_DN151240_c7_g1;TRINITY_DN151240_c7_g2;TRINITY_DN156388_c5_g1;TRINITY_DN156388_c5_g3
GO:0030234	enzyme regulator activity	18	3300	9.8e-07	0.00106844	TRINITY_DN119090_c0_g2;TRINITY_DN121482_c0_g1;TRINITY_DN122196_c0_g1;TRINITY_DN127726_c0_g1;TRINITY_DN129160_c0_g1;TRINITY_DN135296_c4_g1;TRINITY_DN135296_c4_g3;TRINITY_DN135296_c4_g6;TRINITY_DN138111_c2_g1;TRINITY_DN141273_c2_g3;TRINITY_DN141671_c0_g1;TRINITY_DN144054_c1_g4;TRINITY_DN151240_c7_g1;TRINITY_DN151240_c7_g2;TRINITY_DN153703_c4_g1;TRINITY_DN153703_c4_g4;TRINITY_DN155671_c1_g1;TRINITY_…
GO:0030235	nitric-oxide synthase regulator activity	3	16	1.6e-06	0.00139552	TRINITY_DN135296_c4_g1;TRINITY_DN135296_c4_g3;TRINITY_DN135296_c4_g6
GO:0008112	nicotinamide N-methyltransferase activity	2	2	2.1e-06	0.00152635	TRINITY_DN139986_c4_g1;TRINITY_DN139986_c4_g5
GO:0001047	core promoter binding	7	430	3.2e-06	0.0019936	TRINITY_DN123853_c5_g1;TRINITY_DN148447_c2_g1;TRINITY_DN148447_c2_g2;TRINITY_DN148447_c2_g6;TRINITY_DN149827_c1_g1;TRINITY_DN150176_c1_g1;TRINITY_DN150900_c4_g2
GO:0001046	core promoter sequence-specific DNA binding	6	299	5.1e-06	0.00278014	TRINITY_DN123853_c5_g1;TRINITY_DN148447_c2_g1;TRINITY_DN148447_c2_g2;TRINITY_DN148447_c2_g6;TRINITY_DN149827_c1_g1;TRINITY_DN150176_c1_g1
GO:0051787	misfolded protein binding	3	33	1.5e-05	0.00726833	TRINITY_DN145242_c2_g4;TRINITY_DN145242_c2_g5;TRINITY_DN148954_c1_g5
GO:0005496	steroid binding	5	219	1.8e-05	0.0078498	TRINITY_DN141273_c2_g3;TRINITY_DN151240_c7_g1;TRINITY_DN151240_c7_g2;TRINITY_DN156388_c5_g1;TRINITY_DN156388_c5_g3
GO:0086039	calcium-transporting ATPase activity involved in regulation of cardiac muscle cell membrane potentia...	2	5	2.1e-05	0.00799517	TRINITY_DN135303_c0_g3;TRINITY_DN135303_c0_g4
GO:0051082	unfolded protein binding	4	112	2.2e-05	0.00799517	TRINITY_DN135296_c4_g3;TRINITY_DN145242_c2_g4;TRINITY_DN145242_c2_g5;TRINITY_DN158083_c6_g1
GO:0017127	cholesterol transporter activity	3	39	2.6e-05	0.00814053	TRINITY_DN141273_c2_g3;TRINITY_DN151240_c7_g1;TRINITY_DN151240_c7_g2
GO:0031210	phosphatidylcholine binding	3	40	2.8e-05	0.00814053	TRINITY_DN141273_c2_g3;TRINITY_DN151240_c7_g1;TRINITY_DN151240_c7_g2
GO:0050997	quaternary ammonium group binding	3	40	2.8e-05	0.00814053	TRINITY_DN141273_c2_g3;TRINITY_DN151240_c7_g1;TRINITY_DN151240_c7_g2
GO:0016603	glutaminyl-peptide cyclotransferase activity	2	6	3.1e-05	0.00844944	TRINITY_DN150557_c2_g2;TRINITY_DN150557_c2_g6
GO:0061134	peptidase regulator activity	7	616	3.3e-05	0.00846547	TRINITY_DN119090_c0_g2;TRINITY_DN121482_c0_g1;TRINITY_DN122196_c0_g1;TRINITY_DN127726_c0_g1;TRINITY_DN129160_c0_g1;TRINITY_DN144054_c1_g4;TRINITY_DN155671_c1_g1
GO:0035473	lipase binding	2	7	4.3e-05	0.0104179	TRINITY_DN151240_c7_g1;TRINITY_DN151240_c7_g2
GO:0030911	TPR domain binding	2	8	5.7e-05	0.013083	TRINITY_DN135296_c4_g3;TRINITY_DN135296_c4_g6
GO:0015248	sterol transporter activity	3	55	7.2e-05	0.0156996	TRINITY_DN141273_c2_g3;TRINITY_DN151240_c7_g1;TRINITY_DN151240_c7_g2
GO:0008142	oxysterol binding	2	10	9.2e-05	0.0191053	TRINITY_DN156388_c5_g1;TRINITY_DN156388_c5_g3
GO:0004866	endopeptidase inhibitor activity	6	507	9.8e-05	0.0194263	TRINITY_DN119090_c0_g2;TRINITY_DN121482_c0_g1;TRINITY_DN127726_c0_g1;TRINITY_DN129160_c0_g1;TRINITY_DN144054_c1_g4;TRINITY_DN155671_c1_g1
GO:0060590	ATPase regulator activity	3	63	0.00011	0.020857	TRINITY_DN138111_c2_g1;TRINITY_DN153703_c4_g1;TRINITY_DN153703_c4_g4
GO:0030414	peptidase inhibitor activity	6	523	0.00012	0.0209328	TRINITY_DN119090_c0_g2;TRINITY_DN121482_c0_g1;TRINITY_DN127726_c0_g1;TRINITY_DN129160_c0_g1;TRINITY_DN144054_c1_g4;TRINITY_DN155671_c1_g1
GO:0061135	endopeptidase regulator activity	6	524	0.00012	0.0209328	TRINITY_DN119090_c0_g2;TRINITY_DN121482_c0_g1;TRINITY_DN127726_c0_g1;TRINITY_DN129160_c0_g1;TRINITY_DN144054_c1_g4;TRINITY_DN155671_c1_g1
GO:0004346	glucose-6-phosphatase activity	2	12	0.00013	0.0209974	TRINITY_DN153990_c5_g1;TRINITY_DN153990_c5_g2
GO:0050309	sugar-terminal-phosphatase activity	2	12	0.00013	0.0209974	TRINITY_DN153990_c5_g1;TRINITY_DN153990_c5_g2
GO:0060230	lipoprotein lipase activator activity	2	13	0.00016	0.0240607	TRINITY_DN151240_c7_g1;TRINITY_DN151240_c7_g2
GO:0008083	growth factor activity	3	72	0.00016	0.0240607	TRINITY_DN130093_c0_g4;TRINITY_DN157687_c9_g1;TRINITY_DN157687_c9_g4
GO:0048018	receptor ligand activity	5	387	0.00026	0.0377953	TRINITY_DN130093_c0_g4;TRINITY_DN146054_c0_g1;TRINITY_DN146054_c0_g3;TRINITY_DN157687_c9_g1;TRINITY_DN157687_c9_g4
GO:0005102	signaling receptor binding	12	2517	0.00027	0.0379829	TRINITY_DN122588_c1_g3;TRINITY_DN123853_c5_g1;TRINITY_DN130093_c0_g4;TRINITY_DN144054_c1_g4;TRINITY_DN146054_c0_g1;TRINITY_DN146054_c0_g3;TRINITY_DN150176_c1_g1;TRINITY_DN151240_c7_g1;TRINITY_DN151240_c7_g2;TRINITY_DN157049_c4_g1;TRINITY_DN157687_c9_g1;TRINITY_DN157687_c9_g4
GO:0000774	adenyl-nucleotide exchange factor activity	2	17	0.00028	0.0381587	TRINITY_DN153703_c4_g1;TRINITY_DN153703_c4_g4
GO:0016209	antioxidant activity	4	223	0.00032	0.0422885	TRINITY_DN129379_c1_g1;TRINITY_DN132610_c0_g4;TRINITY_DN141273_c2_g3;TRINITY_DN151504_c1_g4
GO:0008430	selenium binding	2	19	0.00035	0.0448214	TRINITY_DN130343_c0_g3;TRINITY_DN132610_c0_g4
GO:0030545	receptor regulator activity	5	417	0.00036	0.0448214	TRINITY_DN130093_c0_g4;TRINITY_DN146054_c0_g1;TRINITY_DN146054_c0_g3;TRINITY_DN157687_c9_g1;TRINITY_DN157687_c9_g4
GO:0070405	ammonium ion binding	3	95	0.00037	0.0448214	TRINITY_DN141273_c2_g3;TRINITY_DN151240_c7_g1;TRINITY_DN151240_c7_g2

## Sheet: Activity vs Satiation
Table S2. GO molecular function enrichment data of six pairwise comparisons.
GO ID	Description	GeneRatio (65)	BgRatio (62375)	pvalue	fdr	Gene ID
Go molecular function categories significantly enriched by up-regulated genes.
GO:0004587	ornithine-oxo-acid transaminase activity	5	11	5e-14	2.1805e-10	TRINITY_DN130092_c4_g2;TRINITY_DN130092_c4_g5;TRINITY_DN130092_c4_g6;TRINITY_DN140512_c6_g3;TRINITY_DN144232_c0_g1
GO:0016491	oxidoreductase activity	16	3244	1.3e-10	2.83465e-07	TRINITY_DN114222_c1_g1;TRINITY_DN118882_c2_g1;TRINITY_DN125226_c1_g1;TRINITY_DN125991_c1_g1;TRINITY_DN127405_c0_g1;TRINITY_DN127491_c2_g1;TRINITY_DN131934_c1_g1;TRINITY_DN132220_c1_g1;TRINITY_DN132610_c0_g4;TRINITY_DN133466_c0_g1;TRINITY_DN135386_c8_g2;TRINITY_DN136241_c0_g1;TRINITY_DN139796_c6_g4;TRINITY_DN150164_c2_g1;TRINITY_DN151161_c0_g1;TRINITY_DN157512_c1_g4
GO:0008483	transaminase activity	6	136	4.7e-10	6.83223e-07	TRINITY_DN130092_c4_g2;TRINITY_DN130092_c4_g5;TRINITY_DN130092_c4_g6;TRINITY_DN140512_c6_g3;TRINITY_DN140597_c2_g1;TRINITY_DN144232_c0_g1
GO:0016769	transferase activity,; transferring nitrogenous groups	6	161	1.3e-09	1.41733e-06	TRINITY_DN130092_c4_g2;TRINITY_DN130092_c4_g5;TRINITY_DN130092_c4_g6;TRINITY_DN140512_c6_g3;TRINITY_DN140597_c2_g1;TRINITY_DN144232_c0_g1
GO:0048037	cofactor binding	12	2032	6.2e-09	5.40764e-06	TRINITY_DN127491_c2_g1;TRINITY_DN130092_c4_g2;TRINITY_DN130092_c4_g5;TRINITY_DN130092_c4_g6;TRINITY_DN133466_c0_g1;TRINITY_DN135386_c8_g2;TRINITY_DN139796_c6_g4;TRINITY_DN140512_c6_g3;TRINITY_DN144232_c0_g1;TRINITY_DN150164_c2_g1;TRINITY_DN151161_c0_g1;TRINITY_DN157512_c1_g4
GO:0008121	ubiquinol-cytochrome-c reductase activity	3	20	3.2e-07	0.00019936	TRINITY_DN125991_c1_g1;TRINITY_DN127405_c0_g1;TRINITY_DN131934_c1_g1
GO:0016681	oxidoreductase activity,; acting on diphenols and related substances as donors,; cytochrome as accepto...	3	20	3.2e-07	0.00019936	TRINITY_DN125991_c1_g1;TRINITY_DN127405_c0_g1;TRINITY_DN131934_c1_g1
GO:0016679	oxidoreductase activity,; acting on diphenols and related substances as donors	3	21	3.7e-07	0.000201696	TRINITY_DN125991_c1_g1;TRINITY_DN127405_c0_g1;TRINITY_DN131934_c1_g1
GO:0030170	pyridoxal phosphate binding	5	319	2.5e-06	0.00109025	TRINITY_DN130092_c4_g2;TRINITY_DN130092_c4_g5;TRINITY_DN130092_c4_g6;TRINITY_DN140512_c6_g3;TRINITY_DN144232_c0_g1
GO:0070279	vitamin B6 binding	5	319	2.5e-06	0.00109025	TRINITY_DN130092_c4_g2;TRINITY_DN130092_c4_g5;TRINITY_DN130092_c4_g6;TRINITY_DN140512_c6_g3;TRINITY_DN144232_c0_g1
GO:0009055	electron transfer activity	5	372	5.2e-06	0.00206156	TRINITY_DN125991_c1_g1;TRINITY_DN127405_c0_g1;TRINITY_DN127491_c2_g1;TRINITY_DN131934_c1_g1;TRINITY_DN151161_c0_g1
GO:0020037	heme binding	5	415	8.8e-06	0.00319807	TRINITY_DN127491_c2_g1;TRINITY_DN133466_c0_g1;TRINITY_DN135386_c8_g2;TRINITY_DN151161_c0_g1;TRINITY_DN157512_c1_g4
GO:0046906	tetrapyrrole binding	5	445	1.2e-05	0.00402554	TRINITY_DN127491_c2_g1;TRINITY_DN133466_c0_g1;TRINITY_DN135386_c8_g2;TRINITY_DN151161_c0_g1;TRINITY_DN157512_c1_g4
GO:0050662	coenzyme binding	7	1212	1.5e-05	0.0046725	TRINITY_DN130092_c4_g2;TRINITY_DN130092_c4_g5;TRINITY_DN130092_c4_g6;TRINITY_DN139796_c6_g4;TRINITY_DN140512_c6_g3;TRINITY_DN144232_c0_g1;TRINITY_DN150164_c2_g1
GO:0008137	NADH dehydrogenase (ubiquinone) activity	3	85	2.7e-05	0.00735919	TRINITY_DN118882_c2_g1;TRINITY_DN125226_c1_g1;TRINITY_DN132220_c1_g1
GO:0050136	NADH dehydrogenase (quinone) activity	3	85	2.7e-05	0.00735919	TRINITY_DN118882_c2_g1;TRINITY_DN125226_c1_g1;TRINITY_DN132220_c1_g1
GO:0003954	NADH dehydrogenase activity	3	89	3.1e-05	0.00795241	TRINITY_DN118882_c2_g1;TRINITY_DN125226_c1_g1;TRINITY_DN132220_c1_g1
GO:0019842	vitamin binding	5	601	5.2e-05	0.0125984	TRINITY_DN130092_c4_g2;TRINITY_DN130092_c4_g5;TRINITY_DN130092_c4_g6;TRINITY_DN140512_c6_g3;TRINITY_DN144232_c0_g1
GO:0016655	oxidoreductase activity,; acting on NAD(P)H,; quinone or similar compound as acceptor	3	113	6.3e-05	0.0144602	TRINITY_DN118882_c2_g1;TRINITY_DN125226_c1_g1;TRINITY_DN132220_c1_g1
Go molecular function categories significantly enriched by down-regulated genes.
GO:0015078	proton transmembrane transporter activity	18	407	1.7e-29	3.59782e-26	TRINITY_DN106094_c0_g1;TRINITY_DN116599_c0_g1;TRINITY_DN117295_c4_g1;TRINITY_DN117845_c2_g1;TRINITY_DN118235_c0_g1;TRINITY_DN121755_c0_g1;TRINITY_DN122260_c1_g1;TRINITY_DN125419_c1_g1;TRINITY_DN125934_c6_g1;TRINITY_DN125964_c1_g1;TRINITY_DN128115_c1_g2;TRINITY_DN130260_c2_g1;TRINITY_DN130949_c4_g1;TRINITY_DN134769_c2_g1;TRINITY_DN139705_c1_g1;TRINITY_DN140016_c1_g2;TRINITY_DN147129_c3_g1;TRINITY_…
GO:0004129	cytochrome-c oxidase activity	14	115	3.3e-29	3.59782e-26	TRINITY_DN116599_c0_g1;TRINITY_DN117295_c4_g1;TRINITY_DN117845_c2_g1;TRINITY_DN118235_c0_g1;TRINITY_DN121755_c0_g1;TRINITY_DN122260_c1_g1;TRINITY_DN125419_c1_g1;TRINITY_DN125964_c1_g1;TRINITY_DN128115_c1_g2;TRINITY_DN130260_c2_g1;TRINITY_DN130949_c4_g1;TRINITY_DN134769_c2_g1;TRINITY_DN139705_c1_g1;TRINITY_DN153223_c30_g2
GO:0015002	heme-copper terminal oxidase activity	14	115	3.3e-29	3.59782e-26	TRINITY_DN116599_c0_g1;TRINITY_DN117295_c4_g1;TRINITY_DN117845_c2_g1;TRINITY_DN118235_c0_g1;TRINITY_DN121755_c0_g1;TRINITY_DN122260_c1_g1;TRINITY_DN125419_c1_g1;TRINITY_DN125964_c1_g1;TRINITY_DN128115_c1_g2;TRINITY_DN130260_c2_g1;TRINITY_DN130949_c4_g1;TRINITY_DN134769_c2_g1;TRINITY_DN139705_c1_g1;TRINITY_DN153223_c30_g2
GO:0016676	oxidoreductase activity,; acting on a heme group of donors,; oxygen as acceptor	14	115	3.3e-29	3.59782e-26	TRINITY_DN116599_c0_g1;TRINITY_DN117295_c4_g1;TRINITY_DN117845_c2_g1;TRINITY_DN118235_c0_g1;TRINITY_DN121755_c0_g1;TRINITY_DN122260_c1_g1;TRINITY_DN125419_c1_g1;TRINITY_DN125964_c1_g1;TRINITY_DN128115_c1_g2;TRINITY_DN130260_c2_g1;TRINITY_DN130949_c4_g1;TRINITY_DN134769_c2_g1;TRINITY_DN139705_c1_g1;TRINITY_DN153223_c30_g2
GO:0016675	oxidoreductase activity,; acting on a heme group of donors	14	117	4.3e-29	3.75046e-26	TRINITY_DN116599_c0_g1;TRINITY_DN117295_c4_g1;TRINITY_DN117845_c2_g1;TRINITY_DN118235_c0_g1;TRINITY_DN121755_c0_g1;TRINITY_DN122260_c1_g1;TRINITY_DN125419_c1_g1;TRINITY_DN125964_c1_g1;TRINITY_DN128115_c1_g2;TRINITY_DN130260_c2_g1;TRINITY_DN130949_c4_g1;TRINITY_DN134769_c2_g1;TRINITY_DN139705_c1_g1;TRINITY_DN153223_c30_g2
GO:0009055	electron transfer activity	15	372	7.1e-24	5.16052e-21	TRINITY_DN116599_c0_g1;TRINITY_DN117295_c4_g1;TRINITY_DN117845_c2_g1;TRINITY_DN118235_c0_g1;TRINITY_DN121755_c0_g1;TRINITY_DN122260_c1_g1;TRINITY_DN125419_c1_g1;TRINITY_DN125964_c1_g1;TRINITY_DN127719_c0_g3;TRINITY_DN128115_c1_g2;TRINITY_DN130260_c2_g1;TRINITY_DN130949_c4_g1;TRINITY_DN134769_c2_g1;TRINITY_DN139705_c1_g1;TRINITY_DN153223_c30_g2
GO:0015077	monovalent inorganic cation transmembrane transporter activity	18	1245	9.4e-21	5.8562e-18	TRINITY_DN106094_c0_g1;TRINITY_DN116599_c0_g1;TRINITY_DN117295_c4_g1;TRINITY_DN117845_c2_g1;TRINITY_DN118235_c0_g1;TRINITY_DN121755_c0_g1;TRINITY_DN122260_c1_g1;TRINITY_DN125419_c1_g1;TRINITY_DN125934_c6_g1;TRINITY_DN125964_c1_g1;TRINITY_DN128115_c1_g2;TRINITY_DN130260_c2_g1;TRINITY_DN130949_c4_g1;TRINITY_DN134769_c2_g1;TRINITY_DN139705_c1_g1;TRINITY_DN140016_c1_g2;TRINITY_DN147129_c3_g1;TRINITY_…
GO:0022890	inorganic cation transmembrane transporter activity	20	2287	6.3e-19	3.43429e-16	TRINITY_DN106094_c0_g1;TRINITY_DN116599_c0_g1;TRINITY_DN117295_c4_g1;TRINITY_DN117845_c2_g1;TRINITY_DN118235_c0_g1;TRINITY_DN121755_c0_g1;TRINITY_DN122260_c1_g1;TRINITY_DN125419_c1_g1;TRINITY_DN125934_c6_g1;TRINITY_DN125964_c1_g1;TRINITY_DN127490_c2_g1;TRINITY_DN128115_c1_g2;TRINITY_DN130260_c2_g1;TRINITY_DN130949_c4_g1;TRINITY_DN134769_c2_g1;TRINITY_DN139705_c1_g1;TRINITY_DN140016_c1_g2;TRINITY_…
GO:0016491	oxidoreductase activity	22	3244	1.1e-18	5.33011e-16	TRINITY_DN116599_c0_g1;TRINITY_DN117295_c4_g1;TRINITY_DN117845_c2_g1;TRINITY_DN118235_c0_g1;TRINITY_DN119096_c2_g2;TRINITY_DN121755_c0_g1;TRINITY_DN122260_c1_g1;TRINITY_DN123168_c2_g6;TRINITY_DN123168_c2_g7;TRINITY_DN125419_c1_g1;TRINITY_DN125676_c2_g3;TRINITY_DN125964_c1_g1;TRINITY_DN127179_c0_g1;TRINITY_DN127719_c0_g3;TRINITY_DN128115_c1_g2;TRINITY_DN129515_c1_g1;TRINITY_DN130260_c2_g1;TRINITY_…
GO:0008324	cation transmembrane transporter activity	20	2423	1.9e-18	8.2859e-16	TRINITY_DN106094_c0_g1;TRINITY_DN116599_c0_g1;TRINITY_DN117295_c4_g1;TRINITY_DN117845_c2_g1;TRINITY_DN118235_c0_g1;TRINITY_DN121755_c0_g1;TRINITY_DN122260_c1_g1;TRINITY_DN125419_c1_g1;TRINITY_DN125934_c6_g1;TRINITY_DN125964_c1_g1;TRINITY_DN127490_c2_g1;TRINITY_DN128115_c1_g2;TRINITY_DN130260_c2_g1;TRINITY_DN130949_c4_g1;TRINITY_DN134769_c2_g1;TRINITY_DN139705_c1_g1;TRINITY_DN140016_c1_g2;TRINITY_…
GO:0015318	inorganic molecular entity transmembrane transporter activity	20	3035	1.5e-16	5.94682e-14	TRINITY_DN106094_c0_g1;TRINITY_DN116599_c0_g1;TRINITY_DN117295_c4_g1;TRINITY_DN117845_c2_g1;TRINITY_DN118235_c0_g1;TRINITY_DN121755_c0_g1;TRINITY_DN122260_c1_g1;TRINITY_DN125419_c1_g1;TRINITY_DN125934_c6_g1;TRINITY_DN125964_c1_g1;TRINITY_DN127490_c2_g1;TRINITY_DN128115_c1_g2;TRINITY_DN130260_c2_g1;TRINITY_DN130949_c4_g1;TRINITY_DN134769_c2_g1;TRINITY_DN139705_c1_g1;TRINITY_DN140016_c1_g2;TRINITY_…
GO:0015075	ion transmembrane transporter activity	20	3166	3.3e-16	1.19927e-13	TRINITY_DN106094_c0_g1;TRINITY_DN116599_c0_g1;TRINITY_DN117295_c4_g1;TRINITY_DN117845_c2_g1;TRINITY_DN118235_c0_g1;TRINITY_DN121755_c0_g1;TRINITY_DN122260_c1_g1;TRINITY_DN125419_c1_g1;TRINITY_DN125934_c6_g1;TRINITY_DN125964_c1_g1;TRINITY_DN127490_c2_g1;TRINITY_DN128115_c1_g2;TRINITY_DN130260_c2_g1;TRINITY_DN130949_c4_g1;TRINITY_DN134769_c2_g1;TRINITY_DN139705_c1_g1;TRINITY_DN140016_c1_g2;TRINITY_…
GO:0022857	transmembrane transporter activity	20	3602	3.8e-15	1.27475e-12	TRINITY_DN106094_c0_g1;TRINITY_DN116599_c0_g1;TRINITY_DN117295_c4_g1;TRINITY_DN117845_c2_g1;TRINITY_DN118235_c0_g1;TRINITY_DN121755_c0_g1;TRINITY_DN122260_c1_g1;TRINITY_DN125419_c1_g1;TRINITY_DN125934_c6_g1;TRINITY_DN125964_c1_g1;TRINITY_DN127490_c2_g1;TRINITY_DN128115_c1_g2;TRINITY_DN130260_c2_g1;TRINITY_DN130949_c4_g1;TRINITY_DN134769_c2_g1;TRINITY_DN139705_c1_g1;TRINITY_DN140016_c1_g2;TRINITY_…
GO:0005215	transporter activity	20	4308	1.1e-13	3.4265e-11	TRINITY_DN106094_c0_g1;TRINITY_DN116599_c0_g1;TRINITY_DN117295_c4_g1;TRINITY_DN117845_c2_g1;TRINITY_DN118235_c0_g1;TRINITY_DN121755_c0_g1;TRINITY_DN122260_c1_g1;TRINITY_DN125419_c1_g1;TRINITY_DN125934_c6_g1;TRINITY_DN125964_c1_g1;TRINITY_DN127490_c2_g1;TRINITY_DN128115_c1_g2;TRINITY_DN130260_c2_g1;TRINITY_DN130949_c4_g1;TRINITY_DN134769_c2_g1;TRINITY_DN139705_c1_g1;TRINITY_DN140016_c1_g2;TRINITY_…
GO:0020037	heme binding	8	415	1.8e-10	5.2332e-08	TRINITY_DN118235_c0_g1;TRINITY_DN121755_c0_g1;TRINITY_DN122260_c1_g1;TRINITY_DN125419_c1_g1;TRINITY_DN130260_c2_g1;TRINITY_DN130949_c4_g1;TRINITY_DN134769_c2_g1;TRINITY_DN153223_c30_g2
GO:0046906	tetrapyrrole binding	8	445	3.2e-10	8.722e-08	TRINITY_DN118235_c0_g1;TRINITY_DN121755_c0_g1;TRINITY_DN122260_c1_g1;TRINITY_DN125419_c1_g1;TRINITY_DN130260_c2_g1;TRINITY_DN130949_c4_g1;TRINITY_DN134769_c2_g1;TRINITY_DN153223_c30_g2
GO:0008137	NADH dehydrogenase (ubiquinone) activity	5	85	2.3e-09	5.57239e-07	TRINITY_DN119096_c2_g2;TRINITY_DN125676_c2_g3;TRINITY_DN127179_c0_g1;TRINITY_DN129515_c1_g1;TRINITY_DN139660_c3_g2
GO:0050136	NADH dehydrogenase (quinone) activity	5	85	2.3e-09	5.57239e-07	TRINITY_DN119096_c2_g2;TRINITY_DN125676_c2_g3;TRINITY_DN127179_c0_g1;TRINITY_DN129515_c1_g1;TRINITY_DN139660_c3_g2
GO:0003954	NADH dehydrogenase activity	5	89	2.9e-09	6.65626e-07	TRINITY_DN119096_c2_g2;TRINITY_DN125676_c2_g3;TRINITY_DN127179_c0_g1;TRINITY_DN129515_c1_g1;TRINITY_DN139660_c3_g2
GO:0016655	oxidoreductase activity,; acting on NAD(P)H,; quinone or similar compound as acceptor	5	113	9.8e-09	2.13689e-06	TRINITY_DN119096_c2_g2;TRINITY_DN125676_c2_g3;TRINITY_DN127179_c0_g1;TRINITY_DN129515_c1_g1;TRINITY_DN139660_c3_g2
GO:0005506	iron ion binding	8	898	7.4e-08	1.53673e-05	TRINITY_DN118235_c0_g1;TRINITY_DN121755_c0_g1;TRINITY_DN122260_c1_g1;TRINITY_DN125419_c1_g1;TRINITY_DN130260_c2_g1;TRINITY_DN130949_c4_g1;TRINITY_DN134769_c2_g1;TRINITY_DN153223_c30_g2
GO:0016651	oxidoreductase activity,; acting on NAD(P)H	5	250	5.1e-07	0.000101096	TRINITY_DN119096_c2_g2;TRINITY_DN125676_c2_g3;TRINITY_DN127179_c0_g1;TRINITY_DN129515_c1_g1;TRINITY_DN139660_c3_g2
GO:0046538	2,;3-bisphosphoglycerate-dependent phosphoglycerate mutase activity	2	8	1.1e-05	0.0020857	TRINITY_DN119409_c1_g1;TRINITY_DN151725_c3_g2
GO:0004082	bisphosphoglycerate mutase activity	2	9	1.4e-05	0.00254392	TRINITY_DN119409_c1_g1;TRINITY_DN151725_c3_g2
GO:0004083	bisphosphoglycerate 2-phosphatase activity	2	10	1.7e-05	0.00285142	TRINITY_DN119409_c1_g1;TRINITY_DN151725_c3_g2
GO:0004619	phosphoglycerate mutase activity	2	10	1.7e-05	0.00285142	TRINITY_DN119409_c1_g1;TRINITY_DN151725_c3_g2
GO:0034416	bisphosphoglycerate phosphatase activity	2	12	2.5e-05	0.00403796	TRINITY_DN119409_c1_g1;TRINITY_DN151725_c3_g2
GO:0003824	catalytic activity	32	30916	2.8e-05	0.004361	TRINITY_DN106094_c0_g1;TRINITY_DN116599_c0_g1;TRINITY_DN117295_c4_g1;TRINITY_DN117845_c2_g1;TRINITY_DN118235_c0_g1;TRINITY_DN119096_c2_g2;TRINITY_DN119409_c1_g1;TRINITY_DN121125_c0_g1;TRINITY_DN121755_c0_g1;TRINITY_DN122001_c2_g2;TRINITY_DN122260_c1_g1;TRINITY_DN123168_c2_g6;TRINITY_DN123168_c2_g7;TRINITY_DN125419_c1_g1;TRINITY_DN125676_c2_g3;TRINITY_DN125934_c6_g1;TRINITY_DN125964_c1_g1;TRINITY_…
GO:0048037	cofactor binding	8	2032	3.1e-05	0.00466176	TRINITY_DN118235_c0_g1;TRINITY_DN121755_c0_g1;TRINITY_DN122260_c1_g1;TRINITY_DN125419_c1_g1;TRINITY_DN130260_c2_g1;TRINITY_DN130949_c4_g1;TRINITY_DN134769_c2_g1;TRINITY_DN153223_c30_g2
GO:0005507	copper ion binding	3	150	0.00012	0.017444	TRINITY_DN116599_c0_g1;TRINITY_DN125964_c1_g1;TRINITY_DN128115_c1_g2
GO:0016868	intramolecular transferase activity,; phosphotransferases	2	39	0.00028	0.0393897	TRINITY_DN119409_c1_g1;TRINITY_DN151725_c3_g2

## Sheet: Satiation vs Fasting
Table S2. GO molecular function enrichment data of six pairwise comparisons.
GO ID	Description	GeneRatio (65)	BgRatio (62375)	pvalue	fdr	Gene ID
Go molecular function categories significantly enriched by up-regulated genes.
GO:0003870	5-aminolevulinate synthase activity	6	7	2.6e-15	5.6693e-12	TRINITY_DN138817_c0_g1;TRINITY_DN150191_c2_g1;TRINITY_DN150191_c2_g2;TRINITY_DN150191_c2_g3;TRINITY_DN150191_c2_g4;TRINITY_DN150191_c2_g5
GO:0016749	N-succinyltransferase activity	6	7	2.6e-15	5.6693e-12	TRINITY_DN138817_c0_g1;TRINITY_DN150191_c2_g1;TRINITY_DN150191_c2_g2;TRINITY_DN150191_c2_g3;TRINITY_DN150191_c2_g4;TRINITY_DN150191_c2_g5
GO:0016748	succinyltransferase activity	6	11	1.7e-13	2.47123e-10	TRINITY_DN138817_c0_g1;TRINITY_DN150191_c2_g1;TRINITY_DN150191_c2_g2;TRINITY_DN150191_c2_g3;TRINITY_DN150191_c2_g4;TRINITY_DN150191_c2_g5
GO:0016717	oxidoreductase activity,; acting on paired donors,; with oxidation of a pair of donors resulting in th...	4	22	3.7e-07	0.00034888	TRINITY_DN128099_c3_g1;TRINITY_DN153827_c2_g2;TRINITY_DN153827_c2_g4;TRINITY_DN153827_c2_g6
GO:0009000	selenocysteine lyase activity	3	6	4e-07	0.00034888	TRINITY_DN157677_c6_g3;TRINITY_DN157677_c6_g5;TRINITY_DN157677_c6_g8
GO:0004082	bisphosphoglycerate mutase activity	3	9	1.7e-06	0.00116293	TRINITY_DN119409_c1_g1;TRINITY_DN151725_c3_g2;TRINITY_DN151725_c3_g3
GO:0004083	bisphosphoglycerate 2-phosphatase activity	3	10	2.4e-06	0.00116293	TRINITY_DN119409_c1_g1;TRINITY_DN151725_c3_g2;TRINITY_DN151725_c3_g3
GO:0004619	phosphoglycerate mutase activity	3	10	2.4e-06	0.00116293	TRINITY_DN119409_c1_g1;TRINITY_DN151725_c3_g2;TRINITY_DN151725_c3_g3
GO:0042015	interleukin-20 binding	3	10	2.4e-06	0.00116293	TRINITY_DN155674_c1_g1;TRINITY_DN155674_c1_g3;TRINITY_DN155674_c1_g4
GO:0016491	oxidoreductase activity	25	3244	2.8e-06	0.00122108	TRINITY_DN113366_c0_g2;TRINITY_DN116159_c0_g1;TRINITY_DN122260_c1_g1;TRINITY_DN123168_c2_g6;TRINITY_DN123168_c2_g7;TRINITY_DN124643_c3_g1;TRINITY_DN128099_c3_g1;TRINITY_DN128861_c2_g1;TRINITY_DN130093_c0_g2;TRINITY_DN130093_c0_g4;TRINITY_DN134207_c0_g1;TRINITY_DN137522_c2_g1;TRINITY_DN140978_c2_g8;TRINITY_DN144027_c0_g1;TRINITY_DN146617_c2_g2;TRINITY_DN146617_c2_g5;TRINITY_DN153827_c2_g2;TRINITY_…
GO:0034416	bisphosphoglycerate phosphatase activity	3	12	4.3e-06	0.00170475	TRINITY_DN119409_c1_g1;TRINITY_DN151725_c3_g2;TRINITY_DN151725_c3_g3
GO:0004768	stearoyl-CoA 9-desaturase activity	3	14	7.1e-06	0.00248242	TRINITY_DN153827_c2_g2;TRINITY_DN153827_c2_g4;TRINITY_DN153827_c2_g6
GO:0008112	nicotinamide N-methyltransferase activity	2	2	7.4e-06	0.00248242	TRINITY_DN139986_c4_g1;TRINITY_DN139986_c4_g5
GO:0016215	acyl-CoA desaturase activity	3	15	8.8e-06	0.0027412	TRINITY_DN153827_c2_g2;TRINITY_DN153827_c2_g4;TRINITY_DN153827_c2_g6
GO:0030235	nitric-oxide synthase regulator activity	3	16	1.1e-05	0.00319807	TRINITY_DN135296_c4_g1;TRINITY_DN135296_c4_g3;TRINITY_DN135296_c4_g6
GO:0032934	sterol binding	5	115	1.7e-05	0.00463356	TRINITY_DN132583_c5_g1;TRINITY_DN151240_c7_g1;TRINITY_DN156388_c5_g1;TRINITY_DN156388_c5_g3;TRINITY_DN158704_c1_g1
GO:0003845	11-beta-hydroxysteroid dehydrogenase [NAD(P)] activity	2	3	2.2e-05	0.00564365	TRINITY_DN134207_c0_g1;TRINITY_DN159032_c3_g2
GO:0030170	pyridoxal phosphate binding	7	319	3e-05	0.006853	TRINITY_DN138817_c0_g1;TRINITY_DN146036_c1_g2;TRINITY_DN150191_c2_g1;TRINITY_DN150191_c2_g2;TRINITY_DN150191_c2_g3;TRINITY_DN150191_c2_g4;TRINITY_DN150191_c2_g5
GO:0070279	vitamin B6 binding	7	319	3e-05	0.006853	TRINITY_DN138817_c0_g1;TRINITY_DN146036_c1_g2;TRINITY_DN150191_c2_g1;TRINITY_DN150191_c2_g2;TRINITY_DN150191_c2_g3;TRINITY_DN150191_c2_g4;TRINITY_DN150191_c2_g5
GO:0050662	coenzyme binding	13	1212	3.2e-05	0.006853	TRINITY_DN124131_c4_g1;TRINITY_DN128861_c2_g1;TRINITY_DN134207_c0_g1;TRINITY_DN138817_c0_g1;TRINITY_DN146036_c1_g2;TRINITY_DN146617_c2_g2;TRINITY_DN146617_c2_g5;TRINITY_DN150191_c2_g1;TRINITY_DN150191_c2_g2;TRINITY_DN150191_c2_g3;TRINITY_DN150191_c2_g4;TRINITY_DN150191_c2_g5;TRINITY_DN154856_c3_g1
GO:0005496	steroid binding	6	219	3.3e-05	0.006853	TRINITY_DN132583_c5_g1;TRINITY_DN134207_c0_g1;TRINITY_DN151240_c7_g1;TRINITY_DN156388_c5_g1;TRINITY_DN156388_c5_g3;TRINITY_DN158704_c1_g1
GO:0004467	long-chain fatty acid-CoA ligase activity	4	69	4e-05	0.00792909	TRINITY_DN155679_c5_g1;TRINITY_DN155679_c5_g2;TRINITY_DN155679_c5_g3;TRINITY_DN155679_c5_g4
GO:0048037	cofactor binding	17	2032	4.5e-05	0.00853239	TRINITY_DN122260_c1_g1;TRINITY_DN124131_c4_g1;TRINITY_DN127173_c1_g1;TRINITY_DN128861_c2_g1;TRINITY_DN134207_c0_g1;TRINITY_DN138817_c0_g1;TRINITY_DN146036_c1_g2;TRINITY_DN146617_c2_g2;TRINITY_DN146617_c2_g5;TRINITY_DN150191_c2_g1;TRINITY_DN150191_c2_g2;TRINITY_DN150191_c2_g3;TRINITY_DN150191_c2_g4;TRINITY_DN150191_c2_g5;TRINITY_DN154856_c3_g1;TRINITY_DN154918_c6_g1;TRINITY_DN98397_c0_g1
GO:0008083	growth factor activity	4	72	4.7e-05	0.00854029	TRINITY_DN130093_c0_g2;TRINITY_DN130093_c0_g4;TRINITY_DN157687_c9_g1;TRINITY_DN157687_c9_g4
GO:0004411	homogentisate 1,;2-dioxygenase activity	3	29	6.9e-05	0.0120364	TRINITY_DN113366_c0_g2;TRINITY_DN153945_c9_g1;TRINITY_DN153945_c9_g2
GO:0015645	fatty acid ligase activity	4	81	7.5e-05	0.0125798	TRINITY_DN155679_c5_g1;TRINITY_DN155679_c5_g2;TRINITY_DN155679_c5_g3;TRINITY_DN155679_c5_g4
GO:0048018	receptor ligand activity	7	387	0.0001	0.015575	TRINITY_DN130093_c0_g2;TRINITY_DN130093_c0_g4;TRINITY_DN146054_c0_g1;TRINITY_DN146054_c0_g3;TRINITY_DN150898_c0_g1;TRINITY_DN157687_c9_g1;TRINITY_DN157687_c9_g4
GO:0016846	carbon-sulfur lyase activity	3	33	0.0001	0.015575	TRINITY_DN157677_c6_g3;TRINITY_DN157677_c6_g5;TRINITY_DN157677_c6_g8
GO:0004370	glycerol kinase activity	2	6	0.00011	0.0165417	TRINITY_DN152145_c1_g1;TRINITY_DN152145_c1_g3
GO:0016410	N-acyltransferase activity	6	276	0.00012	0.017444	TRINITY_DN138817_c0_g1;TRINITY_DN150191_c2_g1;TRINITY_DN150191_c2_g2;TRINITY_DN150191_c2_g3;TRINITY_DN150191_c2_g4;TRINITY_DN150191_c2_g5
GO:0002094	polyprenyltransferase activity	2	7	0.00015	0.0198227	TRINITY_DN131831_c2_g2;TRINITY_DN158113_c8_g2
GO:0004357	glutamate-cysteine ligase activity	2	7	0.00015	0.0198227	TRINITY_DN124131_c4_g1;TRINITY_DN154856_c3_g1
GO:0061750	acid sphingomyelin phosphodiesterase activity	2	7	0.00015	0.0198227	TRINITY_DN146576_c5_g1;TRINITY_DN146576_c5_g9
GO:0030545	receptor regulator activity	7	417	0.00016	0.0205224	TRINITY_DN130093_c0_g2;TRINITY_DN130093_c0_g4;TRINITY_DN146054_c0_g1;TRINITY_DN146054_c0_g3;TRINITY_DN150898_c0_g1;TRINITY_DN157687_c9_g1;TRINITY_DN157687_c9_g4
GO:0016868	intramolecular transferase activity,; phosphotransferases	3	39	0.00017	0.021182	TRINITY_DN119409_c1_g1;TRINITY_DN151725_c3_g2;TRINITY_DN151725_c3_g3
GO:0030911	TPR domain binding	2	8	0.0002	0.023573	TRINITY_DN135296_c4_g3;TRINITY_DN135296_c4_g6
GO:0046538	2,;3-bisphosphoglycerate-dependent phosphoglycerate mutase activity	2	8	0.0002	0.023573	TRINITY_DN119409_c1_g1;TRINITY_DN151725_c3_g2
GO:0016405	CoA-ligase activity	4	105	0.00021	0.0241003	TRINITY_DN155679_c5_g1;TRINITY_DN155679_c5_g2;TRINITY_DN155679_c5_g3;TRINITY_DN155679_c5_g4
GO:0016765	transferase activity,; transferring alkyl or aryl (other than methyl) groups	5	197	0.00022	0.0246005	TRINITY_DN123168_c2_g6;TRINITY_DN123168_c2_g7;TRINITY_DN125793_c1_g1;TRINITY_DN131831_c2_g2;TRINITY_DN158113_c8_g2
GO:0016746	transferase activity,; transferring acyl groups	9	746	0.00023	0.0250758	TRINITY_DN122784_c1_g1;TRINITY_DN138817_c0_g1;TRINITY_DN145356_c5_g4;TRINITY_DN145356_c5_g7;TRINITY_DN150191_c2_g1;TRINITY_DN150191_c2_g2;TRINITY_DN150191_c2_g3;TRINITY_DN150191_c2_g4;TRINITY_DN150191_c2_g5
GO:0004937	alpha1-adrenergic receptor activity	2	9	0.00026	0.0269967	TRINITY_DN124401_c0_g3;TRINITY_DN149551_c1_g9
GO:0051082	unfolded protein binding	4	112	0.00026	0.0269967	TRINITY_DN135296_c4_g3;TRINITY_DN145242_c2_g4;TRINITY_DN145242_c2_g5;TRINITY_DN146260_c5_g3
GO:0008142	oxysterol binding	2	10	0.00033	0.0334681	TRINITY_DN156388_c5_g1;TRINITY_DN156388_c5_g3
GO:0016747	transferase activity,; transferring acyl groups other than amino-acyl groups	8	644	0.00042	0.0416277	TRINITY_DN122784_c1_g1;TRINITY_DN138817_c0_g1;TRINITY_DN145356_c5_g7;TRINITY_DN150191_c2_g1;TRINITY_DN150191_c2_g2;TRINITY_DN150191_c2_g3;TRINITY_DN150191_c2_g4;TRINITY_DN150191_c2_g5
GO:0016878	acid-thiol ligase activity	4	130	0.00046	0.0445791	TRINITY_DN155679_c5_g1;TRINITY_DN155679_c5_g2;TRINITY_DN155679_c5_g3;TRINITY_DN155679_c5_g4
Go molecular function categories significantly enriched by down-regulated genes.
GO:0004587	ornithine-oxo-acid transaminase activity	7	11	4.8e-17	2.09328e-13	TRINITY_DN130092_c4_g1;TRINITY_DN130092_c4_g2;TRINITY_DN130092_c4_g4;TRINITY_DN130092_c4_g5;TRINITY_DN130092_c4_g6;TRINITY_DN140512_c6_g3;TRINITY_DN144232_c0_g1
GO:0051267	CP2 mannose-ethanolamine phosphotransferase activity	5	5	3.6e-14	7.8498e-11	TRINITY_DN140760_c5_g2;TRINITY_DN140760_c5_g3;TRINITY_DN141916_c9_g1;TRINITY_DN141916_c9_g2;TRINITY_DN141916_c9_g4
GO:0004611	phosphoenolpyruvate carboxykinase activity	6	21	3.9e-12	4.25198e-09	TRINITY_DN120109_c0_g1;TRINITY_DN127284_c8_g1;TRINITY_DN141373_c2_g1;TRINITY_DN141373_c2_g2;TRINITY_DN141373_c2_g3;TRINITY_DN141373_c2_g4
GO:0004613	phosphoenolpyruvate carboxykinase (GTP) activity	6	21	3.9e-12	4.25198e-09	TRINITY_DN120109_c0_g1;TRINITY_DN127284_c8_g1;TRINITY_DN141373_c2_g1;TRINITY_DN141373_c2_g2;TRINITY_DN141373_c2_g3;TRINITY_DN141373_c2_g4
GO:0004833	tryptophan 2,;3-dioxygenase activity	5	13	4.6e-11	4.01212e-08	TRINITY_DN133466_c0_g1;TRINITY_DN155740_c8_g1;TRINITY_DN155740_c8_g2;TRINITY_DN155740_c8_g3;TRINITY_DN155740_c8_g4
GO:0030170	pyridoxal phosphate binding	11	319	8.9e-11	5.5447e-08	TRINITY_DN125912_c0_g2;TRINITY_DN130092_c4_g1;TRINITY_DN130092_c4_g2;TRINITY_DN130092_c4_g4;TRINITY_DN130092_c4_g5;TRINITY_DN130092_c4_g6;TRINITY_DN140512_c6_g3;TRINITY_DN144232_c0_g1;TRINITY_DN147656_c3_g4;TRINITY_DN147656_c3_g7;TRINITY_DN149748_c1_g2
GO:0070279	vitamin B6 binding	11	319	8.9e-11	5.5447e-08	TRINITY_DN125912_c0_g2;TRINITY_DN130092_c4_g1;TRINITY_DN130092_c4_g2;TRINITY_DN130092_c4_g4;TRINITY_DN130092_c4_g5;TRINITY_DN130092_c4_g6;TRINITY_DN140512_c6_g3;TRINITY_DN144232_c0_g1;TRINITY_DN147656_c3_g4;TRINITY_DN147656_c3_g7;TRINITY_DN149748_c1_g2
GO:0051377	mannose-ethanolamine phosphotransferase activity	5	17	2.2e-10	1.19927e-07	TRINITY_DN140760_c5_g2;TRINITY_DN140760_c5_g3;TRINITY_DN141916_c9_g1;TRINITY_DN141916_c9_g2;TRINITY_DN141916_c9_g4
GO:0048037	cofactor binding	22	2032	2.6e-10	1.25984e-07	TRINITY_DN125912_c0_g2;TRINITY_DN130012_c0_g3;TRINITY_DN130092_c4_g1;TRINITY_DN130092_c4_g2;TRINITY_DN130092_c4_g4;TRINITY_DN130092_c4_g5;TRINITY_DN130092_c4_g6;TRINITY_DN133466_c0_g1;TRINITY_DN140512_c6_g3;TRINITY_DN140823_c1_g2;TRINITY_DN144232_c0_g1;TRINITY_DN144629_c2_g1;TRINITY_DN145070_c0_g1;TRINITY_DN147656_c3_g4;TRINITY_DN147656_c3_g7;TRINITY_DN149748_c1_g2;TRINITY_DN151454_c4_g3;TRINITY_…
GO:0008483	transaminase activity	8	136	5.4e-10	2.35494e-07	TRINITY_DN130092_c4_g1;TRINITY_DN130092_c4_g2;TRINITY_DN130092_c4_g4;TRINITY_DN130092_c4_g5;TRINITY_DN130092_c4_g6;TRINITY_DN140512_c6_g3;TRINITY_DN144232_c0_g1;TRINITY_DN149748_c1_g2
GO:0015171	amino acid transmembrane transporter activity	9	223	1.2e-09	4.75745e-07	TRINITY_DN139384_c3_g2;TRINITY_DN152641_c1_g1;TRINITY_DN152641_c1_g3;TRINITY_DN153831_c10_g1;TRINITY_DN153831_c10_g2;TRINITY_DN153831_c10_g4;TRINITY_DN153874_c4_g1;TRINITY_DN153874_c4_g3;TRINITY_DN159417_c19_g1
GO:0016769	transferase activity,; transferring nitrogenous groups	8	161	2.1e-09	7.38015e-07	TRINITY_DN130092_c4_g1;TRINITY_DN130092_c4_g2;TRINITY_DN130092_c4_g4;TRINITY_DN130092_c4_g5;TRINITY_DN130092_c4_g6;TRINITY_DN140512_c6_g3;TRINITY_DN144232_c0_g1;TRINITY_DN149748_c1_g2
GO:0015293	symporter activity	11	433	2.2e-09	7.38015e-07	TRINITY_DN129982_c5_g3;TRINITY_DN129982_c5_g4;TRINITY_DN139384_c3_g2;TRINITY_DN142838_c0_g2;TRINITY_DN148700_c1_g2;TRINITY_DN152641_c1_g1;TRINITY_DN152641_c1_g3;TRINITY_DN153831_c10_g1;TRINITY_DN153831_c10_g2;TRINITY_DN153831_c10_g4;TRINITY_DN159417_c19_g1
GO:0015291	secondary active transmembrane transporter activity	13	699	3.1e-09	9.6565e-07	TRINITY_DN129982_c5_g3;TRINITY_DN129982_c5_g4;TRINITY_DN139384_c3_g2;TRINITY_DN142838_c0_g2;TRINITY_DN148700_c1_g2;TRINITY_DN152641_c1_g1;TRINITY_DN152641_c1_g3;TRINITY_DN153831_c10_g1;TRINITY_DN153831_c10_g2;TRINITY_DN153831_c10_g4;TRINITY_DN153874_c4_g1;TRINITY_DN153874_c4_g3;TRINITY_DN159417_c19_g1
GO:0019842	vitamin binding	12	601	5.9e-09	1.71533e-06	TRINITY_DN125912_c0_g2;TRINITY_DN130092_c4_g1;TRINITY_DN130092_c4_g2;TRINITY_DN130092_c4_g4;TRINITY_DN130092_c4_g5;TRINITY_DN130092_c4_g6;TRINITY_DN140512_c6_g3;TRINITY_DN144232_c0_g1;TRINITY_DN145070_c0_g1;TRINITY_DN147656_c3_g4;TRINITY_DN147656_c3_g7;TRINITY_DN149748_c1_g2
GO:0046943	carboxylic acid transmembrane transporter activity	10	409	1.7e-08	4.63356e-06	TRINITY_DN139384_c3_g2;TRINITY_DN152641_c1_g1;TRINITY_DN152641_c1_g3;TRINITY_DN153831_c10_g1;TRINITY_DN153831_c10_g2;TRINITY_DN153831_c10_g4;TRINITY_DN153874_c4_g1;TRINITY_DN153874_c4_g3;TRINITY_DN157448_c6_g3;TRINITY_DN159417_c19_g1
GO:0005342	organic acid transmembrane transporter activity	10	412	1.9e-08	4.87406e-06	TRINITY_DN139384_c3_g2;TRINITY_DN152641_c1_g1;TRINITY_DN152641_c1_g3;TRINITY_DN153831_c10_g1;TRINITY_DN153831_c10_g2;TRINITY_DN153831_c10_g4;TRINITY_DN153874_c4_g1;TRINITY_DN153874_c4_g3;TRINITY_DN157448_c6_g3;TRINITY_DN159417_c19_g1
GO:0050662	coenzyme binding	15	1212	4.1e-08	9.93339e-06	TRINITY_DN125912_c0_g2;TRINITY_DN130012_c0_g3;TRINITY_DN130092_c4_g1;TRINITY_DN130092_c4_g2;TRINITY_DN130092_c4_g4;TRINITY_DN130092_c4_g5;TRINITY_DN130092_c4_g6;TRINITY_DN140512_c6_g3;TRINITY_DN140823_c1_g2;TRINITY_DN144232_c0_g1;TRINITY_DN145070_c0_g1;TRINITY_DN147656_c3_g4;TRINITY_DN147656_c3_g7;TRINITY_DN149748_c1_g2;TRINITY_DN151454_c4_g3
GO:0016831	carboxy-lyase activity	7	166	6.7e-08	1.53783e-05	TRINITY_DN120109_c0_g1;TRINITY_DN127284_c8_g1;TRINITY_DN141373_c2_g1;TRINITY_DN141373_c2_g2;TRINITY_DN141373_c2_g3;TRINITY_DN141373_c2_g4;TRINITY_DN151939_c6_g5
GO:0016829	lyase activity	12	763	8e-08	1.7444e-05	TRINITY_DN120109_c0_g1;TRINITY_DN125912_c0_g2;TRINITY_DN127284_c8_g1;TRINITY_DN141373_c2_g1;TRINITY_DN141373_c2_g2;TRINITY_DN141373_c2_g3;TRINITY_DN141373_c2_g4;TRINITY_DN143286_c1_g2;TRINITY_DN147656_c3_g4;TRINITY_DN147656_c3_g7;TRINITY_DN149748_c1_g2;TRINITY_DN151939_c6_g5
GO:0097689	iron channel activity	3	5	8.8e-08	1.82747e-05	TRINITY_DN149296_c2_g4;TRINITY_DN158663_c0_g1;TRINITY_DN158663_c0_g2
GO:0008514	organic anion transmembrane transporter activity	10	528	1.9e-07	3.76632e-05	TRINITY_DN139384_c3_g2;TRINITY_DN152641_c1_g1;TRINITY_DN152641_c1_g3;TRINITY_DN153831_c10_g1;TRINITY_DN153831_c10_g2;TRINITY_DN153831_c10_g4;TRINITY_DN153874_c4_g1;TRINITY_DN153874_c4_g3;TRINITY_DN157448_c6_g3;TRINITY_DN159417_c19_g1
GO:0051213	dioxygenase activity	9	407	2.2e-07	3.99758e-05	TRINITY_DN133466_c0_g1;TRINITY_DN141100_c1_g3;TRINITY_DN141403_c0_g1;TRINITY_DN141403_c0_g3;TRINITY_DN145070_c0_g1;TRINITY_DN155740_c8_g1;TRINITY_DN155740_c8_g2;TRINITY_DN155740_c8_g3;TRINITY_DN155740_c8_g4
GO:0022804	active transmembrane transporter activity	14	1190	2.2e-07	3.99758e-05	TRINITY_DN129982_c5_g3;TRINITY_DN129982_c5_g4;TRINITY_DN131513_c0_g5;TRINITY_DN139384_c3_g2;TRINITY_DN142838_c0_g2;TRINITY_DN148700_c1_g2;TRINITY_DN152641_c1_g1;TRINITY_DN152641_c1_g3;TRINITY_DN153831_c10_g1;TRINITY_DN153831_c10_g2;TRINITY_DN153831_c10_g4;TRINITY_DN153874_c4_g1;TRINITY_DN153874_c4_g3;TRINITY_DN159417_c19_g1
GO:0016780	phosphotransferase activity,; for other substituted phosphate groups	5	64	2.5e-07	4.361e-05	TRINITY_DN140760_c5_g2;TRINITY_DN140760_c5_g3;TRINITY_DN141916_c9_g1;TRINITY_DN141916_c9_g2;TRINITY_DN141916_c9_g4
GO:0004850	uridine phosphorylase activity	3	7	3.1e-07	4.66176e-05	TRINITY_DN150265_c1_g3;TRINITY_DN150265_c1_g4;TRINITY_DN150265_c1_g6
GO:0005290	L-histidine transmembrane transporter activity	3	7	3.1e-07	4.66176e-05	TRINITY_DN153831_c10_g1;TRINITY_DN153831_c10_g2;TRINITY_DN153831_c10_g4
GO:0015182	L-asparagine transmembrane transporter activity	3	7	3.1e-07	4.66176e-05	TRINITY_DN153831_c10_g1;TRINITY_DN153831_c10_g2;TRINITY_DN153831_c10_g4
GO:0050252	retinol O-fatty-acyltransferase activity	3	7	3.1e-07	4.66176e-05	TRINITY_DN152474_c2_g1;TRINITY_DN152474_c2_g3;TRINITY_DN152474_c2_g5
GO:0008509	anion transmembrane transporter activity	12	918	5.7e-07	8.2859e-05	TRINITY_DN139384_c3_g2;TRINITY_DN142838_c0_g2;TRINITY_DN148700_c1_g2;TRINITY_DN152641_c1_g1;TRINITY_DN152641_c1_g3;TRINITY_DN153831_c10_g1;TRINITY_DN153831_c10_g2;TRINITY_DN153831_c10_g4;TRINITY_DN153874_c4_g1;TRINITY_DN153874_c4_g3;TRINITY_DN157448_c6_g3;TRINITY_DN159417_c19_g1
GO:0016830	carbon-carbon lyase activity	7	233	6.6e-07	9.2204e-05	TRINITY_DN120109_c0_g1;TRINITY_DN127284_c8_g1;TRINITY_DN141373_c2_g1;TRINITY_DN141373_c2_g2;TRINITY_DN141373_c2_g3;TRINITY_DN141373_c2_g4;TRINITY_DN151939_c6_g5
GO:0042802	identical protein binding	21	2919	7.1e-07	9.2204e-05	TRINITY_DN125912_c0_g2;TRINITY_DN130092_c4_g1;TRINITY_DN130092_c4_g2;TRINITY_DN130092_c4_g4;TRINITY_DN130092_c4_g5;TRINITY_DN130092_c4_g6;TRINITY_DN131369_c2_g4;TRINITY_DN140512_c6_g3;TRINITY_DN143559_c2_g1;TRINITY_DN144232_c0_g1;TRINITY_DN147656_c3_g4;TRINITY_DN147656_c3_g7;TRINITY_DN151454_c4_g3;TRINITY_DN152474_c2_g1;TRINITY_DN152474_c2_g3;TRINITY_DN152474_c2_g5;TRINITY_DN156657_c1_g3;TRINITY_…
GO:0004794	L-threonine ammonia-lyase activity	3	9	7.4e-07	9.2204e-05	TRINITY_DN125912_c0_g2;TRINITY_DN147656_c3_g4;TRINITY_DN147656_c3_g7
GO:0015186	L-glutamine transmembrane transporter activity	3	9	7.4e-07	9.2204e-05	TRINITY_DN153831_c10_g1;TRINITY_DN153831_c10_g2;TRINITY_DN153831_c10_g4
GO:1901474	azole transmembrane transporter activity	3	9	7.4e-07	9.2204e-05	TRINITY_DN153831_c10_g1;TRINITY_DN153831_c10_g2;TRINITY_DN153831_c10_g4
GO:0015093	ferrous iron transmembrane transporter activity	3	10	1.1e-06	0.000126239	TRINITY_DN149296_c2_g4;TRINITY_DN158663_c0_g1;TRINITY_DN158663_c0_g2
GO:0016702	oxidoreductase activity,; acting on single donors with incorporation of molecular oxygen,; incorporati...	6	157	1.1e-06	0.000126239	TRINITY_DN133466_c0_g1;TRINITY_DN141100_c1_g3;TRINITY_DN155740_c8_g1;TRINITY_DN155740_c8_g2;TRINITY_DN155740_c8_g3;TRINITY_DN155740_c8_g4
GO:0016701	oxidoreductase activity,; acting on single donors with incorporation of molecular oxygen	6	158	1.1e-06	0.000126239	TRINITY_DN133466_c0_g1;TRINITY_DN141100_c1_g3;TRINITY_DN155740_c8_g1;TRINITY_DN155740_c8_g2;TRINITY_DN155740_c8_g3;TRINITY_DN155740_c8_g4
GO:0004144	diacylglycerol O-acyltransferase activity	3	11	1.4e-06	0.000156549	TRINITY_DN152474_c2_g1;TRINITY_DN152474_c2_g3;TRINITY_DN152474_c2_g5
GO:0003941	L-serine ammonia-lyase activity	3	13	2.5e-06	0.000272563	TRINITY_DN125912_c0_g2;TRINITY_DN147656_c3_g4;TRINITY_DN147656_c3_g7
GO:0020037	heme binding	8	415	2.9e-06	0.000308461	TRINITY_DN133466_c0_g1;TRINITY_DN144629_c2_g1;TRINITY_DN151454_c4_g3;TRINITY_DN155740_c8_g1;TRINITY_DN155740_c8_g2;TRINITY_DN155740_c8_g3;TRINITY_DN155740_c8_g4;TRINITY_DN157512_c1_g4
GO:0046906	tetrapyrrole binding	8	445	4.8e-06	0.000496951	TRINITY_DN133466_c0_g1;TRINITY_DN144629_c2_g1;TRINITY_DN151454_c4_g3;TRINITY_DN155740_c8_g1;TRINITY_DN155740_c8_g2;TRINITY_DN155740_c8_g3;TRINITY_DN155740_c8_g4;TRINITY_DN157512_c1_g4
GO:0003846	2-acylglycerol O-acyltransferase activity	3	16	4.9e-06	0.000496951	TRINITY_DN152474_c2_g1;TRINITY_DN152474_c2_g3;TRINITY_DN152474_c2_g5
GO:0015180	L-alanine transmembrane transporter activity	3	19	8.4e-06	0.000814053	TRINITY_DN153831_c10_g1;TRINITY_DN153831_c10_g2;TRINITY_DN153831_c10_g4
GO:0022858	alanine transmembrane transporter activity	3	19	8.4e-06	0.000814053	TRINITY_DN153831_c10_g1;TRINITY_DN153831_c10_g2;TRINITY_DN153831_c10_g4
GO:0009931	calcium-dependent protein serine/threonine kinase activity	3	21	1.1e-05	0.00102066	TRINITY_DN148702_c1_g1;TRINITY_DN148702_c1_g2;TRINITY_DN153694_c0_g1
GO:0015174	basic amino acid transmembrane transporter activity	3	21	1.1e-05	0.00102066	TRINITY_DN153831_c10_g1;TRINITY_DN153831_c10_g2;TRINITY_DN153831_c10_g4
GO:0008028	monocarboxylic acid transmembrane transporter activity	5	148	1.6e-05	0.00145367	TRINITY_DN152641_c1_g1;TRINITY_DN152641_c1_g3;TRINITY_DN153831_c10_g1;TRINITY_DN153831_c10_g2;TRINITY_DN153831_c10_g4
GO:0005381	iron ion transmembrane transporter activity	3	24	1.7e-05	0.001513	TRINITY_DN149296_c2_g4;TRINITY_DN158663_c0_g1;TRINITY_DN158663_c0_g2
GO:0010857	calcium-dependent protein kinase activity	3	27	2.5e-05	0.0021805	TRINITY_DN148702_c1_g1;TRINITY_DN148702_c1_g2;TRINITY_DN153694_c0_g1
GO:0016841	ammonia-lyase activity	3	29	3.1e-05	0.0026508	TRINITY_DN125912_c0_g2;TRINITY_DN147656_c3_g4;TRINITY_DN147656_c3_g7
GO:0042887	amide transmembrane transporter activity	4	86	3.4e-05	0.00285142	TRINITY_DN153831_c10_g1;TRINITY_DN153831_c10_g2;TRINITY_DN153831_c10_g4;TRINITY_DN157448_c6_g3
GO:0042803	protein homodimerization activity	12	1452	5.6e-05	0.00460785	TRINITY_DN125912_c0_g2;TRINITY_DN131369_c2_g4;TRINITY_DN147656_c3_g4;TRINITY_DN147656_c3_g7;TRINITY_DN151454_c4_g3;TRINITY_DN152474_c2_g1;TRINITY_DN152474_c2_g3;TRINITY_DN152474_c2_g5;TRINITY_DN158394_c5_g1;TRINITY_DN159280_c14_g2;TRINITY_DN159312_c5_g2;TRINITY_DN159312_c5_g4
GO:0004535	poly(A)-specific ribonuclease activity	3	36	6e-05	0.00484556	TRINITY_DN154952_c2_g1;TRINITY_DN154952_c2_g6;TRINITY_DN154952_c2_g7
GO:0015173	aromatic amino acid transmembrane transporter activity	2	7	9e-05	0.00713618	TRINITY_DN153874_c4_g1;TRINITY_DN153874_c4_g3
GO:0031406	carboxylic acid binding	8	690	0.00011	0.00856625	TRINITY_DN127284_c8_g1;TRINITY_DN133466_c0_g1;TRINITY_DN141373_c2_g1;TRINITY_DN141373_c2_g2;TRINITY_DN141373_c2_g3;TRINITY_DN145070_c0_g1;TRINITY_DN155740_c8_g1;TRINITY_DN155740_c8_g3
GO:0043177	organic acid binding	8	701	0.00012	0.00918105	TRINITY_DN127284_c8_g1;TRINITY_DN133466_c0_g1;TRINITY_DN141373_c2_g1;TRINITY_DN141373_c2_g2;TRINITY_DN141373_c2_g3;TRINITY_DN145070_c0_g1;TRINITY_DN155740_c8_g1;TRINITY_DN155740_c8_g3
GO:0005283	amino acid:sodium symporter activity	3	52	0.00018	0.0135341	TRINITY_DN152641_c1_g1;TRINITY_DN152641_c1_g3;TRINITY_DN159417_c19_g1
GO:0015179	L-amino acid transmembrane transporter activity	4	141	0.00023	0.0166133	TRINITY_DN153831_c10_g1;TRINITY_DN153831_c10_g2;TRINITY_DN153831_c10_g4;TRINITY_DN159417_c19_g1
GO:0015349	thyroid hormone transmembrane transporter activity	2	11	0.00023	0.0166133	TRINITY_DN153874_c4_g1;TRINITY_DN153874_c4_g3
GO:0016840	carbon-nitrogen lyase activity	3	57	0.00024	0.0166133	TRINITY_DN125912_c0_g2;TRINITY_DN147656_c3_g4;TRINITY_DN147656_c3_g7
GO:0017046	peptide hormone binding	3	57	0.00024	0.0166133	TRINITY_DN149296_c2_g4;TRINITY_DN158663_c0_g1;TRINITY_DN158663_c0_g2
GO:0019825	oxygen binding	3	57	0.00024	0.0166133	TRINITY_DN133466_c0_g1;TRINITY_DN155740_c8_g1;TRINITY_DN155740_c8_g3
GO:0005416	amino acid:cation symporter activity	3	62	0.00031	0.0211236	TRINITY_DN152641_c1_g1;TRINITY_DN152641_c1_g3;TRINITY_DN159417_c19_g1
GO:0016411	acylglycerol O-acyltransferase activity	3	63	0.00032	0.0214695	TRINITY_DN152474_c2_g1;TRINITY_DN152474_c2_g3;TRINITY_DN152474_c2_g5
GO:0030145	manganese ion binding	4	165	0.00041	0.0270911	TRINITY_DN127284_c8_g1;TRINITY_DN141373_c2_g1;TRINITY_DN141373_c2_g2;TRINITY_DN141373_c2_g3
GO:0015294	solute:cation symporter activity	5	302	0.00045	0.0292903	TRINITY_DN142838_c0_g2;TRINITY_DN148700_c1_g2;TRINITY_DN152641_c1_g1;TRINITY_DN152641_c1_g3;TRINITY_DN159417_c19_g1
GO:0046983	protein dimerization activity	12	1827	0.00046	0.0295009	TRINITY_DN125912_c0_g2;TRINITY_DN131369_c2_g4;TRINITY_DN147656_c3_g4;TRINITY_DN147656_c3_g7;TRINITY_DN151454_c4_g3;TRINITY_DN152474_c2_g1;TRINITY_DN152474_c2_g3;TRINITY_DN152474_c2_g5;TRINITY_DN158394_c5_g1;TRINITY_DN159280_c14_g2;TRINITY_DN159312_c5_g2;TRINITY_DN159312_c5_g4
GO:0072509	divalent inorganic cation transmembrane transporter activity	3	73	0.00049	0.0308904	TRINITY_DN149296_c2_g4;TRINITY_DN158663_c0_g1;TRINITY_DN158663_c0_g2
GO:0022857	transmembrane transporter activity	18	3602	0.00051	0.0308904	TRINITY_DN129982_c5_g3;TRINITY_DN129982_c5_g4;TRINITY_DN131513_c0_g5;TRINITY_DN139384_c3_g2;TRINITY_DN142838_c0_g2;TRINITY_DN148700_c1_g2;TRINITY_DN149296_c2_g4;TRINITY_DN152641_c1_g1;TRINITY_DN152641_c1_g3;TRINITY_DN153831_c10_g1;TRINITY_DN153831_c10_g2;TRINITY_DN153831_c10_g4;TRINITY_DN153874_c4_g1;TRINITY_DN153874_c4_g3;TRINITY_DN157448_c6_g3;TRINITY_DN158663_c0_g1;TRINITY_DN158663_c0_g2;TRINI…
GO:0004465	lipoprotein lipase activity	2	16	0.00051	0.0308904	TRINITY_DN106757_c0_g2;TRINITY_DN92535_c0_g1
GO:0000175	3'-5'-exoribonuclease activity	3	74	0.00051	0.0308904	TRINITY_DN154952_c2_g1;TRINITY_DN154952_c2_g6;TRINITY_DN154952_c2_g7
GO:0042562	hormone binding	4	177	0.00054	0.0322595	TRINITY_DN149296_c2_g4;TRINITY_DN158039_c5_g1;TRINITY_DN158663_c0_g1;TRINITY_DN158663_c0_g2
GO:0016896	exoribonuclease activity,; producing 5'-phosphomonoesters	3	77	0.00058	0.0341808	TRINITY_DN154952_c2_g1;TRINITY_DN154952_c2_g6;TRINITY_DN154952_c2_g7
GO:0005328	neurotransmitter:sodium symporter activity	3	78	0.0006	0.0344289	TRINITY_DN152641_c1_g1;TRINITY_DN152641_c1_g3;TRINITY_DN159417_c19_g1
GO:0015318	inorganic molecular entity transmembrane transporter activity	16	3035	0.0006	0.0344289	TRINITY_DN131513_c0_g5;TRINITY_DN139384_c3_g2;TRINITY_DN142838_c0_g2;TRINITY_DN148700_c1_g2;TRINITY_DN149296_c2_g4;TRINITY_DN152641_c1_g1;TRINITY_DN152641_c1_g3;TRINITY_DN153831_c10_g1;TRINITY_DN153831_c10_g2;TRINITY_DN153831_c10_g4;TRINITY_DN153874_c4_g1;TRINITY_DN153874_c4_g3;TRINITY_DN157448_c6_g3;TRINITY_DN158663_c0_g1;TRINITY_DN158663_c0_g2;TRINITY_DN159417_c19_g1
GO:0004532	exoribonuclease activity	3	81	0.00067	0.0379464	TRINITY_DN154952_c2_g1;TRINITY_DN154952_c2_g6;TRINITY_DN154952_c2_g7
GO:0015175	neutral amino acid transmembrane transporter activity	3	82	0.00069	0.0385781	TRINITY_DN153831_c10_g1;TRINITY_DN153831_c10_g2;TRINITY_DN153831_c10_g4
GO:0005104	fibroblast growth factor receptor binding	2	20	0.0008	0.044162	TRINITY_DN152260_c3_g1;TRINITY_DN152260_c3_g3
GO:0015020	glucuronosyltransferase activity	3	89	0.00088	0.047971	TRINITY_DN155142_c4_g1;TRINITY_DN155142_c4_g3;TRINITY_DN155142_c4_g6

## Sheet: Sleep vs Activity
Table S2. GO molecular function enrichment data of six pairwise comparisons.
GO ID	Description	GeneRatio (65)	BgRatio (62375)	pvalue	fdr	Gene ID
Go molecular function categories significantly enriched by up-regulated genes.
GO:0097689	iron channel activity	5	5	1.6e-14	6.9776e-11	TRINITY_DN102478_c0_g1;TRINITY_DN149296_c2_g2;TRINITY_DN149296_c2_g4;TRINITY_DN158663_c0_g1;TRINITY_DN158663_c0_g2
GO:0015093	ferrous iron transmembrane transporter activity	5	10	4.1e-12	8.94005e-09	TRINITY_DN102478_c0_g1;TRINITY_DN149296_c2_g2;TRINITY_DN149296_c2_g4;TRINITY_DN158663_c0_g1;TRINITY_DN158663_c0_g2
GO:0005381	iron ion transmembrane transporter activity	5	24	6.7e-10	9.73957e-07	TRINITY_DN102478_c0_g1;TRINITY_DN149296_c2_g2;TRINITY_DN149296_c2_g4;TRINITY_DN158663_c0_g1;TRINITY_DN158663_c0_g2
GO:0004364	glutathione transferase activity	6	76	5.5e-09	5.84374e-06	TRINITY_DN123168_c2_g6;TRINITY_DN123168_c2_g7;TRINITY_DN123373_c1_g2;TRINITY_DN123373_c1_g3;TRINITY_DN150285_c1_g1;TRINITY_DN157752_c9_g4
GO:0005215	transporter activity	27	4308	6.7e-09	5.84374e-06	TRINITY_DN102478_c0_g1;TRINITY_DN128115_c1_g2;TRINITY_DN132160_c1_g5;TRINITY_DN138159_c1_g2;TRINITY_DN139108_c1_g1;TRINITY_DN144560_c0_g2;TRINITY_DN147125_c3_g2;TRINITY_DN147410_c1_g1;TRINITY_DN147672_c3_g1;TRINITY_DN149296_c2_g2;TRINITY_DN149296_c2_g4;TRINITY_DN150742_c0_g1;TRINITY_DN150742_c1_g1;TRINITY_DN152141_c2_g1;TRINITY_DN153290_c0_g1;TRINITY_DN155753_c6_g2;TRINITY_DN155753_c6_g3;TRINITY_…
GO:0005319	lipid transporter activity	9	365	2.2e-08	1.59903e-05	TRINITY_DN139108_c1_g1;TRINITY_DN147410_c1_g1;TRINITY_DN153290_c0_g1;TRINITY_DN156418_c8_g1;TRINITY_DN156418_c8_g2;TRINITY_DN156418_c8_g3;TRINITY_DN158996_c5_g1;TRINITY_DN158996_c5_g2;TRINITY_DN158996_c5_g3
GO:0042562	hormone binding	7	177	3.5e-08	2.1805e-05	TRINITY_DN102478_c0_g1;TRINITY_DN128492_c1_g4;TRINITY_DN135082_c11_g1;TRINITY_DN149296_c2_g2;TRINITY_DN149296_c2_g4;TRINITY_DN158663_c0_g1;TRINITY_DN158663_c0_g2
GO:0017046	peptide hormone binding	5	57	6.3e-08	3.43429e-05	TRINITY_DN102478_c0_g1;TRINITY_DN149296_c2_g2;TRINITY_DN149296_c2_g4;TRINITY_DN158663_c0_g1;TRINITY_DN158663_c0_g2
GO:0016765	transferase activity,; transferring alkyl or aryl (other than methyl) groups	7	197	7.2e-08	3.4888e-05	TRINITY_DN123168_c2_g6;TRINITY_DN123168_c2_g7;TRINITY_DN123373_c1_g2;TRINITY_DN123373_c1_g3;TRINITY_DN137519_c1_g1;TRINITY_DN150285_c1_g1;TRINITY_DN157752_c9_g4
GO:0005055	laminin receptor activity	4	23	8.2e-08	3.56148e-05	TRINITY_DN108429_c0_g1;TRINITY_DN159151_c6_g1;TRINITY_DN159151_c6_g2;TRINITY_DN159151_c6_g3
GO:0016918	retinal binding	4	24	9.8e-08	3.56148e-05	TRINITY_DN155753_c6_g2;TRINITY_DN155753_c6_g3;TRINITY_DN155753_c6_g4;TRINITY_DN157856_c10_g2
GO:0019841	retinol binding	4	24	9.8e-08	3.56148e-05	TRINITY_DN155753_c6_g2;TRINITY_DN155753_c6_g3;TRINITY_DN155753_c6_g4;TRINITY_DN157856_c10_g2
GO:0072509	divalent inorganic cation transmembrane transporter activity	5	73	2.2e-07	7.38015e-05	TRINITY_DN102478_c0_g1;TRINITY_DN149296_c2_g2;TRINITY_DN149296_c2_g4;TRINITY_DN158663_c0_g1;TRINITY_DN158663_c0_g2
GO:0048037	cofactor binding	16	2032	6.7e-07	0.000208705	TRINITY_DN113603_c0_g1;TRINITY_DN117086_c0_g1;TRINITY_DN118534_c0_g1;TRINITY_DN124904_c2_g1;TRINITY_DN129783_c2_g1;TRINITY_DN129834_c2_g2;TRINITY_DN136093_c1_g1;TRINITY_DN140840_c2_g1;TRINITY_DN140840_c2_g4;TRINITY_DN141603_c3_g2;TRINITY_DN144629_c2_g1;TRINITY_DN147410_c1_g1;TRINITY_DN150285_c1_g1;TRINITY_DN153521_c2_g1;TRINITY_DN157537_c5_g8;TRINITY_DN159378_c2_g2
GO:0043178	alcohol binding	6	187	1.2e-06	0.00034888	TRINITY_DN147410_c1_g1;TRINITY_DN152346_c2_g1;TRINITY_DN155753_c6_g2;TRINITY_DN155753_c6_g3;TRINITY_DN155753_c6_g4;TRINITY_DN157856_c10_g2
GO:0042277	peptide binding	9	593	1.3e-06	0.000354331	TRINITY_DN102478_c0_g1;TRINITY_DN136093_c1_g1;TRINITY_DN144228_c0_g2;TRINITY_DN149296_c2_g2;TRINITY_DN149296_c2_g4;TRINITY_DN150285_c1_g1;TRINITY_DN154873_c5_g1;TRINITY_DN158663_c0_g1;TRINITY_DN158663_c0_g2
GO:0046915	transition metal ion transmembrane transporter activity	5	107	1.5e-06	0.000384794	TRINITY_DN102478_c0_g1;TRINITY_DN149296_c2_g2;TRINITY_DN149296_c2_g4;TRINITY_DN158663_c0_g1;TRINITY_DN158663_c0_g2
GO:0005501	retinoid binding	4	52	2.4e-06	0.000581467	TRINITY_DN155753_c6_g2;TRINITY_DN155753_c6_g3;TRINITY_DN155753_c6_g4;TRINITY_DN157856_c10_g2
GO:0015248	sterol transporter activity	4	55	3e-06	0.00065415	TRINITY_DN147410_c1_g1;TRINITY_DN156418_c8_g1;TRINITY_DN156418_c8_g2;TRINITY_DN156418_c8_g3
GO:0019840	isoprenoid binding	4	55	3e-06	0.00065415	TRINITY_DN155753_c6_g2;TRINITY_DN155753_c6_g3;TRINITY_DN155753_c6_g4;TRINITY_DN157856_c10_g2
GO:0016853	isomerase activity	8	496	3.3e-06	0.0006853	TRINITY_DN139140_c1_g1;TRINITY_DN139140_c1_g2;TRINITY_DN140840_c2_g1;TRINITY_DN140840_c2_g4;TRINITY_DN151805_c3_g3;TRINITY_DN151805_c3_g5;TRINITY_DN156302_c7_g1;TRINITY_DN157752_c9_g4
GO:0098631	cell adhesion mediator activity	4	60	4.3e-06	0.000852377	TRINITY_DN108429_c0_g1;TRINITY_DN159151_c6_g1;TRINITY_DN159151_c6_g2;TRINITY_DN159151_c6_g3
GO:0033218	amide binding	9	692	4.5e-06	0.000853239	TRINITY_DN102478_c0_g1;TRINITY_DN136093_c1_g1;TRINITY_DN144228_c0_g2;TRINITY_DN149296_c2_g2;TRINITY_DN149296_c2_g4;TRINITY_DN150285_c1_g1;TRINITY_DN154873_c5_g1;TRINITY_DN158663_c0_g1;TRINITY_DN158663_c0_g2
GO:0022857	transmembrane transporter activity	20	3602	5.4e-06	0.000981225	TRINITY_DN102478_c0_g1;TRINITY_DN128115_c1_g2;TRINITY_DN132160_c1_g5;TRINITY_DN138159_c1_g2;TRINITY_DN144560_c0_g2;TRINITY_DN147672_c3_g1;TRINITY_DN149296_c2_g2;TRINITY_DN149296_c2_g4;TRINITY_DN150742_c0_g1;TRINITY_DN150742_c1_g1;TRINITY_DN152141_c2_g1;TRINITY_DN153290_c0_g1;TRINITY_DN156418_c8_g1;TRINITY_DN156418_c8_g2;TRINITY_DN156418_c8_g3;TRINITY_DN158663_c0_g1;TRINITY_DN158663_c0_g2;TRINITY_…
GO:0050662	coenzyme binding	11	1212	1.1e-05	0.00191884	TRINITY_DN113603_c0_g1;TRINITY_DN117086_c0_g1;TRINITY_DN118534_c0_g1;TRINITY_DN124904_c2_g1;TRINITY_DN129783_c2_g1;TRINITY_DN140840_c2_g1;TRINITY_DN140840_c2_g4;TRINITY_DN141603_c3_g2;TRINITY_DN147410_c1_g1;TRINITY_DN153521_c2_g1;TRINITY_DN157537_c5_g8
GO:0019842	vitamin binding	8	601	1.3e-05	0.0021805	TRINITY_DN117086_c0_g1;TRINITY_DN124904_c2_g1;TRINITY_DN129783_c2_g1;TRINITY_DN155753_c6_g2;TRINITY_DN155753_c6_g3;TRINITY_DN155753_c6_g4;TRINITY_DN157537_c5_g8;TRINITY_DN157856_c10_g2
GO:0008240	tripeptidyl-peptidase activity	2	5	3.1e-05	0.00500707	TRINITY_DN156112_c3_g2;TRINITY_DN156112_c3_g4
GO:0016857	racemase and epimerase activity,; acting on carbohydrates and derivatives	3	36	3.8e-05	0.0059185	TRINITY_DN139140_c1_g1;TRINITY_DN139140_c1_g2;TRINITY_DN156302_c7_g1
GO:0015125	bile acid transmembrane transporter activity	3	37	4.1e-05	0.00596003	TRINITY_DN158996_c5_g1;TRINITY_DN158996_c5_g2;TRINITY_DN158996_c5_g3
GO:0015347	sodium-independent organic anion transmembrane transporter activity	3	37	4.1e-05	0.00596003	TRINITY_DN158996_c5_g1;TRINITY_DN158996_c5_g2;TRINITY_DN158996_c5_g3
GO:1901618	organic hydroxy compound transmembrane transporter activity	4	108	4.4e-05	0.00618981	TRINITY_DN132160_c1_g5;TRINITY_DN158996_c5_g1;TRINITY_DN158996_c5_g2;TRINITY_DN158996_c5_g3
GO:0030731	guanidinoacetate N-methyltransferase activity	2	6	4.7e-05	0.00634327	TRINITY_DN156092_c8_g2;TRINITY_DN156092_c8_g6
GO:0017127	cholesterol transporter activity	3	39	4.8e-05	0.00634327	TRINITY_DN156418_c8_g1;TRINITY_DN156418_c8_g2;TRINITY_DN156418_c8_g3
GO:0016597	amino acid binding	5	235	6.7e-05	0.00859374	TRINITY_DN117086_c0_g1;TRINITY_DN136093_c1_g1;TRINITY_DN146222_c0_g1;TRINITY_DN152876_c4_g5;TRINITY_DN157537_c5_g8
GO:0004165	dodecenoyl-CoA delta-isomerase activity	2	8	8.7e-05	0.0105391	TRINITY_DN140840_c2_g1;TRINITY_DN140840_c2_g4
GO:0042806	fucose binding	2	8	8.7e-05	0.0105391	TRINITY_DN139140_c1_g1;TRINITY_DN139140_c1_g2
GO:1901681	sulfur compound binding	8	817	0.00011	0.0126239	TRINITY_DN120168_c0_g1;TRINITY_DN129783_c2_g1;TRINITY_DN136093_c1_g1;TRINITY_DN140840_c2_g1;TRINITY_DN140840_c2_g4;TRINITY_DN147125_c3_g2;TRINITY_DN147410_c1_g1;TRINITY_DN150285_c1_g1
GO:0016854	racemase and epimerase activity	3	52	0.00011	0.0126239	TRINITY_DN139140_c1_g1;TRINITY_DN139140_c1_g2;TRINITY_DN156302_c7_g1
GO:0004602	glutathione peroxidase activity	3	54	0.00013	0.0145367	TRINITY_DN123168_c2_g6;TRINITY_DN123168_c2_g7;TRINITY_DN157752_c9_g4
GO:0008028	monocarboxylic acid transmembrane transporter activity	4	148	0.00015	0.0163538	TRINITY_DN153290_c0_g1;TRINITY_DN158996_c5_g1;TRINITY_DN158996_c5_g2;TRINITY_DN158996_c5_g3
GO:0043236	laminin binding	3	59	0.00017	0.0180822	TRINITY_DN156964_c9_g1;TRINITY_DN159151_c6_g1;TRINITY_DN159151_c6_g3
GO:0004614	phosphoglucomutase activity	2	14	0.00028	0.0290733	TRINITY_DN151805_c3_g3;TRINITY_DN151805_c3_g5
GO:0005337	nucleoside transmembrane transporter activity	2	18	0.00047	0.0476667	TRINITY_DN150742_c0_g1;TRINITY_DN150742_c1_g1
Go molecular function categories significantly enriched by down-regulated genes.
GO:0036094	small molecule binding	59	13282	1.6e-10	6.9776e-07	TRINITY_DN119745_c6_g5;TRINITY_DN121214_c9_g2;TRINITY_DN129032_c0_g1;TRINITY_DN129883_c1_g3;TRINITY_DN131688_c4_g1;TRINITY_DN133424_c1_g1;TRINITY_DN133645_c3_g2;TRINITY_DN133837_c2_g1;TRINITY_DN135293_c0_g3;TRINITY_DN135296_c4_g1;TRINITY_DN135296_c4_g3;TRINITY_DN135296_c4_g4;TRINITY_DN135296_c4_g6;TRINITY_DN136344_c1_g4;TRINITY_DN137022_c0_g1;TRINITY_DN137197_c0_g2;TRINITY_DN137745_c0_g1;TRINITY_…
GO:0051082	unfolded protein binding	7	112	3.5e-09	7.63175e-06	TRINITY_DN135296_c4_g3;TRINITY_DN138305_c5_g3;TRINITY_DN143063_c0_g1;TRINITY_DN143063_c2_g3;TRINITY_DN144266_c4_g2;TRINITY_DN145242_c2_g4;TRINITY_DN145242_c2_g5
GO:0000166	nucleotide binding	52	12172	1.7e-08	1.85342e-05	TRINITY_DN119745_c6_g5;TRINITY_DN121214_c9_g2;TRINITY_DN129032_c0_g1;TRINITY_DN129883_c1_g3;TRINITY_DN131688_c4_g1;TRINITY_DN133645_c3_g2;TRINITY_DN133837_c2_g1;TRINITY_DN135293_c0_g3;TRINITY_DN135296_c4_g1;TRINITY_DN135296_c4_g3;TRINITY_DN135296_c4_g4;TRINITY_DN135296_c4_g6;TRINITY_DN137022_c0_g1;TRINITY_DN137745_c0_g1;TRINITY_DN139796_c6_g4;TRINITY_DN140168_c1_g1;TRINITY_DN140168_c1_g2;TRINITY_…
GO:1901265	nucleoside phosphate binding	52	12172	1.7e-08	1.85342e-05	TRINITY_DN119745_c6_g5;TRINITY_DN121214_c9_g2;TRINITY_DN129032_c0_g1;TRINITY_DN129883_c1_g3;TRINITY_DN131688_c4_g1;TRINITY_DN133645_c3_g2;TRINITY_DN133837_c2_g1;TRINITY_DN135293_c0_g3;TRINITY_DN135296_c4_g1;TRINITY_DN135296_c4_g3;TRINITY_DN135296_c4_g4;TRINITY_DN135296_c4_g6;TRINITY_DN137022_c0_g1;TRINITY_DN137745_c0_g1;TRINITY_DN139796_c6_g4;TRINITY_DN140168_c1_g1;TRINITY_DN140168_c1_g2;TRINITY_…
GO:0000774	adenyl-nucleotide exchange factor activity	4	17	3.7e-08	3.22714e-05	TRINITY_DN153703_c4_g1;TRINITY_DN153703_c4_g3;TRINITY_DN153703_c4_g4;TRINITY_DN153703_c4_g6
GO:0060590	ATPase regulator activity	5	63	2e-07	0.000145367	TRINITY_DN138111_c2_g1;TRINITY_DN153703_c4_g1;TRINITY_DN153703_c4_g3;TRINITY_DN153703_c4_g4;TRINITY_DN153703_c4_g6
GO:1901363	heterocyclic compound binding	77	24222	3.5e-07	0.00021805	TRINITY_DN119745_c6_g5;TRINITY_DN120769_c1_g2;TRINITY_DN121214_c9_g2;TRINITY_DN122327_c2_g1;TRINITY_DN123331_c3_g1;TRINITY_DN129032_c0_g1;TRINITY_DN129883_c1_g3;TRINITY_DN131688_c4_g1;TRINITY_DN132688_c4_g2;TRINITY_DN133424_c1_g1;TRINITY_DN133446_c0_g2;TRINITY_DN133645_c3_g2;TRINITY_DN133837_c2_g1;TRINITY_DN135293_c0_g3;TRINITY_DN135296_c4_g1;TRINITY_DN135296_c4_g3;TRINITY_DN135296_c4_g4;TRINITY_…
GO:0097159	organic cyclic compound binding	77	24399	4.9e-07	0.000267111	TRINITY_DN119745_c6_g5;TRINITY_DN120769_c1_g2;TRINITY_DN121214_c9_g2;TRINITY_DN122327_c2_g1;TRINITY_DN123331_c3_g1;TRINITY_DN129032_c0_g1;TRINITY_DN129883_c1_g3;TRINITY_DN131688_c4_g1;TRINITY_DN132688_c4_g2;TRINITY_DN133424_c1_g1;TRINITY_DN133446_c0_g2;TRINITY_DN133645_c3_g2;TRINITY_DN133837_c2_g1;TRINITY_DN135293_c0_g3;TRINITY_DN135296_c4_g1;TRINITY_DN135296_c4_g3;TRINITY_DN135296_c4_g4;TRINITY_…
GO:0008142	oxysterol binding	3	10	9.6e-07	0.000465173	TRINITY_DN152125_c2_g2;TRINITY_DN156388_c5_g1;TRINITY_DN156388_c5_g3
GO:0043168	anion binding	49	12723	1.5e-06	0.00065415	TRINITY_DN119745_c6_g5;TRINITY_DN121214_c9_g2;TRINITY_DN129032_c0_g1;TRINITY_DN129883_c1_g3;TRINITY_DN133645_c3_g2;TRINITY_DN133837_c2_g1;TRINITY_DN134840_c1_g1;TRINITY_DN135293_c0_g3;TRINITY_DN135296_c4_g1;TRINITY_DN135296_c4_g3;TRINITY_DN135296_c4_g4;TRINITY_DN135296_c4_g6;TRINITY_DN136344_c1_g4;TRINITY_DN137022_c0_g1;TRINITY_DN137197_c0_g2;TRINITY_DN137745_c0_g1;TRINITY_DN140597_c2_g1;TRINITY_…
GO:0030235	nitric-oxide synthase regulator activity	3	16	4.4e-06	0.0017444	TRINITY_DN135296_c4_g1;TRINITY_DN135296_c4_g3;TRINITY_DN135296_c4_g6
GO:0017076	purine nucleotide binding	40	9804	5.6e-06	0.00203513	TRINITY_DN119745_c6_g5;TRINITY_DN121214_c9_g2;TRINITY_DN129032_c0_g1;TRINITY_DN129883_c1_g3;TRINITY_DN133645_c3_g2;TRINITY_DN133837_c2_g1;TRINITY_DN135293_c0_g3;TRINITY_DN135296_c4_g1;TRINITY_DN135296_c4_g3;TRINITY_DN135296_c4_g4;TRINITY_DN135296_c4_g6;TRINITY_DN137022_c0_g1;TRINITY_DN137745_c0_g1;TRINITY_DN140877_c2_g2;TRINITY_DN140877_c2_g3;TRINITY_DN141597_c4_g1;TRINITY_DN141597_c4_g4;TRINITY_…
GO:0016705	oxidoreductase activity,; acting on paired donors,; with incorporation or reduction of molecular oxyge...	8	523	1.2e-05	0.00402554	TRINITY_DN122327_c2_g1;TRINITY_DN137197_c0_g2;TRINITY_DN141455_c1_g2;TRINITY_DN143248_c2_g6;TRINITY_DN147116_c0_g2;TRINITY_DN149938_c0_g1;TRINITY_DN149938_c0_g2;TRINITY_DN152215_c0_g4
GO:0001047	core promoter binding	7	430	2.9e-05	0.00901273	TRINITY_DN148447_c2_g1;TRINITY_DN148447_c2_g6;TRINITY_DN149827_c1_g1;TRINITY_DN150176_c1_g1;TRINITY_DN150900_c4_g2;TRINITY_DN152125_c2_g2;TRINITY_DN158861_c4_g2
GO:0030554	adenyl nucleotide binding	33	7904	3.1e-05	0.00901273	TRINITY_DN119745_c6_g5;TRINITY_DN129032_c0_g1;TRINITY_DN129883_c1_g3;TRINITY_DN133645_c3_g2;TRINITY_DN135293_c0_g3;TRINITY_DN135296_c4_g1;TRINITY_DN135296_c4_g3;TRINITY_DN135296_c4_g4;TRINITY_DN135296_c4_g6;TRINITY_DN137022_c0_g1;TRINITY_DN140877_c2_g2;TRINITY_DN140877_c2_g3;TRINITY_DN143015_c1_g2;TRINITY_DN143063_c0_g1;TRINITY_DN143063_c2_g1;TRINITY_DN143063_c2_g3;TRINITY_DN143063_c2_g4;TRINITY_…
GO:0051787	misfolded protein binding	3	33	4.2e-05	0.0114476	TRINITY_DN145242_c2_g4;TRINITY_DN145242_c2_g5;TRINITY_DN148954_c1_g5
GO:0008144	drug binding	34	8536	6e-05	0.013083	TRINITY_DN119745_c6_g5;TRINITY_DN122327_c2_g1;TRINITY_DN129032_c0_g1;TRINITY_DN129883_c1_g3;TRINITY_DN133645_c3_g2;TRINITY_DN135293_c0_g3;TRINITY_DN135296_c4_g1;TRINITY_DN135296_c4_g3;TRINITY_DN135296_c4_g4;TRINITY_DN135296_c4_g6;TRINITY_DN137022_c0_g1;TRINITY_DN137197_c0_g2;TRINITY_DN140877_c2_g2;TRINITY_DN140877_c2_g3;TRINITY_DN143015_c1_g2;TRINITY_DN143063_c0_g1;TRINITY_DN143063_c2_g1;TRINITY_…
GO:0031686	A1 adenosine receptor binding	2	6	6e-05	0.013083	TRINITY_DN143063_c0_g1;TRINITY_DN144266_c4_g2
GO:1904593	prostaglandin binding	2	6	6e-05	0.013083	TRINITY_DN143063_c0_g1;TRINITY_DN144266_c4_g2
GO:1990833	clathrin-uncoating ATPase activity	2	6	6e-05	0.013083	TRINITY_DN143063_c0_g1;TRINITY_DN144266_c4_g2
GO:0003823	antigen binding	5	228	0.00011	0.017444	TRINITY_DN123989_c1_g1;TRINITY_DN124498_c0_g1;TRINITY_DN127061_c1_g1;TRINITY_DN138248_c1_g1;TRINITY_DN156776_c3_g1
GO:0004869	cysteine-type endopeptidase inhibitor activity	4	121	0.00011	0.017444	TRINITY_DN121482_c0_g1;TRINITY_DN121482_c0_g2;TRINITY_DN134840_c1_g1;TRINITY_DN155671_c1_g1
GO:0030911	TPR domain binding	2	8	0.00011	0.017444	TRINITY_DN135296_c4_g3;TRINITY_DN135296_c4_g6
GO:0008392	arachidonic acid epoxygenase activity	3	46	0.00011	0.017444	TRINITY_DN122327_c2_g1;TRINITY_DN143248_c2_g6;TRINITY_DN149938_c0_g2
GO:0008391	arachidonic acid monooxygenase activity	3	48	0.00013	0.017444	TRINITY_DN122327_c2_g1;TRINITY_DN143248_c2_g6;TRINITY_DN149938_c0_g2
GO:0035639	purine ribonucleoside triphosphate binding	36	9661	0.00014	0.017444	TRINITY_DN119745_c6_g5;TRINITY_DN121214_c9_g2;TRINITY_DN129032_c0_g1;TRINITY_DN129883_c1_g3;TRINITY_DN133645_c3_g2;TRINITY_DN133837_c2_g1;TRINITY_DN135293_c0_g3;TRINITY_DN135296_c4_g1;TRINITY_DN135296_c4_g3;TRINITY_DN135296_c4_g4;TRINITY_DN135296_c4_g6;TRINITY_DN137022_c0_g1;TRINITY_DN137745_c0_g1;TRINITY_DN140877_c2_g2;TRINITY_DN140877_c2_g3;TRINITY_DN141597_c4_g1;TRINITY_DN141597_c4_g4;TRINITY_…
GO:0004313	[acyl-carrier-protein] S-acetyltransferase activity	2	9	0.00014	0.017444	TRINITY_DN155702_c2_g4;TRINITY_DN158756_c5_g2
GO:0004316	3-oxoacyl-[acyl-carrier-protein] reductase (NADPH) activity	2	9	0.00014	0.017444	TRINITY_DN155702_c2_g4;TRINITY_DN158756_c5_g2
GO:0004317	3-hydroxypalmitoyl-[acyl-carrier-protein] dehydratase activity	2	9	0.00014	0.017444	TRINITY_DN155702_c2_g4;TRINITY_DN158756_c5_g2
GO:0004319	enoyl-[acyl-carrier-protein] reductase (NADPH,; B-specific) activity	2	9	0.00014	0.017444	TRINITY_DN155702_c2_g4;TRINITY_DN158756_c5_g2
GO:0019171	3-hydroxyacyl-[acyl-carrier-protein] dehydratase activity	2	9	0.00014	0.017444	TRINITY_DN155702_c2_g4;TRINITY_DN158756_c5_g2
GO:0031177	phosphopantetheine binding	2	9	0.00014	0.017444	TRINITY_DN155702_c2_g4;TRINITY_DN158756_c5_g2
GO:0031685	adenosine receptor binding	2	9	0.00014	0.017444	TRINITY_DN143063_c0_g1;TRINITY_DN144266_c4_g2
GO:0047117	enoyl-[acyl-carrier-protein] reductase (NADPH,; A-specific) activity	2	9	0.00014	0.017444	TRINITY_DN155702_c2_g4;TRINITY_DN158756_c5_g2
GO:0047451	3-hydroxyoctanoyl-[acyl-carrier-protein] dehydratase activity	2	9	0.00014	0.017444	TRINITY_DN155702_c2_g4;TRINITY_DN158756_c5_g2
GO:0043027	cysteine-type endopeptidase inhibitor activity involved in apoptotic process	3	50	0.00015	0.0181708	TRINITY_DN121482_c0_g1;TRINITY_DN121482_c0_g2;TRINITY_DN155671_c1_g1
GO:0032555	purine ribonucleotide binding	36	9784	0.00018	0.0212157	TRINITY_DN119745_c6_g5;TRINITY_DN121214_c9_g2;TRINITY_DN129032_c0_g1;TRINITY_DN129883_c1_g3;TRINITY_DN133645_c3_g2;TRINITY_DN133837_c2_g1;TRINITY_DN135293_c0_g3;TRINITY_DN135296_c4_g1;TRINITY_DN135296_c4_g3;TRINITY_DN135296_c4_g4;TRINITY_DN135296_c4_g6;TRINITY_DN137022_c0_g1;TRINITY_DN137745_c0_g1;TRINITY_DN140877_c2_g2;TRINITY_DN140877_c2_g3;TRINITY_DN141597_c4_g1;TRINITY_DN141597_c4_g4;TRINITY_…
GO:0032553	ribonucleotide binding	36	9845	0.0002	0.0228433	TRINITY_DN119745_c6_g5;TRINITY_DN121214_c9_g2;TRINITY_DN129032_c0_g1;TRINITY_DN129883_c1_g3;TRINITY_DN133645_c3_g2;TRINITY_DN133837_c2_g1;TRINITY_DN135293_c0_g3;TRINITY_DN135296_c4_g1;TRINITY_DN135296_c4_g3;TRINITY_DN135296_c4_g4;TRINITY_DN135296_c4_g6;TRINITY_DN137022_c0_g1;TRINITY_DN137745_c0_g1;TRINITY_DN140877_c2_g2;TRINITY_DN140877_c2_g3;TRINITY_DN141597_c4_g1;TRINITY_DN141597_c4_g4;TRINITY_…
GO:0004320	oleoyl-[acyl-carrier-protein] hydrolase activity	2	11	0.00022	0.0228433	TRINITY_DN155702_c2_g4;TRINITY_DN158756_c5_g2
GO:0016295	myristoyl-[acyl-carrier-protein] hydrolase activity	2	11	0.00022	0.0228433	TRINITY_DN155702_c2_g4;TRINITY_DN158756_c5_g2
GO:0016296	palmitoyl-[acyl-carrier-protein] hydrolase activity	2	11	0.00022	0.0228433	TRINITY_DN155702_c2_g4;TRINITY_DN158756_c5_g2
GO:0016297	acyl-[acyl-carrier-protein] hydrolase activity	2	11	0.00022	0.0228433	TRINITY_DN155702_c2_g4;TRINITY_DN158756_c5_g2
GO:0097367	carbohydrate derivative binding	38	10722	0.00024	0.0243405	TRINITY_DN119745_c6_g5;TRINITY_DN121214_c9_g2;TRINITY_DN129032_c0_g1;TRINITY_DN129883_c1_g3;TRINITY_DN133645_c3_g2;TRINITY_DN133837_c2_g1;TRINITY_DN134840_c1_g1;TRINITY_DN135293_c0_g3;TRINITY_DN135296_c4_g1;TRINITY_DN135296_c4_g3;TRINITY_DN135296_c4_g4;TRINITY_DN135296_c4_g6;TRINITY_DN137022_c0_g1;TRINITY_DN137745_c0_g1;TRINITY_DN140877_c2_g2;TRINITY_DN140877_c2_g3;TRINITY_DN141597_c4_g1;TRINITY_…
GO:0048037	cofactor binding	13	2032	0.00025	0.0247784	TRINITY_DN122327_c2_g1;TRINITY_DN137197_c0_g2;TRINITY_DN139796_c6_g4;TRINITY_DN141455_c1_g2;TRINITY_DN142463_c2_g1;TRINITY_DN142463_c2_g3;TRINITY_DN143248_c2_g6;TRINITY_DN149938_c0_g1;TRINITY_DN149938_c0_g2;TRINITY_DN150868_c4_g1;TRINITY_DN152215_c0_g4;TRINITY_DN155702_c2_g4;TRINITY_DN158756_c5_g2
GO:0004314	[acyl-carrier-protein] S-malonyltransferase activity	2	13	0.00031	0.02759	TRINITY_DN155702_c2_g4;TRINITY_DN158756_c5_g2
GO:0004315	3-oxoacyl-[acyl-carrier-protein] synthase activity	2	13	0.00031	0.02759	TRINITY_DN155702_c2_g4;TRINITY_DN158756_c5_g2
GO:0016418	S-acetyltransferase activity	2	13	0.00031	0.02759	TRINITY_DN155702_c2_g4;TRINITY_DN158756_c5_g2
GO:0016419	S-malonyltransferase activity	2	13	0.00031	0.02759	TRINITY_DN155702_c2_g4;TRINITY_DN158756_c5_g2
GO:0016420	malonyltransferase activity	2	13	0.00031	0.02759	TRINITY_DN155702_c2_g4;TRINITY_DN158756_c5_g2
GO:0004497	monooxygenase activity	5	292	0.00033	0.0287826	TRINITY_DN122327_c2_g1;TRINITY_DN137197_c0_g2;TRINITY_DN143248_c2_g6;TRINITY_DN147116_c0_g2;TRINITY_DN149938_c0_g2
GO:0003756	protein disulfide isomerase activity	3	68	0.00037	0.0304447	TRINITY_DN138305_c5_g3;TRINITY_DN153579_c4_g1;TRINITY_DN157049_c4_g1
GO:0016864	intramolecular oxidoreductase activity,; transposing S-S bonds	3	68	0.00037	0.0304447	TRINITY_DN138305_c5_g3;TRINITY_DN153579_c4_g1;TRINITY_DN157049_c4_g1
GO:0001046	core promoter sequence-specific DNA binding	5	299	0.00037	0.0304447	TRINITY_DN148447_c2_g1;TRINITY_DN148447_c2_g6;TRINITY_DN149827_c1_g1;TRINITY_DN150176_c1_g1;TRINITY_DN152125_c2_g2
GO:0070330	aromatase activity	3	70	0.0004	0.0323037	TRINITY_DN122327_c2_g1;TRINITY_DN143248_c2_g6;TRINITY_DN149938_c0_g2
GO:0050542	icosanoid binding	2	16	0.00048	0.0380596	TRINITY_DN143063_c0_g1;TRINITY_DN144266_c4_g2
GO:0001223	transcription coactivator binding	2	17	0.00054	0.0420525	TRINITY_DN152125_c2_g2;TRINITY_DN156388_c5_g3
