# Supplementary material for: Comparative analysis of the daily liver transcriptomes in wild nocturnal bats
Source: BMC Genomics. 2022 Aug 10;23:572. doi: 10.1186/s12864-022-08823-y (PMC9367025; doi:10.1186/s12864-022-08823-y)
Supplement: Supplementary file 4 — Additional file 4: Table S3. GO biological process enrichment data of six pairwise comparisons. [file 12864_2022_8823_MOESM4_ESM.xlsx]

## Sheet: Satiation vs Sleep
Comparative Analysis of the Daily Liver Transcriptomes in Wild Nocturnal Bats
Yujia Chu1, Jingjing Li1, Lei Feng2, Guoting Zhang1, Hui Wu1, Tinglei Jiang2, Hui Wang1* and Jiang Feng1, 2*
Table S3. GO biological process enrichment data of six pairwise comparisons.
GO ID	Description	GeneRatio (64)	BgRatio (59313)	pvalue	fdr	Gene ID
Go biological process categories significantly enriched by up-regulated genes.
GO:0006950	response to stress	37	9947	1.4e-13	2.08376e-09	TRINITY_DN115562_c0_g2;TRINITY_DN121125_c0_g1;TRINITY_DN121482_c0_g1;TRINITY_DN123853_c5_g1;TRINITY_DN128912_c1_g1;TRINITY_DN129379_c1_g1;TRINITY_DN129515_c1_g1;TRINITY_DN129872_c0_g5;TRINITY_DN133837_c2_g1;TRINITY_DN133837_c2_g2;TRINITY_DN134207_c0_g1;TRINITY_DN135296_c4_g1;TRINITY_DN135296_c4_g3;TRINITY_DN135296_c4_g4;TRINITY_DN135296_c4_g6;TRINITY_DN136344_c1_g4;TRINITY_DN138710_c0_g2;TRINITY_…
GO:0009408	response to heat	9	340	1.3e-10	9.6746e-07	TRINITY_DN129379_c1_g1;TRINITY_DN135296_c4_g1;TRINITY_DN135296_c4_g3;TRINITY_DN135296_c4_g4;TRINITY_DN135296_c4_g6;TRINITY_DN143015_c1_g2;TRINITY_DN147165_c2_g1;TRINITY_DN150242_c2_g2;TRINITY_DN153207_c2_g4;
GO:0006457	protein folding	9	567	1.1e-08	5.45747e-05	TRINITY_DN135296_c4_g1;TRINITY_DN135296_c4_g3;TRINITY_DN135296_c4_g4;TRINITY_DN135296_c4_g6;TRINITY_DN143015_c1_g2;TRINITY_DN145242_c2_g4;TRINITY_DN147165_c2_g1;TRINITY_DN152564_c7_g4;TRINITY_DN153207_c2_g4;
GO:0035437	maintenance of protein localization in endoplasmic reticulum	4	26	1.8e-08	6.6978e-05	TRINITY_DN145242_c2_g1;TRINITY_DN145242_c2_g2;TRINITY_DN145242_c2_g4;TRINITY_DN145242_c2_g5;
GO:0009266	response to temperature stimulus	9	621	2.4e-08	7.14432e-05	TRINITY_DN129379_c1_g1;TRINITY_DN135296_c4_g1;TRINITY_DN145242_c2_g4;TRINITY_DN145242_c2_g6;TRINITY_DN150242_c2_g2;TRINITY_DN153207_c2_g4;
GO:0031396	regulation of protein ubiquitination	8	459	3.7e-08	9.17847e-05	TRINITY_DN121482_c0_g1;TRINITY_DN123853_c5_g1;TRINITY_DN145242_c2_g4;TRINITY_DN145242_c2_g6;TRINITY_DN145242_c2_g5;
GO:1903320	regulation of protein modification by small protein conjugation or removal	8	525	1e-07	0.000204655	TRINITY_DN121482_c0_g1;TRINITY_DN123853_c5_g1;TRINITY_DN145242_c2_g4;TRINITY_DN145242_c2_g6;TRINITY_DN145242_c2_g5;
GO:0042221	response to chemical	28	9371	1.1e-07	0.000204655	TRINITY_DN115562_c0_g2;TRINITY_DN121125_c0_g1;TRINITY_DN145242_c2_g5;TRINITY_DN145242_c2_g1;TRINITY_DN134207_c0_g1;TRINITY_DN135296_c4_g1;TRINITY_DN135296_c4_g3;TRINITY_DN135296_c4_g4;TRINITY_DN135296_c4_g6;TRINITY_DN136344_c1_g4;TRINITY_DN140116_c3_g3;TRINITY_DN143015_c1_g2;TRINITY_DN145242_c2_g4;TRINITY_DN145242_c2_g5;TRINITY_DN145416_c0_g2;TRINITY_DN145762_c0_g1;TRINITY_DN147165_c2_g1;TRINITY_…
GO:0009605	response to external stimulus	20	5496	7.4e-07	0.0012238	TRINITY_DN115562_c0_g2;TRINITY_DN121125_c0_g1;TRINITY_DN145242_c2_g5;TRINITY_DN145242_c0_g1;TRINITY_DN136344_c1_g4;TRINITY_DN138710_c0_g2;TRINITY_DN145242_c2_g4;TRINITY_DN145242_c2_g5;TRINITY_DN145416_c0_g2;TRINITY_DN147458_c5_g4;TRINITY_DN148727_c2_g1;TRINITY_DN150242_c2_g2;TRINITY_DN152404_c3_g3;TRINITY_DN152564_c7_g4;TRINITY_DN157049_c4_g1;TRINITY_DN158976_c4_g2;TRINITY_DN159259_c9_g2;
GO:0050896	response to stimulus	44	22793	8.6e-07	0.00128002	TRINITY_DN115562_c0_g2;TRINITY_DN121125_c0_g1;TRINITY_DN145242_c2_g0;TRINITY_DN145242_c1_g1;TRINITY_DN129515_c1_g1;TRINITY_DN129872_c0_g5;TRINITY_DN133837_c2_g1;TRINITY_DN133837_c2_g2;TRINITY_DN134207_c0_g1;TRINITY_DN135296_c4_g1;TRINITY_DN135296_c4_g3;TRINITY_DN135296_c4_g4;TRINITY_DN135296_c4_g6;TRINITY_DN136344_c1_g4;TRINITY_DN138710_c0_g2;TRINITY_DN140116_c3_g3;TRINITY_DN143015_c1_g2;TRINITY_…
GO:0006952	defense response	15	3167	1e-06	0.00135309	TRINITY_DN115562_c0_g2;TRINITY_DN121125_c0_g1;TRINITY_DN145242_c2_g0;TRINITY_DN145242_c0_g1;TRINITY_DN145762_c0_g1;TRINITY_DN147458_c5_g4;TRINITY_DN148727_c2_g1;TRINITY_DN150242_c2_g2;TRINITY_DN152404_c3_g3;TRINITY_DN155682_c9_g3;TRINITY_DN158976_c4_g2;TRINITY_DN159259_c9_g2;
GO:0070887	cellular response to chemical stimulus	21	6310	1.5e-06	0.0018605	TRINITY_DN115562_c0_g2;TRINITY_DN121125_c0_g1;TRINITY_DN145242_c2_g5;TRINITY_DN145242_c1_g1;TRINITY_DN143015_c1_g2;TRINITY_DN145242_c2_g4;TRINITY_DN145242_c2_g5;TRINITY_DN145416_c0_g2;TRINITY_DN145762_c0_g1;TRINITY_DN147165_c2_g1;TRINITY_DN147458_c5_g4;TRINITY_DN150242_c2_g2;TRINITY_DN152564_c7_g4;TRINITY_DN156388_c5_g1;TRINITY_DN156388_c5_g3;TRINITY_DN157049_c4_g1;TRINITY_DN158550_c4_g1;TRINITY_…
GO:0070972	protein localization to endoplasmic reticulum	5	191	2.1e-06	0.00218299	TRINITY_DN145242_c2_g1;TRINITY_DN145242_c2_g2;
GO:0098542	defense response to other organism	9	1066	2.1e-06	0.00218299	TRINITY_DN115562_c0_g2;TRINITY_DN121125_c0_g1;TRINITY_DN145242_c2_g2;TRINITY_DN145242_c2_g2;TRINITY_DN158976_c4_g2;TRINITY_DN159259_c9_g2;
GO:0046677	response to antibiotic	8	788	2.2e-06	0.00218299	TRINITY_DN129379_c1_g1;TRINITY_DN135296_c4_g1;TRINITY_DN145242_c2_g4;TRINITY_DN145242_c2_g6;TRINITY_DN150242_c2_g2;
GO:0045040	protein import into mitochondrial outer membrane	3	24	2.4e-06	0.0022326	TRINITY_DN135296_c4_g1;TRINITY_DN135296_c4_g3;TRINITY_DN135296_c4_g6;
GO:0002252	immune effector process	11	1759	2.7e-06	0.0022326	TRINITY_DN129217_c3_g1;TRINITY_DN133837_c2_g1;TRINITY_DN145242_c2_g2;TRINITY_DN145242_c2_g4;TRINITY_DN155682_c9_g3;TRINITY_DN156388_c5_g1;TRINITY_DN156388_c5_g3;TRINITY_DN159259_c9_g2;
GO:0009409	response to cold	4	88	2.7e-06	0.0022326	TRINITY_DN135296_c4_g1;TRINITY_DN135296_c4_g3;TRINITY_DN135296_c4_g4;TRINITY_DN135296_c4_g6;
GO:0010033	response to organic substance	21	6650	3.5e-06	0.00274179	TRINITY_DN121125_c0_g1;TRINITY_DN123853_c5_g1;TRINITY_DN145242_c2_g1;TRINITY_DN145242_c4_g1;TRINITY_DN136344_c1_g4;TRINITY_DN140116_c3_g3;TRINITY_DN143015_c1_g2;TRINITY_DN145242_c2_g4;TRINITY_DN145242_c2_g5;TRINITY_DN145762_c0_g1;TRINITY_DN147165_c2_g1;TRINITY_DN147458_c5_g4;TRINITY_DN152564_c7_g4;TRINITY_DN156388_c5_g1;TRINITY_DN156388_c5_g3;TRINITY_DN157049_c4_g1;TRINITY_DN158550_c4_g1;TRINITY_…
GO:0006955	immune response	14	3064	3.9e-06	0.00290238	TRINITY_DN115562_c0_g2;TRINITY_DN121125_c0_g1;TRINITY_DN145242_c2_g0;TRINITY_DN145242_c2_g1;TRINITY_DN145762_c0_g1;TRINITY_DN147458_c5_g4;TRINITY_DN150242_c2_g2;TRINITY_DN155682_c9_g3;TRINITY_DN156388_c5_g1;TRINITY_DN156388_c5_g3;TRINITY_DN159259_c9_g2;
GO:0071310	cellular response to organic substance	18	5047	4.2e-06	0.0029768	TRINITY_DN121125_c0_g1;TRINITY_DN123853_c5_g1;TRINITY_DN145242_c2_g1;TRINITY_DN145242_c1_g1;TRINITY_DN145242_c2_g4;TRINITY_DN145242_c2_g5;TRINITY_DN145762_c0_g1;TRINITY_DN147165_c2_g1;TRINITY_DN147458_c5_g4;TRINITY_DN152564_c7_g4;TRINITY_DN156388_c5_g1;TRINITY_DN156388_c5_g3;TRINITY_DN157049_c4_g1;TRINITY_DN158550_c4_g1;TRINITY_DN159259_c9_g2;
GO:0009607	response to biotic stimulus	11	1908	5.8e-06	0.00392396	TRINITY_DN115562_c0_g2;TRINITY_DN121125_c0_g1;TRINITY_DN145242_c2_g2;TRINITY_DN145242_c2_g2;TRINITY_DN147458_c5_g4;TRINITY_DN148727_c2_g1;TRINITY_DN158976_c4_g2;TRINITY_DN159259_c9_g2;
GO:0031399	regulation of protein modification process	16	4182	6.8e-06	0.00410798	TRINITY_DN121468_c0_g1;TRINITY_DN121482_c0_g1;TRINITY_DN145242_c2_g5;TRINITY_DN145242_c4_g1;TRINITY_DN143015_c1_g2;TRINITY_DN145242_c2_g4;TRINITY_DN145242_c2_g5;TRINITY_DN150898_c0_g1;TRINITY_DN152564_c7_g4;TRINITY_DN153207_c2_g4;TRINITY_DN156833_c0_g2;TRINITY_DN156833_c0_g3;TRINITY_DN157049_c4_g1;
GO:0021577	hindbrain structural organization	2	4	6.9e-06	0.00410798	TRINITY_DN145242_c2_g4;TRINITY_DN145242_c2_g5;
GO:0021589	cerebellum structural organization	2	4	6.9e-06	0.00410798	TRINITY_DN145242_c2_g4;TRINITY_DN145242_c2_g5;
GO:0006915	apoptotic process	17	4717	7.2e-06	0.00412172	TRINITY_DN121482_c0_g1;TRINITY_DN129379_c1_g1;TRINITY_DN145242_c2_g0;TRINITY_DN145242_c4_g5;TRINITY_DN145242_c2_g5;TRINITY_DN147677_c3_g2;TRINITY_DN150242_c2_g2;TRINITY_DN150898_c0_g1;TRINITY_DN152404_c3_g3;TRINITY_DN152564_c7_g4;TRINITY_DN155682_c9_g3;TRINITY_DN156388_c5_g1;TRINITY_DN156388_c5_g3;TRINITY_DN159259_c9_g2;
GO:0051235	maintenance of location	8	945	8.1e-06	0.0044652	TRINITY_DN123853_c5_g1;TRINITY_DN140116_c3_g3;TRINITY_DN145242_c2_g2;TRINITY_DN145242_c2_g1;TRINITY_DN157049_c4_g1;
GO:0002376	immune system process	19	5875	8.7e-06	0.0044652	TRINITY_DN115562_c0_g2;TRINITY_DN121125_c0_g1;TRINITY_DN145242_c2_g0;TRINITY_DN145242_c1_g1;TRINITY_DN133837_c2_g2;TRINITY_DN135296_c4_g3;TRINITY_DN145416_c0_g2;TRINITY_DN145762_c0_g1;TRINITY_DN147458_c5_g4;TRINITY_DN148727_c2_g1;TRINITY_DN150242_c2_g2;TRINITY_DN155682_c9_g3;TRINITY_DN156388_c5_g1;TRINITY_DN156388_c5_g3;TRINITY_DN157049_c4_g1;TRINITY_DN159259_c9_g2;
GO:0012501	programmed cell death	17	4783	8.7e-06	0.0044652	TRINITY_DN121482_c0_g1;TRINITY_DN129379_c1_g1;TRINITY_DN145242_c2_g0;TRINITY_DN145242_c4_g5;TRINITY_DN145242_c2_g5;TRINITY_DN147677_c3_g2;TRINITY_DN150242_c2_g2;TRINITY_DN150898_c0_g1;TRINITY_DN152404_c3_g3;TRINITY_DN152564_c7_g4;TRINITY_DN155682_c9_g3;TRINITY_DN156388_c5_g1;TRINITY_DN156388_c5_g3;TRINITY_DN159259_c9_g2;
GO:0090151	establishment of protein localization to mitochondrial membrane	3	37	9.1e-06	0.00451481	TRINITY_DN135296_c4_g1;TRINITY_DN135296_c4_g3;
GO:0051131	chaperone-mediated protein complex assembly	3	40	1.2e-05	0.00576155	TRINITY_DN135296_c4_g1;TRINITY_DN135296_c4_g3;
GO:0060337	type I interferon signaling pathway	4	143	1.8e-05	0.00837225	TRINITY_DN128912_c1_g1;TRINITY_DN133837_c2_g1;
GO:0009628	response to abiotic stimulus	13	3047	1.9e-05	0.00850514	TRINITY_DN123853_c5_g1;TRINITY_DN129379_c1_g1;TRINITY_DN145242_c2_g0;TRINITY_DN145242_c4_g1;TRINITY_DN143015_c1_g2;TRINITY_DN147165_c2_g1;TRINITY_DN149065_c1_g1;TRINITY_DN150242_c2_g2;TRINITY_DN152564_c7_g4;TRINITY_DN153207_c2_g4;
GO:0008219	cell death	17	5092	2e-05	0.00850514	TRINITY_DN121482_c0_g1;TRINITY_DN129379_c1_g1;TRINITY_DN145242_c2_g0;TRINITY_DN145242_c4_g5;TRINITY_DN145242_c2_g5;TRINITY_DN147677_c3_g2;TRINITY_DN150242_c2_g2;TRINITY_DN150898_c0_g1;TRINITY_DN152404_c3_g3;TRINITY_DN152564_c7_g4;TRINITY_DN155682_c9_g3;TRINITY_DN156388_c5_g1;TRINITY_DN156388_c5_g3;TRINITY_DN159259_c9_g2;
GO:0071357	cellular response to type I interferon	4	147	2e-05	0.00850514	TRINITY_DN128912_c1_g1;TRINITY_DN133837_c2_g1;
GO:0042981	regulation of apoptotic process	14	3552	2.1e-05	0.00868233	TRINITY_DN121482_c0_g1;TRINITY_DN129379_c1_g1;TRINITY_DN145242_c2_g0;TRINITY_DN145242_c2_g5;TRINITY_DN150242_c2_g2;TRINITY_DN150898_c0_g1;TRINITY_DN152404_c3_g3;TRINITY_DN152564_c7_g4;TRINITY_DN155682_c9_g3;TRINITY_DN156388_c5_g1;TRINITY_DN156388_c5_g3;
GO:0072595	maintenance of protein localization in organelle	4	150	2.2e-05	0.00884995	TRINITY_DN145242_c2_g1;TRINITY_DN145242_c2_g2;
GO:0043067	regulation of programmed cell death	14	3591	2.3e-05	0.00900874	TRINITY_DN121482_c0_g1;TRINITY_DN129379_c1_g1;TRINITY_DN145242_c2_g0;TRINITY_DN145242_c2_g5;TRINITY_DN150242_c2_g2;TRINITY_DN150898_c0_g1;TRINITY_DN152404_c3_g3;TRINITY_DN152564_c7_g4;TRINITY_DN155682_c9_g3;TRINITY_DN156388_c5_g1;TRINITY_DN156388_c5_g3;
GO:0032268	regulation of cellular protein metabolic process	18	5749	2.5e-05	0.00954103	TRINITY_DN121468_c0_g1;TRINITY_DN121482_c0_g1;TRINITY_DN145242_c2_g5;TRINITY_DN145242_c4_g1;TRINITY_DN143015_c1_g2;TRINITY_DN145242_c2_g4;TRINITY_DN145242_c2_g5;TRINITY_DN145416_c0_g2;TRINITY_DN150898_c0_g1;TRINITY_DN152404_c3_g3;TRINITY_DN152564_c7_g4;TRINITY_DN153207_c2_g4;TRINITY_DN156833_c0_g2;TRINITY_DN156833_c0_g3;TRINITY_DN157049_c4_g1;
GO:0034097	response to cytokine	9	1461	2.7e-05	0.0100467	TRINITY_DN121125_c0_g1;TRINITY_DN128912_c1_g1;TRINITY_DN145242_c2_g2;TRINITY_DN145242_c2_g1;TRINITY_DN147458_c5_g4;TRINITY_DN159259_c9_g2;
GO:0034340	response to type I interferon	4	163	3.1e-05	0.0112538	TRINITY_DN128912_c1_g1;TRINITY_DN133837_c2_g1;
GO:0032446	protein modification by small protein conjugation	10	1980	4.9e-05	0.0171993	TRINITY_DN121482_c0_g1;TRINITY_DN123853_c5_g1;TRINITY_DN145242_c2_g4;TRINITY_DN145242_c4_g1;TRINITY_DN145242_c2_g5;TRINITY_DN151184_c1_g2;TRINITY_DN158550_c4_g1;
GO:0071345	cellular response to cytokine stimulus	8	1221	5e-05	0.0171993	TRINITY_DN121125_c0_g1;TRINITY_DN128912_c1_g1;TRINITY_DN145242_c2_g2;TRINITY_DN145242_c2_g1;TRINITY_DN159259_c9_g2;
GO:0045087	innate immune response	9	1591	5.1e-05	0.0171993	TRINITY_DN115562_c0_g2;TRINITY_DN121125_c0_g1;TRINITY_DN145242_c2_g0;TRINITY_DN145242_c2_g1;TRINITY_DN155682_c9_g3;TRINITY_DN159259_c9_g2;
GO:0010941	regulation of cell death	14	3859	5.2e-05	0.0171993	TRINITY_DN121482_c0_g1;TRINITY_DN129379_c1_g1;TRINITY_DN145242_c2_g0;TRINITY_DN145242_c2_g5;TRINITY_DN150242_c2_g2;TRINITY_DN150898_c0_g1;TRINITY_DN152404_c3_g3;TRINITY_DN152564_c7_g4;TRINITY_DN155682_c9_g3;TRINITY_DN156388_c5_g1;TRINITY_DN156388_c5_g3;
GO:0070244	negative regulation of thymocyte apoptotic process	2	11	6.3e-05	0.0203846	TRINITY_DN156388_c5_g1;TRINITY_DN156388_c5_g3;
GO:0051246	regulation of protein metabolic process	18	6253	7.6e-05	0.0240677	TRINITY_DN121468_c0_g1;TRINITY_DN121482_c0_g1;TRINITY_DN145242_c2_g5;TRINITY_DN145242_c4_g1;TRINITY_DN143015_c1_g2;TRINITY_DN145242_c2_g4;TRINITY_DN145242_c2_g5;TRINITY_DN145416_c0_g2;TRINITY_DN150898_c0_g1;TRINITY_DN152404_c3_g3;TRINITY_DN152564_c7_g4;TRINITY_DN153207_c2_g4;TRINITY_DN156833_c0_g2;TRINITY_DN156833_c0_g3;TRINITY_DN157049_c4_g1;
GO:0016567	protein ubiquitination	9	1680	7.8e-05	0.0241865	TRINITY_DN121482_c0_g1;TRINITY_DN123853_c5_g1;TRINITY_DN145242_c2_g4;TRINITY_DN145242_c4_g1;TRINITY_DN145242_c2_g5;TRINITY_DN151184_c1_g2;
GO:0014070	response to organic cyclic compound	10	2198	0.00012	0.0364506	TRINITY_DN123853_c5_g1;TRINITY_DN134207_c0_g1;TRINITY_DN145242_c2_g1;TRINITY_DN145242_c1_g4;TRINITY_DN156388_c5_g1;TRINITY_DN156388_c5_g3;TRINITY_DN158550_c4_g1;
GO:1901998	toxin transport	3	89	0.00013	0.0379396	TRINITY_DN143015_c1_g2;TRINITY_DN145242_c2_g4;
GO:0016310	phosphorylation	16	5334	0.00013	0.0379396	TRINITY_DN122260_c1_g1;TRINITY_DN123853_c5_g1;TRINITY_DN145242_c2_g1;TRINITY_DN145242_c4_g1;TRINITY_DN145242_c2_g4;TRINITY_DN145242_c2_g5;TRINITY_DN150898_c0_g1;TRINITY_DN153207_c2_g4;TRINITY_DN156388_c5_g3;TRINITY_DN156833_c0_g2;TRINITY_DN156833_c0_g3;TRINITY_DN157049_c4_g1;TRINITY_DN158095_c5_g3;
GO:0051707	response to other organism	9	1845	0.00016	0.0432989	TRINITY_DN115562_c0_g2;TRINITY_DN121125_c0_g1;TRINITY_DN145242_c2_g2;TRINITY_DN145242_c0_g1;TRINITY_DN158976_c4_g2;TRINITY_DN159259_c9_g2;
GO:0043207	response to external biotic stimulus	9	1847	0.00016	0.0432989	TRINITY_DN115562_c0_g2;TRINITY_DN121125_c0_g1;TRINITY_DN145242_c2_g2;TRINITY_DN145242_c0_g1;TRINITY_DN158976_c4_g2;TRINITY_DN159259_c9_g2;
GO:0045071	negative regulation of viral genome replication	3	97	0.00016	0.0432989	TRINITY_DN133837_c2_g1;TRINITY_DN133837_c2_g2;
GO:0031325	positive regulation of cellular metabolic process	19	7268	0.00016	0.0432989	TRINITY_DN121482_c0_g1;TRINITY_DN129379_c1_g1;TRINITY_DN145242_c2_g1;TRINITY_DN145242_c4_g1;TRINITY_DN145242_c2_g4;TRINITY_DN145242_c2_g5;TRINITY_DN145762_c0_g1;TRINITY_DN147458_c5_g4;TRINITY_DN150242_c2_g2;TRINITY_DN150898_c0_g1;TRINITY_DN156388_c5_g1;TRINITY_DN156388_c5_g3;TRINITY_DN156779_c2_g1;TRINITY_DN156833_c0_g2;TRINITY_DN156833_c0_g3;TRINITY_DN157049_c4_g1;
GO:0006987	activation of signaling protein activity involved in unfolded protein response	2	18	0.00017	0.0443909	TRINITY_DN145242_c2_g4;TRINITY_DN145242_c2_g5;
GO:0070243	regulation of thymocyte apoptotic process	2	18	0.00017	0.0443909	TRINITY_DN156388_c5_g1;TRINITY_DN156388_c5_g3;
GO:0006983	ER overload response	2	19	0.00019	0.0487579	TRINITY_DN145242_c2_g4;TRINITY_DN145242_c2_g5;
Go biological process categories significantly enriched by down-regulated genes.
GO:0017144	drug metabolic process	21	2338	3.3e-13	4.91172e-09	TRINITY_DN118882_c2_g1;TRINITY_DN122121_c0_g1;TRINITY_DN145242_c2_g1;TRINITY_DN145242_c1_g3;TRINITY_DN130092_c4_g2;TRINITY_DN130092_c4_g5;TRINITY_DN130092_c4_g6;TRINITY_DN131513_c0_g5;TRINITY_DN132442_c0_g1;TRINITY_DN138645_c1_g1;TRINITY_DN140512_c6_g3;TRINITY_DN146888_c0_g2;TRINITY_DN151161_c0_g1;TRINITY_DN157512_c1_g2;TRINITY_DN157752_c9_g4;TRINITY_DN157918_c10_g2;TRINITY_DN158078_c2_g2;TRINITY…
GO:0044281	small molecule metabolic process	31	6536	4.3e-12	3.20006e-08	TRINITY_DN118882_c2_g1;TRINITY_DN120234_c0_g1;TRINITY_DN145242_c2_g0;TRINITY_DN145242_c0_g1;TRINITY_DN127405_c0_g1;TRINITY_DN127491_c2_g1;TRINITY_DN129834_c2_g2;TRINITY_DN129896_c0_g2;TRINITY_DN130092_c4_g2;TRINITY_DN130092_c4_g5;TRINITY_DN130092_c4_g6;TRINITY_DN131513_c0_g5;TRINITY_DN132442_c0_g1;TRINITY_DN138645_c1_g1;TRINITY_DN140512_c6_g3;TRINITY_DN144532_c0_g1;TRINITY_DN144629_c2_g1;TRINITY_…
GO:0060345	spleen trabecula formation	4	5	1e-11	4.96133e-08	TRINITY_DN149296_c2_g2;TRINITY_DN149296_c2_g4;
GO:0070839	divalent metal ion export	4	6	3e-11	6.37886e-08	TRINITY_DN149296_c2_g2;TRINITY_DN149296_c2_g4;
GO:1903414	iron cation export	4	6	3e-11	6.37886e-08	TRINITY_DN149296_c2_g2;TRINITY_DN149296_c2_g4;
GO:1903874	ferrous iron transmembrane transport	4	6	3e-11	6.37886e-08	TRINITY_DN149296_c2_g2;TRINITY_DN149296_c2_g4;
GO:1903988	ferrous iron export across plasma membrane	4	6	3e-11	6.37886e-08	TRINITY_DN149296_c2_g2;TRINITY_DN149296_c2_g4;
GO:0055114	oxidation-reduction process	16	1554	4.7e-11	8.74435e-08	TRINITY_DN108401_c0_g1;TRINITY_DN118882_c2_g1;TRINITY_DN145242_c2_g1;TRINITY_DN145242_c1_g3;TRINITY_DN127491_c2_g1;TRINITY_DN129834_c2_g2;TRINITY_DN129999_c3_g1;TRINITY_DN144532_c0_g1;TRINITY_DN144629_c2_g1;TRINITY_DN150164_c2_g1;TRINITY_DN151161_c0_g1;TRINITY_DN157512_c1_g2;TRINITY_DN157918_c10_g2;
GO:0015684	ferrous iron transport	4	7	7e-11	1.15764e-07	TRINITY_DN149296_c2_g2;TRINITY_DN149296_c2_g4;
GO:0034395	regulation of transcription from RNA polymerase II promoter in response to iron	4	9	2.5e-10	3.721e-07	TRINITY_DN149296_c2_g2;TRINITY_DN149296_c2_g4;
GO:0010121	arginine catabolic process to proline via ornithine	4	11	6.5e-10	7.442e-07	TRINITY_DN130092_c4_g2;TRINITY_DN130092_c4_g5;
GO:0019493	arginine catabolic process to proline	4	11	6.5e-10	7.442e-07	TRINITY_DN130092_c4_g2;TRINITY_DN130092_c4_g5;
GO:0019544	arginine catabolic process to glutamate	4	11	6.5e-10	7.442e-07	TRINITY_DN130092_c4_g2;TRINITY_DN130092_c4_g5;
GO:0034755	iron ion transmembrane transport	4	12	9.8e-10	1.04188e-06	TRINITY_DN149296_c2_g2;TRINITY_DN149296_c2_g4;
GO:0015980	energy derivation by oxidation of organic compounds	11	795	3.4e-09	3.37371e-06	TRINITY_DN108401_c0_g1;TRINITY_DN118882_c2_g1;TRINITY_DN145242_c2_g1;TRINITY_DN145242_c1_g3;TRINITY_DN127491_c2_g1;TRINITY_DN129999_c3_g1;TRINITY_DN144629_c2_g1;TRINITY_DN151161_c0_g1;
GO:2000485	regulation of glutamine transport	3	4	6.9e-09	6.04115e-06	TRINITY_DN153831_c10_g1;TRINITY_DN153831_c10_g2;
GO:2000487	positive regulation of glutamine transport	3	4	6.9e-09	6.04115e-06	TRINITY_DN153831_c10_g1;TRINITY_DN153831_c10_g2;
GO:0060586	multicellular organismal iron ion homeostasis	4	19	7.6e-09	6.28436e-06	TRINITY_DN149296_c2_g2;TRINITY_DN149296_c2_g4;
GO:0006119	oxidative phosphorylation	7	219	1e-08	7.83368e-06	TRINITY_DN118882_c2_g1;TRINITY_DN123426_c1_g3;TRINITY_DN145242_c2_g1;TRINITY_DN145242_c0_g1;
GO:0046034	ATP metabolic process	10	681	1.1e-08	8.1862e-06	TRINITY_DN118882_c2_g1;TRINITY_DN122121_c0_g1;TRINITY_DN145242_c2_g1;TRINITY_DN145242_c1_g3;TRINITY_DN131513_c0_g5;TRINITY_DN151161_c0_g1;TRINITY_DN157918_c10_g2;
GO:0015817	histidine transport	3	5	1.7e-08	1.2049e-05	TRINITY_DN153831_c10_g1;TRINITY_DN153831_c10_g2;
GO:0009205	purine ribonucleoside triphosphate metabolic process	10	737	2.2e-08	1.4884e-05	TRINITY_DN118882_c2_g1;TRINITY_DN122121_c0_g1;TRINITY_DN145242_c2_g1;TRINITY_DN145242_c1_g3;TRINITY_DN131513_c0_g5;TRINITY_DN151161_c0_g1;TRINITY_DN157918_c10_g2;
GO:0006091	generation of precursor metabolites and energy	12	1215	2.6e-08	1.66701e-05	TRINITY_DN108401_c0_g1;TRINITY_DN118882_c2_g1;TRINITY_DN145242_c2_g1;TRINITY_DN145242_c1_g3;TRINITY_DN127491_c2_g1;TRINITY_DN129999_c3_g1;TRINITY_DN144629_c2_g1;TRINITY_DN151161_c0_g1;TRINITY_DN157918_c10_g2;
GO:0009144	purine nucleoside triphosphate metabolic process	10	754	2.7e-08	1.66701e-05	TRINITY_DN118882_c2_g1;TRINITY_DN122121_c0_g1;TRINITY_DN145242_c2_g1;TRINITY_DN145242_c1_g3;TRINITY_DN131513_c0_g5;TRINITY_DN151161_c0_g1;TRINITY_DN157918_c10_g2;
GO:0009199	ribonucleoside triphosphate metabolic process	10	755	2.8e-08	1.66701e-05	TRINITY_DN118882_c2_g1;TRINITY_DN122121_c0_g1;TRINITY_DN145242_c2_g1;TRINITY_DN145242_c1_g3;TRINITY_DN131513_c0_g5;TRINITY_DN151161_c0_g1;TRINITY_DN157918_c10_g2;
GO:0006867	asparagine transport	3	6	3.4e-08	1.94637e-05	TRINITY_DN153831_c10_g1;TRINITY_DN153831_c10_g2;
GO:0055129	L-proline biosynthetic process	4	28	4e-08	2.10429e-05	TRINITY_DN130092_c4_g2;TRINITY_DN130092_c4_g5;
GO:0009167	purine ribonucleoside monophosphate metabolic process	10	787	4.1e-08	2.10429e-05	TRINITY_DN118882_c2_g1;TRINITY_DN122121_c0_g1;TRINITY_DN145242_c2_g1;TRINITY_DN145242_c1_g3;TRINITY_DN131513_c0_g5;TRINITY_DN151161_c0_g1;TRINITY_DN157918_c10_g2;
GO:0009126	purine nucleoside monophosphate metabolic process	10	788	4.1e-08	2.10429e-05	TRINITY_DN118882_c2_g1;TRINITY_DN122121_c0_g1;TRINITY_DN145242_c2_g1;TRINITY_DN145242_c1_g3;TRINITY_DN131513_c0_g5;TRINITY_DN151161_c0_g1;TRINITY_DN157918_c10_g2;
GO:0034214	protein hexamerization	4	29	4.6e-08	2.28221e-05	TRINITY_DN130092_c4_g2;TRINITY_DN130092_c4_g5;
GO:0006868	glutamine transport	3	7	6e-08	2.88077e-05	TRINITY_DN153831_c10_g1;TRINITY_DN153831_c10_g2;
GO:0009161	ribonucleoside monophosphate metabolic process	10	826	6.4e-08	2.9768e-05	TRINITY_DN118882_c2_g1;TRINITY_DN122121_c0_g1;TRINITY_DN145242_c2_g1;TRINITY_DN145242_c1_g3;TRINITY_DN131513_c0_g5;TRINITY_DN151161_c0_g1;TRINITY_DN157918_c10_g2;
GO:0009123	nucleoside monophosphate metabolic process	10	855	8.8e-08	3.93988e-05	TRINITY_DN118882_c2_g1;TRINITY_DN122121_c0_g1;TRINITY_DN145242_c2_g1;TRINITY_DN145242_c1_g3;TRINITY_DN131513_c0_g5;TRINITY_DN151161_c0_g1;TRINITY_DN157918_c10_g2;
GO:0071281	cellular response to iron ion	4	34	9e-08	3.93988e-05	TRINITY_DN149296_c2_g2;TRINITY_DN149296_c2_g4;
GO:0009141	nucleoside triphosphate metabolic process	10	862	9.5e-08	3.96907e-05	TRINITY_DN118882_c2_g1;TRINITY_DN122121_c0_g1;TRINITY_DN145242_c2_g1;TRINITY_DN145242_c1_g3;TRINITY_DN131513_c0_g5;TRINITY_DN151161_c0_g1;TRINITY_DN157918_c10_g2;
GO:0015808	L-alanine transport	3	8	9.6e-08	3.96907e-05	TRINITY_DN153831_c10_g1;TRINITY_DN153831_c10_g2;
GO:0006561	proline biosynthetic process	4	37	1.3e-07	5.09189e-05	TRINITY_DN130092_c4_g2;TRINITY_DN130092_c4_g5;
GO:0022904	respiratory electron transport chain	6	190	1.3e-07	5.09189e-05	TRINITY_DN118882_c2_g1;TRINITY_DN123426_c1_g3;TRINITY_DN145242_c2_g1;TRINITY_DN145242_c0_g1;
GO:0045333	cellular respiration	8	498	1.7e-07	6.4879e-05	TRINITY_DN118882_c2_g1;TRINITY_DN123426_c1_g3;TRINITY_DN145242_c2_g1;TRINITY_DN145242_c0_g1;TRINITY_DN151161_c0_g1;
GO:0006527	arginine catabolic process	4	40	1.8e-07	6.6978e-05	TRINITY_DN130092_c4_g2;TRINITY_DN130092_c4_g5;
GO:0051365	cellular response to potassium ion starvation	3	10	2e-07	7.08762e-05	TRINITY_DN153831_c10_g1;TRINITY_DN153831_c10_g2;
GO:0061402	positive regulation of transcription from RNA polymerase II promoter in response to acidic pH	3	10	2e-07	7.08762e-05	TRINITY_DN153831_c10_g1;TRINITY_DN153831_c10_g2;
GO:0022900	electron transport chain	6	218	2.9e-07	0.00010038	TRINITY_DN118882_c2_g1;TRINITY_DN123426_c1_g3;TRINITY_DN145242_c2_g1;TRINITY_DN145242_c0_g1;
GO:0006560	proline metabolic process	4	51	4.8e-07	0.000158763	TRINITY_DN130092_c4_g2;TRINITY_DN130092_c4_g5;
GO:0042773	ATP synthesis coupled electron transport	5	125	4.8e-07	0.000158763	TRINITY_DN118882_c2_g1;TRINITY_DN123426_c1_g3;TRINITY_DN145242_c2_g1;TRINITY_DN145242_c0_g1;
GO:0055086	nucleobase-containing small molecule metabolic process	13	2072	1.2e-06	0.000388278	TRINITY_DN118882_c2_g1;TRINITY_DN122121_c0_g1;TRINITY_DN145242_c2_g1;TRINITY_DN145242_c1_g3;TRINITY_DN129896_c0_g2;TRINITY_DN131513_c0_g5;TRINITY_DN132442_c0_g1;TRINITY_DN147243_c1_g2;TRINITY_DN151161_c0_g1;TRINITY_DN157918_c10_g2;
GO:0060343	trabecula formation	4	66	1.4e-06	0.000443353	TRINITY_DN149296_c2_g2;TRINITY_DN149296_c2_g4;
GO:0010039	response to iron ion	4	69	1.6e-06	0.000496133	TRINITY_DN149296_c2_g2;TRINITY_DN149296_c2_g4;
GO:0140115	export across plasma membrane	4	70	1.7e-06	0.000516384	TRINITY_DN149296_c2_g2;TRINITY_DN149296_c2_g4;
GO:0032328	alanine transport	3	20	1.9e-06	0.000565592	TRINITY_DN153831_c10_g1;TRINITY_DN153831_c10_g2;
GO:0019752	carboxylic acid metabolic process	16	3350	2.1e-06	0.000612871	TRINITY_DN125031_c0_g2;TRINITY_DN129834_c2_g2;TRINITY_DN145242_c2_g4;TRINITY_DN145242_c4_g2;TRINITY_DN140512_c6_g3;TRINITY_DN144532_c0_g1;TRINITY_DN144629_c2_g1;TRINITY_DN156585_c4_g1;TRINITY_DN157752_c9_g4;TRINITY_DN157918_c10_g2;TRINITY_DN158078_c2_g2;TRINITY_DN158404_c5_g1;TRINITY_DN159280_c14_g2;
GO:0015802	basic amino acid transport	3	21	2.2e-06	0.000629708	TRINITY_DN153831_c10_g1;TRINITY_DN153831_c10_g2;
GO:0009150	purine ribonucleotide metabolic process	10	1295	3.7e-06	0.00103907	TRINITY_DN118882_c2_g1;TRINITY_DN122121_c0_g1;TRINITY_DN145242_c2_g1;TRINITY_DN145242_c1_g3;TRINITY_DN131513_c0_g5;TRINITY_DN151161_c0_g1;TRINITY_DN157918_c10_g2;
GO:0009259	ribonucleotide metabolic process	10	1335	4.9e-06	0.00135059	TRINITY_DN118882_c2_g1;TRINITY_DN122121_c0_g1;TRINITY_DN145242_c2_g1;TRINITY_DN145242_c1_g3;TRINITY_DN131513_c0_g5;TRINITY_DN151161_c0_g1;TRINITY_DN157918_c10_g2;
GO:0043436	oxoacid metabolic process	16	3592	5.1e-06	0.00138015	TRINITY_DN125031_c0_g2;TRINITY_DN129834_c2_g2;TRINITY_DN145242_c2_g4;TRINITY_DN145242_c4_g2;TRINITY_DN140512_c6_g3;TRINITY_DN144532_c0_g1;TRINITY_DN144629_c2_g1;TRINITY_DN156585_c4_g1;TRINITY_DN157752_c9_g4;TRINITY_DN157918_c10_g2;TRINITY_DN158078_c2_g2;TRINITY_DN158404_c5_g1;TRINITY_DN159280_c14_g2;
GO:0006163	purine nucleotide metabolic process	10	1345	5.2e-06	0.00138209	TRINITY_DN118882_c2_g1;TRINITY_DN122121_c0_g1;TRINITY_DN145242_c2_g1;TRINITY_DN145242_c1_g3;TRINITY_DN131513_c0_g5;TRINITY_DN151161_c0_g1;TRINITY_DN157918_c10_g2;
GO:0045117	azole transport	3	28	5.5e-06	0.00143618	TRINITY_DN153831_c10_g1;TRINITY_DN153831_c10_g2;
GO:0006082	organic acid metabolic process	16	3636	5.9e-06	0.00151406	TRINITY_DN125031_c0_g2;TRINITY_DN129834_c2_g2;TRINITY_DN145242_c2_g4;TRINITY_DN145242_c4_g2;TRINITY_DN140512_c6_g3;TRINITY_DN144532_c0_g1;TRINITY_DN144629_c2_g1;TRINITY_DN156585_c4_g1;TRINITY_DN157752_c9_g4;TRINITY_DN157918_c10_g2;TRINITY_DN158078_c2_g2;TRINITY_DN158404_c5_g1;TRINITY_DN159280_c14_g2;
GO:0019693	ribose phosphate metabolic process	10	1395	7.2e-06	0.00181635	TRINITY_DN118882_c2_g1;TRINITY_DN122121_c0_g1;TRINITY_DN145242_c2_g1;TRINITY_DN145242_c1_g3;TRINITY_DN131513_c0_g5;TRINITY_DN151161_c0_g1;TRINITY_DN157918_c10_g2;
GO:0009065	glutamine family amino acid catabolic process	4	102	7.8e-06	0.00193492	TRINITY_DN130092_c4_g2;TRINITY_DN130092_c4_g5;
GO:0044283	small molecule biosynthetic process	12	2102	8.1e-06	0.0019764	TRINITY_DN129896_c0_g2;TRINITY_DN130092_c4_g2;TRINITY_DN145242_c2_g4;TRINITY_DN145242_c6_g5;TRINITY_DN157918_c10_g2;TRINITY_DN158078_c2_g2;TRINITY_DN158404_c5_g1;TRINITY_DN158720_c8_g5;TRINITY_DN159280_c14_g2;
GO:0009117	nucleotide metabolic process	11	1764	8.9e-06	0.00213657	TRINITY_DN118882_c2_g1;TRINITY_DN122121_c0_g1;TRINITY_DN145242_c2_g1;TRINITY_DN145242_c1_g3;TRINITY_DN129896_c0_g2;TRINITY_DN131513_c0_g5;TRINITY_DN151161_c0_g1;TRINITY_DN157918_c10_g2;
GO:0006753	nucleoside phosphate metabolic process	11	1789	1e-05	0.00232563	TRINITY_DN118882_c2_g1;TRINITY_DN122121_c0_g1;TRINITY_DN145242_c2_g1;TRINITY_DN145242_c1_g3;TRINITY_DN129896_c0_g2;TRINITY_DN131513_c0_g5;TRINITY_DN151161_c0_g1;TRINITY_DN157918_c10_g2;
GO:0006525	arginine metabolic process	4	110	1e-05	0.00232563	TRINITY_DN130092_c4_g2;TRINITY_DN130092_c4_g5;
GO:0072521	purine-containing compound metabolic process	10	1479	1.2e-05	0.00274782	TRINITY_DN118882_c2_g1;TRINITY_DN122121_c0_g1;TRINITY_DN145242_c2_g1;TRINITY_DN145242_c1_g3;TRINITY_DN131513_c0_g5;TRINITY_DN151161_c0_g1;TRINITY_DN157918_c10_g2;
GO:0048536	spleen development	4	116	1.3e-05	0.0029317	TRINITY_DN149296_c2_g2;TRINITY_DN149296_c2_g4;
GO:0051957	positive regulation of amino acid transport	3	39	1.5e-05	0.00333224	TRINITY_DN153831_c10_g1;TRINITY_DN153831_c10_g2;
GO:0071468	cellular response to acidic pH	3	41	1.8e-05	0.00393988	TRINITY_DN153831_c10_g1;TRINITY_DN153831_c10_g2;
GO:0002260	lymphocyte homeostasis	4	128	1.9e-05	0.00403994	TRINITY_DN149296_c2_g2;TRINITY_DN149296_c2_g4;
GO:0061383	trabecula morphogenesis	4	128	1.9e-05	0.00403994	TRINITY_DN149296_c2_g2;TRINITY_DN149296_c2_g4;
GO:0009084	glutamine family amino acid biosynthetic process	4	132	2.1e-05	0.00440231	TRINITY_DN130092_c4_g2;TRINITY_DN130092_c4_g5;
GO:0042594	response to starvation	6	501	3.4e-05	0.00702856	TRINITY_DN142061_c1_g3;TRINITY_DN153831_c10_g1;TRINITY_DN145242_c2_g10;TRINITY_DN145242_c4_g2;
GO:1901607	alpha-amino acid biosynthetic process	5	312	4.1e-05	0.00835951	TRINITY_DN130092_c4_g2;TRINITY_DN130092_c4_g5;TRINITY_DN145242_c2_g4;TRINITY_DN145242_c5_g6;
GO:0006536	glutamate metabolic process	4	158	4.3e-05	0.00864881	TRINITY_DN130092_c4_g2;TRINITY_DN130092_c4_g5;
GO:0001776	leukocyte homeostasis	4	164	5e-05	0.00992267	TRINITY_DN149296_c2_g2;TRINITY_DN149296_c2_g4;
GO:0008152	metabolic process	63	39644	5.3e-05	0.0103796	TRINITY_DN107704_c0_g1;TRINITY_DN108401_c0_g1;TRINITY_DN145242_c2_g2;TRINITY_DN145242_c2_g1;TRINITY_DN122121_c0_g1;TRINITY_DN123426_c1_g3;TRINITY_DN123734_c0_g1;TRINITY_DN125031_c0_g2;TRINITY_DN125226_c1_g1;TRINITY_DN125991_c1_g1;TRINITY_DN126356_c3_g1;TRINITY_DN127405_c0_g1;TRINITY_DN127491_c2_g1;TRINITY_DN129834_c2_g2;TRINITY_DN129896_c0_g2;TRINITY_DN129982_c5_g3;TRINITY_DN129999_c3_g1;TRINITY_…
GO:0016051	carbohydrate biosynthetic process	6	543	5.4e-05	0.0104381	TRINITY_DN108401_c0_g1;TRINITY_DN126356_c3_g1;TRINITY_DN145242_c2_g2;TRINITY_DN145242_c8_g1;
GO:0010447	response to acidic pH	3	65	7.1e-05	0.0133768	TRINITY_DN153831_c10_g1;TRINITY_DN153831_c10_g2;
GO:0051955	regulation of amino acid transport	3	65	7.1e-05	0.0133768	TRINITY_DN153831_c10_g1;TRINITY_DN153831_c10_g2;
GO:0015804	neutral amino acid transport	3	66	7.4e-05	0.0137677	TRINITY_DN153831_c10_g1;TRINITY_DN153831_c10_g2;
GO:1901135	carbohydrate derivative metabolic process	14	3524	7.6e-05	0.0137949	TRINITY_DN107704_c0_g1;TRINITY_DN118882_c2_g1;TRINITY_DN145242_c2_g0;TRINITY_DN145242_c1_g1;TRINITY_DN125991_c1_g1;TRINITY_DN127405_c0_g1;TRINITY_DN127491_c2_g1;TRINITY_DN131513_c0_g5;TRINITY_DN132442_c0_g1;TRINITY_DN151161_c0_g1;TRINITY_DN157918_c10_g2;
GO:0008652	cellular amino acid biosynthetic process	5	356	7.6e-05	0.0137949	TRINITY_DN130092_c4_g2;TRINITY_DN130092_c4_g5;TRINITY_DN145242_c2_g4;TRINITY_DN145242_c5_g6;
GO:0071467	cellular response to pH	3	69	8.5e-05	0.0152427	TRINITY_DN153831_c10_g1;TRINITY_DN153831_c10_g2;
GO:0031668	cellular response to extracellular stimulus	6	598	9.1e-05	0.0161243	TRINITY_DN153831_c10_g1;TRINITY_DN153831_c10_g2;TRINITY_DN145242_c2_g10;TRINITY_DN145242_c10_g4;
GO:0032892	positive regulation of organic acid transport	3	75	0.00011	0.0188189	TRINITY_DN153831_c10_g1;TRINITY_DN153831_c10_g2;
GO:1901605	alpha-amino acid metabolic process	7	899	0.00011	0.0188189	TRINITY_DN130092_c4_g2;TRINITY_DN130092_c4_g5;TRINITY_DN145242_c2_g4;TRINITY_DN145242_c6_g6;
GO:0051954	positive regulation of amine transport	3	76	0.00011	0.0188189	TRINITY_DN153831_c10_g1;TRINITY_DN153831_c10_g2;
GO:0006094	gluconeogenesis	4	219	0.00015	0.0253705	TRINITY_DN144629_c2_g1;TRINITY_DN157918_c10_g2;
GO:0043648	dicarboxylic acid metabolic process	5	416	0.00016	0.0267578	TRINITY_DN130092_c4_g2;TRINITY_DN130092_c4_g5;TRINITY_DN145242_c2_g4;TRINITY_DN145242_c0_g6;
GO:1901606	alpha-amino acid catabolic process	5	422	0.00017	0.0281142	TRINITY_DN130092_c4_g2;TRINITY_DN130092_c4_g5;TRINITY_DN145242_c2_g4;TRINITY_DN145242_c9_g6;
GO:0019319	hexose biosynthetic process	4	227	0.00018	0.0291209	TRINITY_DN144629_c2_g1;TRINITY_DN157918_c10_g2;
GO:0046394	carboxylic acid biosynthetic process	8	1300	0.00018	0.0291209	TRINITY_DN130092_c4_g2;TRINITY_DN130092_c4_g5;TRINITY_DN145242_c2_g4;TRINITY_DN145242_c2_g6;TRINITY_DN158404_c5_g1;
GO:0016053	organic acid biosynthetic process	8	1311	0.00019	0.0304082	TRINITY_DN130092_c4_g2;TRINITY_DN130092_c4_g5;TRINITY_DN145242_c2_g4;TRINITY_DN145242_c2_g6;TRINITY_DN158404_c5_g1;
GO:1903071	positive regulation of ER-associated ubiquitin-dependent protein catabolic process	2	17	0.0002	0.0316681	TRINITY_DN140509_c7_g1;TRINITY_DN140509_c7_g4;
GO:0006520	cellular amino acid metabolic process	8	1334	0.00021	0.0329015	TRINITY_DN130092_c4_g2;TRINITY_DN130092_c4_g5;TRINITY_DN145242_c2_g4;TRINITY_DN145242_c1_g6;TRINITY_DN158404_c5_g1;
GO:1903069	regulation of ER-associated ubiquitin-dependent protein catabolic process	2	18	0.00022	0.0341092	TRINITY_DN140509_c7_g1;TRINITY_DN140509_c7_g4;
GO:0046364	monosaccharide biosynthetic process	4	244	0.00023	0.035292	TRINITY_DN144629_c2_g1;TRINITY_DN157918_c10_g2;
GO:1901564	organonitrogen compound metabolic process	37	18403	0.00025	0.0379694	TRINITY_DN107704_c0_g1;TRINITY_DN118882_c2_g1;TRINITY_DN145242_c2_g0;TRINITY_DN145242_c0_g2;TRINITY_DN123734_c0_g1;TRINITY_DN125031_c0_g2;TRINITY_DN125226_c1_g1;TRINITY_DN125991_c1_g1;TRINITY_DN127405_c0_g1;TRINITY_DN127491_c2_g1;TRINITY_DN129896_c0_g2;TRINITY_DN129982_c5_g3;TRINITY_DN130092_c4_g2;TRINITY_DN130092_c4_g5;TRINITY_DN130092_c4_g6;TRINITY_DN131513_c0_g5;TRINITY_DN132442_c0_g1;TRINITY_…
GO:0009063	cellular amino acid catabolic process	5	462	0.00026	0.0386984	TRINITY_DN130092_c4_g2;TRINITY_DN130092_c4_g5;TRINITY_DN145242_c2_g4;TRINITY_DN145242_c9_g6;
GO:0015807	L-amino acid transport	3	101	0.00026	0.0386984	TRINITY_DN153831_c10_g1;TRINITY_DN153831_c10_g2;
GO:0042775	mitochondrial ATP synthesis coupled electron transport	3	106	0.0003	0.0442099	TRINITY_DN125226_c1_g1;TRINITY_DN125991_c1_g1;
GO:0071496	cellular response to external stimulus	6	752	0.00031	0.0452357	TRINITY_DN153831_c10_g1;TRINITY_DN153831_c10_g2;TRINITY_DN145242_c2_g10;TRINITY_DN145242_c10_g4;
GO:1903793	positive regulation of anion transport	3	108	0.00032	0.0462416	TRINITY_DN153831_c10_g1;TRINITY_DN153831_c10_g2;

## Sheet: Sleep vs Fasting
Table S3. GO biological process enrichment data of six pairwise comparisons.
GO ID	Description	GeneRatio (117)	BgRatio (59313)	pvalue	fdr	Gene ID
Go biological process categories significantly enriched by up-regulated genes.
GO:0006636	unsaturated fatty acid biosynthetic process	8	90	1.2e-11	8.9304e-08	TRINITY_DN125255_c2_g1;TRINITY_DN128099_c3_g1;TRINITY_DN128099_c3_g3;TRINITY_DN142171_c5_g2;TRINITY_DN142171_c5_g6;TRINITY_DN153827_c2_g2;TRINITY_DN153827_c2_g4;TRINITY_DN153827_c2_g6
GO:0051186	cofactor metabolic process	22	1845	1.2e-11	8.9304e-08	TRINITY_DN119409_c1_g1;TRINITY_DN122483_c6_g2;TRINITY_DN122838_c0_g1;TRINITY_DN123168_c2_g6;TRINITY_DN123168_c2_g7;TRINITY_DN124361_c2_g3;TRINITY_DN133205_c1_g2;TRINITY_DN135964_c7_g1;TRINITY_DN141273_c2_g3;TRINITY_DN142171_c5_g2;TRINITY_DN142188_c0_g1;TRINITY_DN146036_c1_g2;TRINITY_DN146888_c0_g2;TRINITY_DN149943_c2_g3;TRINITY_DN150191_c2_g2;TRINITY_DN150191_c2_g3;TRINITY_DN150191_c2_g4;TRINITY_…
GO:0003342	proepicardium development	4	5	7.2e-11	2.67912e-07	TRINITY_DN143474_c2_g1;TRINITY_DN143474_c2_g2;TRINITY_DN143474_c2_g3;TRINITY_DN143474_c2_g4
GO:0003343	septum transversum development	4	5	7.2e-11	2.67912e-07	TRINITY_DN143474_c2_g1;TRINITY_DN143474_c2_g2;TRINITY_DN143474_c2_g3;TRINITY_DN143474_c2_g4
GO:0006631	fatty acid metabolic process	16	1011	1.8e-10	5.35824e-07	TRINITY_DN125255_c2_g1;TRINITY_DN128099_c3_g1;TRINITY_DN128099_c3_g3;TRINITY_DN128492_c1_g2;TRINITY_DN129834_c2_g2;TRINITY_DN131085_c1_g7;TRINITY_DN133112_c0_g3;TRINITY_DN141273_c2_g3;TRINITY_DN142171_c5_g2;TRINITY_DN142171_c5_g6;TRINITY_DN144054_c1_g4;TRINITY_DN152145_c1_g3;TRINITY_DN153827_c2_g2;TRINITY_DN153827_c2_g4;TRINITY_DN153827_c2_g6;TRINITY_DN159506_c10_g1
GO:0019752	carboxylic acid metabolic process	27	3350	3e-10	7.442e-07	TRINITY_DN112951_c0_g1;TRINITY_DN119409_c1_g1;TRINITY_DN122838_c0_g1;TRINITY_DN125255_c2_g1;TRINITY_DN128099_c3_g1;TRINITY_DN128099_c3_g3;TRINITY_DN128492_c1_g2;TRINITY_DN129834_c2_g2;TRINITY_DN131085_c1_g7;TRINITY_DN133112_c0_g3;TRINITY_DN138645_c1_g1;TRINITY_DN141273_c2_g3;TRINITY_DN142171_c5_g2;TRINITY_DN142171_c5_g6;TRINITY_DN144054_c1_g4;TRINITY_DN144532_c0_g1;TRINITY_DN148299_c3_g1;TRINITY_…
GO:0044281	small molecule metabolic process	38	6536	4.2e-10	8.9304e-07	TRINITY_DN112951_c0_g1;TRINITY_DN115206_c0_g1;TRINITY_DN118882_c2_g1;TRINITY_DN119409_c1_g1;TRINITY_DN120234_c0_g1;TRINITY_DN122838_c0_g1;TRINITY_DN123853_c5_g1;TRINITY_DN125255_c2_g1;TRINITY_DN128099_c3_g1;TRINITY_DN128099_c3_g3;TRINITY_DN128492_c1_g2;TRINITY_DN129834_c2_g2;TRINITY_DN131085_c1_g7;TRINITY_DN133112_c0_g3;TRINITY_DN138645_c1_g1;TRINITY_DN141273_c2_g3;TRINITY_DN142171_c5_g2;TRINITY_…
GO:0044255	cellular lipid metabolic process	24	2757	7.8e-10	1.45119e-06	TRINITY_DN107704_c0_g1;TRINITY_DN118055_c8_g2;TRINITY_DN122784_c1_g1;TRINITY_DN125255_c2_g1;TRINITY_DN128099_c3_g1;TRINITY_DN128099_c3_g3;TRINITY_DN128492_c1_g2;TRINITY_DN129834_c2_g2;TRINITY_DN131085_c1_g7;TRINITY_DN131831_c2_g2;TRINITY_DN133112_c0_g3;TRINITY_DN137126_c5_g5;TRINITY_DN141273_c2_g3;TRINITY_DN142171_c5_g2;TRINITY_DN142171_c5_g6;TRINITY_DN143926_c0_g1;TRINITY_DN144054_c1_g4;TRINITY_…
GO:0006633	fatty acid biosynthetic process	10	326	1.2e-09	1.89433e-06	TRINITY_DN125255_c2_g1;TRINITY_DN128099_c3_g1;TRINITY_DN128099_c3_g3;TRINITY_DN133112_c0_g3;TRINITY_DN141273_c2_g3;TRINITY_DN142171_c5_g2;TRINITY_DN142171_c5_g6;TRINITY_DN153827_c2_g2;TRINITY_DN153827_c2_g4;TRINITY_DN153827_c2_g6
GO:0032787	monocarboxylic acid metabolic process	19	1717	1.3e-09	1.89433e-06	TRINITY_DN119409_c1_g1;TRINITY_DN125255_c2_g1;TRINITY_DN128099_c3_g1;TRINITY_DN128099_c3_g3;TRINITY_DN128492_c1_g2;TRINITY_DN129834_c2_g2;TRINITY_DN131085_c1_g7;TRINITY_DN133112_c0_g3;TRINITY_DN141273_c2_g3;TRINITY_DN142171_c5_g2;TRINITY_DN142171_c5_g6;TRINITY_DN144054_c1_g4;TRINITY_DN148299_c3_g1;TRINITY_DN151725_c3_g3;TRINITY_DN152145_c1_g3;TRINITY_DN153827_c2_g2;TRINITY_DN153827_c2_g4;TRINITY_…
GO:0043436	oxoacid metabolic process	27	3592	1.4e-09	1.89433e-06	TRINITY_DN112951_c0_g1;TRINITY_DN119409_c1_g1;TRINITY_DN122838_c0_g1;TRINITY_DN125255_c2_g1;TRINITY_DN128099_c3_g1;TRINITY_DN128099_c3_g3;TRINITY_DN128492_c1_g2;TRINITY_DN129834_c2_g2;TRINITY_DN131085_c1_g7;TRINITY_DN133112_c0_g3;TRINITY_DN138645_c1_g1;TRINITY_DN141273_c2_g3;TRINITY_DN142171_c5_g2;TRINITY_DN142171_c5_g6;TRINITY_DN144054_c1_g4;TRINITY_DN144532_c0_g1;TRINITY_DN148299_c3_g1;TRINITY_…
GO:0006082	organic acid metabolic process	27	3636	1.8e-09	2.2326e-06	TRINITY_DN112951_c0_g1;TRINITY_DN119409_c1_g1;TRINITY_DN122838_c0_g1;TRINITY_DN125255_c2_g1;TRINITY_DN128099_c3_g1;TRINITY_DN128099_c3_g3;TRINITY_DN128492_c1_g2;TRINITY_DN129834_c2_g2;TRINITY_DN131085_c1_g7;TRINITY_DN133112_c0_g3;TRINITY_DN138645_c1_g1;TRINITY_DN141273_c2_g3;TRINITY_DN142171_c5_g2;TRINITY_DN142171_c5_g6;TRINITY_DN144054_c1_g4;TRINITY_DN144532_c0_g1;TRINITY_DN148299_c3_g1;TRINITY_…
GO:0072330	monocarboxylic acid biosynthetic process	13	758	4e-09	4.57969e-06	TRINITY_DN119409_c1_g1;TRINITY_DN125255_c2_g1;TRINITY_DN128099_c3_g1;TRINITY_DN128099_c3_g3;TRINITY_DN131085_c1_g7;TRINITY_DN133112_c0_g3;TRINITY_DN141273_c2_g3;TRINITY_DN142171_c5_g2;TRINITY_DN142171_c5_g6;TRINITY_DN151725_c3_g3;TRINITY_DN153827_c2_g2;TRINITY_DN153827_c2_g4;TRINITY_DN153827_c2_g6
GO:0033559	unsaturated fatty acid metabolic process	8	202	7.8e-09	8.29251e-06	TRINITY_DN125255_c2_g1;TRINITY_DN128099_c3_g1;TRINITY_DN128099_c3_g3;TRINITY_DN142171_c5_g2;TRINITY_DN142171_c5_g6;TRINITY_DN153827_c2_g2;TRINITY_DN153827_c2_g4;TRINITY_DN153827_c2_g6
GO:0008610	lipid biosynthetic process	17	1558	1.2e-08	1.19072e-05	TRINITY_DN118055_c8_g2;TRINITY_DN122784_c1_g1;TRINITY_DN125255_c2_g1;TRINITY_DN128099_c3_g1;TRINITY_DN128099_c3_g3;TRINITY_DN131085_c1_g7;TRINITY_DN131831_c2_g2;TRINITY_DN133112_c0_g3;TRINITY_DN141273_c2_g3;TRINITY_DN142171_c5_g2;TRINITY_DN142171_c5_g6;TRINITY_DN144054_c1_g4;TRINITY_DN153827_c2_g2;TRINITY_DN153827_c2_g4;TRINITY_DN153827_c2_g6;TRINITY_DN158113_c8_g2;TRINITY_DN159506_c10_g1
GO:0006629	lipid metabolic process	26	3810	2.2e-08	2.04655e-05	TRINITY_DN107704_c0_g1;TRINITY_DN118055_c8_g2;TRINITY_DN122784_c1_g1;TRINITY_DN125255_c2_g1;TRINITY_DN128099_c3_g1;TRINITY_DN128099_c3_g3;TRINITY_DN128492_c1_g2;TRINITY_DN129834_c2_g2;TRINITY_DN131085_c1_g7;TRINITY_DN131831_c2_g2;TRINITY_DN133112_c0_g3;TRINITY_DN137126_c5_g5;TRINITY_DN141273_c2_g3;TRINITY_DN142171_c5_g2;TRINITY_DN142171_c5_g6;TRINITY_DN143926_c0_g1;TRINITY_DN144054_c1_g4;TRINITY_…
GO:0060710	chorio-allantoic fusion	4	17	3.4e-08	2.9768e-05	TRINITY_DN143474_c2_g1;TRINITY_DN143474_c2_g2;TRINITY_DN143474_c2_g3;TRINITY_DN143474_c2_g4
GO:1901685	glutathione derivative metabolic process	4	18	4.3e-08	3.36848e-05	TRINITY_DN123168_c2_g6;TRINITY_DN123168_c2_g7;TRINITY_DN124361_c2_g3;TRINITY_DN135964_c7_g1
GO:1901687	glutathione derivative biosynthetic process	4	18	4.3e-08	3.36848e-05	TRINITY_DN123168_c2_g6;TRINITY_DN123168_c2_g7;TRINITY_DN124361_c2_g3;TRINITY_DN135964_c7_g1
GO:0036109	alpha-linolenic acid metabolic process	4	23	1.2e-07	8.9304e-05	TRINITY_DN125255_c2_g1;TRINITY_DN128099_c3_g1;TRINITY_DN128099_c3_g3;TRINITY_DN142171_c5_g2
GO:0060712	spongiotrophoblast layer development	4	27	2.4e-07	0.000170103	TRINITY_DN143474_c2_g1;TRINITY_DN143474_c2_g2;TRINITY_DN143474_c2_g3;TRINITY_DN143474_c2_g4
GO:0046394	carboxylic acid biosynthetic process	14	1300	3.1e-07	0.000209729	TRINITY_DN119409_c1_g1;TRINITY_DN125255_c2_g1;TRINITY_DN128099_c3_g1;TRINITY_DN128099_c3_g3;TRINITY_DN131085_c1_g7;TRINITY_DN133112_c0_g3;TRINITY_DN141273_c2_g3;TRINITY_DN142171_c5_g2;TRINITY_DN142171_c5_g6;TRINITY_DN149943_c2_g3;TRINITY_DN151725_c3_g3;TRINITY_DN153827_c2_g2;TRINITY_DN153827_c2_g4;TRINITY_DN153827_c2_g6
GO:0016053	organic acid biosynthetic process	14	1311	3.4e-07	0.000220024	TRINITY_DN119409_c1_g1;TRINITY_DN125255_c2_g1;TRINITY_DN128099_c3_g1;TRINITY_DN128099_c3_g3;TRINITY_DN131085_c1_g7;TRINITY_DN133112_c0_g3;TRINITY_DN141273_c2_g3;TRINITY_DN142171_c5_g2;TRINITY_DN142171_c5_g6;TRINITY_DN149943_c2_g3;TRINITY_DN151725_c3_g3;TRINITY_DN153827_c2_g2;TRINITY_DN153827_c2_g4;TRINITY_DN153827_c2_g6
GO:0006782	protoporphyrinogen IX biosynthetic process	4	36	8.1e-07	0.000502335	TRINITY_DN150191_c2_g2;TRINITY_DN150191_c2_g3;TRINITY_DN150191_c2_g4;TRINITY_DN150191_c2_g5
GO:0019637	organophosphate metabolic process	21	3181	1e-06	0.00059536	TRINITY_DN115206_c0_g1;TRINITY_DN118882_c2_g1;TRINITY_DN119409_c1_g1;TRINITY_DN122784_c1_g1;TRINITY_DN125255_c2_g1;TRINITY_DN128099_c3_g1;TRINITY_DN128099_c3_g3;TRINITY_DN131831_c2_g2;TRINITY_DN137126_c5_g5;TRINITY_DN141273_c2_g3;TRINITY_DN142188_c0_g1;TRINITY_DN144560_c0_g2;TRINITY_DN146036_c1_g2;TRINITY_DN149943_c2_g3;TRINITY_DN151725_c3_g3;TRINITY_DN152145_c1_g1;TRINITY_DN152145_c1_g3;TRINITY_…
GO:0043651	linoleic acid metabolic process	4	40	1.2e-06	0.000686954	TRINITY_DN125255_c2_g1;TRINITY_DN128099_c3_g1;TRINITY_DN128099_c3_g3;TRINITY_DN142171_c5_g2
GO:0046501	protoporphyrinogen IX metabolic process	4	43	1.7e-06	0.000937141	TRINITY_DN150191_c2_g2;TRINITY_DN150191_c2_g3;TRINITY_DN150191_c2_g4;TRINITY_DN150191_c2_g5
GO:0060713	labyrinthine layer morphogenesis	4	44	1.8e-06	0.000956829	TRINITY_DN143474_c2_g1;TRINITY_DN143474_c2_g2;TRINITY_DN143474_c2_g3;TRINITY_DN143474_c2_g4
GO:0090407	organophosphate biosynthetic process	15	1748	2e-06	0.00102648	TRINITY_DN115206_c0_g1;TRINITY_DN119409_c1_g1;TRINITY_DN122784_c1_g1;TRINITY_DN125255_c2_g1;TRINITY_DN128099_c3_g1;TRINITY_DN128099_c3_g3;TRINITY_DN131831_c2_g2;TRINITY_DN144560_c0_g2;TRINITY_DN146036_c1_g2;TRINITY_DN149943_c2_g3;TRINITY_DN151725_c3_g3;TRINITY_DN152145_c1_g1;TRINITY_DN152145_c1_g3;TRINITY_DN158113_c8_g2;TRINITY_DN159506_c10_g1
GO:0019064	fusion of virus membrane with host plasma membrane	4	47	2.4e-06	0.00117268	TRINITY_DN125171_c1_g1;TRINITY_DN154629_c3_g1;TRINITY_DN154629_c3_g3;TRINITY_DN154629_c3_g5
GO:0039663	membrane fusion involved in viral entry into host cell	4	48	2.6e-06	0.00117268	TRINITY_DN125171_c1_g1;TRINITY_DN154629_c3_g1;TRINITY_DN154629_c3_g3;TRINITY_DN154629_c3_g5
GO:0044800	multi-organism membrane fusion	4	48	2.6e-06	0.00117268	TRINITY_DN125171_c1_g1;TRINITY_DN154629_c3_g1;TRINITY_DN154629_c3_g3;TRINITY_DN154629_c3_g5
GO:0044803	multi-organism membrane organization	4	48	2.6e-06	0.00117268	TRINITY_DN125171_c1_g1;TRINITY_DN154629_c3_g1;TRINITY_DN154629_c3_g3;TRINITY_DN154629_c3_g5
GO:0017144	drug metabolic process	17	2338	3.6e-06	0.00157595	TRINITY_DN118882_c2_g1;TRINITY_DN119409_c1_g1;TRINITY_DN122483_c6_g2;TRINITY_DN122838_c0_g1;TRINITY_DN125255_c2_g1;TRINITY_DN128099_c3_g1;TRINITY_DN128099_c3_g3;TRINITY_DN138645_c1_g1;TRINITY_DN141273_c2_g3;TRINITY_DN142171_c5_g2;TRINITY_DN144560_c0_g2;TRINITY_DN146888_c0_g2;TRINITY_DN149943_c2_g3;TRINITY_DN151725_c3_g3;TRINITY_DN153194_c5_g1;TRINITY_DN153945_c9_g2;TRINITY_DN157752_c9_g4
GO:0044283	small molecule biosynthetic process	16	2102	4e-06	0.00170103	TRINITY_DN119409_c1_g1;TRINITY_DN123853_c5_g1;TRINITY_DN125255_c2_g1;TRINITY_DN128099_c3_g1;TRINITY_DN128099_c3_g3;TRINITY_DN131085_c1_g7;TRINITY_DN133112_c0_g3;TRINITY_DN141273_c2_g3;TRINITY_DN142171_c5_g2;TRINITY_DN142171_c5_g6;TRINITY_DN144560_c0_g2;TRINITY_DN149943_c2_g3;TRINITY_DN151725_c3_g3;TRINITY_DN153827_c2_g2;TRINITY_DN153827_c2_g4;TRINITY_DN153827_c2_g6
GO:0001887	selenium compound metabolic process	3	18	6e-06	0.00241362	TRINITY_DN122838_c0_g1;TRINITY_DN157677_c6_g3;TRINITY_DN157677_c6_g5
GO:0060669	embryonic placenta morphogenesis	4	59	6e-06	0.00241362	TRINITY_DN143474_c2_g1;TRINITY_DN143474_c2_g2;TRINITY_DN143474_c2_g3;TRINITY_DN143474_c2_g4
GO:0046148	pigment biosynthetic process	5	133	7.2e-06	0.00271633	TRINITY_DN149943_c2_g3;TRINITY_DN150191_c2_g2;TRINITY_DN150191_c2_g3;TRINITY_DN150191_c2_g4;TRINITY_DN150191_c2_g5
GO:0019062	virion attachment to host cell	4	62	7.3e-06	0.00271633	TRINITY_DN125171_c1_g1;TRINITY_DN154629_c3_g1;TRINITY_DN154629_c3_g3;TRINITY_DN154629_c3_g5
GO:0044650	adhesion of symbiont to host cell	4	62	7.3e-06	0.00271633	TRINITY_DN125171_c1_g1;TRINITY_DN154629_c3_g1;TRINITY_DN154629_c3_g3;TRINITY_DN154629_c3_g5
GO:0006749	glutathione metabolic process	5	137	8.3e-06	0.0030131	TRINITY_DN123168_c2_g6;TRINITY_DN123168_c2_g7;TRINITY_DN124361_c2_g3;TRINITY_DN135964_c7_g1;TRINITY_DN157752_c9_g4
GO:0006783	heme biosynthetic process	4	71	1.3e-05	0.00449981	TRINITY_DN150191_c2_g2;TRINITY_DN150191_c2_g3;TRINITY_DN150191_c2_g4;TRINITY_DN150191_c2_g5
GO:0044406	adhesion of symbiont to host	4	72	1.3e-05	0.00449981	TRINITY_DN125171_c1_g1;TRINITY_DN154629_c3_g1;TRINITY_DN154629_c3_g3;TRINITY_DN154629_c3_g5
GO:0006793	phosphorus metabolic process	34	8311	1.9e-05	0.00628436	TRINITY_DN115206_c0_g1;TRINITY_DN118055_c8_g2;TRINITY_DN118882_c2_g1;TRINITY_DN119409_c1_g1;TRINITY_DN122483_c6_g2;TRINITY_DN122784_c1_g1;TRINITY_DN123853_c5_g1;TRINITY_DN124401_c0_g3;TRINITY_DN125255_c2_g1;TRINITY_DN128099_c3_g1;TRINITY_DN128099_c3_g3;TRINITY_DN131831_c2_g2;TRINITY_DN133205_c1_g2;TRINITY_DN137126_c5_g5;TRINITY_DN141273_c2_g3;TRINITY_DN142171_c5_g2;TRINITY_DN142188_c0_g1;TRINITY_…
GO:0051188	cofactor biosynthetic process	10	944	1.9e-05	0.00628436	TRINITY_DN119409_c1_g1;TRINITY_DN122838_c0_g1;TRINITY_DN142171_c5_g2;TRINITY_DN146036_c1_g2;TRINITY_DN149943_c2_g3;TRINITY_DN150191_c2_g2;TRINITY_DN150191_c2_g3;TRINITY_DN150191_c2_g4;TRINITY_DN150191_c2_g5;TRINITY_DN151725_c3_g3
GO:0042440	pigment metabolic process	5	169	2.3e-05	0.00728366	TRINITY_DN149943_c2_g3;TRINITY_DN150191_c2_g2;TRINITY_DN150191_c2_g3;TRINITY_DN150191_c2_g4;TRINITY_DN150191_c2_g5
GO:0046167	glycerol-3-phosphate biosynthetic process	2	4	2.3e-05	0.00728366	TRINITY_DN152145_c1_g1;TRINITY_DN152145_c1_g3
GO:0006641	triglyceride metabolic process	6	287	2.4e-05	0.007442	TRINITY_DN118055_c8_g2;TRINITY_DN141273_c2_g3;TRINITY_DN144054_c1_g4;TRINITY_DN152145_c1_g1;TRINITY_DN152145_c1_g3;TRINITY_DN159506_c10_g1
GO:0006779	porphyrin-containing compound biosynthetic process	4	88	3e-05	0.00911265	TRINITY_DN150191_c2_g2;TRINITY_DN150191_c2_g3;TRINITY_DN150191_c2_g4;TRINITY_DN150191_c2_g5
GO:1901566	organonitrogen compound biosynthetic process	27	6063	4.1e-05	0.0120217	TRINITY_DN107704_c0_g1;TRINITY_DN112951_c0_g1;TRINITY_DN113114_c1_g1;TRINITY_DN115206_c0_g1;TRINITY_DN119409_c1_g1;TRINITY_DN123168_c2_g6;TRINITY_DN123168_c2_g7;TRINITY_DN124361_c2_g3;TRINITY_DN131831_c2_g2;TRINITY_DN135964_c7_g1;TRINITY_DN138645_c1_g1;TRINITY_DN142171_c5_g2;TRINITY_DN143281_c11_g3;TRINITY_DN143474_c2_g1;TRINITY_DN143474_c2_g2;TRINITY_DN143474_c2_g3;TRINITY_DN143474_c2_g4;TRINITY…
GO:0033014	tetrapyrrole biosynthetic process	4	96	4.2e-05	0.0120217	TRINITY_DN150191_c2_g2;TRINITY_DN150191_c2_g3;TRINITY_DN150191_c2_g4;TRINITY_DN150191_c2_g5
GO:0001676	long-chain fatty acid metabolic process	5	192	4.2e-05	0.0120217	TRINITY_DN125255_c2_g1;TRINITY_DN128099_c3_g1;TRINITY_DN128099_c3_g3;TRINITY_DN131085_c1_g7;TRINITY_DN142171_c5_g2
GO:0042168	heme metabolic process	4	97	4.3e-05	0.0120757	TRINITY_DN150191_c2_g2;TRINITY_DN150191_c2_g3;TRINITY_DN150191_c2_g4;TRINITY_DN150191_c2_g5
GO:0006915	apoptotic process	23	4717	4.4e-05	0.0121277	TRINITY_DN112951_c0_g1;TRINITY_DN122483_c6_g2;TRINITY_DN130093_c0_g2;TRINITY_DN130093_c0_g4;TRINITY_DN132583_c5_g1;TRINITY_DN137262_c2_g3;TRINITY_DN142188_c0_g1;TRINITY_DN143474_c2_g1;TRINITY_DN143474_c2_g2;TRINITY_DN143474_c2_g3;TRINITY_DN143474_c2_g4;TRINITY_DN147141_c1_g6;TRINITY_DN149151_c0_g1;TRINITY_DN150898_c0_g1;TRINITY_DN155031_c4_g2;TRINITY_DN155674_c1_g1;TRINITY_DN155674_c1_g4;TRINITY_…
GO:0048712	negative regulation of astrocyte differentiation	3	35	4.7e-05	0.0127191	TRINITY_DN149151_c0_g1;TRINITY_DN156513_c4_g1;TRINITY_DN156513_c4_g2
GO:0006790	sulfur compound metabolic process	10	1052	4.8e-05	0.0127577	TRINITY_DN122838_c0_g1;TRINITY_DN123168_c2_g6;TRINITY_DN123168_c2_g7;TRINITY_DN124361_c2_g3;TRINITY_DN133205_c1_g2;TRINITY_DN135964_c7_g1;TRINITY_DN142171_c5_g2;TRINITY_DN148299_c3_g1;TRINITY_DN157752_c9_g4;TRINITY_DN159506_c10_g1
GO:0006639	acylglycerol metabolic process	6	329	5.2e-05	0.0133704	TRINITY_DN118055_c8_g2;TRINITY_DN141273_c2_g3;TRINITY_DN144054_c1_g4;TRINITY_DN152145_c1_g1;TRINITY_DN152145_c1_g3;TRINITY_DN159506_c10_g1
GO:0000038	very long-chain fatty acid metabolic process	4	102	5.3e-05	0.0133704	TRINITY_DN131085_c1_g7;TRINITY_DN133112_c0_g3;TRINITY_DN142171_c5_g2;TRINITY_DN142171_c5_g6
GO:0040007	growth	17	2888	5.3e-05	0.0133704	TRINITY_DN122196_c0_g1;TRINITY_DN128492_c1_g2;TRINITY_DN130093_c0_g2;TRINITY_DN130093_c0_g4;TRINITY_DN132583_c5_g1;TRINITY_DN143474_c2_g1;TRINITY_DN143474_c2_g2;TRINITY_DN143474_c2_g3;TRINITY_DN143474_c2_g4;TRINITY_DN149151_c0_g1;TRINITY_DN149918_c1_g4;TRINITY_DN153194_c5_g1;TRINITY_DN155518_c4_g3;TRINITY_DN156513_c4_g1;TRINITY_DN157687_c9_g1;TRINITY_DN157687_c9_g4;TRINITY_DN159506_c10_g1
GO:0006638	neutral lipid metabolic process	6	331	5.4e-05	0.0133956	TRINITY_DN118055_c8_g2;TRINITY_DN141273_c2_g3;TRINITY_DN144054_c1_g4;TRINITY_DN152145_c1_g1;TRINITY_DN152145_c1_g3;TRINITY_DN159506_c10_g1
GO:0012501	programmed cell death	23	4783	5.5e-05	0.01342	TRINITY_DN112951_c0_g1;TRINITY_DN122483_c6_g2;TRINITY_DN130093_c0_g2;TRINITY_DN130093_c0_g4;TRINITY_DN132583_c5_g1;TRINITY_DN137262_c2_g3;TRINITY_DN142188_c0_g1;TRINITY_DN143474_c2_g1;TRINITY_DN143474_c2_g2;TRINITY_DN143474_c2_g3;TRINITY_DN143474_c2_g4;TRINITY_DN147141_c1_g6;TRINITY_DN149151_c0_g1;TRINITY_DN150898_c0_g1;TRINITY_DN155031_c4_g2;TRINITY_DN155674_c1_g1;TRINITY_DN155674_c1_g4;TRINITY_…
GO:0035264	multicellular organism growth	7	494	6e-05	0.0144039	TRINITY_DN143474_c2_g1;TRINITY_DN143474_c2_g2;TRINITY_DN143474_c2_g3;TRINITY_DN143474_c2_g4;TRINITY_DN149151_c0_g1;TRINITY_DN156513_c4_g1;TRINITY_DN159506_c10_g1
GO:0060711	labyrinthine layer development	4	108	6.6e-05	0.0155817	TRINITY_DN143474_c2_g1;TRINITY_DN143474_c2_g2;TRINITY_DN143474_c2_g3;TRINITY_DN143474_c2_g4
GO:0006796	phosphate-containing compound metabolic process	32	8076	6.7e-05	0.0155817	TRINITY_DN115206_c0_g1;TRINITY_DN118055_c8_g2;TRINITY_DN118882_c2_g1;TRINITY_DN119409_c1_g1;TRINITY_DN122483_c6_g2;TRINITY_DN122784_c1_g1;TRINITY_DN123853_c5_g1;TRINITY_DN124401_c0_g3;TRINITY_DN125255_c2_g1;TRINITY_DN128099_c3_g1;TRINITY_DN128099_c3_g3;TRINITY_DN131831_c2_g2;TRINITY_DN137126_c5_g5;TRINITY_DN141273_c2_g3;TRINITY_DN142188_c0_g1;TRINITY_DN144054_c1_g4;TRINITY_DN144560_c0_g2;TRINITY_…
GO:0001994	norepinephrine-epinephrine vasoconstriction involved in regulation of systemic arterial blood pressu...	2	7	8e-05	0.0177719	TRINITY_DN124401_c0_g3;TRINITY_DN149551_c1_g9
GO:0006489	dolichyl diphosphate biosynthetic process	2	7	8e-05	0.0177719	TRINITY_DN131831_c2_g2;TRINITY_DN158113_c8_g2
GO:0046465	dolichyl diphosphate metabolic process	2	7	8e-05	0.0177719	TRINITY_DN131831_c2_g2;TRINITY_DN158113_c8_g2
GO:0006778	porphyrin-containing compound metabolic process	4	116	8.7e-05	0.0190428	TRINITY_DN150191_c2_g2;TRINITY_DN150191_c2_g3;TRINITY_DN150191_c2_g4;TRINITY_DN150191_c2_g5
GO:0090207	regulation of triglyceride metabolic process	4	118	9.3e-05	0.020061	TRINITY_DN118055_c8_g2;TRINITY_DN141273_c2_g3;TRINITY_DN144054_c1_g4;TRINITY_DN159506_c10_g1
GO:1901564	organonitrogen compound metabolic process	56	18403	0.0001	0.0209634	TRINITY_DN107704_c0_g1;TRINITY_DN112951_c0_g1;TRINITY_DN113114_c1_g1;TRINITY_DN115206_c0_g1;TRINITY_DN118055_c8_g2;TRINITY_DN118882_c2_g1;TRINITY_DN119090_c0_g2;TRINITY_DN119409_c1_g1;TRINITY_DN121140_c0_g1;TRINITY_DN122196_c0_g1;TRINITY_DN122483_c6_g2;TRINITY_DN122838_c0_g1;TRINITY_DN123168_c2_g6;TRINITY_DN123168_c2_g7;TRINITY_DN123853_c5_g1;TRINITY_DN124361_c2_g3;TRINITY_DN124401_c0_g3;TRINITY_…																																				;TRINITY_DN149943_c2_g3	;TRINITY_DN150191_c2_g2	;TRINITY_DN150191_c2_g3	;TRINITY_DN150191_c2_g4	;TRINITY_DN150191_c2_g5	;TRINITY_DN150898_c0_g1	;TRINITY_DN151273_c4_g3	;TRINITY_DN151725_c3_g3
GO:0044275	cellular carbohydrate catabolic process	4	121	0.0001	0.0209634	TRINITY_DN119409_c1_g1;TRINITY_DN152145_c1_g1;TRINITY_DN152145_c1_g3;TRINITY_DN155664_c1_g2
GO:0008654	phospholipid biosynthetic process	7	543	0.00011	0.0227394	TRINITY_DN122784_c1_g1;TRINITY_DN125255_c2_g1;TRINITY_DN128099_c3_g1;TRINITY_DN128099_c3_g3;TRINITY_DN131831_c2_g2;TRINITY_DN158113_c8_g2;TRINITY_DN159506_c10_g1
GO:0034626	fatty acid elongation, polyunsaturated fatty acid	2	9	0.00014	0.0277835	TRINITY_DN142171_c5_g2;TRINITY_DN142171_c5_g6
GO:0008219	cell death	23	5092	0.00014	0.0277835	TRINITY_DN112951_c0_g1;TRINITY_DN122483_c6_g2;TRINITY_DN130093_c0_g2;TRINITY_DN130093_c0_g4;TRINITY_DN132583_c5_g1;TRINITY_DN137262_c2_g3;TRINITY_DN142188_c0_g1;TRINITY_DN143474_c2_g1;TRINITY_DN143474_c2_g2;TRINITY_DN143474_c2_g3;TRINITY_DN143474_c2_g4;TRINITY_DN147141_c1_g6;TRINITY_DN149151_c0_g1;TRINITY_DN150898_c0_g1;TRINITY_DN155031_c4_g2;TRINITY_DN155674_c1_g1;TRINITY_DN155674_c1_g4;TRINITY_…
GO:0006732	coenzyme metabolic process	10	1203	0.00014	0.0277835	TRINITY_DN119409_c1_g1;TRINITY_DN122838_c0_g1;TRINITY_DN133205_c1_g2;TRINITY_DN142171_c5_g2;TRINITY_DN142188_c0_g1;TRINITY_DN146036_c1_g2;TRINITY_DN149943_c2_g3;TRINITY_DN151725_c3_g3;TRINITY_DN155219_c6_g3;TRINITY_DN159506_c10_g1
GO:0021534	cell proliferation in hindbrain	3	53	0.00016	0.0305313	TRINITY_DN149151_c0_g1;TRINITY_DN156513_c4_g1;TRINITY_DN156513_c4_g2
GO:0021924	cell proliferation in external granule layer	3	53	0.00016	0.0305313	TRINITY_DN149151_c0_g1;TRINITY_DN156513_c4_g1;TRINITY_DN156513_c4_g2
GO:0021930	cerebellar granule cell precursor proliferation	3	53	0.00016	0.0305313	TRINITY_DN149151_c0_g1;TRINITY_DN156513_c4_g1;TRINITY_DN156513_c4_g2
GO:0019368	fatty acid elongation, unsaturated fatty acid	2	10	0.00017	0.031238	TRINITY_DN142171_c5_g2;TRINITY_DN142171_c5_g6
GO:0019563	glycerol catabolic process	2	10	0.00017	0.031238	TRINITY_DN152145_c1_g1;TRINITY_DN152145_c1_g3
GO:0034625	fatty acid elongation, monounsaturated fatty acid	2	10	0.00017	0.031238	TRINITY_DN142171_c5_g2;TRINITY_DN142171_c5_g6
GO:0060907	positive regulation of macrophage cytokine production	2	11	0.00021	0.0381176	TRINITY_DN153260_c1_g4;TRINITY_DN153260_c1_g5
GO:0044272	sulfur compound biosynthetic process	6	435	0.00024	0.0430381	TRINITY_DN122838_c0_g1;TRINITY_DN123168_c2_g6;TRINITY_DN123168_c2_g7;TRINITY_DN124361_c2_g3;TRINITY_DN135964_c7_g1;TRINITY_DN142171_c5_g2
GO:0043152	induction of bacterial agglutination	2	12	0.00025	0.0442976	TRINITY_DN153260_c1_g4;TRINITY_DN153260_c1_g5
GO:0033077	T cell differentiation in thymus	4	154	0.00026	0.0455275	TRINITY_DN143474_c2_g1;TRINITY_DN143474_c2_g2;TRINITY_DN143474_c2_g3;TRINITY_DN143474_c2_g4
GO:0055114	oxidation-reduction process	11	1554	0.00027	0.0467288	TRINITY_DN108401_c0_g1;TRINITY_DN118882_c2_g1;TRINITY_DN122483_c6_g2;TRINITY_DN128492_c1_g2;TRINITY_DN129834_c2_g2;TRINITY_DN131085_c1_g7;TRINITY_DN133112_c0_g3;TRINITY_DN144532_c0_g1;TRINITY_DN144560_c0_g2;TRINITY_DN155219_c6_g3;TRINITY_DN155664_c1_g2
Go biological process categories significantly enriched by down-regulated genes.
GO:0071357	cellular response to type I interferon	9	147	2.7e-12	4.01868e-08	TRINITY_DN113546_c1_g1;TRINITY_DN128912_c1_g1;TRINITY_DN133837_c2_g1;TRINITY_DN136989_c0_g1;TRINITY_DN145762_c0_g1;TRINITY_DN145762_c0_g4;TRINITY_DN149286_c1_g4;TRINITY_DN150215_c1_g3;TRINITY_DN159259_c9_g2
GO:0034340	response to type I interferon	9	163	6.9e-12	5.13498e-08	TRINITY_DN113546_c1_g1;TRINITY_DN128912_c1_g1;TRINITY_DN133837_c2_g1;TRINITY_DN136989_c0_g1;TRINITY_DN145762_c0_g1;TRINITY_DN145762_c0_g4;TRINITY_DN149286_c1_g4;TRINITY_DN150215_c1_g3;TRINITY_DN159259_c9_g2
GO:0060337	type I interferon signaling pathway	8	143	9.5e-11	2.9768e-07	TRINITY_DN128912_c1_g1;TRINITY_DN133837_c2_g1;TRINITY_DN136989_c0_g1;TRINITY_DN145762_c0_g1;TRINITY_DN145762_c0_g4;TRINITY_DN149286_c1_g4;TRINITY_DN150215_c1_g3;TRINITY_DN159259_c9_g2
GO:0051707	response to other organism	19	1845	1e-10	2.9768e-07	TRINITY_DN113546_c1_g1;TRINITY_DN124984_c0_g2;TRINITY_DN131220_c1_g1;TRINITY_DN133837_c2_g1;TRINITY_DN133837_c2_g2;TRINITY_DN144629_c2_g1;TRINITY_DN146558_c0_g1;TRINITY_DN147458_c5_g4;TRINITY_DN149286_c1_g4;TRINITY_DN150215_c1_g3;TRINITY_DN151671_c1_g4;TRINITY_DN153694_c0_g1;TRINITY_DN154952_c2_g1;TRINITY_DN154952_c2_g6;TRINITY_DN154952_c2_g7;TRINITY_DN154979_c0_g1;TRINITY_DN156387_c7_g2;TRINITY_…
GO:0043207	response to external biotic stimulus	19	1847	1e-10	2.9768e-07	TRINITY_DN113546_c1_g1;TRINITY_DN124984_c0_g2;TRINITY_DN131220_c1_g1;TRINITY_DN133837_c2_g1;TRINITY_DN133837_c2_g2;TRINITY_DN144629_c2_g1;TRINITY_DN146558_c0_g1;TRINITY_DN147458_c5_g4;TRINITY_DN149286_c1_g4;TRINITY_DN150215_c1_g3;TRINITY_DN151671_c1_g4;TRINITY_DN153694_c0_g1;TRINITY_DN154952_c2_g1;TRINITY_DN154952_c2_g6;TRINITY_DN154952_c2_g7;TRINITY_DN154979_c0_g1;TRINITY_DN156387_c7_g2;TRINITY_…
GO:0006952	defense response	24	3167	1.3e-10	3.22487e-07	TRINITY_DN113546_c1_g1;TRINITY_DN118204_c0_g1;TRINITY_DN124984_c0_g2;TRINITY_DN128912_c1_g1;TRINITY_DN131220_c1_g1;TRINITY_DN133837_c2_g1;TRINITY_DN133837_c2_g2;TRINITY_DN136989_c0_g1;TRINITY_DN141575_c1_g1;TRINITY_DN141575_c1_g5;TRINITY_DN144629_c2_g1;TRINITY_DN145762_c0_g1;TRINITY_DN145762_c0_g4;TRINITY_DN146558_c0_g1;TRINITY_DN147458_c5_g4;TRINITY_DN147575_c0_g1;TRINITY_DN149286_c1_g4;TRINITY_…
GO:0034097	response to cytokine	17	1461	1.7e-10	3.3489e-07	TRINITY_DN113546_c1_g1;TRINITY_DN118204_c0_g1;TRINITY_DN124984_c0_g2;TRINITY_DN128912_c1_g1;TRINITY_DN133837_c2_g1;TRINITY_DN136344_c1_g4;TRINITY_DN136989_c0_g1;TRINITY_DN145762_c0_g1;TRINITY_DN145762_c0_g4;TRINITY_DN146558_c0_g1;TRINITY_DN147458_c5_g4;TRINITY_DN147622_c1_g1;TRINITY_DN149286_c1_g4;TRINITY_DN150215_c1_g3;TRINITY_DN153694_c0_g1;TRINITY_DN154979_c0_g1;TRINITY_DN159259_c9_g2
GO:0009607	response to biotic stimulus	19	1908	1.8e-10	3.3489e-07	TRINITY_DN113546_c1_g1;TRINITY_DN124984_c0_g2;TRINITY_DN131220_c1_g1;TRINITY_DN133837_c2_g1;TRINITY_DN133837_c2_g2;TRINITY_DN144629_c2_g1;TRINITY_DN146558_c0_g1;TRINITY_DN147458_c5_g4;TRINITY_DN149286_c1_g4;TRINITY_DN150215_c1_g3;TRINITY_DN151671_c1_g4;TRINITY_DN153694_c0_g1;TRINITY_DN154952_c2_g1;TRINITY_DN154952_c2_g6;TRINITY_DN154952_c2_g7;TRINITY_DN154979_c0_g1;TRINITY_DN156387_c7_g2;TRINITY_…
GO:0009605	response to external stimulus	31	5496	2.2e-10	3.63831e-07	TRINITY_DN113546_c1_g1;TRINITY_DN118204_c0_g1;TRINITY_DN124984_c0_g2;TRINITY_DN131220_c1_g1;TRINITY_DN133837_c2_g1;TRINITY_DN133837_c2_g2;TRINITY_DN136344_c1_g4;TRINITY_DN139384_c3_g2;TRINITY_DN141373_c2_g1;TRINITY_DN141373_c2_g2;TRINITY_DN141373_c2_g3;TRINITY_DN141575_c1_g1;TRINITY_DN141575_c1_g5;TRINITY_DN144266_c4_g2;TRINITY_DN144629_c2_g1;TRINITY_DN146558_c0_g1;TRINITY_DN147458_c5_g4;TRINITY_…
GO:0019221	cytokine-mediated signaling pathway	13	804	6e-10	8.52447e-07	TRINITY_DN118204_c0_g1;TRINITY_DN124984_c0_g2;TRINITY_DN128912_c1_g1;TRINITY_DN133837_c2_g1;TRINITY_DN136989_c0_g1;TRINITY_DN145762_c0_g1;TRINITY_DN145762_c0_g4;TRINITY_DN146558_c0_g1;TRINITY_DN147458_c5_g4;TRINITY_DN147622_c1_g1;TRINITY_DN149286_c1_g4;TRINITY_DN150215_c1_g3;TRINITY_DN159259_c9_g2
GO:0045087	innate immune response	17	1591	6.3e-10	8.52447e-07	TRINITY_DN113546_c1_g1;TRINITY_DN118204_c0_g1;TRINITY_DN128912_c1_g1;TRINITY_DN133837_c2_g1;TRINITY_DN133837_c2_g2;TRINITY_DN136989_c0_g1;TRINITY_DN144629_c2_g1;TRINITY_DN145762_c0_g1;TRINITY_DN145762_c0_g4;TRINITY_DN146558_c0_g1;TRINITY_DN149286_c1_g4;TRINITY_DN150215_c1_g3;TRINITY_DN151671_c1_g4;TRINITY_DN153694_c0_g1;TRINITY_DN154979_c0_g1;TRINITY_DN159259_c9_g2;TRINITY_DN159422_c7_g1
GO:0071345	cellular response to cytokine stimulus	15	1221	1.1e-09	1.36437e-06	TRINITY_DN113546_c1_g1;TRINITY_DN118204_c0_g1;TRINITY_DN124984_c0_g2;TRINITY_DN128912_c1_g1;TRINITY_DN133837_c2_g1;TRINITY_DN136989_c0_g1;TRINITY_DN145762_c0_g1;TRINITY_DN145762_c0_g4;TRINITY_DN146558_c0_g1;TRINITY_DN147458_c5_g4;TRINITY_DN147622_c1_g1;TRINITY_DN149286_c1_g4;TRINITY_DN150215_c1_g3;TRINITY_DN154979_c0_g1;TRINITY_DN159259_c9_g2
GO:0006950	response to stress	40	9947	5.2e-09	5.9536e-06	TRINITY_DN113546_c1_g1;TRINITY_DN118204_c0_g1;TRINITY_DN124984_c0_g2;TRINITY_DN128912_c1_g1;TRINITY_DN129515_c1_g1;TRINITY_DN131220_c1_g1;TRINITY_DN133837_c2_g1;TRINITY_DN133837_c2_g2;TRINITY_DN136344_c1_g4;TRINITY_DN136989_c0_g1;TRINITY_DN139384_c3_g2;TRINITY_DN139504_c2_g2;TRINITY_DN141373_c2_g1;TRINITY_DN141373_c2_g2;TRINITY_DN141373_c2_g3;TRINITY_DN141575_c1_g1;TRINITY_DN141575_c1_g5;TRINITY_…																																				;TRINITY_DN159312_c5_g2	;TRINITY_DN159312_c5_g4	;TRINITY_DN159422_c7_g1	;TRINITY_DN159574_c3_g1
GO:0051607	defense response to virus	11	675	1.3e-08	1.20932e-05	TRINITY_DN113546_c1_g1;TRINITY_DN124984_c0_g2;TRINITY_DN131220_c1_g1;TRINITY_DN133837_c2_g1;TRINITY_DN133837_c2_g2;TRINITY_DN146558_c0_g1;TRINITY_DN147458_c5_g4;TRINITY_DN149286_c1_g4;TRINITY_DN150215_c1_g3;TRINITY_DN151671_c1_g4;TRINITY_DN159259_c9_g2
GO:0045071	negative regulation of viral genome replication	6	97	1.3e-08	1.20932e-05	TRINITY_DN133837_c2_g1;TRINITY_DN133837_c2_g2;TRINITY_DN149286_c1_g4;TRINITY_DN150215_c1_g3;TRINITY_DN151671_c1_g4;TRINITY_DN159259_c9_g2
GO:0006955	immune response	21	3064	1.3e-08	1.20932e-05	TRINITY_DN113546_c1_g1;TRINITY_DN118204_c0_g1;TRINITY_DN124984_c0_g2;TRINITY_DN128912_c1_g1;TRINITY_DN133837_c2_g1;TRINITY_DN133837_c2_g2;TRINITY_DN136989_c0_g1;TRINITY_DN143870_c5_g3;TRINITY_DN144266_c4_g2;TRINITY_DN144629_c2_g1;TRINITY_DN145762_c0_g1;TRINITY_DN145762_c0_g4;TRINITY_DN146558_c0_g1;TRINITY_DN147458_c5_g4;TRINITY_DN149286_c1_g4;TRINITY_DN150215_c1_g3;TRINITY_DN151671_c1_g4;TRINITY_…
GO:0098542	defense response to other organism	13	1066	1.7e-08	1.4884e-05	TRINITY_DN113546_c1_g1;TRINITY_DN124984_c0_g2;TRINITY_DN131220_c1_g1;TRINITY_DN133837_c2_g1;TRINITY_DN133837_c2_g2;TRINITY_DN146558_c0_g1;TRINITY_DN147458_c5_g4;TRINITY_DN149286_c1_g4;TRINITY_DN150215_c1_g3;TRINITY_DN151671_c1_g4;TRINITY_DN154979_c0_g1;TRINITY_DN158976_c4_g2;TRINITY_DN159259_c9_g2
GO:0048511	rhythmic process	11	718	2.4e-08	1.98453e-05	TRINITY_DN123771_c1_g5;TRINITY_DN124342_c0_g2;TRINITY_DN141575_c1_g1;TRINITY_DN141575_c1_g5;TRINITY_DN144266_c4_g2;TRINITY_DN144629_c2_g1;TRINITY_DN154339_c6_g4;TRINITY_DN154952_c2_g1;TRINITY_DN154952_c2_g6;TRINITY_DN154952_c2_g7;TRINITY_DN159170_c5_g4
GO:0006094	gluconeogenesis	7	219	7.1e-08	5.56192e-05	TRINITY_DN120109_c0_g1;TRINITY_DN136344_c1_g4;TRINITY_DN141373_c2_g1;TRINITY_DN141373_c2_g2;TRINITY_DN141373_c2_g3;TRINITY_DN141373_c2_g4;TRINITY_DN144629_c2_g1
GO:0046108	uridine metabolic process	3	6	7.9e-08	5.59922e-05	TRINITY_DN150265_c1_g3;TRINITY_DN150265_c1_g4;TRINITY_DN150265_c1_g6
GO:0046327	glycerol biosynthetic process from pyruvate	3	6	7.9e-08	5.59922e-05	TRINITY_DN141373_c2_g1;TRINITY_DN141373_c2_g2;TRINITY_DN141373_c2_g3
GO:0010033	response to organic substance	30	6650	8.4e-08	5.64352e-05	TRINITY_DN113546_c1_g1;TRINITY_DN118204_c0_g1;TRINITY_DN124984_c0_g2;TRINITY_DN128912_c1_g1;TRINITY_DN133837_c2_g1;TRINITY_DN136344_c1_g4;TRINITY_DN136989_c0_g1;TRINITY_DN141373_c2_g1;TRINITY_DN141373_c2_g2;TRINITY_DN141373_c2_g3;TRINITY_DN144266_c4_g2;TRINITY_DN144629_c2_g1;TRINITY_DN145762_c0_g1;TRINITY_DN145762_c0_g4;TRINITY_DN146558_c0_g1;TRINITY_DN147458_c5_g4;TRINITY_DN147622_c1_g1;TRINITY_…
GO:0030322	stabilization of membrane potential	4	26	9e-08	5.64352e-05	TRINITY_DN138204_c1_g1;TRINITY_DN138204_c1_g2;TRINITY_DN153456_c0_g1;TRINITY_DN153650_c7_g3
GO:0019319	hexose biosynthetic process	7	227	9.1e-08	5.64352e-05	TRINITY_DN120109_c0_g1;TRINITY_DN136344_c1_g4;TRINITY_DN141373_c2_g1;TRINITY_DN141373_c2_g2;TRINITY_DN141373_c2_g3;TRINITY_DN141373_c2_g4;TRINITY_DN144629_c2_g1
GO:0009615	response to virus	11	836	1.1e-07	6.54896e-05	TRINITY_DN113546_c1_g1;TRINITY_DN124984_c0_g2;TRINITY_DN131220_c1_g1;TRINITY_DN133837_c2_g1;TRINITY_DN133837_c2_g2;TRINITY_DN146558_c0_g1;TRINITY_DN147458_c5_g4;TRINITY_DN149286_c1_g4;TRINITY_DN150215_c1_g3;TRINITY_DN151671_c1_g4;TRINITY_DN159259_c9_g2
GO:0046364	monosaccharide biosynthetic process	7	244	1.5e-07	8.26889e-05	TRINITY_DN120109_c0_g1;TRINITY_DN136344_c1_g4;TRINITY_DN141373_c2_g1;TRINITY_DN141373_c2_g2;TRINITY_DN141373_c2_g3;TRINITY_DN141373_c2_g4;TRINITY_DN144629_c2_g1
GO:0042221	response to chemical	36	9371	1.5e-07	8.26889e-05	TRINITY_DN113546_c1_g1;TRINITY_DN118204_c0_g1;TRINITY_DN124984_c0_g2;TRINITY_DN128912_c1_g1;TRINITY_DN133837_c2_g1;TRINITY_DN136344_c1_g4;TRINITY_DN136989_c0_g1;TRINITY_DN141373_c2_g1;TRINITY_DN141373_c2_g2;TRINITY_DN141373_c2_g3;TRINITY_DN143870_c5_g3;TRINITY_DN144266_c4_g2;TRINITY_DN144629_c2_g1;TRINITY_DN145762_c0_g1;TRINITY_DN145762_c0_g4;TRINITY_DN146558_c0_g1;TRINITY_DN147458_c5_g4;TRINITY_…
GO:1903901	negative regulation of viral life cycle	6	149	1.6e-07	8.50514e-05	TRINITY_DN133837_c2_g1;TRINITY_DN133837_c2_g2;TRINITY_DN149286_c1_g4;TRINITY_DN150215_c1_g3;TRINITY_DN151671_c1_g4;TRINITY_DN159259_c9_g2
GO:0048525	negative regulation of viral process	6	175	4.2e-07	0.000215561	TRINITY_DN133837_c2_g1;TRINITY_DN133837_c2_g2;TRINITY_DN149286_c1_g4;TRINITY_DN150215_c1_g3;TRINITY_DN151671_c1_g4;TRINITY_DN159259_c9_g2
GO:0019442	tryptophan catabolic process to acetyl-CoA	3	10	4.7e-07	0.000218609	TRINITY_DN155740_c8_g1;TRINITY_DN155740_c8_g2;TRINITY_DN155740_c8_g4
GO:0051365	cellular response to potassium ion starvation	3	10	4.7e-07	0.000218609	TRINITY_DN141373_c2_g1;TRINITY_DN141373_c2_g2;TRINITY_DN141373_c2_g3
GO:0061402	positive regulation of transcription from RNA polymerase II promoter in response to acidic pH	3	10	4.7e-07	0.000218609	TRINITY_DN141373_c2_g1;TRINITY_DN141373_c2_g2;TRINITY_DN141373_c2_g3
GO:0045069	regulation of viral genome replication	6	184	5.7e-07	0.000257087	TRINITY_DN133837_c2_g1;TRINITY_DN133837_c2_g2;TRINITY_DN149286_c1_g4;TRINITY_DN150215_c1_g3;TRINITY_DN151671_c1_g4;TRINITY_DN159259_c9_g2
GO:0002252	immune effector process	14	1759	8.4e-07	0.000367722	TRINITY_DN113546_c1_g1;TRINITY_DN124984_c0_g2;TRINITY_DN131220_c1_g1;TRINITY_DN133837_c2_g1;TRINITY_DN133837_c2_g2;TRINITY_DN144266_c4_g2;TRINITY_DN145762_c0_g1;TRINITY_DN145762_c0_g4;TRINITY_DN146558_c0_g1;TRINITY_DN147458_c5_g4;TRINITY_DN149286_c1_g4;TRINITY_DN150215_c1_g3;TRINITY_DN151671_c1_g4;TRINITY_DN159259_c9_g2
GO:0007623	circadian rhythm	8	474	1e-06	0.000425257	TRINITY_DN124342_c0_g2;TRINITY_DN141575_c1_g1;TRINITY_DN141575_c1_g5;TRINITY_DN144629_c2_g1;TRINITY_DN154952_c2_g1;TRINITY_DN154952_c2_g6;TRINITY_DN154952_c2_g7;TRINITY_DN159170_c5_g4
GO:0006114	glycerol biosynthetic process	3	13	1.1e-06	0.000454789	TRINITY_DN141373_c2_g1;TRINITY_DN141373_c2_g2;TRINITY_DN141373_c2_g3
GO:0010138	pyrimidine ribonucleotide salvage	3	14	1.4e-06	0.000534297	TRINITY_DN150265_c1_g3;TRINITY_DN150265_c1_g4;TRINITY_DN150265_c1_g6
GO:0032262	pyrimidine nucleotide salvage	3	14	1.4e-06	0.000534297	TRINITY_DN150265_c1_g3;TRINITY_DN150265_c1_g4;TRINITY_DN150265_c1_g6
GO:0044206	UMP salvage	3	14	1.4e-06	0.000534297	TRINITY_DN150265_c1_g3;TRINITY_DN150265_c1_g4;TRINITY_DN150265_c1_g6
GO:0034121	regulation of toll-like receptor signaling pathway	5	120	1.6e-06	0.00059536	TRINITY_DN144629_c2_g1;TRINITY_DN145762_c0_g1;TRINITY_DN145762_c0_g4;TRINITY_DN151671_c1_g4;TRINITY_DN159422_c7_g1
GO:0019079	viral genome replication	6	231	2.1e-06	0.000762351	TRINITY_DN133837_c2_g1;TRINITY_DN133837_c2_g2;TRINITY_DN149286_c1_g4;TRINITY_DN150215_c1_g3;TRINITY_DN151671_c1_g4;TRINITY_DN159259_c9_g2
GO:0019401	alditol biosynthetic process	3	16	2.2e-06	0.000779638	TRINITY_DN141373_c2_g1;TRINITY_DN141373_c2_g2;TRINITY_DN141373_c2_g3
GO:0002224	toll-like receptor signaling pathway	6	235	2.3e-06	0.000796121	TRINITY_DN144629_c2_g1;TRINITY_DN145762_c0_g1;TRINITY_DN145762_c0_g4;TRINITY_DN151671_c1_g4;TRINITY_DN153694_c0_g1;TRINITY_DN159422_c7_g1
GO:1901303	negative regulation of cargo loading into COPII-coated vesicle	2	2	2.5e-06	0.000845682	TRINITY_DN144796_c3_g3;TRINITY_DN144796_c3_g5
GO:0016051	carbohydrate biosynthetic process	8	543	2.8e-06	0.000926116	TRINITY_DN120109_c0_g1;TRINITY_DN136344_c1_g4;TRINITY_DN141373_c2_g1;TRINITY_DN141373_c2_g2;TRINITY_DN141373_c2_g3;TRINITY_DN141373_c2_g4;TRINITY_DN144629_c2_g1;TRINITY_DN152999_c2_g1
GO:0031347	regulation of defense response	12	1424	3.1e-06	0.00100305	TRINITY_DN113546_c1_g1;TRINITY_DN118204_c0_g1;TRINITY_DN136989_c0_g1;TRINITY_DN141575_c1_g1;TRINITY_DN141575_c1_g5;TRINITY_DN144629_c2_g1;TRINITY_DN145762_c0_g1;TRINITY_DN145762_c0_g4;TRINITY_DN149286_c1_g4;TRINITY_DN151671_c1_g4;TRINITY_DN153694_c0_g1;TRINITY_DN159422_c7_g1
GO:0046165	alcohol biosynthetic process	6	256	3.8e-06	0.00120339	TRINITY_DN141373_c2_g1;TRINITY_DN141373_c2_g2;TRINITY_DN141373_c2_g3;TRINITY_DN144796_c3_g3;TRINITY_DN144796_c3_g5;TRINITY_DN159170_c5_g2
GO:0009991	response to extracellular stimulus	11	1208	3.9e-06	0.00120933	TRINITY_DN136344_c1_g4;TRINITY_DN139384_c3_g2;TRINITY_DN141373_c2_g1;TRINITY_DN141373_c2_g2;TRINITY_DN141373_c2_g3;TRINITY_DN144266_c4_g2;TRINITY_DN154952_c2_g1;TRINITY_DN154952_c2_g6;TRINITY_DN154952_c2_g7;TRINITY_DN158570_c5_g1;TRINITY_DN92535_c0_g1
GO:0002376	immune system process	25	5875	4.1e-06	0.0012454	TRINITY_DN113546_c1_g1;TRINITY_DN118204_c0_g1;TRINITY_DN124984_c0_g2;TRINITY_DN128912_c1_g1;TRINITY_DN131220_c1_g1;TRINITY_DN133837_c2_g1;TRINITY_DN133837_c2_g2;TRINITY_DN136989_c0_g1;TRINITY_DN143870_c5_g3;TRINITY_DN144266_c4_g2;TRINITY_DN144629_c2_g1;TRINITY_DN145762_c0_g1;TRINITY_DN145762_c0_g4;TRINITY_DN146558_c0_g1;TRINITY_DN146563_c1_g2;TRINITY_DN147458_c5_g4;TRINITY_DN148702_c1_g2;TRINITY_…
GO:0042752	regulation of circadian rhythm	6	264	4.6e-06	0.00136933	TRINITY_DN141575_c1_g1;TRINITY_DN141575_c1_g5;TRINITY_DN144629_c2_g1;TRINITY_DN154952_c2_g1;TRINITY_DN154952_c2_g6;TRINITY_DN154952_c2_g7
GO:0045598	regulation of fat cell differentiation	6	275	5.8e-06	0.00169269	TRINITY_DN144629_c2_g1;TRINITY_DN144796_c3_g3;TRINITY_DN144796_c3_g5;TRINITY_DN154952_c2_g1;TRINITY_DN154952_c2_g6;TRINITY_DN154952_c2_g7
GO:0080134	regulation of response to stress	17	3038	6.2e-06	0.00177463	TRINITY_DN113546_c1_g1;TRINITY_DN118204_c0_g1;TRINITY_DN136989_c0_g1;TRINITY_DN139504_c2_g2;TRINITY_DN141575_c1_g1;TRINITY_DN141575_c1_g5;TRINITY_DN144266_c4_g2;TRINITY_DN144629_c2_g1;TRINITY_DN145762_c0_g1;TRINITY_DN145762_c0_g4;TRINITY_DN149286_c1_g4;TRINITY_DN151671_c1_g4;TRINITY_DN153694_c0_g1;TRINITY_DN159312_c5_g2;TRINITY_DN159312_c5_g4;TRINITY_DN159422_c7_g1;TRINITY_DN159574_c3_g1
GO:0009056	catabolic process	27	6869	6.6e-06	0.00185348	TRINITY_DN129515_c1_g1;TRINITY_DN130012_c0_g3;TRINITY_DN136344_c1_g4;TRINITY_DN136989_c0_g1;TRINITY_DN144266_c4_g2;TRINITY_DN144266_c4_g3;TRINITY_DN144629_c2_g1;TRINITY_DN146558_c0_g1;TRINITY_DN148969_c3_g2;TRINITY_DN149212_c0_g1;TRINITY_DN149212_c0_g2;TRINITY_DN150265_c1_g3;TRINITY_DN150265_c1_g4;TRINITY_DN150265_c1_g6;TRINITY_DN154952_c2_g1;TRINITY_DN154952_c2_g6;TRINITY_DN154952_c2_g7;TRINITY_…
GO:0009617	response to bacterium	10	1050	7.5e-06	0.00201997	TRINITY_DN124984_c0_g2;TRINITY_DN144629_c2_g1;TRINITY_DN147458_c5_g4;TRINITY_DN153694_c0_g1;TRINITY_DN154952_c2_g1;TRINITY_DN154952_c2_g6;TRINITY_DN154952_c2_g7;TRINITY_DN154979_c0_g1;TRINITY_DN156387_c7_g2;TRINITY_DN158976_c4_g2
GO:0036290	protein trans-autophosphorylation	2	3	7.6e-06	0.00201997	TRINITY_DN159312_c5_g2;TRINITY_DN159312_c5_g4
GO:1990579	peptidyl-serine trans-autophosphorylation	2	3	7.6e-06	0.00201997	TRINITY_DN159312_c5_g2;TRINITY_DN159312_c5_g4
GO:0019441	tryptophan catabolic process to kynurenine	3	24	7.9e-06	0.00206287	TRINITY_DN155740_c8_g1;TRINITY_DN155740_c8_g2;TRINITY_DN155740_c8_g4
GO:0010628	positive regulation of gene expression	20	4171	8.4e-06	0.00211908	TRINITY_DN141373_c2_g1;TRINITY_DN141373_c2_g2;TRINITY_DN141373_c2_g3;TRINITY_DN141575_c1_g1;TRINITY_DN141575_c1_g5;TRINITY_DN144266_c4_g2;TRINITY_DN144266_c4_g3;TRINITY_DN144629_c2_g1;TRINITY_DN144796_c3_g3;TRINITY_DN144796_c3_g5;TRINITY_DN145762_c0_g1;TRINITY_DN145762_c0_g4;TRINITY_DN154339_c6_g4;TRINITY_DN154952_c2_g1;TRINITY_DN154952_c2_g6;TRINITY_DN154952_c2_g7;TRINITY_DN159170_c5_g4;TRINITY_…
GO:0044281	small molecule metabolic process	26	6536	8.4e-06	0.00211908	TRINITY_DN120109_c0_g1;TRINITY_DN124984_c0_g2;TRINITY_DN125648_c1_g2;TRINITY_DN129515_c1_g1;TRINITY_DN130012_c0_g3;TRINITY_DN133942_c1_g1;TRINITY_DN136344_c1_g4;TRINITY_DN141373_c2_g1;TRINITY_DN141373_c2_g2;TRINITY_DN141373_c2_g3;TRINITY_DN141373_c2_g4;TRINITY_DN144266_c4_g3;TRINITY_DN144629_c2_g1;TRINITY_DN144796_c3_g3;TRINITY_DN144796_c3_g5;TRINITY_DN147458_c5_g4;TRINITY_DN150265_c1_g3;TRINITY_…
GO:1901575	organic substance catabolic process	23	5347	9.2e-06	0.0022692	TRINITY_DN130012_c0_g3;TRINITY_DN136344_c1_g4;TRINITY_DN136989_c0_g1;TRINITY_DN144266_c4_g2;TRINITY_DN144629_c2_g1;TRINITY_DN148969_c3_g2;TRINITY_DN149212_c0_g1;TRINITY_DN149212_c0_g2;TRINITY_DN150265_c1_g3;TRINITY_DN150265_c1_g4;TRINITY_DN150265_c1_g6;TRINITY_DN154952_c2_g1;TRINITY_DN154952_c2_g6;TRINITY_DN154952_c2_g7;TRINITY_DN155740_c8_g1;TRINITY_DN155740_c8_g2;TRINITY_DN155740_c8_g4;TRINITY_…
GO:1903900	regulation of viral life cycle	6	299	9.3e-06	0.0022692	TRINITY_DN133837_c2_g1;TRINITY_DN133837_c2_g2;TRINITY_DN149286_c1_g4;TRINITY_DN150215_c1_g3;TRINITY_DN151671_c1_g4;TRINITY_DN159259_c9_g2
GO:0043097	pyrimidine nucleoside salvage	3	26	1e-05	0.00240065	TRINITY_DN150265_c1_g3;TRINITY_DN150265_c1_g4;TRINITY_DN150265_c1_g6
GO:0043901	negative regulation of multi-organism process	6	309	1.1e-05	0.00255819	TRINITY_DN133837_c2_g1;TRINITY_DN133837_c2_g2;TRINITY_DN149286_c1_g4;TRINITY_DN150215_c1_g3;TRINITY_DN151671_c1_g4;TRINITY_DN159259_c9_g2
GO:0008655	pyrimidine-containing compound salvage	3	27	1.1e-05	0.00255819	TRINITY_DN150265_c1_g3;TRINITY_DN150265_c1_g4;TRINITY_DN150265_c1_g6
GO:0032496	response to lipopolysaccharide	8	671	1.3e-05	0.0029768	TRINITY_DN124984_c0_g2;TRINITY_DN144629_c2_g1;TRINITY_DN147458_c5_g4;TRINITY_DN153694_c0_g1;TRINITY_DN154952_c2_g1;TRINITY_DN154952_c2_g6;TRINITY_DN154952_c2_g7;TRINITY_DN156387_c7_g2
GO:0002221	pattern recognition receptor signaling pathway	6	321	1.4e-05	0.00315721	TRINITY_DN144629_c2_g1;TRINITY_DN145762_c0_g1;TRINITY_DN145762_c0_g4;TRINITY_DN151671_c1_g4;TRINITY_DN153694_c0_g1;TRINITY_DN159422_c7_g1
GO:0034124	regulation of MyD88-dependent toll-like receptor signaling pathway	2	4	1.5e-05	0.00328324	TRINITY_DN145762_c0_g1;TRINITY_DN145762_c0_g4
GO:1990379	lipid transport across blood brain barrier	2	4	1.5e-05	0.00328324	TRINITY_DN146350_c2_g2;TRINITY_DN146350_c2_g3
GO:0006222	UMP biosynthetic process	3	30	1.6e-05	0.00330756	TRINITY_DN150265_c1_g3;TRINITY_DN150265_c1_g4;TRINITY_DN150265_c1_g6
GO:0009173	pyrimidine ribonucleoside monophosphate metabolic process	3	30	1.6e-05	0.00330756	TRINITY_DN150265_c1_g3;TRINITY_DN150265_c1_g4;TRINITY_DN150265_c1_g6
GO:0009174	pyrimidine ribonucleoside monophosphate biosynthetic process	3	30	1.6e-05	0.00330756	TRINITY_DN150265_c1_g3;TRINITY_DN150265_c1_g4;TRINITY_DN150265_c1_g6
GO:0046049	UMP metabolic process	3	30	1.6e-05	0.00330756	TRINITY_DN150265_c1_g3;TRINITY_DN150265_c1_g4;TRINITY_DN150265_c1_g6
GO:1901617	organic hydroxy compound biosynthetic process	7	500	1.7e-05	0.00346614	TRINITY_DN141373_c2_g1;TRINITY_DN141373_c2_g2;TRINITY_DN141373_c2_g3;TRINITY_DN144629_c2_g1;TRINITY_DN144796_c3_g3;TRINITY_DN144796_c3_g5;TRINITY_DN159170_c5_g2
GO:0000290	deadenylation-dependent decapping of nuclear-transcribed mRNA	3	32	1.9e-05	0.00377061	TRINITY_DN154952_c2_g1;TRINITY_DN154952_c2_g6;TRINITY_DN154952_c2_g7
GO:0046700	heterocycle catabolic process	11	1432	1.9e-05	0.00377061	TRINITY_DN136344_c1_g4;TRINITY_DN150265_c1_g3;TRINITY_DN150265_c1_g4;TRINITY_DN150265_c1_g6;TRINITY_DN154952_c2_g1;TRINITY_DN154952_c2_g6;TRINITY_DN154952_c2_g7;TRINITY_DN155740_c8_g1;TRINITY_DN155740_c8_g2;TRINITY_DN155740_c8_g4;TRINITY_DN159312_c5_g4
GO:0044270	cellular nitrogen compound catabolic process	11	1436	2e-05	0.00386597	TRINITY_DN136344_c1_g4;TRINITY_DN150265_c1_g3;TRINITY_DN150265_c1_g4;TRINITY_DN150265_c1_g6;TRINITY_DN154952_c2_g1;TRINITY_DN154952_c2_g6;TRINITY_DN154952_c2_g7;TRINITY_DN155740_c8_g1;TRINITY_DN155740_c8_g2;TRINITY_DN155740_c8_g4;TRINITY_DN159312_c5_g4
GO:0051704	multi-organism process	22	5204	2e-05	0.00386597	TRINITY_DN113546_c1_g1;TRINITY_DN124984_c0_g2;TRINITY_DN131220_c1_g1;TRINITY_DN133837_c2_g1;TRINITY_DN133837_c2_g2;TRINITY_DN139384_c3_g2;TRINITY_DN144629_c2_g1;TRINITY_DN146558_c0_g1;TRINITY_DN147458_c5_g4;TRINITY_DN149286_c1_g4;TRINITY_DN149893_c0_g1;TRINITY_DN150215_c1_g3;TRINITY_DN151671_c1_g4;TRINITY_DN153694_c0_g1;TRINITY_DN154952_c2_g1;TRINITY_DN154952_c2_g6;TRINITY_DN154952_c2_g7;TRINITY_…
GO:0006221	pyrimidine nucleotide biosynthetic process	4	99	2.1e-05	0.00395651	TRINITY_DN150265_c1_g3;TRINITY_DN150265_c1_g4;TRINITY_DN150265_c1_g6;TRINITY_DN156387_c7_g2
GO:0002237	response to molecule of bacterial origin	8	715	2.1e-05	0.00395651	TRINITY_DN124984_c0_g2;TRINITY_DN144629_c2_g1;TRINITY_DN147458_c5_g4;TRINITY_DN153694_c0_g1;TRINITY_DN154952_c2_g1;TRINITY_DN154952_c2_g6;TRINITY_DN154952_c2_g7;TRINITY_DN156387_c7_g2
GO:0044248	cellular catabolic process	24	6047	2.2e-05	0.0040931	TRINITY_DN129515_c1_g1;TRINITY_DN130012_c0_g3;TRINITY_DN136344_c1_g4;TRINITY_DN136989_c0_g1;TRINITY_DN144266_c4_g2;TRINITY_DN144266_c4_g3;TRINITY_DN144629_c2_g1;TRINITY_DN146558_c0_g1;TRINITY_DN148969_c3_g2;TRINITY_DN150265_c1_g3;TRINITY_DN150265_c1_g4;TRINITY_DN150265_c1_g6;TRINITY_DN154952_c2_g1;TRINITY_DN154952_c2_g6;TRINITY_DN154952_c2_g7;TRINITY_DN155740_c8_g1;TRINITY_DN155740_c8_g2;TRINITY_…
GO:0046173	polyol biosynthetic process	4	103	2.4e-05	0.00441007	TRINITY_DN141373_c2_g1;TRINITY_DN141373_c2_g2;TRINITY_DN141373_c2_g3;TRINITY_DN159170_c5_g2
GO:0044283	small molecule biosynthetic process	13	2102	3.1e-05	0.00555908	TRINITY_DN120109_c0_g1;TRINITY_DN136344_c1_g4;TRINITY_DN141373_c2_g1;TRINITY_DN141373_c2_g2;TRINITY_DN141373_c2_g3;TRINITY_DN141373_c2_g4;TRINITY_DN144629_c2_g1;TRINITY_DN144796_c3_g3;TRINITY_DN144796_c3_g5;TRINITY_DN150265_c1_g3;TRINITY_DN150265_c1_g4;TRINITY_DN150265_c1_g6;TRINITY_DN159170_c5_g2
GO:0019439	aromatic compound catabolic process	11	1512	3.1e-05	0.00555908	TRINITY_DN136344_c1_g4;TRINITY_DN150265_c1_g3;TRINITY_DN150265_c1_g4;TRINITY_DN150265_c1_g6;TRINITY_DN154952_c2_g1;TRINITY_DN154952_c2_g6;TRINITY_DN154952_c2_g7;TRINITY_DN155740_c8_g1;TRINITY_DN155740_c8_g2;TRINITY_DN155740_c8_g4;TRINITY_DN159312_c5_g4
GO:0046135	pyrimidine nucleoside catabolic process	3	38	3.2e-05	0.00560339	TRINITY_DN150265_c1_g3;TRINITY_DN150265_c1_g4;TRINITY_DN150265_c1_g6
GO:0070189	kynurenine metabolic process	3	38	3.2e-05	0.00560339	TRINITY_DN155740_c8_g1;TRINITY_DN155740_c8_g2;TRINITY_DN155740_c8_g4
GO:0043174	nucleoside salvage	3	39	3.5e-05	0.00598782	TRINITY_DN150265_c1_g3;TRINITY_DN150265_c1_g4;TRINITY_DN150265_c1_g6
GO:0045935	positive regulation of nucleobase-containing compound metabolic process	18	3845	3.5e-05	0.00598782	TRINITY_DN124984_c0_g2;TRINITY_DN141373_c2_g1;TRINITY_DN141373_c2_g2;TRINITY_DN141373_c2_g3;TRINITY_DN141575_c1_g1;TRINITY_DN141575_c1_g5;TRINITY_DN144266_c4_g3;TRINITY_DN144629_c2_g1;TRINITY_DN144796_c3_g3;TRINITY_DN144796_c3_g5;TRINITY_DN145762_c0_g1;TRINITY_DN145762_c0_g4;TRINITY_DN147458_c5_g4;TRINITY_DN154339_c6_g4;TRINITY_DN159170_c5_g4;TRINITY_DN159312_c5_g2;TRINITY_DN159312_c5_g4;TRINITY_…
GO:0071346	cellular response to interferon-gamma	5	229	3.6e-05	0.00608891	TRINITY_DN118204_c0_g1;TRINITY_DN128912_c1_g1;TRINITY_DN146558_c0_g1;TRINITY_DN150215_c1_g3;TRINITY_DN154979_c0_g1
GO:0007588	excretion	4	116	3.9e-05	0.0065222	TRINITY_DN138204_c1_g1;TRINITY_DN138204_c1_g2;TRINITY_DN153456_c0_g1;TRINITY_DN153650_c7_g3
GO:0071310	cellular response to organic substance	21	5047	4e-05	0.00661511	TRINITY_DN113546_c1_g1;TRINITY_DN118204_c0_g1;TRINITY_DN124984_c0_g2;TRINITY_DN128912_c1_g1;TRINITY_DN133837_c2_g1;TRINITY_DN136344_c1_g4;TRINITY_DN136989_c0_g1;TRINITY_DN144629_c2_g1;TRINITY_DN145762_c0_g1;TRINITY_DN145762_c0_g4;TRINITY_DN146558_c0_g1;TRINITY_DN147458_c5_g4;TRINITY_DN147622_c1_g1;TRINITY_DN149286_c1_g4;TRINITY_DN150215_c1_g3;TRINITY_DN153429_c5_g2;TRINITY_DN154979_c0_g1;TRINITY_…
GO:0071468	cellular response to acidic pH	3	41	4.1e-05	0.00663309	TRINITY_DN141373_c2_g1;TRINITY_DN141373_c2_g2;TRINITY_DN141373_c2_g3
GO:0034637	cellular carbohydrate biosynthetic process	5	236	4.1e-05	0.00663309	TRINITY_DN141373_c2_g1;TRINITY_DN141373_c2_g2;TRINITY_DN141373_c2_g3;TRINITY_DN144629_c2_g1;TRINITY_DN152999_c2_g1
GO:0006569	tryptophan catabolic process	3	42	4.4e-05	0.00689364	TRINITY_DN155740_c8_g1;TRINITY_DN155740_c8_g2;TRINITY_DN155740_c8_g4
GO:0042436	indole-containing compound catabolic process	3	42	4.4e-05	0.00689364	TRINITY_DN155740_c8_g1;TRINITY_DN155740_c8_g2;TRINITY_DN155740_c8_g4
GO:0046218	indolalkylamine catabolic process	3	42	4.4e-05	0.00689364	TRINITY_DN155740_c8_g1;TRINITY_DN155740_c8_g2;TRINITY_DN155740_c8_g4
GO:0050792	regulation of viral process	6	401	4.8e-05	0.007442	TRINITY_DN133837_c2_g1;TRINITY_DN133837_c2_g2;TRINITY_DN149286_c1_g4;TRINITY_DN150215_c1_g3;TRINITY_DN151671_c1_g4;TRINITY_DN159259_c9_g2
GO:1901361	organic cyclic compound catabolic process	11	1587	4.9e-05	0.00751872	TRINITY_DN136344_c1_g4;TRINITY_DN150265_c1_g3;TRINITY_DN150265_c1_g4;TRINITY_DN150265_c1_g6;TRINITY_DN154952_c2_g1;TRINITY_DN154952_c2_g6;TRINITY_DN154952_c2_g7;TRINITY_DN155740_c8_g1;TRINITY_DN155740_c8_g2;TRINITY_DN155740_c8_g4;TRINITY_DN159312_c5_g4
GO:1901301	regulation of cargo loading into COPII-coated vesicle	2	7	5.3e-05	0.00804951	TRINITY_DN144796_c3_g3;TRINITY_DN144796_c3_g5
GO:0002758	innate immune response-activating signal transduction	6	411	5.5e-05	0.00826889	TRINITY_DN144629_c2_g1;TRINITY_DN145762_c0_g1;TRINITY_DN145762_c0_g4;TRINITY_DN151671_c1_g4;TRINITY_DN153694_c0_g1;TRINITY_DN159422_c7_g1
GO:0006006	glucose metabolic process	7	615	6.3e-05	0.00937692	TRINITY_DN120109_c0_g1;TRINITY_DN136344_c1_g4;TRINITY_DN141373_c2_g1;TRINITY_DN141373_c2_g2;TRINITY_DN141373_c2_g3;TRINITY_DN141373_c2_g4;TRINITY_DN144629_c2_g1
GO:0043173	nucleotide salvage	3	48	6.5e-05	0.0094849	TRINITY_DN150265_c1_g3;TRINITY_DN150265_c1_g4;TRINITY_DN150265_c1_g6
GO:0002218	activation of innate immune response	6	424	6.5e-05	0.0094849	TRINITY_DN144629_c2_g1;TRINITY_DN145762_c0_g1;TRINITY_DN145762_c0_g4;TRINITY_DN151671_c1_g4;TRINITY_DN153694_c0_g1;TRINITY_DN159422_c7_g1
GO:0030969	mRNA splicing via endonucleolytic cleavage and ligation involved in unfolded protein response	2	8	7.1e-05	0.00983163	TRINITY_DN159312_c5_g2;TRINITY_DN159312_c5_g4
GO:0034127	regulation of MyD88-independent toll-like receptor signaling pathway	2	8	7.1e-05	0.00983163	TRINITY_DN145762_c0_g1;TRINITY_DN145762_c0_g4
GO:0070054	mRNA splicing, via endonucleolytic cleavage and ligation	2	8	7.1e-05	0.00983163	TRINITY_DN159312_c5_g2;TRINITY_DN159312_c5_g4
GO:0070055	mRNA endonucleolytic cleavage involved in unfolded protein response	2	8	7.1e-05	0.00983163	TRINITY_DN159312_c5_g2;TRINITY_DN159312_c5_g4
GO:0090110	cargo loading into COPII-coated vesicle	2	8	7.1e-05	0.00983163	TRINITY_DN144796_c3_g3;TRINITY_DN144796_c3_g5
GO:0034341	response to interferon-gamma	5	265	7.2e-05	0.00983163	TRINITY_DN118204_c0_g1;TRINITY_DN128912_c1_g1;TRINITY_DN146558_c0_g1;TRINITY_DN150215_c1_g3;TRINITY_DN154979_c0_g1
GO:0048878	chemical homeostasis	15	2961	7.2e-05	0.00983163	TRINITY_DN124984_c0_g2;TRINITY_DN130012_c0_g3;TRINITY_DN141373_c2_g1;TRINITY_DN141373_c2_g2;TRINITY_DN141575_c1_g1;TRINITY_DN141575_c1_g5;TRINITY_DN144629_c2_g1;TRINITY_DN147458_c5_g4;TRINITY_DN149286_c1_g4;TRINITY_DN158570_c5_g1;TRINITY_DN158705_c0_g1;TRINITY_DN159312_c5_g2;TRINITY_DN159312_c5_g4;TRINITY_DN159574_c3_g1;TRINITY_DN92535_c0_g1
GO:0006793	phosphorus metabolic process	28	8311	7.4e-05	0.0100129	TRINITY_DN118204_c0_g1;TRINITY_DN120210_c5_g3;TRINITY_DN124984_c0_g2;TRINITY_DN125648_c1_g2;TRINITY_DN129515_c1_g1;TRINITY_DN136344_c1_g4;TRINITY_DN139504_c2_g2;TRINITY_DN144266_c4_g2;TRINITY_DN144266_c4_g3;TRINITY_DN147458_c5_g4;TRINITY_DN147622_c1_g1;TRINITY_DN148702_c1_g2;TRINITY_DN150265_c1_g3;TRINITY_DN150265_c1_g4;TRINITY_DN150265_c1_g6;TRINITY_DN153694_c0_g1;TRINITY_DN154959_c1_g3;TRINITY_…
GO:0009893	positive regulation of metabolic process	27	7860	7.5e-05	0.0100568	TRINITY_DN118204_c0_g1;TRINITY_DN124984_c0_g2;TRINITY_DN129515_c1_g1;TRINITY_DN139504_c2_g2;TRINITY_DN141373_c2_g1;TRINITY_DN141373_c2_g2;TRINITY_DN141373_c2_g3;TRINITY_DN141575_c1_g1;TRINITY_DN141575_c1_g5;TRINITY_DN144266_c4_g2;TRINITY_DN144266_c4_g3;TRINITY_DN144629_c2_g1;TRINITY_DN144796_c3_g3;TRINITY_DN144796_c3_g5;TRINITY_DN145762_c0_g1;TRINITY_DN145762_c0_g4;TRINITY_DN146558_c0_g1;TRINITY_…
GO:0045088	regulation of innate immune response	7	637	7.8e-05	0.0101838	TRINITY_DN136989_c0_g1;TRINITY_DN144629_c2_g1;TRINITY_DN145762_c0_g1;TRINITY_DN145762_c0_g4;TRINITY_DN151671_c1_g4;TRINITY_DN153694_c0_g1;TRINITY_DN159422_c7_g1
GO:0009129	pyrimidine nucleoside monophosphate metabolic process	3	51	7.8e-05	0.0101838	TRINITY_DN150265_c1_g3;TRINITY_DN150265_c1_g4;TRINITY_DN150265_c1_g6
GO:0009130	pyrimidine nucleoside monophosphate biosynthetic process	3	51	7.8e-05	0.0101838	TRINITY_DN150265_c1_g3;TRINITY_DN150265_c1_g4;TRINITY_DN150265_c1_g6
GO:0072528	pyrimidine-containing compound biosynthetic process	4	141	8.2e-05	0.0106129	TRINITY_DN150265_c1_g3;TRINITY_DN150265_c1_g4;TRINITY_DN150265_c1_g6;TRINITY_DN156387_c7_g2
GO:0046434	organophosphate catabolic process	7	644	8.3e-05	0.0106498	TRINITY_DN136344_c1_g4;TRINITY_DN150265_c1_g3;TRINITY_DN150265_c1_g4;TRINITY_DN150265_c1_g6;TRINITY_DN158570_c5_g1;TRINITY_DN158705_c0_g1;TRINITY_DN92535_c0_g1
GO:0051254	positive regulation of RNA metabolic process	16	3380	9e-05	0.0114492	TRINITY_DN141373_c2_g1;TRINITY_DN141373_c2_g2;TRINITY_DN141373_c2_g3;TRINITY_DN141575_c1_g1;TRINITY_DN141575_c1_g5;TRINITY_DN144266_c4_g3;TRINITY_DN144629_c2_g1;TRINITY_DN144796_c3_g3;TRINITY_DN144796_c3_g5;TRINITY_DN145762_c0_g1;TRINITY_DN145762_c0_g4;TRINITY_DN154339_c6_g4;TRINITY_DN159170_c5_g4;TRINITY_DN159312_c5_g2;TRINITY_DN159312_c5_g4;TRINITY_DN159574_c3_g1
GO:0043903	regulation of symbiosis, encompassing mutualism through parasitism	6	457	9.9e-05	0.0124033	TRINITY_DN133837_c2_g1;TRINITY_DN133837_c2_g2;TRINITY_DN149286_c1_g4;TRINITY_DN150215_c1_g3;TRINITY_DN151671_c1_g4;TRINITY_DN159259_c9_g2
GO:0031349	positive regulation of defense response	7	666	0.0001	0.0124033	TRINITY_DN118204_c0_g1;TRINITY_DN144629_c2_g1;TRINITY_DN145762_c0_g1;TRINITY_DN145762_c0_g4;TRINITY_DN151671_c1_g4;TRINITY_DN153694_c0_g1;TRINITY_DN159422_c7_g1
GO:0006641	triglyceride metabolic process	5	287	0.0001	0.0124033	TRINITY_DN141373_c2_g1;TRINITY_DN141373_c2_g2;TRINITY_DN141373_c2_g3;TRINITY_DN144796_c3_g3;TRINITY_DN144796_c3_g5
GO:0042537	benzene-containing compound metabolic process	3	57	0.00011	0.01342	TRINITY_DN155740_c8_g1;TRINITY_DN155740_c8_g2;TRINITY_DN155740_c8_g4
GO:0046132	pyrimidine ribonucleoside biosynthetic process	3	57	0.00011	0.01342	TRINITY_DN150265_c1_g3;TRINITY_DN150265_c1_g4;TRINITY_DN150265_c1_g6
GO:0006071	glycerol metabolic process	3	59	0.00012	0.0142886	TRINITY_DN141373_c2_g1;TRINITY_DN141373_c2_g2;TRINITY_DN141373_c2_g3
GO:0005975	carbohydrate metabolic process	11	1762	0.00012	0.0142886	TRINITY_DN120109_c0_g1;TRINITY_DN136344_c1_g4;TRINITY_DN141373_c2_g1;TRINITY_DN141373_c2_g2;TRINITY_DN141373_c2_g3;TRINITY_DN141373_c2_g4;TRINITY_DN144629_c2_g1;TRINITY_DN149212_c0_g1;TRINITY_DN149212_c0_g2;TRINITY_DN149212_c0_g4;TRINITY_DN152999_c2_g1
GO:0070887	cellular response to chemical stimulus	23	6310	0.00012	0.0142886	TRINITY_DN113546_c1_g1;TRINITY_DN118204_c0_g1;TRINITY_DN124984_c0_g2;TRINITY_DN128912_c1_g1;TRINITY_DN133837_c2_g1;TRINITY_DN136344_c1_g4;TRINITY_DN136989_c0_g1;TRINITY_DN144266_c4_g2;TRINITY_DN144629_c2_g1;TRINITY_DN145762_c0_g1;TRINITY_DN145762_c0_g4;TRINITY_DN146558_c0_g1;TRINITY_DN147458_c5_g4;TRINITY_DN147622_c1_g1;TRINITY_DN148702_c1_g2;TRINITY_DN149286_c1_g4;TRINITY_DN150215_c1_g3;TRINITY_…
GO:0009220	pyrimidine ribonucleotide biosynthetic process	3	60	0.00013	0.0152356	TRINITY_DN150265_c1_g3;TRINITY_DN150265_c1_g4;TRINITY_DN150265_c1_g6
GO:0009164	nucleoside catabolic process	3	61	0.00013	0.0152356	TRINITY_DN150265_c1_g3;TRINITY_DN150265_c1_g4;TRINITY_DN150265_c1_g6
GO:0010983	positive regulation of high-density lipoprotein particle clearance	2	11	0.00014	0.0161532	TRINITY_DN158570_c5_g1;TRINITY_DN92535_c0_g1
GO:0006568	tryptophan metabolic process	3	62	0.00014	0.0161532	TRINITY_DN155740_c8_g1;TRINITY_DN155740_c8_g2;TRINITY_DN155740_c8_g4
GO:0006586	indolalkylamine metabolic process	3	63	0.00015	0.0169136	TRINITY_DN155740_c8_g1;TRINITY_DN155740_c8_g2;TRINITY_DN155740_c8_g4
GO:0006220	pyrimidine nucleotide metabolic process	4	166	0.00015	0.0169136	TRINITY_DN150265_c1_g3;TRINITY_DN150265_c1_g4;TRINITY_DN150265_c1_g6;TRINITY_DN156387_c7_g2
GO:0009218	pyrimidine ribonucleotide metabolic process	3	64	0.00015	0.0169136	TRINITY_DN150265_c1_g3;TRINITY_DN150265_c1_g4;TRINITY_DN150265_c1_g6
GO:0019637	organophosphate metabolic process	15	3181	0.00016	0.0176403	TRINITY_DN120210_c5_g3;TRINITY_DN124984_c0_g2;TRINITY_DN125648_c1_g2;TRINITY_DN129515_c1_g1;TRINITY_DN136344_c1_g4;TRINITY_DN144266_c4_g3;TRINITY_DN147458_c5_g4;TRINITY_DN150265_c1_g3;TRINITY_DN150265_c1_g4;TRINITY_DN150265_c1_g6;TRINITY_DN156387_c7_g2;TRINITY_DN158570_c5_g1;TRINITY_DN158705_c0_g1;TRINITY_DN159170_c5_g2;TRINITY_DN92535_c0_g1
GO:0010447	response to acidic pH	3	65	0.00016	0.0176403	TRINITY_DN141373_c2_g1;TRINITY_DN141373_c2_g2;TRINITY_DN141373_c2_g3
GO:0042594	response to starvation	6	501	0.00016	0.0176403	TRINITY_DN136344_c1_g4;TRINITY_DN139384_c3_g2;TRINITY_DN141373_c2_g1;TRINITY_DN141373_c2_g2;TRINITY_DN141373_c2_g3;TRINITY_DN144266_c4_g2
GO:0010982	regulation of high-density lipoprotein particle clearance	2	12	0.00017	0.0183354	TRINITY_DN158570_c5_g1;TRINITY_DN92535_c0_g1
GO:0010986	positive regulation of lipoprotein particle clearance	2	12	0.00017	0.0183354	TRINITY_DN158570_c5_g1;TRINITY_DN92535_c0_g1
GO:0032922	circadian regulation of gene expression	4	170	0.00017	0.0183354	TRINITY_DN144629_c2_g1;TRINITY_DN154952_c2_g1;TRINITY_DN154952_c2_g6;TRINITY_DN154952_c2_g7
GO:0046131	pyrimidine ribonucleoside metabolic process	3	67	0.00018	0.018867	TRINITY_DN150265_c1_g3;TRINITY_DN150265_c1_g4;TRINITY_DN150265_c1_g6
GO:0019400	alditol metabolic process	3	68	0.00018	0.018867	TRINITY_DN141373_c2_g1;TRINITY_DN141373_c2_g2;TRINITY_DN141373_c2_g3
GO:0060338	regulation of type I interferon-mediated signaling pathway	3	68	0.00018	0.018867	TRINITY_DN136989_c0_g1;TRINITY_DN145762_c0_g1;TRINITY_DN145762_c0_g4
GO:0070098	chemokine-mediated signaling pathway	3	68	0.00018	0.018867	TRINITY_DN118204_c0_g1;TRINITY_DN124984_c0_g2;TRINITY_DN147458_c5_g4
GO:0045089	positive regulation of innate immune response	6	515	0.00019	0.0195032	TRINITY_DN144629_c2_g1;TRINITY_DN145762_c0_g1;TRINITY_DN145762_c0_g4;TRINITY_DN151671_c1_g4;TRINITY_DN153694_c0_g1;TRINITY_DN159422_c7_g1
GO:0071467	cellular response to pH	3	69	0.00019	0.0195032	TRINITY_DN141373_c2_g1;TRINITY_DN141373_c2_g2;TRINITY_DN141373_c2_g3
GO:0072529	pyrimidine-containing compound catabolic process	3	69	0.00019	0.0195032	TRINITY_DN150265_c1_g3;TRINITY_DN150265_c1_g4;TRINITY_DN150265_c1_g6
GO:0060363	cranial suture morphogenesis	2	13	0.0002	0.0199785	TRINITY_DN144796_c3_g3;TRINITY_DN144796_c3_g5
GO:0006639	acylglycerol metabolic process	5	329	0.0002	0.0199785	TRINITY_DN141373_c2_g1;TRINITY_DN141373_c2_g2;TRINITY_DN141373_c2_g3;TRINITY_DN144796_c3_g3;TRINITY_DN144796_c3_g5
GO:0042180	cellular ketone metabolic process	6	520	0.0002	0.0199785	TRINITY_DN144629_c2_g1;TRINITY_DN144796_c3_g3;TRINITY_DN144796_c3_g5;TRINITY_DN155740_c8_g1;TRINITY_DN155740_c8_g2;TRINITY_DN155740_c8_g4
GO:0006638	neutral lipid metabolic process	5	331	0.0002	0.0199785	TRINITY_DN141373_c2_g1;TRINITY_DN141373_c2_g2;TRINITY_DN141373_c2_g3;TRINITY_DN144796_c3_g3;TRINITY_DN144796_c3_g5
GO:0019318	hexose metabolic process	7	749	0.00021	0.0208376	TRINITY_DN120109_c0_g1;TRINITY_DN136344_c1_g4;TRINITY_DN141373_c2_g1;TRINITY_DN141373_c2_g2;TRINITY_DN141373_c2_g3;TRINITY_DN141373_c2_g4;TRINITY_DN144629_c2_g1
GO:1901700	response to oxygen-containing compound	16	3659	0.00022	0.0216853	TRINITY_DN124984_c0_g2;TRINITY_DN136344_c1_g4;TRINITY_DN141373_c2_g1;TRINITY_DN141373_c2_g2;TRINITY_DN141373_c2_g3;TRINITY_DN144266_c4_g2;TRINITY_DN144629_c2_g1;TRINITY_DN147458_c5_g4;TRINITY_DN147622_c1_g1;TRINITY_DN153694_c0_g1;TRINITY_DN154952_c2_g1;TRINITY_DN154952_c2_g6;TRINITY_DN154952_c2_g7;TRINITY_DN156387_c7_g2;TRINITY_DN159312_c5_g2;TRINITY_DN159312_c5_g4
GO:0042402	cellular biogenic amine catabolic process	3	75	0.00025	0.0241623	TRINITY_DN155740_c8_g1;TRINITY_DN155740_c8_g2;TRINITY_DN155740_c8_g4
GO:1901658	glycosyl compound catabolic process	3	75	0.00025	0.0241623	TRINITY_DN150265_c1_g3;TRINITY_DN150265_c1_g4;TRINITY_DN150265_c1_g6
GO:0045444	fat cell differentiation	6	542	0.00025	0.0241623	TRINITY_DN144629_c2_g1;TRINITY_DN144796_c3_g3;TRINITY_DN144796_c3_g5;TRINITY_DN154952_c2_g1;TRINITY_DN154952_c2_g6;TRINITY_DN154952_c2_g7
GO:0034656	nucleobase-containing small molecule catabolic process	3	76	0.00026	0.0248067	TRINITY_DN150265_c1_g3;TRINITY_DN150265_c1_g4;TRINITY_DN150265_c1_g6
GO:0046134	pyrimidine nucleoside biosynthetic process	3	76	0.00026	0.0248067	TRINITY_DN150265_c1_g3;TRINITY_DN150265_c1_g4;TRINITY_DN150265_c1_g6
GO:0019058	viral life cycle	7	779	0.00027	0.0254347	TRINITY_DN133837_c2_g1;TRINITY_DN133837_c2_g2;TRINITY_DN149286_c1_g4;TRINITY_DN149893_c0_g1;TRINITY_DN150215_c1_g3;TRINITY_DN151671_c1_g4;TRINITY_DN159259_c9_g2
GO:0055088	lipid homeostasis	5	352	0.00027	0.0254347	TRINITY_DN130012_c0_g3;TRINITY_DN141575_c1_g1;TRINITY_DN141575_c1_g5;TRINITY_DN158570_c5_g1;TRINITY_DN92535_c0_g1
GO:0009310	amine catabolic process	3	80	0.0003	0.027563	TRINITY_DN155740_c8_g1;TRINITY_DN155740_c8_g2;TRINITY_DN155740_c8_g4
GO:0033120	positive regulation of RNA splicing	3	80	0.0003	0.027563	TRINITY_DN144266_c4_g3;TRINITY_DN159312_c5_g2;TRINITY_DN159312_c5_g4
GO:0009259	ribonucleotide metabolic process	9	1335	0.0003	0.027563	TRINITY_DN124984_c0_g2;TRINITY_DN125648_c1_g2;TRINITY_DN129515_c1_g1;TRINITY_DN136344_c1_g4;TRINITY_DN144266_c4_g3;TRINITY_DN147458_c5_g4;TRINITY_DN150265_c1_g3;TRINITY_DN150265_c1_g4;TRINITY_DN150265_c1_g6
GO:0034154	toll-like receptor 7 signaling pathway	2	16	0.0003	0.027563	TRINITY_DN151671_c1_g4;TRINITY_DN159422_c7_g1
GO:0006066	alcohol metabolic process	7	798	0.00031	0.028307	TRINITY_DN133942_c1_g1;TRINITY_DN141373_c2_g1;TRINITY_DN141373_c2_g2;TRINITY_DN141373_c2_g3;TRINITY_DN144796_c3_g3;TRINITY_DN144796_c3_g5;TRINITY_DN159170_c5_g2
GO:0033993	response to lipid	11	1967	0.00032	0.029042	TRINITY_DN124984_c0_g2;TRINITY_DN136344_c1_g4;TRINITY_DN144266_c4_g2;TRINITY_DN144629_c2_g1;TRINITY_DN147458_c5_g4;TRINITY_DN147622_c1_g1;TRINITY_DN153694_c0_g1;TRINITY_DN154952_c2_g1;TRINITY_DN154952_c2_g6;TRINITY_DN154952_c2_g7;TRINITY_DN156387_c7_g2
GO:0036289	peptidyl-serine autophosphorylation	2	17	0.00034	0.0306701	TRINITY_DN159312_c5_g2;TRINITY_DN159312_c5_g4
GO:0006629	lipid metabolic process	16	3810	0.00035	0.0313819	TRINITY_DN130012_c0_g3;TRINITY_DN133942_c1_g1;TRINITY_DN141373_c2_g1;TRINITY_DN141373_c2_g2;TRINITY_DN141373_c2_g3;TRINITY_DN141575_c1_g1;TRINITY_DN141575_c1_g5;TRINITY_DN144629_c2_g1;TRINITY_DN144796_c3_g3;TRINITY_DN144796_c3_g5;TRINITY_DN154959_c1_g3;TRINITY_DN157967_c1_g3;TRINITY_DN158570_c5_g1;TRINITY_DN158705_c0_g1;TRINITY_DN159170_c5_g2;TRINITY_DN92535_c0_g1
GO:0009161	ribonucleoside monophosphate metabolic process	7	826	0.00038	0.0332701	TRINITY_DN125648_c1_g2;TRINITY_DN129515_c1_g1;TRINITY_DN136344_c1_g4;TRINITY_DN144266_c4_g3;TRINITY_DN150265_c1_g3;TRINITY_DN150265_c1_g4;TRINITY_DN150265_c1_g6
GO:0006987	activation of signaling protein activity involved in unfolded protein response	2	18	0.00038	0.0332701	TRINITY_DN159312_c5_g2;TRINITY_DN159312_c5_g4
GO:0035459	cargo loading into vesicle	2	18	0.00038	0.0332701	TRINITY_DN144796_c3_g3;TRINITY_DN144796_c3_g5
GO:0031325	positive regulation of cellular metabolic process	24	7268	0.00038	0.0332701	TRINITY_DN118204_c0_g1;TRINITY_DN124984_c0_g2;TRINITY_DN129515_c1_g1;TRINITY_DN139504_c2_g2;TRINITY_DN141373_c2_g1;TRINITY_DN141373_c2_g2;TRINITY_DN141373_c2_g3;TRINITY_DN141575_c1_g1;TRINITY_DN141575_c1_g5;TRINITY_DN144266_c4_g2;TRINITY_DN144266_c4_g3;TRINITY_DN144629_c2_g1;TRINITY_DN144796_c3_g3;TRINITY_DN144796_c3_g5;TRINITY_DN145762_c0_g1;TRINITY_DN145762_c0_g4;TRINITY_DN146558_c0_g1;TRINITY_…
GO:0048255	mRNA stabilization	3	89	0.00041	0.0354793	TRINITY_DN154952_c2_g1;TRINITY_DN154952_c2_g6;TRINITY_DN154952_c2_g7
GO:0019693	ribose phosphate metabolic process	9	1395	0.00041	0.0354793	TRINITY_DN124984_c0_g2;TRINITY_DN125648_c1_g2;TRINITY_DN129515_c1_g1;TRINITY_DN136344_c1_g4;TRINITY_DN144266_c4_g3;TRINITY_DN147458_c5_g4;TRINITY_DN150265_c1_g3;TRINITY_DN150265_c1_g4;TRINITY_DN150265_c1_g6
GO:0043489	RNA stabilization	3	90	0.00042	0.0361346	TRINITY_DN154952_c2_g1;TRINITY_DN154952_c2_g6;TRINITY_DN154952_c2_g7
GO:0060340	positive regulation of type I interferon-mediated signaling pathway	2	19	0.00043	0.0367823	TRINITY_DN145762_c0_g1;TRINITY_DN145762_c0_g4
GO:0050896	response to stimulus	53	22793	0.00044	0.0374226	TRINITY_DN113546_c1_g1;TRINITY_DN118204_c0_g1;TRINITY_DN124984_c0_g2;TRINITY_DN128912_c1_g1;TRINITY_DN129515_c1_g1;TRINITY_DN131220_c1_g1;TRINITY_DN133837_c2_g1;TRINITY_DN133837_c2_g2;TRINITY_DN136344_c1_g4;TRINITY_DN136989_c0_g1;TRINITY_DN139384_c3_g2;TRINITY_DN139504_c2_g2;TRINITY_DN141373_c2_g1;TRINITY_DN141373_c2_g2;TRINITY_DN141373_c2_g3;TRINITY_DN141575_c1_g1;TRINITY_DN141575_c1_g5;TRINITY_…
GO:0005996	monosaccharide metabolic process	7	852	0.00046	0.0389014	TRINITY_DN120109_c0_g1;TRINITY_DN136344_c1_g4;TRINITY_DN141373_c2_g1;TRINITY_DN141373_c2_g2;TRINITY_DN141373_c2_g3;TRINITY_DN141373_c2_g4;TRINITY_DN144629_c2_g1
GO:0009123	nucleoside monophosphate metabolic process	7	855	0.00047	0.0395225	TRINITY_DN125648_c1_g2;TRINITY_DN129515_c1_g1;TRINITY_DN136344_c1_g4;TRINITY_DN144266_c4_g3;TRINITY_DN150265_c1_g3;TRINITY_DN150265_c1_g4;TRINITY_DN150265_c1_g6
GO:0042430	indole-containing compound metabolic process	3	96	0.00051	0.0424069	TRINITY_DN155740_c8_g1;TRINITY_DN155740_c8_g2;TRINITY_DN155740_c8_g4
GO:0031667	response to nutrient levels	8	1143	0.00051	0.0424069	TRINITY_DN136344_c1_g4;TRINITY_DN139384_c3_g2;TRINITY_DN141373_c2_g1;TRINITY_DN141373_c2_g2;TRINITY_DN141373_c2_g3;TRINITY_DN144266_c4_g2;TRINITY_DN158570_c5_g1;TRINITY_DN92535_c0_g1
GO:0009117	nucleotide metabolic process	10	1764	0.00054	0.0444053	TRINITY_DN124984_c0_g2;TRINITY_DN125648_c1_g2;TRINITY_DN129515_c1_g1;TRINITY_DN136344_c1_g4;TRINITY_DN144266_c4_g3;TRINITY_DN147458_c5_g4;TRINITY_DN150265_c1_g3;TRINITY_DN150265_c1_g4;TRINITY_DN150265_c1_g6;TRINITY_DN156387_c7_g2
GO:0043094	cellular metabolic compound salvage	3	98	0.00054	0.0444053	TRINITY_DN150265_c1_g3;TRINITY_DN150265_c1_g4;TRINITY_DN150265_c1_g6
GO:0034384	high-density lipoprotein particle clearance	2	22	0.00057	0.0466147	TRINITY_DN158570_c5_g1;TRINITY_DN92535_c0_g1
GO:0006753	nucleoside phosphate metabolic process	10	1789	0.0006	0.0488	TRINITY_DN124984_c0_g2;TRINITY_DN125648_c1_g2;TRINITY_DN129515_c1_g1;TRINITY_DN136344_c1_g4;TRINITY_DN144266_c4_g3;TRINITY_DN147458_c5_g4;TRINITY_DN150265_c1_g3;TRINITY_DN150265_c1_g4;TRINITY_DN150265_c1_g6;TRINITY_DN156387_c7_g2
[truncated: 12 more columns]

## Sheet: Fasting vs Activity
Table S3. GO biological process enrichment data of six pairwise comparisons.
GO ID	Description	GeneRatio (69)	BgRatio (59313)	pvalue	fdr	Gene ID
Go biological process categories significantly enriched by up-regulated genes.
GO:0060345	spleen trabecula formation	5	5	1.8e-15	2.67912e-11	TRINITY_DN102478_c0_g1;TRINITY_DN149296_c2_g2;TRINITY_DN149296_c2_g4;TRINITY_DN158663_c0_g1;TRINITY_DN158663_c0_g2
GO:0070839	divalent metal ion export	5	6	1.1e-14	3.27448e-11	TRINITY_DN102478_c0_g1;TRINITY_DN149296_c2_g2;TRINITY_DN149296_c2_g4;TRINITY_DN158663_c0_g1;TRINITY_DN158663_c0_g2
GO:1903414	iron cation export	5	6	1.1e-14	3.27448e-11	TRINITY_DN102478_c0_g1;TRINITY_DN149296_c2_g2;TRINITY_DN149296_c2_g4;TRINITY_DN158663_c0_g1;TRINITY_DN158663_c0_g2
GO:1903874	ferrous iron transmembrane transport	5	6	1.1e-14	3.27448e-11	TRINITY_DN102478_c0_g1;TRINITY_DN149296_c2_g2;TRINITY_DN149296_c2_g4;TRINITY_DN158663_c0_g1;TRINITY_DN158663_c0_g2
GO:1903988	ferrous iron export across plasma membrane	5	6	1.1e-14	3.27448e-11	TRINITY_DN102478_c0_g1;TRINITY_DN149296_c2_g2;TRINITY_DN149296_c2_g4;TRINITY_DN158663_c0_g1;TRINITY_DN158663_c0_g2
GO:0015684	ferrous iron transport	5	7	3.9e-14	9.6746e-11	TRINITY_DN102478_c0_g1;TRINITY_DN149296_c2_g2;TRINITY_DN149296_c2_g4;TRINITY_DN158663_c0_g1;TRINITY_DN158663_c0_g2
GO:0034395	regulation of transcription from RNA polymerase II promoter in response to iron	5	9	2.3e-13	4.89046e-10	TRINITY_DN102478_c0_g1;TRINITY_DN149296_c2_g2;TRINITY_DN149296_c2_g4;TRINITY_DN158663_c0_g1;TRINITY_DN158663_c0_g2
GO:0046034	ATP metabolic process	13	681	1.2e-12	2.2326e-09	TRINITY_DN121755_c0_g1;TRINITY_DN124995_c0_g1;TRINITY_DN125419_c1_g1;TRINITY_DN125676_c2_g3;TRINITY_DN125934_c6_g1;TRINITY_DN127179_c0_g1;TRINITY_DN127719_c0_g3;TRINITY_DN130260_c2_g1;TRINITY_DN134769_c2_g1;TRINITY_DN139660_c3_g2;TRINITY_DN140016_c1_g2;TRINITY_DN141379_c2_g1;TRINITY_DN147129_c3_g1
GO:0034755	iron ion transmembrane transport	5	12	1.4e-12	2.31529e-09	TRINITY_DN102478_c0_g1;TRINITY_DN149296_c2_g2;TRINITY_DN149296_c2_g4;TRINITY_DN158663_c0_g1;TRINITY_DN158663_c0_g2
GO:0009205	purine ribonucleoside triphosphate metabolic process	13	737	3.1e-12	4.61404e-09	TRINITY_DN121755_c0_g1;TRINITY_DN124995_c0_g1;TRINITY_DN125419_c1_g1;TRINITY_DN125676_c2_g3;TRINITY_DN125934_c6_g1;TRINITY_DN127179_c0_g1;TRINITY_DN127719_c0_g3;TRINITY_DN130260_c2_g1;TRINITY_DN134769_c2_g1;TRINITY_DN139660_c3_g2;TRINITY_DN140016_c1_g2;TRINITY_DN141379_c2_g1;TRINITY_DN147129_c3_g1
GO:0009144	purine nucleoside triphosphate metabolic process	13	754	4.1e-12	5.2094e-09	TRINITY_DN121755_c0_g1;TRINITY_DN124995_c0_g1;TRINITY_DN125419_c1_g1;TRINITY_DN125676_c2_g3;TRINITY_DN125934_c6_g1;TRINITY_DN127179_c0_g1;TRINITY_DN127719_c0_g3;TRINITY_DN130260_c2_g1;TRINITY_DN134769_c2_g1;TRINITY_DN139660_c3_g2;TRINITY_DN140016_c1_g2;TRINITY_DN141379_c2_g1;TRINITY_DN147129_c3_g1
GO:0009199	ribonucleoside triphosphate metabolic process	13	755	4.2e-12	5.2094e-09	TRINITY_DN121755_c0_g1;TRINITY_DN124995_c0_g1;TRINITY_DN125419_c1_g1;TRINITY_DN125676_c2_g3;TRINITY_DN125934_c6_g1;TRINITY_DN127179_c0_g1;TRINITY_DN127719_c0_g3;TRINITY_DN130260_c2_g1;TRINITY_DN134769_c2_g1;TRINITY_DN139660_c3_g2;TRINITY_DN140016_c1_g2;TRINITY_DN141379_c2_g1;TRINITY_DN147129_c3_g1
GO:0009167	purine ribonucleoside monophosphate metabolic process	13	787	7e-12	7.54831e-09	TRINITY_DN121755_c0_g1;TRINITY_DN124995_c0_g1;TRINITY_DN125419_c1_g1;TRINITY_DN125676_c2_g3;TRINITY_DN125934_c6_g1;TRINITY_DN127179_c0_g1;TRINITY_DN127719_c0_g3;TRINITY_DN130260_c2_g1;TRINITY_DN134769_c2_g1;TRINITY_DN139660_c3_g2;TRINITY_DN140016_c1_g2;TRINITY_DN141379_c2_g1;TRINITY_DN147129_c3_g1
GO:0009126	purine nucleoside monophosphate metabolic process	13	788	7.1e-12	7.54831e-09	TRINITY_DN121755_c0_g1;TRINITY_DN124995_c0_g1;TRINITY_DN125419_c1_g1;TRINITY_DN125676_c2_g3;TRINITY_DN125934_c6_g1;TRINITY_DN127179_c0_g1;TRINITY_DN127719_c0_g3;TRINITY_DN130260_c2_g1;TRINITY_DN134769_c2_g1;TRINITY_DN139660_c3_g2;TRINITY_DN140016_c1_g2;TRINITY_DN141379_c2_g1;TRINITY_DN147129_c3_g1
GO:0009161	ribonucleoside monophosphate metabolic process	13	826	1.3e-11	1.28995e-08	TRINITY_DN121755_c0_g1;TRINITY_DN124995_c0_g1;TRINITY_DN125419_c1_g1;TRINITY_DN125676_c2_g3;TRINITY_DN125934_c6_g1;TRINITY_DN127179_c0_g1;TRINITY_DN127719_c0_g3;TRINITY_DN130260_c2_g1;TRINITY_DN134769_c2_g1;TRINITY_DN139660_c3_g2;TRINITY_DN140016_c1_g2;TRINITY_DN141379_c2_g1;TRINITY_DN147129_c3_g1
GO:0009123	nucleoside monophosphate metabolic process	13	855	2e-11	1.81916e-08	TRINITY_DN121755_c0_g1;TRINITY_DN124995_c0_g1;TRINITY_DN125419_c1_g1;TRINITY_DN125676_c2_g3;TRINITY_DN125934_c6_g1;TRINITY_DN127179_c0_g1;TRINITY_DN127719_c0_g3;TRINITY_DN130260_c2_g1;TRINITY_DN134769_c2_g1;TRINITY_DN139660_c3_g2;TRINITY_DN140016_c1_g2;TRINITY_DN141379_c2_g1;TRINITY_DN147129_c3_g1
GO:0060586	multicellular organismal iron ion homeostasis	5	19	2.1e-11	1.81916e-08	TRINITY_DN102478_c0_g1;TRINITY_DN149296_c2_g2;TRINITY_DN149296_c2_g4;TRINITY_DN158663_c0_g1;TRINITY_DN158663_c0_g2
GO:0009141	nucleoside triphosphate metabolic process	13	862	2.2e-11	1.81916e-08	TRINITY_DN121755_c0_g1;TRINITY_DN124995_c0_g1;TRINITY_DN125419_c1_g1;TRINITY_DN125676_c2_g3;TRINITY_DN125934_c6_g1;TRINITY_DN127179_c0_g1;TRINITY_DN127719_c0_g3;TRINITY_DN130260_c2_g1;TRINITY_DN134769_c2_g1;TRINITY_DN139660_c3_g2;TRINITY_DN140016_c1_g2;TRINITY_DN141379_c2_g1;TRINITY_DN147129_c3_g1
GO:0022900	electron transport chain	8	218	2e-10	1.56282e-07	TRINITY_DN116599_c0_g1;TRINITY_DN117845_c2_g1;TRINITY_DN125676_c2_g3;TRINITY_DN125964_c1_g1;TRINITY_DN127179_c0_g1;TRINITY_DN127719_c0_g3;TRINITY_DN137775_c1_g2;TRINITY_DN139660_c3_g2
GO:0006119	oxidative phosphorylation	8	219	2.1e-10	1.56282e-07	TRINITY_DN121755_c0_g1;TRINITY_DN125419_c1_g1;TRINITY_DN125676_c2_g3;TRINITY_DN127179_c0_g1;TRINITY_DN127719_c0_g3;TRINITY_DN130260_c2_g1;TRINITY_DN134769_c2_g1;TRINITY_DN139660_c3_g2
GO:0045333	cellular respiration	10	498	3.5e-10	2.26496e-07	TRINITY_DN117845_c2_g1;TRINITY_DN121755_c0_g1;TRINITY_DN125419_c1_g1;TRINITY_DN125676_c2_g3;TRINITY_DN127179_c0_g1;TRINITY_DN127719_c0_g3;TRINITY_DN130260_c2_g1;TRINITY_DN134769_c2_g1;TRINITY_DN137775_c1_g2;TRINITY_DN139660_c3_g2
GO:0051365	cellular response to potassium ion starvation	4	10	3.5e-10	2.26496e-07	TRINITY_DN141373_c2_g1;TRINITY_DN141373_c2_g2;TRINITY_DN141373_c2_g3;TRINITY_DN153831_c10_g4
GO:0061402	positive regulation of transcription from RNA polymerase II promoter in response to acidic pH	4	10	3.5e-10	2.26496e-07	TRINITY_DN141373_c2_g1;TRINITY_DN141373_c2_g2;TRINITY_DN141373_c2_g3;TRINITY_DN153831_c10_g4
GO:0071281	cellular response to iron ion	5	34	5e-10	3.10083e-07	TRINITY_DN102478_c0_g1;TRINITY_DN149296_c2_g2;TRINITY_DN149296_c2_g4;TRINITY_DN158663_c0_g1;TRINITY_DN158663_c0_g2
GO:0006091	generation of precursor metabolites and energy	13	1215	1.4e-09	8.33504e-07	TRINITY_DN116599_c0_g1;TRINITY_DN117845_c2_g1;TRINITY_DN121755_c0_g1;TRINITY_DN125419_c1_g1;TRINITY_DN125676_c2_g3;TRINITY_DN125964_c1_g1;TRINITY_DN127179_c0_g1;TRINITY_DN127719_c0_g3;TRINITY_DN130260_c2_g1;TRINITY_DN134769_c2_g1;TRINITY_DN137775_c1_g2;TRINITY_DN139660_c3_g2;TRINITY_DN144629_c2_g1
GO:0015980	energy derivation by oxidation of organic compounds	11	795	2.1e-09	1.20217e-06	TRINITY_DN117845_c2_g1;TRINITY_DN121755_c0_g1;TRINITY_DN125419_c1_g1;TRINITY_DN125676_c2_g3;TRINITY_DN127179_c0_g1;TRINITY_DN127719_c0_g3;TRINITY_DN130260_c2_g1;TRINITY_DN134769_c2_g1;TRINITY_DN137775_c1_g2;TRINITY_DN139660_c3_g2;TRINITY_DN144629_c2_g1
GO:0055114	oxidation-reduction process	14	1554	2.7e-09	1.4884e-06	TRINITY_DN116599_c0_g1;TRINITY_DN117845_c2_g1;TRINITY_DN121755_c0_g1;TRINITY_DN125419_c1_g1;TRINITY_DN125676_c2_g3;TRINITY_DN125964_c1_g1;TRINITY_DN127179_c0_g1;TRINITY_DN127719_c0_g3;TRINITY_DN130260_c2_g1;TRINITY_DN134769_c2_g1;TRINITY_DN137775_c1_g2;TRINITY_DN139660_c3_g2;TRINITY_DN140823_c1_g2;TRINITY_DN144629_c2_g1
GO:0009150	purine ribonucleotide metabolic process	13	1295	3e-09	1.59471e-06	TRINITY_DN121755_c0_g1;TRINITY_DN124995_c0_g1;TRINITY_DN125419_c1_g1;TRINITY_DN125676_c2_g3;TRINITY_DN125934_c6_g1;TRINITY_DN127179_c0_g1;TRINITY_DN127719_c0_g3;TRINITY_DN130260_c2_g1;TRINITY_DN134769_c2_g1;TRINITY_DN139660_c3_g2;TRINITY_DN140016_c1_g2;TRINITY_DN141379_c2_g1;TRINITY_DN147129_c3_g1
GO:0009259	ribonucleotide metabolic process	13	1335	4.3e-09	2.20694e-06	TRINITY_DN121755_c0_g1;TRINITY_DN124995_c0_g1;TRINITY_DN125419_c1_g1;TRINITY_DN125676_c2_g3;TRINITY_DN125934_c6_g1;TRINITY_DN127179_c0_g1;TRINITY_DN127719_c0_g3;TRINITY_DN130260_c2_g1;TRINITY_DN134769_c2_g1;TRINITY_DN139660_c3_g2;TRINITY_DN140016_c1_g2;TRINITY_DN141379_c2_g1;TRINITY_DN147129_c3_g1
GO:0006163	purine nucleotide metabolic process	13	1345	4.7e-09	2.33183e-06	TRINITY_DN121755_c0_g1;TRINITY_DN124995_c0_g1;TRINITY_DN125419_c1_g1;TRINITY_DN125676_c2_g3;TRINITY_DN125934_c6_g1;TRINITY_DN127179_c0_g1;TRINITY_DN127719_c0_g3;TRINITY_DN130260_c2_g1;TRINITY_DN134769_c2_g1;TRINITY_DN139660_c3_g2;TRINITY_DN140016_c1_g2;TRINITY_DN141379_c2_g1;TRINITY_DN147129_c3_g1
GO:0019693	ribose phosphate metabolic process	13	1395	7.3e-09	3.50494e-06	TRINITY_DN121755_c0_g1;TRINITY_DN124995_c0_g1;TRINITY_DN125419_c1_g1;TRINITY_DN125676_c2_g3;TRINITY_DN125934_c6_g1;TRINITY_DN127179_c0_g1;TRINITY_DN127719_c0_g3;TRINITY_DN130260_c2_g1;TRINITY_DN134769_c2_g1;TRINITY_DN139660_c3_g2;TRINITY_DN140016_c1_g2;TRINITY_DN141379_c2_g1;TRINITY_DN147129_c3_g1
GO:0009117	nucleotide metabolic process	14	1764	1.3e-08	6.04662e-06	TRINITY_DN121755_c0_g1;TRINITY_DN124995_c0_g1;TRINITY_DN125419_c1_g1;TRINITY_DN125676_c2_g3;TRINITY_DN125934_c6_g1;TRINITY_DN127179_c0_g1;TRINITY_DN127719_c0_g3;TRINITY_DN130260_c2_g1;TRINITY_DN134769_c2_g1;TRINITY_DN139625_c2_g1;TRINITY_DN139660_c3_g2;TRINITY_DN140016_c1_g2;TRINITY_DN141379_c2_g1;TRINITY_DN147129_c3_g1
GO:0072521	purine-containing compound metabolic process	13	1479	1.4e-08	6.31442e-06	TRINITY_DN121755_c0_g1;TRINITY_DN124995_c0_g1;TRINITY_DN125419_c1_g1;TRINITY_DN125676_c2_g3;TRINITY_DN125934_c6_g1;TRINITY_DN127179_c0_g1;TRINITY_DN127719_c0_g3;TRINITY_DN130260_c2_g1;TRINITY_DN134769_c2_g1;TRINITY_DN139660_c3_g2;TRINITY_DN140016_c1_g2;TRINITY_DN141379_c2_g1;TRINITY_DN147129_c3_g1
GO:0060343	trabecula formation	5	66	1.6e-08	6.80411e-06	TRINITY_DN102478_c0_g1;TRINITY_DN149296_c2_g2;TRINITY_DN149296_c2_g4;TRINITY_DN158663_c0_g1;TRINITY_DN158663_c0_g2
GO:0006753	nucleoside phosphate metabolic process	14	1789	1.6e-08	6.80411e-06	TRINITY_DN121755_c0_g1;TRINITY_DN124995_c0_g1;TRINITY_DN125419_c1_g1;TRINITY_DN125676_c2_g3;TRINITY_DN125934_c6_g1;TRINITY_DN127179_c0_g1;TRINITY_DN127719_c0_g3;TRINITY_DN130260_c2_g1;TRINITY_DN134769_c2_g1;TRINITY_DN139625_c2_g1;TRINITY_DN139660_c3_g2;TRINITY_DN140016_c1_g2;TRINITY_DN141379_c2_g1;TRINITY_DN147129_c3_g1
GO:0010039	response to iron ion	5	69	1.9e-08	7.85544e-06	TRINITY_DN102478_c0_g1;TRINITY_DN149296_c2_g2;TRINITY_DN149296_c2_g4;TRINITY_DN158663_c0_g1;TRINITY_DN158663_c0_g2
GO:0140115	export across plasma membrane	5	70	2.1e-08	8.44768e-06	TRINITY_DN102478_c0_g1;TRINITY_DN149296_c2_g2;TRINITY_DN149296_c2_g4;TRINITY_DN158663_c0_g1;TRINITY_DN158663_c0_g2
GO:0046327	glycerol biosynthetic process from pyruvate	3	6	3e-08	1.17505e-05	TRINITY_DN141373_c2_g1;TRINITY_DN141373_c2_g2;TRINITY_DN141373_c2_g3
GO:0015985	energy coupled proton transport, down electrochemical gradient	5	82	4.7e-08	1.74887e-05	TRINITY_DN124995_c0_g1;TRINITY_DN125934_c6_g1;TRINITY_DN140016_c1_g2;TRINITY_DN141379_c2_g1;TRINITY_DN147129_c3_g1
GO:0015986	ATP synthesis coupled proton transport	5	82	4.7e-08	1.74887e-05	TRINITY_DN124995_c0_g1;TRINITY_DN125934_c6_g1;TRINITY_DN140016_c1_g2;TRINITY_DN141379_c2_g1;TRINITY_DN147129_c3_g1
GO:0055086	nucleobase-containing small molecule metabolic process	14	2072	9.8e-08	3.54381e-05	TRINITY_DN121755_c0_g1;TRINITY_DN124995_c0_g1;TRINITY_DN125419_c1_g1;TRINITY_DN125676_c2_g3;TRINITY_DN125934_c6_g1;TRINITY_DN127179_c0_g1;TRINITY_DN127719_c0_g3;TRINITY_DN130260_c2_g1;TRINITY_DN134769_c2_g1;TRINITY_DN139625_c2_g1;TRINITY_DN139660_c3_g2;TRINITY_DN140016_c1_g2;TRINITY_DN141379_c2_g1;TRINITY_DN147129_c3_g1
GO:0022904	respiratory electron transport chain	6	190	1e-07	3.54381e-05	TRINITY_DN117845_c2_g1;TRINITY_DN125676_c2_g3;TRINITY_DN127179_c0_g1;TRINITY_DN127719_c0_g3;TRINITY_DN137775_c1_g2;TRINITY_DN139660_c3_g2
GO:0044281	small molecule metabolic process	24	6536	1.6e-07	5.41236e-05	TRINITY_DN120109_c0_g1;TRINITY_DN121755_c0_g1;TRINITY_DN124995_c0_g1;TRINITY_DN125419_c1_g1;TRINITY_DN125676_c2_g3;TRINITY_DN125934_c6_g1;TRINITY_DN127179_c0_g1;TRINITY_DN127719_c0_g3;TRINITY_DN130260_c2_g1;TRINITY_DN133180_c1_g1;TRINITY_DN134769_c2_g1;TRINITY_DN135082_c11_g1;TRINITY_DN139140_c1_g1;TRINITY_DN139625_c2_g1;TRINITY_DN139660_c3_g2;TRINITY_DN140016_c1_g2;TRINITY_DN140823_c1_g2;TRINITY…
GO:0071468	cellular response to acidic pH	4	41	1.6e-07	5.41236e-05	TRINITY_DN141373_c2_g1;TRINITY_DN141373_c2_g2;TRINITY_DN141373_c2_g3;TRINITY_DN153831_c10_g4
GO:0006094	gluconeogenesis	6	219	2.3e-07	7.60738e-05	TRINITY_DN120109_c0_g1;TRINITY_DN141373_c2_g1;TRINITY_DN141373_c2_g2;TRINITY_DN141373_c2_g3;TRINITY_DN141373_c2_g4;TRINITY_DN144629_c2_g1
GO:0048536	spleen development	5	116	2.7e-07	8.73626e-05	TRINITY_DN102478_c0_g1;TRINITY_DN149296_c2_g2;TRINITY_DN149296_c2_g4;TRINITY_DN158663_c0_g1;TRINITY_DN158663_c0_g2
GO:0019319	hexose biosynthetic process	6	227	2.9e-07	9.18374e-05	TRINITY_DN120109_c0_g1;TRINITY_DN141373_c2_g1;TRINITY_DN141373_c2_g2;TRINITY_DN141373_c2_g3;TRINITY_DN141373_c2_g4;TRINITY_DN144629_c2_g1
GO:0034220	ion transmembrane transport	13	1924	3e-07	9.3025e-05	TRINITY_DN102478_c0_g1;TRINITY_DN120291_c0_g4;TRINITY_DN124995_c0_g1;TRINITY_DN125934_c6_g1;TRINITY_DN132160_c1_g5;TRINITY_DN140016_c1_g2;TRINITY_DN141379_c2_g1;TRINITY_DN147129_c3_g1;TRINITY_DN149296_c2_g2;TRINITY_DN149296_c2_g4;TRINITY_DN153195_c1_g1;TRINITY_DN158663_c0_g1;TRINITY_DN158663_c0_g2
GO:0017144	drug metabolic process	14	2338	4.2e-07	0.000123565	TRINITY_DN121755_c0_g1;TRINITY_DN124995_c0_g1;TRINITY_DN125419_c1_g1;TRINITY_DN125676_c2_g3;TRINITY_DN125934_c6_g1;TRINITY_DN127179_c0_g1;TRINITY_DN127719_c0_g3;TRINITY_DN130260_c2_g1;TRINITY_DN133180_c1_g1;TRINITY_DN134769_c2_g1;TRINITY_DN139660_c3_g2;TRINITY_DN140016_c1_g2;TRINITY_DN141379_c2_g1;TRINITY_DN147129_c3_g1
GO:0006114	glycerol biosynthetic process	3	13	4.3e-07	0.000123565	TRINITY_DN141373_c2_g1;TRINITY_DN141373_c2_g2;TRINITY_DN141373_c2_g3
GO:0002260	lymphocyte homeostasis	5	128	4.4e-07	0.000123565	TRINITY_DN102478_c0_g1;TRINITY_DN149296_c2_g2;TRINITY_DN149296_c2_g4;TRINITY_DN158663_c0_g1;TRINITY_DN158663_c0_g2
GO:0061383	trabecula morphogenesis	5	128	4.4e-07	0.000123565	TRINITY_DN102478_c0_g1;TRINITY_DN149296_c2_g2;TRINITY_DN149296_c2_g4;TRINITY_DN158663_c0_g1;TRINITY_DN158663_c0_g2
GO:0046364	monosaccharide biosynthetic process	6	244	4.4e-07	0.000123565	TRINITY_DN120109_c0_g1;TRINITY_DN141373_c2_g1;TRINITY_DN141373_c2_g2;TRINITY_DN141373_c2_g3;TRINITY_DN141373_c2_g4;TRINITY_DN144629_c2_g1
GO:0019401	alditol biosynthetic process	3	16	8.3e-07	0.000228773	TRINITY_DN141373_c2_g1;TRINITY_DN141373_c2_g2;TRINITY_DN141373_c2_g3
GO:0009060	aerobic respiration	6	276	9e-07	0.000243556	TRINITY_DN117845_c2_g1;TRINITY_DN121755_c0_g1;TRINITY_DN125419_c1_g1;TRINITY_DN130260_c2_g1;TRINITY_DN134769_c2_g1;TRINITY_DN137775_c1_g2
GO:0010447	response to acidic pH	4	65	1.1e-06	0.000292364	TRINITY_DN141373_c2_g1;TRINITY_DN141373_c2_g2;TRINITY_DN141373_c2_g3;TRINITY_DN153831_c10_g4
GO:0071467	cellular response to pH	4	69	1.4e-06	0.000365572	TRINITY_DN141373_c2_g1;TRINITY_DN141373_c2_g2;TRINITY_DN141373_c2_g3;TRINITY_DN153831_c10_g4
GO:0001776	leukocyte homeostasis	5	164	1.5e-06	0.000384931	TRINITY_DN102478_c0_g1;TRINITY_DN149296_c2_g2;TRINITY_DN149296_c2_g4;TRINITY_DN158663_c0_g1;TRINITY_DN158663_c0_g2
GO:0098662	inorganic cation transmembrane transport	10	1251	1.9e-06	0.000479315	TRINITY_DN102478_c0_g1;TRINITY_DN124995_c0_g1;TRINITY_DN125934_c6_g1;TRINITY_DN140016_c1_g2;TRINITY_DN141379_c2_g1;TRINITY_DN147129_c3_g1;TRINITY_DN149296_c2_g2;TRINITY_DN149296_c2_g4;TRINITY_DN158663_c0_g1;TRINITY_DN158663_c0_g2
GO:0006811	ion transport	17	3998	2.4e-06	0.00059536	TRINITY_DN102478_c0_g1;TRINITY_DN120291_c0_g4;TRINITY_DN124995_c0_g1;TRINITY_DN125934_c6_g1;TRINITY_DN132160_c1_g5;TRINITY_DN133642_c2_g1;TRINITY_DN140016_c1_g2;TRINITY_DN141379_c2_g1;TRINITY_DN142395_c0_g1;TRINITY_DN147129_c3_g1;TRINITY_DN149296_c2_g2;TRINITY_DN149296_c2_g4;TRINITY_DN153195_c1_g1;TRINITY_DN153831_c10_g4;TRINITY_DN158663_c0_g1;TRINITY_DN158663_c0_g2;TRINITY_DN158996_c5_g2
GO:0019637	organophosphate metabolic process	15	3181	3e-06	0.000732	TRINITY_DN120210_c5_g3;TRINITY_DN121755_c0_g1;TRINITY_DN124995_c0_g1;TRINITY_DN125419_c1_g1;TRINITY_DN125676_c2_g3;TRINITY_DN125934_c6_g1;TRINITY_DN127179_c0_g1;TRINITY_DN127719_c0_g3;TRINITY_DN130260_c2_g1;TRINITY_DN134769_c2_g1;TRINITY_DN139625_c2_g1;TRINITY_DN139660_c3_g2;TRINITY_DN140016_c1_g2;TRINITY_DN141379_c2_g1;TRINITY_DN147129_c3_g1
GO:0055085	transmembrane transport	14	2800	3.5e-06	0.000840226	TRINITY_DN102478_c0_g1;TRINITY_DN120291_c0_g4;TRINITY_DN124995_c0_g1;TRINITY_DN125934_c6_g1;TRINITY_DN132160_c1_g5;TRINITY_DN140016_c1_g2;TRINITY_DN141379_c2_g1;TRINITY_DN142395_c0_g1;TRINITY_DN147129_c3_g1;TRINITY_DN149296_c2_g2;TRINITY_DN149296_c2_g4;TRINITY_DN153195_c1_g1;TRINITY_DN158663_c0_g1;TRINITY_DN158663_c0_g2
GO:0098660	inorganic ion transmembrane transport	10	1348	3.6e-06	0.000850514	TRINITY_DN102478_c0_g1;TRINITY_DN124995_c0_g1;TRINITY_DN125934_c6_g1;TRINITY_DN140016_c1_g2;TRINITY_DN141379_c2_g1;TRINITY_DN147129_c3_g1;TRINITY_DN149296_c2_g2;TRINITY_DN149296_c2_g4;TRINITY_DN158663_c0_g1;TRINITY_DN158663_c0_g2
GO:0036290	protein trans-autophosphorylation	2	3	4e-06	0.000915938	TRINITY_DN159312_c5_g2;TRINITY_DN159312_c5_g4
GO:1990579	peptidyl-serine trans-autophosphorylation	2	3	4e-06	0.000915938	TRINITY_DN159312_c5_g2;TRINITY_DN159312_c5_g4
GO:0098655	cation transmembrane transport	10	1383	4.5e-06	0.00101482	TRINITY_DN102478_c0_g1;TRINITY_DN124995_c0_g1;TRINITY_DN125934_c6_g1;TRINITY_DN140016_c1_g2;TRINITY_DN141379_c2_g1;TRINITY_DN147129_c3_g1;TRINITY_DN149296_c2_g2;TRINITY_DN149296_c2_g4;TRINITY_DN158663_c0_g1;TRINITY_DN158663_c0_g2
GO:0051254	positive regulation of RNA metabolic process	15	3380	6.4e-06	0.00142176	TRINITY_DN102478_c0_g1;TRINITY_DN141373_c2_g1;TRINITY_DN141373_c2_g2;TRINITY_DN141373_c2_g3;TRINITY_DN141575_c1_g1;TRINITY_DN144629_c2_g1;TRINITY_DN149296_c2_g2;TRINITY_DN149296_c2_g4;TRINITY_DN153831_c10_g4;TRINITY_DN154339_c6_g4;TRINITY_DN158663_c0_g1;TRINITY_DN158663_c0_g2;TRINITY_DN159170_c5_g4;TRINITY_DN159312_c5_g2;TRINITY_DN159312_c5_g4
GO:0048878	chemical homeostasis	14	2961	6.7e-06	0.00146651	TRINITY_DN102478_c0_g1;TRINITY_DN120291_c0_g4;TRINITY_DN132160_c1_g5;TRINITY_DN133642_c2_g1;TRINITY_DN141373_c2_g1;TRINITY_DN141373_c2_g2;TRINITY_DN141575_c1_g1;TRINITY_DN144629_c2_g1;TRINITY_DN149296_c2_g2;TRINITY_DN149296_c2_g4;TRINITY_DN158663_c0_g1;TRINITY_DN158663_c0_g2;TRINITY_DN159312_c5_g2;TRINITY_DN159312_c5_g4
GO:0042775	mitochondrial ATP synthesis coupled electron transport	4	106	7.6e-06	0.0016394	TRINITY_DN125676_c2_g3;TRINITY_DN127179_c0_g1;TRINITY_DN127719_c0_g3;TRINITY_DN139660_c3_g2
GO:1902600	proton transmembrane transport	5	237	8.9e-06	0.0018867	TRINITY_DN124995_c0_g1;TRINITY_DN125934_c6_g1;TRINITY_DN140016_c1_g2;TRINITY_DN141379_c2_g1;TRINITY_DN147129_c3_g1
GO:0006826	iron ion transport	6	412	9e-06	0.0018867	TRINITY_DN102478_c0_g1;TRINITY_DN133642_c2_g1;TRINITY_DN149296_c2_g2;TRINITY_DN149296_c2_g4;TRINITY_DN158663_c0_g1;TRINITY_DN158663_c0_g2
GO:0008535	respiratory chain complex IV assembly	3	39	1.3e-05	0.00268739	TRINITY_DN117845_c2_g1;TRINITY_DN128424_c4_g1;TRINITY_DN137775_c1_g2
GO:0009268	response to pH	4	123	1.4e-05	0.00285447	TRINITY_DN141373_c2_g1;TRINITY_DN141373_c2_g2;TRINITY_DN141373_c2_g3;TRINITY_DN153831_c10_g4
GO:0042773	ATP synthesis coupled electron transport	4	125	1.5e-05	0.00301703	TRINITY_DN125676_c2_g3;TRINITY_DN127179_c0_g1;TRINITY_DN127719_c0_g3;TRINITY_DN139660_c3_g2
GO:0055082	cellular chemical homeostasis	11	1978	1.7e-05	0.00337371	TRINITY_DN102478_c0_g1;TRINITY_DN120291_c0_g4;TRINITY_DN132160_c1_g5;TRINITY_DN133642_c2_g1;TRINITY_DN144629_c2_g1;TRINITY_DN149296_c2_g2;TRINITY_DN149296_c2_g4;TRINITY_DN158663_c0_g1;TRINITY_DN158663_c0_g2;TRINITY_DN159312_c5_g2;TRINITY_DN159312_c5_g4
GO:0010628	positive regulation of gene expression	16	4171	1.8e-05	0.00347938	TRINITY_DN102478_c0_g1;TRINITY_DN128424_c4_g1;TRINITY_DN141373_c2_g1;TRINITY_DN141373_c2_g2;TRINITY_DN141373_c2_g3;TRINITY_DN141575_c1_g1;TRINITY_DN144629_c2_g1;TRINITY_DN149296_c2_g2;TRINITY_DN149296_c2_g4;TRINITY_DN153831_c10_g4;TRINITY_DN154339_c6_g4;TRINITY_DN158663_c0_g1;TRINITY_DN158663_c0_g2;TRINITY_DN159170_c5_g4;TRINITY_DN159312_c5_g2;TRINITY_DN159312_c5_g4
GO:0006879	cellular iron ion homeostasis	6	468	1.8e-05	0.00347938	TRINITY_DN102478_c0_g1;TRINITY_DN133642_c2_g1;TRINITY_DN149296_c2_g2;TRINITY_DN149296_c2_g4;TRINITY_DN158663_c0_g1;TRINITY_DN158663_c0_g2
GO:0003158	endothelium development	5	285	2.2e-05	0.00419805	TRINITY_DN102478_c0_g1;TRINITY_DN149296_c2_g2;TRINITY_DN149296_c2_g4;TRINITY_DN158663_c0_g1;TRINITY_DN158663_c0_g2
GO:0019318	hexose metabolic process	7	749	2.7e-05	0.00508694	TRINITY_DN120109_c0_g1;TRINITY_DN139140_c1_g1;TRINITY_DN141373_c2_g1;TRINITY_DN141373_c2_g2;TRINITY_DN141373_c2_g3;TRINITY_DN141373_c2_g4;TRINITY_DN144629_c2_g1
GO:0045935	positive regulation of nucleobase-containing compound metabolic process	15	3845	2.9e-05	0.00539545	TRINITY_DN102478_c0_g1;TRINITY_DN141373_c2_g1;TRINITY_DN141373_c2_g2;TRINITY_DN141373_c2_g3;TRINITY_DN141575_c1_g1;TRINITY_DN144629_c2_g1;TRINITY_DN149296_c2_g2;TRINITY_DN149296_c2_g4;TRINITY_DN153831_c10_g4;TRINITY_DN154339_c6_g4;TRINITY_DN158663_c0_g1;TRINITY_DN158663_c0_g2;TRINITY_DN159170_c5_g4;TRINITY_DN159312_c5_g2;TRINITY_DN159312_c5_g4
GO:0006120	mitochondrial electron transport, NADH to ubiquinone	3	51	3e-05	0.00551259	TRINITY_DN125676_c2_g3;TRINITY_DN127179_c0_g1;TRINITY_DN139660_c3_g2
GO:0030969	mRNA splicing via endonucleolytic cleavage and ligation involved in unfolded protein response	2	8	3.7e-05	0.00655605	TRINITY_DN159312_c5_g2;TRINITY_DN159312_c5_g4
GO:0070054	mRNA splicing, via endonucleolytic cleavage and ligation	2	8	3.7e-05	0.00655605	TRINITY_DN159312_c5_g2;TRINITY_DN159312_c5_g4
GO:0070055	mRNA endonucleolytic cleavage involved in unfolded protein response	2	8	3.7e-05	0.00655605	TRINITY_DN159312_c5_g2;TRINITY_DN159312_c5_g4
GO:0000041	transition metal ion transport	6	541	4.1e-05	0.00717934	TRINITY_DN102478_c0_g1;TRINITY_DN133642_c2_g1;TRINITY_DN149296_c2_g2;TRINITY_DN149296_c2_g4;TRINITY_DN158663_c0_g1;TRINITY_DN158663_c0_g2
GO:0016051	carbohydrate biosynthetic process	6	543	4.2e-05	0.00726893	TRINITY_DN120109_c0_g1;TRINITY_DN141373_c2_g1;TRINITY_DN141373_c2_g2;TRINITY_DN141373_c2_g3;TRINITY_DN141373_c2_g4;TRINITY_DN144629_c2_g1
GO:0017004	cytochrome complex assembly	3	58	4.4e-05	0.00752754	TRINITY_DN117845_c2_g1;TRINITY_DN128424_c4_g1;TRINITY_DN137775_c1_g2
GO:0031328	positive regulation of cellular biosynthetic process	15	4004	4.6e-05	0.00778027	TRINITY_DN102478_c0_g1;TRINITY_DN128424_c4_g1;TRINITY_DN133180_c1_g1;TRINITY_DN141373_c2_g1;TRINITY_DN141373_c2_g2;TRINITY_DN141373_c2_g3;TRINITY_DN141575_c1_g1;TRINITY_DN144629_c2_g1;TRINITY_DN149296_c2_g2;TRINITY_DN149296_c2_g4;TRINITY_DN153831_c10_g4;TRINITY_DN154339_c6_g4;TRINITY_DN158663_c0_g1;TRINITY_DN158663_c0_g2;TRINITY_DN159170_c5_g4
GO:0006071	glycerol metabolic process	3	59	4.7e-05	0.00786009	TRINITY_DN141373_c2_g1;TRINITY_DN141373_c2_g2;TRINITY_DN141373_c2_g3
GO:0046916	cellular transition metal ion homeostasis	6	568	5.4e-05	0.0089304	TRINITY_DN102478_c0_g1;TRINITY_DN133642_c2_g1;TRINITY_DN149296_c2_g2;TRINITY_DN149296_c2_g4;TRINITY_DN158663_c0_g1;TRINITY_DN158663_c0_g2
GO:0009891	positive regulation of biosynthetic process	15	4069	5.6e-05	0.00915938	TRINITY_DN102478_c0_g1;TRINITY_DN128424_c4_g1;TRINITY_DN133180_c1_g1;TRINITY_DN141373_c2_g1;TRINITY_DN141373_c2_g2;TRINITY_DN141373_c2_g3;TRINITY_DN141575_c1_g1;TRINITY_DN144629_c2_g1;TRINITY_DN149296_c2_g2;TRINITY_DN149296_c2_g4;TRINITY_DN153831_c10_g4;TRINITY_DN154339_c6_g4;TRINITY_DN158663_c0_g1;TRINITY_DN158663_c0_g2;TRINITY_DN159170_c5_g4
GO:0071248	cellular response to metal ion	5	352	5.9e-05	0.00954517	TRINITY_DN102478_c0_g1;TRINITY_DN149296_c2_g2;TRINITY_DN149296_c2_g4;TRINITY_DN158663_c0_g1;TRINITY_DN158663_c0_g2
GO:0055072	iron ion homeostasis	6	580	6.1e-05	0.00965877	TRINITY_DN102478_c0_g1;TRINITY_DN133642_c2_g1;TRINITY_DN149296_c2_g2;TRINITY_DN149296_c2_g4;TRINITY_DN158663_c0_g1;TRINITY_DN158663_c0_g2
GO:0005996	monosaccharide metabolic process	7	852	6.1e-05	0.00965877	TRINITY_DN120109_c0_g1;TRINITY_DN139140_c1_g1;TRINITY_DN141373_c2_g1;TRINITY_DN141373_c2_g2;TRINITY_DN141373_c2_g3;TRINITY_DN141373_c2_g4;TRINITY_DN144629_c2_g1
GO:0045944	positive regulation of transcription by RNA polymerase II	11	2315	7.1e-05	0.0110479	TRINITY_DN102478_c0_g1;TRINITY_DN141373_c2_g1;TRINITY_DN141373_c2_g2;TRINITY_DN141373_c2_g3;TRINITY_DN149296_c2_g2;TRINITY_DN149296_c2_g4;TRINITY_DN153831_c10_g4;TRINITY_DN154339_c6_g4;TRINITY_DN158663_c0_g1;TRINITY_DN158663_c0_g2;TRINITY_DN159170_c5_g4
GO:0019400	alditol metabolic process	3	68	7.2e-05	0.0110479	TRINITY_DN141373_c2_g1;TRINITY_DN141373_c2_g2;TRINITY_DN141373_c2_g3
GO:0010038	response to metal ion	7	875	7.2e-05	0.0110479	TRINITY_DN102478_c0_g1;TRINITY_DN120291_c0_g4;TRINITY_DN132160_c1_g5;TRINITY_DN149296_c2_g2;TRINITY_DN149296_c2_g4;TRINITY_DN158663_c0_g1;TRINITY_DN158663_c0_g2
GO:0045893	positive regulation of transcription, DNA-templated	13	3215	7.6e-05	0.0113118	TRINITY_DN102478_c0_g1;TRINITY_DN141373_c2_g1;TRINITY_DN141373_c2_g2;TRINITY_DN141373_c2_g3;TRINITY_DN141575_c1_g1;TRINITY_DN144629_c2_g1;TRINITY_DN149296_c2_g2;TRINITY_DN149296_c2_g4;TRINITY_DN153831_c10_g4;TRINITY_DN154339_c6_g4;TRINITY_DN158663_c0_g1;TRINITY_DN158663_c0_g2;TRINITY_DN159170_c5_g4
GO:1902680	positive regulation of RNA biosynthetic process	13	3215	7.6e-05	0.0113118	TRINITY_DN102478_c0_g1;TRINITY_DN141373_c2_g1;TRINITY_DN141373_c2_g2;TRINITY_DN141373_c2_g3;TRINITY_DN141575_c1_g1;TRINITY_DN144629_c2_g1;TRINITY_DN149296_c2_g2;TRINITY_DN149296_c2_g4;TRINITY_DN153831_c10_g4;TRINITY_DN154339_c6_g4;TRINITY_DN158663_c0_g1;TRINITY_DN158663_c0_g2;TRINITY_DN159170_c5_g4
GO:1903508	positive regulation of nucleic acid-templated transcription	13	3215	7.6e-05	0.0113118	TRINITY_DN102478_c0_g1;TRINITY_DN141373_c2_g1;TRINITY_DN141373_c2_g2;TRINITY_DN141373_c2_g3;TRINITY_DN141575_c1_g1;TRINITY_DN144629_c2_g1;TRINITY_DN149296_c2_g2;TRINITY_DN149296_c2_g4;TRINITY_DN153831_c10_g4;TRINITY_DN154339_c6_g4;TRINITY_DN158663_c0_g1;TRINITY_DN158663_c0_g2;TRINITY_DN159170_c5_g4
GO:0006006	glucose metabolic process	6	615	8.4e-05	0.0123788	TRINITY_DN120109_c0_g1;TRINITY_DN141373_c2_g1;TRINITY_DN141373_c2_g2;TRINITY_DN141373_c2_g3;TRINITY_DN141373_c2_g4;TRINITY_DN144629_c2_g1
GO:0019725	cellular homeostasis	11	2366	8.6e-05	0.0125493	TRINITY_DN102478_c0_g1;TRINITY_DN120291_c0_g4;TRINITY_DN132160_c1_g5;TRINITY_DN133642_c2_g1;TRINITY_DN144629_c2_g1;TRINITY_DN149296_c2_g2;TRINITY_DN149296_c2_g4;TRINITY_DN158663_c0_g1;TRINITY_DN158663_c0_g2;TRINITY_DN159312_c5_g2;TRINITY_DN159312_c5_g4
GO:0010557	positive regulation of macromolecule biosynthetic process	14	3740	8.8e-05	0.0127164	TRINITY_DN102478_c0_g1;TRINITY_DN128424_c4_g1;TRINITY_DN141373_c2_g1;TRINITY_DN141373_c2_g2;TRINITY_DN141373_c2_g3;TRINITY_DN141575_c1_g1;TRINITY_DN144629_c2_g1;TRINITY_DN149296_c2_g2;TRINITY_DN149296_c2_g4;TRINITY_DN153831_c10_g4;TRINITY_DN154339_c6_g4;TRINITY_DN158663_c0_g1;TRINITY_DN158663_c0_g2;TRINITY_DN159170_c5_g4
GO:0048871	multicellular organismal homeostasis	7	906	9e-05	0.0128804	TRINITY_DN102478_c0_g1;TRINITY_DN132160_c1_g5;TRINITY_DN144629_c2_g1;TRINITY_DN149296_c2_g2;TRINITY_DN149296_c2_g4;TRINITY_DN158663_c0_g1;TRINITY_DN158663_c0_g2
GO:0006812	cation transport	12	2846	0.0001	0.0141752	TRINITY_DN102478_c0_g1;TRINITY_DN124995_c0_g1;TRINITY_DN125934_c6_g1;TRINITY_DN133642_c2_g1;TRINITY_DN140016_c1_g2;TRINITY_DN141379_c2_g1;TRINITY_DN147129_c3_g1;TRINITY_DN149296_c2_g2;TRINITY_DN149296_c2_g4;TRINITY_DN153831_c10_g4;TRINITY_DN158663_c0_g1;TRINITY_DN158663_c0_g2
GO:0006754	ATP biosynthetic process	5	407	0.00012	0.0168498	TRINITY_DN124995_c0_g1;TRINITY_DN125934_c6_g1;TRINITY_DN140016_c1_g2;TRINITY_DN141379_c2_g1;TRINITY_DN147129_c3_g1
GO:0071241	cellular response to inorganic substance	5	419	0.00013	0.0180834	TRINITY_DN102478_c0_g1;TRINITY_DN149296_c2_g2;TRINITY_DN149296_c2_g4;TRINITY_DN158663_c0_g1;TRINITY_DN158663_c0_g2
GO:0009206	purine ribonucleoside triphosphate biosynthetic process	5	430	0.00015	0.0206722	TRINITY_DN124995_c0_g1;TRINITY_DN125934_c6_g1;TRINITY_DN140016_c1_g2;TRINITY_DN141379_c2_g1;TRINITY_DN147129_c3_g1
GO:0071918	urea transmembrane transport	2	16	0.00016	0.0214544	TRINITY_DN120291_c0_g4;TRINITY_DN132160_c1_g5
GO:0009145	purine nucleoside triphosphate biosynthetic process	5	435	0.00016	0.0214544	TRINITY_DN124995_c0_g1;TRINITY_DN125934_c6_g1;TRINITY_DN140016_c1_g2;TRINITY_DN141379_c2_g1;TRINITY_DN147129_c3_g1
GO:0055076	transition metal ion homeostasis	6	693	0.00016	0.0214544	TRINITY_DN102478_c0_g1;TRINITY_DN133642_c2_g1;TRINITY_DN149296_c2_g2;TRINITY_DN149296_c2_g4;TRINITY_DN158663_c0_g1;TRINITY_DN158663_c0_g2
GO:0034637	cellular carbohydrate biosynthetic process	4	236	0.00017	0.0225918	TRINITY_DN141373_c2_g1;TRINITY_DN141373_c2_g2;TRINITY_DN141373_c2_g3;TRINITY_DN144629_c2_g1
GO:0036289	peptidyl-serine autophosphorylation	2	17	0.00018	0.0235011	TRINITY_DN159312_c5_g2;TRINITY_DN159312_c5_g4
GO:0009201	ribonucleoside triphosphate biosynthetic process	5	448	0.00018	0.0235011	TRINITY_DN124995_c0_g1;TRINITY_DN125934_c6_g1;TRINITY_DN140016_c1_g2;TRINITY_DN141379_c2_g1;TRINITY_DN147129_c3_g1
GO:1901135	carbohydrate derivative metabolic process	13	3524	0.00019	0.0241706	TRINITY_DN121755_c0_g1;TRINITY_DN124995_c0_g1;TRINITY_DN125419_c1_g1;TRINITY_DN125676_c2_g3;TRINITY_DN125934_c6_g1;TRINITY_DN127179_c0_g1;TRINITY_DN127719_c0_g3;TRINITY_DN130260_c2_g1;TRINITY_DN134769_c2_g1;TRINITY_DN139660_c3_g2;TRINITY_DN140016_c1_g2;TRINITY_DN141379_c2_g1;TRINITY_DN147129_c3_g1
GO:0006475	internal protein amino acid acetylation	5	452	0.00019	0.0241706	TRINITY_DN120109_c0_g1;TRINITY_DN141373_c2_g1;TRINITY_DN141373_c2_g2;TRINITY_DN141373_c2_g3;TRINITY_DN141373_c2_g4
GO:0048511	rhythmic process	6	718	0.00019	0.0241706	TRINITY_DN123771_c1_g5;TRINITY_DN124342_c0_g2;TRINITY_DN141575_c1_g1;TRINITY_DN144629_c2_g1;TRINITY_DN154339_c6_g4;TRINITY_DN159170_c5_g4
GO:0006987	activation of signaling protein activity involved in unfolded protein response	2	18	0.0002	0.0252271	TRINITY_DN159312_c5_g2;TRINITY_DN159312_c5_g4
GO:0046173	polyol biosynthetic process	3	103	0.00025	0.0312689	TRINITY_DN141373_c2_g1;TRINITY_DN141373_c2_g2;TRINITY_DN141373_c2_g3
GO:0015840	urea transport	2	21	0.00028	0.0344423	TRINITY_DN120291_c0_g4;TRINITY_DN132160_c1_g5
GO:0009142	nucleoside triphosphate biosynthetic process	5	494	0.00028	0.0344423	TRINITY_DN124995_c0_g1;TRINITY_DN125934_c6_g1;TRINITY_DN140016_c1_g2;TRINITY_DN141379_c2_g1;TRINITY_DN147129_c3_g1
GO:0006473	protein acetylation	5	511	0.00033	0.04026	TRINITY_DN120109_c0_g1;TRINITY_DN141373_c2_g1;TRINITY_DN141373_c2_g2;TRINITY_DN141373_c2_g3;TRINITY_DN141373_c2_g4
GO:0009127	purine nucleoside monophosphate biosynthetic process	5	518	0.00035	0.0420113	TRINITY_DN124995_c0_g1;TRINITY_DN125934_c6_g1;TRINITY_DN140016_c1_g2;TRINITY_DN141379_c2_g1;TRINITY_DN147129_c3_g1
GO:0009168	purine ribonucleoside monophosphate biosynthetic process	5	518	0.00035	0.0420113	TRINITY_DN124995_c0_g1;TRINITY_DN125934_c6_g1;TRINITY_DN140016_c1_g2;TRINITY_DN141379_c2_g1;TRINITY_DN147129_c3_g1
GO:1900103	positive regulation of endoplasmic reticulum unfolded protein response	2	25	0.00039	0.0464381	TRINITY_DN159312_c5_g2;TRINITY_DN159312_c5_g4
Go biological process categories significantly enriched by down-regulated genes.
GO:0061073	ciliary body morphogenesis	6	13	2.6e-14	3.86984e-10	TRINITY_DN113400_c0_g1;TRINITY_DN113400_c1_g1;TRINITY_DN138459_c1_g3;TRINITY_DN157569_c5_g1;TRINITY_DN157569_c5_g3;TRINITY_DN157569_c5_g4
GO:0021960	anterior commissure morphogenesis	6	23	1.5e-12	9.92267e-09	TRINITY_DN113400_c0_g1;TRINITY_DN113400_c1_g1;TRINITY_DN138459_c1_g3;TRINITY_DN157569_c5_g1;TRINITY_DN157569_c5_g3;TRINITY_DN157569_c5_g4
GO:0021540	corpus callosum morphogenesis	6	24	2e-12	9.92267e-09	TRINITY_DN113400_c0_g1;TRINITY_DN113400_c1_g1;TRINITY_DN138459_c1_g3;TRINITY_DN157569_c5_g1;TRINITY_DN157569_c5_g3;TRINITY_DN157569_c5_g4
GO:0021670	lateral ventricle development	6	45	1.2e-10	4.4652e-07	TRINITY_DN113400_c0_g1;TRINITY_DN113400_c1_g1;TRINITY_DN138459_c1_g3;TRINITY_DN157569_c5_g1;TRINITY_DN157569_c5_g3;TRINITY_DN157569_c5_g4
GO:0022038	corpus callosum development	6	60	7.2e-10	2.1433e-06	TRINITY_DN113400_c0_g1;TRINITY_DN113400_c1_g1;TRINITY_DN138459_c1_g3;TRINITY_DN157569_c5_g1;TRINITY_DN157569_c5_g3;TRINITY_DN157569_c5_g4
GO:0055090	acylglycerol homeostasis	6	68	1.5e-09	3.18943e-06	TRINITY_DN141273_c2_g3;TRINITY_DN146054_c0_g1;TRINITY_DN146054_c0_g3;TRINITY_DN151240_c7_g1;TRINITY_DN151240_c7_g2;TRINITY_DN151504_c1_g4
GO:0070328	triglyceride homeostasis	6	68	1.5e-09	3.18943e-06	TRINITY_DN141273_c2_g3;TRINITY_DN146054_c0_g1;TRINITY_DN146054_c0_g3;TRINITY_DN151240_c7_g1;TRINITY_DN151240_c7_g2;TRINITY_DN151504_c1_g4
GO:0007623	circadian rhythm	10	474	5.9e-09	1.09769e-05	TRINITY_DN123853_c5_g1;TRINITY_DN140597_c2_g1;TRINITY_DN148447_c2_g1;TRINITY_DN148447_c2_g2;TRINITY_DN148447_c2_g6;TRINITY_DN149827_c1_g1;TRINITY_DN150176_c1_g1;TRINITY_DN150900_c4_g2;TRINITY_DN156388_c5_g1;TRINITY_DN156388_c5_g3
GO:0021591	ventricular system development	6	93	1e-08	1.65378e-05	TRINITY_DN113400_c0_g1;TRINITY_DN113400_c1_g1;TRINITY_DN138459_c1_g3;TRINITY_DN157569_c5_g1;TRINITY_DN157569_c5_g3;TRINITY_DN157569_c5_g4
GO:0021952	central nervous system projection neuron axonogenesis	6	99	1.5e-08	2.2326e-05	TRINITY_DN113400_c0_g1;TRINITY_DN113400_c1_g1;TRINITY_DN138459_c1_g3;TRINITY_DN157569_c5_g1;TRINITY_DN157569_c5_g3;TRINITY_DN157569_c5_g4
GO:0021955	central nervous system neuron axonogenesis	6	114	3.6e-08	4.87113e-05	TRINITY_DN113400_c0_g1;TRINITY_DN113400_c1_g1;TRINITY_DN138459_c1_g3;TRINITY_DN157569_c5_g1;TRINITY_DN157569_c5_g3;TRINITY_DN157569_c5_g4
GO:0071353	cellular response to interleukin-4	5	60	5.1e-08	6.3257e-05	TRINITY_DN145242_c2_g4;TRINITY_DN145242_c2_g5;TRINITY_DN148447_c2_g1;TRINITY_DN148447_c2_g2;TRINITY_DN148447_c2_g6
GO:0070670	response to interleukin-4	5	65	7.6e-08	8.70142e-05	TRINITY_DN145242_c2_g4;TRINITY_DN145242_c2_g5;TRINITY_DN148447_c2_g1;TRINITY_DN148447_c2_g2;TRINITY_DN148447_c2_g6
GO:0035437	maintenance of protein localization in endoplasmic reticulum	4	26	9.4e-08	9.99354e-05	TRINITY_DN145242_c2_g1;TRINITY_DN145242_c2_g2;TRINITY_DN145242_c2_g4;TRINITY_DN145242_c2_g5
GO:0048511	rhythmic process	10	718	2.8e-07	0.000277835	TRINITY_DN123853_c5_g1;TRINITY_DN140597_c2_g1;TRINITY_DN148447_c2_g1;TRINITY_DN148447_c2_g2;TRINITY_DN148447_c2_g6;TRINITY_DN149827_c1_g1;TRINITY_DN150176_c1_g1;TRINITY_DN150900_c4_g2;TRINITY_DN156388_c5_g1;TRINITY_DN156388_c5_g3
GO:0019218	regulation of steroid metabolic process	6	182	5.7e-07	0.000530242	TRINITY_DN141273_c2_g3;TRINITY_DN150176_c1_g1;TRINITY_DN151240_c7_g1;TRINITY_DN151240_c7_g2;TRINITY_DN156388_c5_g1;TRINITY_DN156388_c5_g3
GO:0048593	camera-type eye morphogenesis	7	302	6.7e-07	0.000586605	TRINITY_DN113400_c0_g1;TRINITY_DN113400_c1_g1;TRINITY_DN138459_c1_g3;TRINITY_DN150176_c1_g1;TRINITY_DN157569_c5_g1;TRINITY_DN157569_c5_g3;TRINITY_DN157569_c5_g4
GO:0031396	regulation of protein ubiquitination	8	459	8.9e-07	0.000735931	TRINITY_DN121482_c0_g1;TRINITY_DN123853_c5_g1;TRINITY_DN135296_c4_g1;TRINITY_DN135296_c4_g3;TRINITY_DN135296_c4_g6;TRINITY_DN145242_c2_g4;TRINITY_DN145242_c2_g5;TRINITY_DN155671_c1_g1
GO:0009893	positive regulation of metabolic process	31	7860	1.2e-06	0.000940042	TRINITY_DN119701_c2_g1;TRINITY_DN121482_c0_g1;TRINITY_DN122588_c1_g3;TRINITY_DN129379_c1_g1;TRINITY_DN135293_c0_g3;TRINITY_DN135296_c4_g1;TRINITY_DN135296_c4_g3;TRINITY_DN135296_c4_g6;TRINITY_DN141273_c2_g3;TRINITY_DN144054_c1_g4;TRINITY_DN145242_c2_g4;TRINITY_DN145242_c2_g5;TRINITY_DN146054_c0_g1;TRINITY_DN146054_c0_g3;TRINITY_DN148447_c2_g1;TRINITY_DN148447_c2_g2;TRINITY_DN148447_c2_g6;TRINITY_…
GO:0055088	lipid homeostasis	7	352	1.9e-06	0.00141398	TRINITY_DN141273_c2_g3;TRINITY_DN146054_c0_g1;TRINITY_DN146054_c0_g3;TRINITY_DN151240_c7_g1;TRINITY_DN151240_c7_g2;TRINITY_DN151504_c1_g4;TRINITY_DN153990_c5_g1
GO:0010873	positive regulation of cholesterol esterification	3	16	2.3e-06	0.0014884	TRINITY_DN141273_c2_g3;TRINITY_DN151240_c7_g1;TRINITY_DN151240_c7_g2
GO:0030300	regulation of intestinal cholesterol absorption	3	16	2.3e-06	0.0014884	TRINITY_DN141273_c2_g3;TRINITY_DN151240_c7_g1;TRINITY_DN151240_c7_g2
GO:1904729	regulation of intestinal lipid absorption	3	16	2.3e-06	0.0014884	TRINITY_DN141273_c2_g3;TRINITY_DN151240_c7_g1;TRINITY_DN151240_c7_g2
GO:1903320	regulation of protein modification by small protein conjugation or removal	8	525	2.4e-06	0.0014884	TRINITY_DN121482_c0_g1;TRINITY_DN123853_c5_g1;TRINITY_DN135296_c4_g1;TRINITY_DN135296_c4_g3;TRINITY_DN135296_c4_g6;TRINITY_DN145242_c2_g4;TRINITY_DN145242_c2_g5;TRINITY_DN155671_c1_g1
GO:0010898	positive regulation of triglyceride catabolic process	3	17	2.7e-06	0.00154565	TRINITY_DN141273_c2_g3;TRINITY_DN151240_c7_g1;TRINITY_DN151240_c7_g2
GO:1904478	regulation of intestinal absorption	3	17	2.7e-06	0.00154565	TRINITY_DN141273_c2_g3;TRINITY_DN151240_c7_g1;TRINITY_DN151240_c7_g2
GO:0021954	central nervous system neuron development	6	246	3.2e-06	0.00176403	TRINITY_DN113400_c0_g1;TRINITY_DN113400_c1_g1;TRINITY_DN138459_c1_g3;TRINITY_DN157569_c5_g1;TRINITY_DN157569_c5_g3;TRINITY_DN157569_c5_g4
GO:0006457	protein folding	8	567	4.2e-06	0.00220859	TRINITY_DN135293_c0_g3;TRINITY_DN135296_c4_g1;TRINITY_DN135296_c4_g3;TRINITY_DN135296_c4_g4;TRINITY_DN135296_c4_g6;TRINITY_DN138111_c2_g1;TRINITY_DN145242_c2_g4;TRINITY_DN153703_c4_g1
GO:0019216	regulation of lipid metabolic process	9	762	4.4e-06	0.00220859	TRINITY_DN141273_c2_g3;TRINITY_DN144054_c1_g4;TRINITY_DN146054_c0_g1;TRINITY_DN146054_c0_g3;TRINITY_DN150176_c1_g1;TRINITY_DN151240_c7_g1;TRINITY_DN151240_c7_g2;TRINITY_DN156388_c5_g1;TRINITY_DN156388_c5_g3
GO:0048592	eye morphogenesis	7	403	4.5e-06	0.00220859	TRINITY_DN113400_c0_g1;TRINITY_DN113400_c1_g1;TRINITY_DN138459_c1_g3;TRINITY_DN150176_c1_g1;TRINITY_DN157569_c5_g1;TRINITY_DN157569_c5_g3;TRINITY_DN157569_c5_g4
GO:0034372	very-low-density lipoprotein particle remodeling	3	20	4.6e-06	0.00220859	TRINITY_DN141273_c2_g3;TRINITY_DN151240_c7_g1;TRINITY_DN151240_c7_g2
GO:0072593	reactive oxygen species metabolic process	8	579	4.9e-06	0.00227911	TRINITY_DN132610_c0_g4;TRINITY_DN135296_c4_g1;TRINITY_DN135296_c4_g3;TRINITY_DN135296_c4_g6;TRINITY_DN141273_c2_g3;TRINITY_DN151504_c1_g4;TRINITY_DN153194_c5_g1;TRINITY_DN155671_c1_g1
GO:0009968	negative regulation of signal transduction	16	2638	5.1e-06	0.00230025	TRINITY_DN113400_c0_g1;TRINITY_DN113400_c1_g1;TRINITY_DN122196_c0_g1;TRINITY_DN122588_c1_g3;TRINITY_DN123853_c5_g1;TRINITY_DN135293_c0_g3;TRINITY_DN138459_c1_g3;TRINITY_DN145242_c2_g4;TRINITY_DN145242_c2_g5;TRINITY_DN147493_c4_g1;TRINITY_DN149918_c1_g4;TRINITY_DN151504_c1_g4;TRINITY_DN157569_c5_g1;TRINITY_DN157569_c5_g3;TRINITY_DN157569_c5_g4;TRINITY_DN158083_c6_g1
GO:0034370	triglyceride-rich lipoprotein particle remodeling	3	21	5.3e-06	0.00232015	TRINITY_DN141273_c2_g3;TRINITY_DN151240_c7_g1;TRINITY_DN151240_c7_g2
GO:0046677	response to antibiotic	9	788	5.7e-06	0.00242397	TRINITY_DN129379_c1_g1;TRINITY_DN135293_c0_g3;TRINITY_DN135296_c4_g1;TRINITY_DN135296_c4_g3;TRINITY_DN135296_c4_g4;TRINITY_DN135296_c4_g6;TRINITY_DN145242_c2_g4;TRINITY_DN145242_c2_g5;TRINITY_DN155671_c1_g1
GO:0042221	response to chemical	33	9371	6.1e-06	0.00246761	TRINITY_DN122588_c1_g3;TRINITY_DN123853_c5_g1;TRINITY_DN124620_c4_g2;TRINITY_DN129379_c1_g1;TRINITY_DN132610_c0_g4;TRINITY_DN135293_c0_g3;TRINITY_DN135296_c4_g1;TRINITY_DN135296_c4_g3;TRINITY_DN135296_c4_g4;TRINITY_DN135296_c4_g6;TRINITY_DN135303_c0_g4;TRINITY_DN140116_c3_g3;TRINITY_DN140116_c3_g5;TRINITY_DN140597_c2_g1;TRINITY_DN141273_c2_g3;TRINITY_DN144874_c1_g1;TRINITY_DN145242_c2_g4;TRINITY_…
GO:0010872	regulation of cholesterol esterification	3	22	6.2e-06	0.00246761	TRINITY_DN141273_c2_g3;TRINITY_DN151240_c7_g1;TRINITY_DN151240_c7_g2
GO:0031102	neuron projection regeneration	5	158	6.3e-06	0.00246761	TRINITY_DN141273_c2_g3;TRINITY_DN151240_c7_g1;TRINITY_DN151240_c7_g2;TRINITY_DN155518_c4_g2;TRINITY_DN155518_c4_g3
GO:0045040	protein import into mitochondrial outer membrane	3	24	8.1e-06	0.00309129	TRINITY_DN135296_c4_g1;TRINITY_DN135296_c4_g3;TRINITY_DN135296_c4_g6
GO:0032922	circadian regulation of gene expression	5	170	9e-06	0.0033489	TRINITY_DN123853_c5_g1;TRINITY_DN140597_c2_g1;TRINITY_DN149827_c1_g1;TRINITY_DN156388_c5_g1;TRINITY_DN156388_c5_g3
GO:0048519	negative regulation of biological process	39	12476	1e-05	0.00363024	TRINITY_DN113400_c0_g1;TRINITY_DN113400_c1_g1;TRINITY_DN121482_c0_g1;TRINITY_DN122196_c0_g1;TRINITY_DN122588_c1_g3;TRINITY_DN123853_c5_g1;TRINITY_DN129379_c1_g1;TRINITY_DN130093_c0_g4;TRINITY_DN135293_c0_g3;TRINITY_DN135303_c0_g4;TRINITY_DN138111_c2_g1;TRINITY_DN138459_c1_g3;TRINITY_DN140597_c2_g1;TRINITY_DN141273_c2_g3;TRINITY_DN145242_c2_g4;TRINITY_DN145242_c2_g5;TRINITY_DN147493_c4_g1;TRINITY_…
GO:0010896	regulation of triglyceride catabolic process	3	28	1.3e-05	0.00425257	TRINITY_DN141273_c2_g3;TRINITY_DN151240_c7_g1;TRINITY_DN151240_c7_g2
GO:0009409	response to cold	4	88	1.4e-05	0.00425257	TRINITY_DN135296_c4_g1;TRINITY_DN135296_c4_g3;TRINITY_DN135296_c4_g4;TRINITY_DN135296_c4_g6
GO:0048518	positive regulation of biological process	42	14129	1.4e-05	0.00425257	TRINITY_DN119090_c0_g2;TRINITY_DN119701_c2_g1;TRINITY_DN121482_c0_g1;TRINITY_DN122196_c0_g1;TRINITY_DN122588_c1_g3;TRINITY_DN124620_c4_g2;TRINITY_DN129379_c1_g1;TRINITY_DN130093_c0_g4;TRINITY_DN135293_c0_g3;TRINITY_DN135296_c4_g1;TRINITY_DN135296_c4_g3;TRINITY_DN135296_c4_g6;TRINITY_DN141273_c2_g3;TRINITY_DN144054_c1_g4;TRINITY_DN145242_c2_g1;TRINITY_DN145242_c2_g2;TRINITY_DN145242_c2_g4;TRINITY_…
GO:0030299	intestinal cholesterol absorption	3	29	1.5e-05	0.00425257	TRINITY_DN141273_c2_g3;TRINITY_DN151240_c7_g1;TRINITY_DN151240_c7_g2
GO:0034433	steroid esterification	3	29	1.5e-05	0.00425257	TRINITY_DN141273_c2_g3;TRINITY_DN151240_c7_g1;TRINITY_DN151240_c7_g2
GO:0034434	sterol esterification	3	29	1.5e-05	0.00425257	TRINITY_DN141273_c2_g3;TRINITY_DN151240_c7_g1;TRINITY_DN151240_c7_g2
GO:0034435	cholesterol esterification	3	29	1.5e-05	0.00425257	TRINITY_DN141273_c2_g3;TRINITY_DN151240_c7_g1;TRINITY_DN151240_c7_g2
GO:0098856	intestinal lipid absorption	3	29	1.5e-05	0.00425257	TRINITY_DN141273_c2_g3;TRINITY_DN151240_c7_g1;TRINITY_DN151240_c7_g2
GO:0019915	lipid storage	5	188	1.5e-05	0.00425257	TRINITY_DN123853_c5_g1;TRINITY_DN140116_c3_g3;TRINITY_DN140116_c3_g5;TRINITY_DN144054_c1_g4;TRINITY_DN157049_c4_g1
GO:0010902	positive regulation of very-low-density lipoprotein particle remodeling	2	4	1.6e-05	0.00425257	TRINITY_DN151240_c7_g1;TRINITY_DN151240_c7_g2
GO:0021577	hindbrain structural organization	2	4	1.6e-05	0.00425257	TRINITY_DN145242_c2_g4;TRINITY_DN145242_c2_g5
GO:0021589	cerebellum structural organization	2	4	1.6e-05	0.00425257	TRINITY_DN145242_c2_g4;TRINITY_DN145242_c2_g5
GO:0070972	protein localization to endoplasmic reticulum	5	191	1.6e-05	0.00425257	TRINITY_DN145242_c2_g1;TRINITY_DN145242_c2_g2;TRINITY_DN145242_c2_g4;TRINITY_DN145242_c2_g5;TRINITY_DN149034_c3_g2
GO:0051006	positive regulation of lipoprotein lipase activity	3	30	1.6e-05	0.00425257	TRINITY_DN141273_c2_g3;TRINITY_DN151240_c7_g1;TRINITY_DN151240_c7_g2
GO:0010648	negative regulation of cell communication	16	2898	1.6e-05	0.00425257	TRINITY_DN113400_c0_g1;TRINITY_DN113400_c1_g1;TRINITY_DN122196_c0_g1;TRINITY_DN122588_c1_g3;TRINITY_DN123853_c5_g1;TRINITY_DN135293_c0_g3;TRINITY_DN138459_c1_g3;TRINITY_DN145242_c2_g4;TRINITY_DN145242_c2_g5;TRINITY_DN147493_c4_g1;TRINITY_DN149918_c1_g4;TRINITY_DN151504_c1_g4;TRINITY_DN157569_c5_g1;TRINITY_DN157569_c5_g3;TRINITY_DN157569_c5_g4;TRINITY_DN158083_c6_g1
GO:0048523	negative regulation of cellular process	36	11248	1.7e-05	0.00436255	TRINITY_DN113400_c0_g1;TRINITY_DN113400_c1_g1;TRINITY_DN121482_c0_g1;TRINITY_DN122196_c0_g1;TRINITY_DN122588_c1_g3;TRINITY_DN123853_c5_g1;TRINITY_DN129379_c1_g1;TRINITY_DN130093_c0_g4;TRINITY_DN135293_c0_g3;TRINITY_DN138111_c2_g1;TRINITY_DN138459_c1_g3;TRINITY_DN140597_c2_g1;TRINITY_DN141273_c2_g3;TRINITY_DN145242_c2_g4;TRINITY_DN145242_c2_g5;TRINITY_DN147493_c4_g1;TRINITY_DN149827_c1_g1;TRINITY_…
GO:0023057	negative regulation of signaling	16	2906	1.7e-05	0.00436255	TRINITY_DN113400_c0_g1;TRINITY_DN113400_c1_g1;TRINITY_DN122196_c0_g1;TRINITY_DN122588_c1_g3;TRINITY_DN123853_c5_g1;TRINITY_DN135293_c0_g3;TRINITY_DN138459_c1_g3;TRINITY_DN145242_c2_g4;TRINITY_DN145242_c2_g5;TRINITY_DN147493_c4_g1;TRINITY_DN149918_c1_g4;TRINITY_DN151504_c1_g4;TRINITY_DN157569_c5_g1;TRINITY_DN157569_c5_g3;TRINITY_DN157569_c5_g4;TRINITY_DN158083_c6_g1
GO:0061365	positive regulation of triglyceride lipase activity	3	31	1.8e-05	0.00454088	TRINITY_DN141273_c2_g3;TRINITY_DN151240_c7_g1;TRINITY_DN151240_c7_g2
GO:0015748	organophosphate ester transport	5	201	2e-05	0.00488	TRINITY_DN141273_c2_g3;TRINITY_DN151240_c7_g1;TRINITY_DN151240_c7_g2;TRINITY_DN153194_c5_g1;TRINITY_DN153990_c5_g1
GO:0009408	response to heat	6	340	2e-05	0.00488	TRINITY_DN129379_c1_g1;TRINITY_DN135296_c4_g1;TRINITY_DN135296_c4_g3;TRINITY_DN135296_c4_g4;TRINITY_DN135296_c4_g6;TRINITY_DN153703_c4_g1
GO:0031325	positive regulation of cellular metabolic process	27	7268	2.3e-05	0.00552148	TRINITY_DN121482_c0_g1;TRINITY_DN122588_c1_g3;TRINITY_DN129379_c1_g1;TRINITY_DN135293_c0_g3;TRINITY_DN135296_c4_g1;TRINITY_DN135296_c4_g3;TRINITY_DN135296_c4_g6;TRINITY_DN141273_c2_g3;TRINITY_DN144054_c1_g4;TRINITY_DN145242_c2_g4;TRINITY_DN145242_c2_g5;TRINITY_DN146054_c0_g1;TRINITY_DN146054_c0_g3;TRINITY_DN149827_c1_g1;TRINITY_DN150176_c1_g1;TRINITY_DN151240_c7_g1;TRINITY_DN151240_c7_g2;TRINITY_…
GO:0045723	positive regulation of fatty acid biosynthetic process	3	34	2.4e-05	0.0055815	TRINITY_DN141273_c2_g3;TRINITY_DN151240_c7_g1;TRINITY_DN151240_c7_g2
GO:0051235	maintenance of location	9	945	2.4e-05	0.0055815	TRINITY_DN123853_c5_g1;TRINITY_DN140116_c3_g3;TRINITY_DN140116_c3_g5;TRINITY_DN144054_c1_g4;TRINITY_DN145242_c2_g1;TRINITY_DN145242_c2_g2;TRINITY_DN145242_c2_g4;TRINITY_DN145242_c2_g5;TRINITY_DN157049_c4_g1
GO:0062012	regulation of small molecule metabolic process	9	954	2.6e-05	0.0059536	TRINITY_DN140597_c2_g1;TRINITY_DN141273_c2_g3;TRINITY_DN150176_c1_g1;TRINITY_DN151240_c7_g1;TRINITY_DN151240_c7_g2;TRINITY_DN153194_c5_g1;TRINITY_DN156388_c5_g1;TRINITY_DN156388_c5_g3;TRINITY_DN156750_c4_g3
GO:0034380	high-density lipoprotein particle assembly	3	36	2.8e-05	0.00631442	TRINITY_DN141273_c2_g3;TRINITY_DN151240_c7_g1;TRINITY_DN151240_c7_g2
GO:1905952	regulation of lipid localization	6	362	2.9e-05	0.00634759	TRINITY_DN123853_c5_g1;TRINITY_DN141273_c2_g3;TRINITY_DN144054_c1_g4;TRINITY_DN151240_c7_g1;TRINITY_DN151240_c7_g2;TRINITY_DN157049_c4_g1
GO:0021953	central nervous system neuron differentiation	7	539	2.9e-05	0.00634759	TRINITY_DN113400_c0_g1;TRINITY_DN113400_c1_g1;TRINITY_DN138459_c1_g3;TRINITY_DN150176_c1_g1;TRINITY_DN157569_c5_g1;TRINITY_DN157569_c5_g3;TRINITY_DN157569_c5_g4
GO:0090151	establishment of protein localization to mitochondrial membrane	3	37	3.1e-05	0.00668701	TRINITY_DN135296_c4_g1;TRINITY_DN135296_c4_g3;TRINITY_DN135296_c4_g6
GO:0010901	regulation of very-low-density lipoprotein particle remodeling	2	6	3.9e-05	0.00806217	TRINITY_DN151240_c7_g1;TRINITY_DN151240_c7_g2
GO:0017186	peptidyl-pyroglutamic acid biosynthetic process, using glutaminyl-peptide cyclotransferase	2	6	3.9e-05	0.00806217	TRINITY_DN150557_c2_g2;TRINITY_DN150557_c2_g6
GO:0051131	chaperone-mediated protein complex assembly	3	40	3.9e-05	0.00806217	TRINITY_DN135296_c4_g1;TRINITY_DN135296_c4_g3;TRINITY_DN135296_c4_g6
GO:0010033	response to organic substance	25	6650	4.2e-05	0.00833504	TRINITY_DN123853_c5_g1;TRINITY_DN124620_c4_g2;TRINITY_DN129379_c1_g1;TRINITY_DN135296_c4_g3;TRINITY_DN140116_c3_g3;TRINITY_DN140116_c3_g5;TRINITY_DN140597_c2_g1;TRINITY_DN141273_c2_g3;TRINITY_DN144874_c1_g1;TRINITY_DN145242_c2_g4;TRINITY_DN145242_c2_g5;TRINITY_DN147493_c4_g1;TRINITY_DN148447_c2_g1;TRINITY_DN148447_c2_g2;TRINITY_DN148447_c2_g6;TRINITY_DN148954_c1_g5;TRINITY_DN148954_c1_g6;TRINITY_…
GO:0050746	regulation of lipoprotein metabolic process	3	41	4.2e-05	0.00833504	TRINITY_DN146054_c0_g1;TRINITY_DN146054_c0_g3;TRINITY_DN157049_c4_g1
GO:0051004	regulation of lipoprotein lipase activity	3	41	4.2e-05	0.00833504	TRINITY_DN141273_c2_g3;TRINITY_DN151240_c7_g1;TRINITY_DN151240_c7_g2
GO:0090207	regulation of triglyceride metabolic process	4	118	4.3e-05	0.00842121	TRINITY_DN141273_c2_g3;TRINITY_DN144054_c1_g4;TRINITY_DN151240_c7_g1;TRINITY_DN151240_c7_g2
GO:0006979	response to oxidative stress	9	1027	4.6e-05	0.00889174	TRINITY_DN122196_c0_g1;TRINITY_DN129379_c1_g1;TRINITY_DN130343_c0_g3;TRINITY_DN132610_c0_g4;TRINITY_DN135293_c0_g3;TRINITY_DN135303_c0_g4;TRINITY_DN141273_c2_g3;TRINITY_DN150900_c4_g2;TRINITY_DN151504_c1_g4
GO:0042981	regulation of apoptotic process	17	3552	5.3e-05	0.0101135	TRINITY_DN121482_c0_g1;TRINITY_DN122588_c1_g3;TRINITY_DN129379_c1_g1;TRINITY_DN130093_c0_g4;TRINITY_DN135293_c0_g3;TRINITY_DN145242_c2_g4;TRINITY_DN145242_c2_g5;TRINITY_DN147493_c4_g1;TRINITY_DN150900_c4_g2;TRINITY_DN153703_c4_g1;TRINITY_DN153703_c4_g4;TRINITY_DN155671_c1_g1;TRINITY_DN156388_c5_g1;TRINITY_DN156388_c5_g3;TRINITY_DN157687_c9_g1;TRINITY_DN157687_c9_g4;TRINITY_DN158083_c6_g1
GO:0018199	peptidyl-glutamine modification	2	7	5.4e-05	0.0101739	TRINITY_DN150557_c2_g2;TRINITY_DN150557_c2_g6
GO:0006950	response to stress	32	9947	5.7e-05	0.0105064	TRINITY_DN119090_c0_g2;TRINITY_DN121482_c0_g1;TRINITY_DN122196_c0_g1;TRINITY_DN122588_c1_g3;TRINITY_DN123853_c5_g1;TRINITY_DN129160_c0_g1;TRINITY_DN129379_c1_g1;TRINITY_DN130343_c0_g3;TRINITY_DN132610_c0_g4;TRINITY_DN135293_c0_g3;TRINITY_DN135296_c4_g1;TRINITY_DN135296_c4_g3;TRINITY_DN135296_c4_g4;TRINITY_DN135296_c4_g6;TRINITY_DN135303_c0_g4;TRINITY_DN141273_c2_g3;TRINITY_DN144054_c1_g4;TRINITY_…
GO:0042157	lipoprotein metabolic process	6	410	5.8e-05	0.0105064	TRINITY_DN141273_c2_g3;TRINITY_DN146054_c0_g1;TRINITY_DN146054_c0_g3;TRINITY_DN151240_c7_g1;TRINITY_DN151240_c7_g2;TRINITY_DN157049_c4_g1
GO:0034377	plasma lipoprotein particle assembly	3	46	5.9e-05	0.0105064	TRINITY_DN141273_c2_g3;TRINITY_DN151240_c7_g1;TRINITY_DN151240_c7_g2
GO:0044241	lipid digestion	3	46	5.9e-05	0.0105064	TRINITY_DN141273_c2_g3;TRINITY_DN151240_c7_g1;TRINITY_DN151240_c7_g2
GO:0031331	positive regulation of cellular catabolic process	9	1064	6e-05	0.0105064	TRINITY_DN129379_c1_g1;TRINITY_DN141273_c2_g3;TRINITY_DN151240_c7_g1;TRINITY_DN151240_c7_g2;TRINITY_DN151504_c1_g4;TRINITY_DN155518_c4_g2;TRINITY_DN155518_c4_g3;TRINITY_DN159132_c5_g1;TRINITY_DN159132_c5_g3
GO:0043067	regulation of programmed cell death	17	3591	6e-05	0.0105064	TRINITY_DN121482_c0_g1;TRINITY_DN122588_c1_g3;TRINITY_DN129379_c1_g1;TRINITY_DN130093_c0_g4;TRINITY_DN135293_c0_g3;TRINITY_DN145242_c2_g4;TRINITY_DN145242_c2_g5;TRINITY_DN147493_c4_g1;TRINITY_DN150900_c4_g2;TRINITY_DN153703_c4_g1;TRINITY_DN153703_c4_g4;TRINITY_DN155671_c1_g1;TRINITY_DN156388_c5_g1;TRINITY_DN156388_c5_g3;TRINITY_DN157687_c9_g1;TRINITY_DN157687_c9_g4;TRINITY_DN158083_c6_g1
GO:0034976	response to endoplasmic reticulum stress	7	613	6.6e-05	0.0110803	TRINITY_DN145242_c2_g4;TRINITY_DN145242_c2_g5;TRINITY_DN147493_c4_g1;TRINITY_DN148954_c1_g5;TRINITY_DN148954_c1_g6;TRINITY_DN151504_c1_g4;TRINITY_DN158083_c6_g1
GO:0048522	positive regulation of cellular process	37	12463	6.6e-05	0.0110803	TRINITY_DN121482_c0_g1;TRINITY_DN122196_c0_g1;TRINITY_DN122588_c1_g3;TRINITY_DN124620_c4_g2;TRINITY_DN129379_c1_g1;TRINITY_DN130093_c0_g4;TRINITY_DN135293_c0_g3;TRINITY_DN135296_c4_g1;TRINITY_DN135296_c4_g3;TRINITY_DN135296_c4_g6;TRINITY_DN141273_c2_g3;TRINITY_DN144054_c1_g4;TRINITY_DN145242_c2_g1;TRINITY_DN145242_c2_g2;TRINITY_DN145242_c2_g4;TRINITY_DN145242_c2_g5;TRINITY_DN146054_c0_g1;TRINITY_…
GO:0006006	glucose metabolic process	7	615	6.7e-05	0.0110803	TRINITY_DN123853_c5_g1;TRINITY_DN140597_c2_g1;TRINITY_DN153990_c5_g1;TRINITY_DN153990_c5_g2;TRINITY_DN156388_c5_g1;TRINITY_DN156388_c5_g3;TRINITY_DN156750_c4_g3
GO:0033700	phospholipid efflux	3	48	6.7e-05	0.0110803	TRINITY_DN141273_c2_g3;TRINITY_DN151240_c7_g1;TRINITY_DN151240_c7_g2
GO:0060850	regulation of transcription involved in cell fate commitment	3	48	6.7e-05	0.0110803	TRINITY_DN150176_c1_g1;TRINITY_DN156388_c5_g1;TRINITY_DN156388_c5_g3
GO:0034367	protein-containing complex remodeling	3	49	7.2e-05	0.0114005	TRINITY_DN141273_c2_g3;TRINITY_DN151240_c7_g1;TRINITY_DN151240_c7_g2
GO:0034368	protein-lipid complex remodeling	3	49	7.2e-05	0.0114005	TRINITY_DN141273_c2_g3;TRINITY_DN151240_c7_g1;TRINITY_DN151240_c7_g2
GO:0034369	plasma lipoprotein particle remodeling	3	49	7.2e-05	0.0114005	TRINITY_DN141273_c2_g3;TRINITY_DN151240_c7_g1;TRINITY_DN151240_c7_g2
GO:0030178	negative regulation of Wnt signaling pathway	6	427	7.2e-05	0.0114005	TRINITY_DN113400_c0_g1;TRINITY_DN113400_c1_g1;TRINITY_DN138459_c1_g3;TRINITY_DN157569_c5_g1;TRINITY_DN157569_c5_g3;TRINITY_DN157569_c5_g4
GO:0042752	regulation of circadian rhythm	5	264	7.4e-05	0.0115939	TRINITY_DN123853_c5_g1;TRINITY_DN150176_c1_g1;TRINITY_DN150900_c4_g2;TRINITY_DN156388_c5_g1;TRINITY_DN156388_c5_g3
GO:0043691	reverse cholesterol transport	3	50	7.6e-05	0.0116617	TRINITY_DN141273_c2_g3;TRINITY_DN151240_c7_g1;TRINITY_DN151240_c7_g2
GO:0045940	positive regulation of steroid metabolic process	3	50	7.6e-05	0.0116617	TRINITY_DN141273_c2_g3;TRINITY_DN151240_c7_g1;TRINITY_DN151240_c7_g2
GO:0032368	regulation of lipid transport	5	270	8.2e-05	0.012454	TRINITY_DN123853_c5_g1;TRINITY_DN141273_c2_g3;TRINITY_DN151240_c7_g1;TRINITY_DN151240_c7_g2;TRINITY_DN157049_c4_g1
GO:0050996	positive regulation of lipid catabolic process	3	54	9.6e-05	0.014433	TRINITY_DN141273_c2_g3;TRINITY_DN151240_c7_g1;TRINITY_DN151240_c7_g2
GO:0048585	negative regulation of response to stimulus	16	3379	0.0001	0.014884	TRINITY_DN113400_c0_g1;TRINITY_DN113400_c1_g1;TRINITY_DN122196_c0_g1;TRINITY_DN122588_c1_g3;TRINITY_DN123853_c5_g1;TRINITY_DN135293_c0_g3;TRINITY_DN138459_c1_g3;TRINITY_DN145242_c2_g4;TRINITY_DN145242_c2_g5;TRINITY_DN147493_c4_g1;TRINITY_DN149918_c1_g4;TRINITY_DN151504_c1_g4;TRINITY_DN157569_c5_g1;TRINITY_DN157569_c5_g3;TRINITY_DN157569_c5_g4;TRINITY_DN158083_c6_g1
GO:0072595	maintenance of protein localization in organelle	4	150	0.00011	0.0158955	TRINITY_DN145242_c2_g1;TRINITY_DN145242_c2_g2;TRINITY_DN145242_c2_g4;TRINITY_DN145242_c2_g5
GO:0006641	triglyceride metabolic process	5	287	0.00011	0.0158955	TRINITY_DN141273_c2_g3;TRINITY_DN144054_c1_g4;TRINITY_DN151240_c7_g1;TRINITY_DN151240_c7_g2;TRINITY_DN153990_c5_g1
GO:0043066	negative regulation of apoptotic process	12	2038	0.00011	0.0158955	TRINITY_DN121482_c0_g1;TRINITY_DN122588_c1_g3;TRINITY_DN135293_c0_g3;TRINITY_DN145242_c2_g4;TRINITY_DN145242_c2_g5;TRINITY_DN147493_c4_g1;TRINITY_DN153703_c4_g1;TRINITY_DN153703_c4_g4;TRINITY_DN155671_c1_g1;TRINITY_DN156388_c5_g1;TRINITY_DN156388_c5_g3;TRINITY_DN158083_c6_g1
GO:0033036	macromolecule localization	27	7977	0.00012	0.0168498	TRINITY_DN116907_c10_g2;TRINITY_DN122588_c1_g3;TRINITY_DN123853_c5_g1;TRINITY_DN135293_c0_g3;TRINITY_DN135296_c4_g1;TRINITY_DN135296_c4_g3;TRINITY_DN135296_c4_g6;TRINITY_DN140116_c3_g3;TRINITY_DN140116_c3_g5;TRINITY_DN141273_c2_g3;TRINITY_DN144054_c1_g4;TRINITY_DN144874_c1_g1;TRINITY_DN145242_c2_g1;TRINITY_DN145242_c2_g2;TRINITY_DN145242_c2_g4;TRINITY_DN145242_c2_g5;TRINITY_DN149034_c3_g2;TRINITY…
GO:0098869	cellular oxidant detoxification	3	58	0.00012	0.0168498	TRINITY_DN132610_c0_g4;TRINITY_DN141273_c2_g3;TRINITY_DN151504_c1_g4
GO:0016485	protein processing	7	677	0.00012	0.0168498	TRINITY_DN121482_c0_g1;TRINITY_DN122196_c0_g1;TRINITY_DN122588_c1_g3;TRINITY_DN146054_c0_g1;TRINITY_DN146054_c0_g3;TRINITY_DN149918_c1_g4;TRINITY_DN155671_c1_g1
GO:0030154	cell differentiation	32	10368	0.00013	0.0179159	TRINITY_DN113400_c0_g1;TRINITY_DN113400_c1_g1;TRINITY_DN122196_c0_g1;TRINITY_DN122588_c1_g3;TRINITY_DN124620_c4_g2;TRINITY_DN130093_c0_g4;TRINITY_DN135296_c4_g3;TRINITY_DN135303_c0_g4;TRINITY_DN138459_c1_g3;TRINITY_DN141273_c2_g3;TRINITY_DN142580_c1_g2;TRINITY_DN144874_c1_g1;TRINITY_DN146054_c0_g1;TRINITY_DN146054_c0_g3;TRINITY_DN149918_c1_g4;TRINITY_DN150176_c1_g1;TRINITY_DN151240_c7_g1;TRINITY_…
GO:0007420	brain development	12	2069	0.00013	0.0179159	TRINITY_DN113400_c0_g1;TRINITY_DN113400_c1_g1;TRINITY_DN130343_c0_g3;TRINITY_DN138459_c1_g3;TRINITY_DN145242_c2_g4;TRINITY_DN145242_c2_g5;TRINITY_DN150176_c1_g1;TRINITY_DN153703_c4_g1;TRINITY_DN153703_c4_g4;TRINITY_DN157569_c5_g1;TRINITY_DN157569_c5_g3;TRINITY_DN157569_c5_g4
GO:0043069	negative regulation of programmed cell death	12	2077	0.00014	0.018605	TRINITY_DN121482_c0_g1;TRINITY_DN122588_c1_g3;TRINITY_DN135293_c0_g3;TRINITY_DN145242_c2_g4;TRINITY_DN145242_c2_g5;TRINITY_DN147493_c4_g1;TRINITY_DN153703_c4_g1;TRINITY_DN153703_c4_g4;TRINITY_DN155671_c1_g1;TRINITY_DN156388_c5_g1;TRINITY_DN156388_c5_g3;TRINITY_DN158083_c6_g1
GO:0070244	negative regulation of thymocyte apoptotic process	2	11	0.00014	0.018605	TRINITY_DN156388_c5_g1;TRINITY_DN156388_c5_g3
GO:0010941	regulation of cell death	17	3859	0.00014	0.018605	TRINITY_DN121482_c0_g1;TRINITY_DN122588_c1_g3;TRINITY_DN129379_c1_g1;TRINITY_DN130093_c0_g4;TRINITY_DN135293_c0_g3;TRINITY_DN145242_c2_g4;TRINITY_DN145242_c2_g5;TRINITY_DN147493_c4_g1;TRINITY_DN150900_c4_g2;TRINITY_DN153703_c4_g1;TRINITY_DN153703_c4_g4;TRINITY_DN155671_c1_g1;TRINITY_DN156388_c5_g1;TRINITY_DN156388_c5_g3;TRINITY_DN157687_c9_g1;TRINITY_DN157687_c9_g4;TRINITY_DN158083_c6_g1
GO:0010876	lipid localization	8	935	0.00014	0.018605	TRINITY_DN123853_c5_g1;TRINITY_DN140116_c3_g3;TRINITY_DN140116_c3_g5;TRINITY_DN141273_c2_g3;TRINITY_DN144054_c1_g4;TRINITY_DN151240_c7_g1;TRINITY_DN151240_c7_g2;TRINITY_DN157049_c4_g1
GO:0070887	cellular response to chemical stimulus	23	6310	0.00015	0.0197575	TRINITY_DN123853_c5_g1;TRINITY_DN124620_c4_g2;TRINITY_DN129379_c1_g1;TRINITY_DN132610_c0_g4;TRINITY_DN135293_c0_g3;TRINITY_DN135303_c0_g4;TRINITY_DN140597_c2_g1;TRINITY_DN141273_c2_g3;TRINITY_DN144874_c1_g1;TRINITY_DN145242_c2_g4;TRINITY_DN145242_c2_g5;TRINITY_DN147493_c4_g1;TRINITY_DN148447_c2_g1;TRINITY_DN148447_c2_g2;TRINITY_DN148447_c2_g6;TRINITY_DN150900_c4_g2;TRINITY_DN151504_c1_g4;TRINITY_…
GO:1903426	regulation of reactive oxygen species biosynthetic process	4	165	0.00016	0.0205297	TRINITY_DN135296_c4_g1;TRINITY_DN135296_c4_g3;TRINITY_DN135296_c4_g6;TRINITY_DN153194_c5_g1
GO:0090596	sensory organ morphogenesis	7	707	0.00016	0.0205297	TRINITY_DN113400_c0_g1;TRINITY_DN113400_c1_g1;TRINITY_DN138459_c1_g3;TRINITY_DN150176_c1_g1;TRINITY_DN157569_c5_g1;TRINITY_DN157569_c5_g3;TRINITY_DN157569_c5_g4
GO:0065005	protein-lipid complex assembly	3	64	0.00016	0.0205297	TRINITY_DN141273_c2_g3;TRINITY_DN151240_c7_g1;TRINITY_DN151240_c7_g2
GO:0009896	positive regulation of catabolic process	9	1219	0.00017	0.0214431	TRINITY_DN129379_c1_g1;TRINITY_DN141273_c2_g3;TRINITY_DN151240_c7_g1;TRINITY_DN151240_c7_g2;TRINITY_DN151504_c1_g4;TRINITY_DN155518_c4_g2;TRINITY_DN155518_c4_g3;TRINITY_DN159132_c5_g1;TRINITY_DN159132_c5_g3
GO:0002576	platelet degranulation	4	168	0.00017	0.0214431	TRINITY_DN122588_c1_g3;TRINITY_DN129160_c0_g1;TRINITY_DN130343_c0_g3;TRINITY_DN157049_c4_g1
GO:0019433	triglyceride catabolic process	3	67	0.00018	0.0225136	TRINITY_DN141273_c2_g3;TRINITY_DN151240_c7_g1;TRINITY_DN151240_c7_g2
GO:0042632	cholesterol homeostasis	4	173	0.00019	0.02318	TRINITY_DN141273_c2_g3;TRINITY_DN151240_c7_g1;TRINITY_DN151240_c7_g2;TRINITY_DN153990_c5_g1
GO:0055092	sterol homeostasis	4	173	0.00019	0.02318	TRINITY_DN141273_c2_g3;TRINITY_DN151240_c7_g1;TRINITY_DN151240_c7_g2;TRINITY_DN153990_c5_g1
GO:0043010	camera-type eye development	7	730	0.00019	0.02318	TRINITY_DN113400_c0_g1;TRINITY_DN113400_c1_g1;TRINITY_DN138459_c1_g3;TRINITY_DN150176_c1_g1;TRINITY_DN157569_c5_g1;TRINITY_DN157569_c5_g3;TRINITY_DN157569_c5_g4
GO:0010658	striated muscle cell apoptotic process	3	69	0.0002	0.0236254	TRINITY_DN135296_c4_g3;TRINITY_DN153703_c4_g1;TRINITY_DN153703_c4_g4
GO:0090208	positive regulation of triglyceride metabolic process	3	69	0.0002	0.0236254	TRINITY_DN141273_c2_g3;TRINITY_DN151240_c7_g1;TRINITY_DN151240_c7_g2
GO:1990748	cellular detoxification	3	69	0.0002	0.0236254	TRINITY_DN132610_c0_g4;TRINITY_DN141273_c2_g3;TRINITY_DN151504_c1_g4
GO:0006986	response to unfolded protein	5	328	0.0002	0.0236254	TRINITY_DN135296_c4_g3;TRINITY_DN145242_c2_g4;TRINITY_DN145242_c2_g5;TRINITY_DN147493_c4_g1;TRINITY_DN158083_c6_g1
GO:0006639	acylglycerol metabolic process	5	329	0.00021	0.0242298	TRINITY_DN141273_c2_g3;TRINITY_DN144054_c1_g4;TRINITY_DN151240_c7_g1;TRINITY_DN151240_c7_g2;TRINITY_DN153990_c5_g1
GO:0006638	neutral lipid metabolic process	5	331	0.00021	0.0242298	TRINITY_DN141273_c2_g3;TRINITY_DN144054_c1_g4;TRINITY_DN151240_c7_g1;TRINITY_DN151240_c7_g2;TRINITY_DN153990_c5_g1
GO:0060322	head development	12	2183	0.00021	0.0242298	TRINITY_DN113400_c0_g1;TRINITY_DN113400_c1_g1;TRINITY_DN130343_c0_g3;TRINITY_DN138459_c1_g3;TRINITY_DN145242_c2_g4;TRINITY_DN145242_c2_g5;TRINITY_DN150176_c1_g1;TRINITY_DN153703_c4_g1;TRINITY_DN153703_c4_g4;TRINITY_DN157569_c5_g1;TRINITY_DN157569_c5_g3;TRINITY_DN157569_c5_g4
GO:0019318	hexose metabolic process	7	749	0.00022	0.0251883	TRINITY_DN123853_c5_g1;TRINITY_DN140597_c2_g1;TRINITY_DN153990_c5_g1;TRINITY_DN153990_c5_g2;TRINITY_DN156388_c5_g1;TRINITY_DN156388_c5_g3;TRINITY_DN156750_c4_g3
GO:0040007	growth	14	2888	0.00023	0.0261322	TRINITY_DN122196_c0_g1;TRINITY_DN130093_c0_g4;TRINITY_DN130343_c0_g3;TRINITY_DN149918_c1_g4;TRINITY_DN150176_c1_g1;TRINITY_DN151240_c7_g1;TRINITY_DN151240_c7_g2;TRINITY_DN153194_c5_g1;TRINITY_DN153990_c5_g1;TRINITY_DN155518_c4_g2;TRINITY_DN155518_c4_g3;TRINITY_DN157049_c4_g1;TRINITY_DN157687_c9_g1;TRINITY_DN157687_c9_g4
GO:0050892	intestinal absorption	3	73	0.00024	0.0268583	TRINITY_DN141273_c2_g3;TRINITY_DN151240_c7_g1;TRINITY_DN151240_c7_g2
GO:2000377	regulation of reactive oxygen species metabolic process	5	340	0.00024	0.0268583	TRINITY_DN135296_c4_g1;TRINITY_DN135296_c4_g3;TRINITY_DN135296_c4_g6;TRINITY_DN153194_c5_g1;TRINITY_DN155671_c1_g1
GO:0030433	ubiquitin-dependent ERAD pathway	4	187	0.00025	0.027563	TRINITY_DN145242_c2_g4;TRINITY_DN148954_c1_g5;TRINITY_DN148954_c1_g6;TRINITY_DN158083_c6_g1
GO:0045923	positive regulation of fatty acid metabolic process	3	75	0.00025	0.027563	TRINITY_DN141273_c2_g3;TRINITY_DN151240_c7_g1;TRINITY_DN151240_c7_g2
GO:0021537	telencephalon development	7	766	0.00026	0.028247	TRINITY_DN113400_c0_g1;TRINITY_DN113400_c1_g1;TRINITY_DN138459_c1_g3;TRINITY_DN150176_c1_g1;TRINITY_DN157569_c5_g1;TRINITY_DN157569_c5_g3;TRINITY_DN157569_c5_g4
GO:0019222	regulation of metabolic process	44	17002	0.00026	0.028247	TRINITY_DN113400_c0_g1;TRINITY_DN113400_c1_g1;TRINITY_DN119701_c2_g1;TRINITY_DN121482_c0_g1;TRINITY_DN122588_c1_g3;TRINITY_DN123853_c5_g1;TRINITY_DN129379_c1_g1;TRINITY_DN135293_c0_g3;TRINITY_DN135296_c4_g1;TRINITY_DN135296_c4_g3;TRINITY_DN135296_c4_g6;TRINITY_DN138459_c1_g3;TRINITY_DN140597_c2_g1;TRINITY_DN141273_c2_g3;TRINITY_DN144054_c1_g4;TRINITY_DN145242_c2_g4;TRINITY_DN145242_c2_g5;TRINITY_…
GO:0006984	ER-nucleus signaling pathway	3	76	0.00027	0.0291209	TRINITY_DN135303_c0_g4;TRINITY_DN145242_c2_g4;TRINITY_DN145242_c2_g5
GO:0044058	regulation of digestive system process	3	77	0.00028	0.0293487	TRINITY_DN141273_c2_g3;TRINITY_DN151240_c7_g1;TRINITY_DN151240_c7_g2
GO:0071827	plasma lipoprotein particle organization	3	77	0.00028	0.0293487	TRINITY_DN141273_c2_g3;TRINITY_DN151240_c7_g1;TRINITY_DN151240_c7_g2
GO:0060548	negative regulation of cell death	12	2244	0.00028	0.0293487	TRINITY_DN121482_c0_g1;TRINITY_DN122588_c1_g3;TRINITY_DN135293_c0_g3;TRINITY_DN145242_c2_g4;TRINITY_DN145242_c2_g5;TRINITY_DN147493_c4_g1;TRINITY_DN153703_c4_g1;TRINITY_DN153703_c4_g4;TRINITY_DN155671_c1_g1;TRINITY_DN156388_c5_g1;TRINITY_DN156388_c5_g3;TRINITY_DN158083_c6_g1
GO:0008202	steroid metabolic process	7	777	0.00028	0.0293487	TRINITY_DN141273_c2_g3;TRINITY_DN150176_c1_g1;TRINITY_DN151240_c7_g1;TRINITY_DN151240_c7_g2;TRINITY_DN153990_c5_g1;TRINITY_DN156388_c5_g1;TRINITY_DN156388_c5_g3
GO:0050896	response to stimulus	54	22793	0.0003	0.0310083	TRINITY_DN113400_c0_g1;TRINITY_DN113400_c1_g1;TRINITY_DN119090_c0_g2;TRINITY_DN121482_c0_g1;TRINITY_DN122196_c0_g1;TRINITY_DN122588_c1_g3;TRINITY_DN123853_c5_g1;TRINITY_DN124620_c4_g2;TRINITY_DN129160_c0_g1;TRINITY_DN129379_c1_g1;TRINITY_DN130343_c0_g3;TRINITY_DN132610_c0_g4;TRINITY_DN135293_c0_g3;TRINITY_DN135296_c4_g1;TRINITY_DN135296_c4_g3;TRINITY_DN135296_c4_g4;TRINITY_DN135296_c4_g6;TRINITY_…
GO:0046890	regulation of lipid biosynthetic process	5	358	0.0003	0.0310083	TRINITY_DN141273_c2_g3;TRINITY_DN144054_c1_g4;TRINITY_DN150176_c1_g1;TRINITY_DN151240_c7_g1;TRINITY_DN151240_c7_g2
GO:0035966	response to topologically incorrect protein	5	360	0.00031	0.031821	TRINITY_DN135296_c4_g3;TRINITY_DN145242_c2_g4;TRINITY_DN145242_c2_g5;TRINITY_DN147493_c4_g1;TRINITY_DN158083_c6_g1
GO:0098754	detoxification	3	82	0.00033	0.0336419	TRINITY_DN132610_c0_g4;TRINITY_DN141273_c2_g3;TRINITY_DN151504_c1_g4
GO:0097340	inhibition of cysteine-type endopeptidase activity	2	17	0.00035	0.0347293	TRINITY_DN121482_c0_g1;TRINITY_DN155671_c1_g1
GO:0097341	zymogen inhibition	2	17	0.00035	0.0347293	TRINITY_DN121482_c0_g1;TRINITY_DN155671_c1_g1
GO:1990001	inhibition of cysteine-type endopeptidase activity involved in apoptotic process	2	17	0.00035	0.0347293	TRINITY_DN121482_c0_g1;TRINITY_DN155671_c1_g1
GO:0010508	positive regulation of autophagy	6	572	0.00035	0.0347293	TRINITY_DN129379_c1_g1;TRINITY_DN151504_c1_g4;TRINITY_DN155518_c4_g2;TRINITY_DN155518_c4_g3;TRINITY_DN159132_c5_g1;TRINITY_DN159132_c5_g3
GO:0046461	neutral lipid catabolic process	3	84	0.00036	0.0347938	TRINITY_DN141273_c2_g3;TRINITY_DN151240_c7_g1;TRINITY_DN151240_c7_g2
GO:0046464	acylglycerol catabolic process	3	84	0.00036	0.0347938	TRINITY_DN141273_c2_g3;TRINITY_DN151240_c7_g1;TRINITY_DN151240_c7_g2
GO:0010628	positive regulation of gene expression	17	4171	0.00036	0.0347938	TRINITY_DN119701_c2_g1;TRINITY_DN129379_c1_g1;TRINITY_DN135293_c0_g3;TRINITY_DN145242_c2_g4;TRINITY_DN146054_c0_g1;TRINITY_DN146054_c0_g3;TRINITY_DN148447_c2_g1;TRINITY_DN148447_c2_g2;TRINITY_DN148447_c2_g6;TRINITY_DN149827_c1_g1;TRINITY_DN150176_c1_g1;TRINITY_DN151504_c1_g4;TRINITY_DN156388_c5_g1;TRINITY_DN156388_c5_g3;TRINITY_DN157049_c4_g1;TRINITY_DN159132_c5_g1;TRINITY_DN159132_c5_g3
GO:0006869	lipid transport	7	812	0.00036	0.0347938	TRINITY_DN123853_c5_g1;TRINITY_DN140116_c3_g3;TRINITY_DN140116_c3_g5;TRINITY_DN141273_c2_g3;TRINITY_DN151240_c7_g1;TRINITY_DN151240_c7_g2;TRINITY_DN157049_c4_g1
GO:0000904	cell morphogenesis involved in differentiation	12	2320	0.00037	0.0355295	TRINITY_DN113400_c0_g1;TRINITY_DN113400_c1_g1;TRINITY_DN122588_c1_g3;TRINITY_DN138459_c1_g3;TRINITY_DN144874_c1_g1;TRINITY_DN150176_c1_g1;TRINITY_DN155518_c4_g2;TRINITY_DN155518_c4_g3;TRINITY_DN157049_c4_g1;TRINITY_DN157569_c5_g1;TRINITY_DN157569_c5_g3;TRINITY_DN157569_c5_g4
GO:0051604	protein maturation	7	820	0.00039	0.0362797	TRINITY_DN121482_c0_g1;TRINITY_DN122196_c0_g1;TRINITY_DN122588_c1_g3;TRINITY_DN146054_c0_g1;TRINITY_DN146054_c0_g3;TRINITY_DN149918_c1_g4;TRINITY_DN155671_c1_g1
GO:0030335	positive regulation of cell migration	8	1084	0.00039	0.0362797	TRINITY_DN122196_c0_g1;TRINITY_DN145242_c2_g1;TRINITY_DN145242_c2_g2;TRINITY_DN145242_c2_g4;TRINITY_DN145242_c2_g5;TRINITY_DN149918_c1_g4;TRINITY_DN150176_c1_g1;TRINITY_DN157049_c4_g1
GO:0006987	activation of signaling protein activity involved in unfolded protein response	2	18	0.00039	0.0362797	TRINITY_DN145242_c2_g4;TRINITY_DN145242_c2_g5
GO:0070243	regulation of thymocyte apoptotic process	2	18	0.00039	0.0362797	TRINITY_DN156388_c5_g1;TRINITY_DN156388_c5_g3
GO:0042304	regulation of fatty acid biosynthetic process	3	87	0.00039	0.0362797	TRINITY_DN141273_c2_g3;TRINITY_DN151240_c7_g1;TRINITY_DN151240_c7_g2
GO:0016567	protein ubiquitination	10	1680	0.0004	0.0369789	TRINITY_DN121482_c0_g1;TRINITY_DN123853_c5_g1;TRINITY_DN135296_c4_g1;TRINITY_DN135296_c4_g3;TRINITY_DN135296_c4_g6;TRINITY_DN145242_c2_g4;TRINITY_DN145242_c2_g5;TRINITY_DN151184_c1_g2;TRINITY_DN155671_c1_g1;TRINITY_DN158083_c6_g1
GO:0097237	cellular response to toxic substance	5	382	0.00041	0.03721	TRINITY_DN129379_c1_g1;TRINITY_DN132610_c0_g4;TRINITY_DN135293_c0_g3;TRINITY_DN141273_c2_g3;TRINITY_DN151504_c1_g4
GO:0065008	regulation of biological quality	31	10533	0.00041	0.03721	TRINITY_DN116159_c0_g1;TRINITY_DN122588_c1_g3;TRINITY_DN123853_c5_g1;TRINITY_DN129160_c0_g1;TRINITY_DN135296_c4_g1;TRINITY_DN135296_c4_g3;TRINITY_DN135296_c4_g6;TRINITY_DN135303_c0_g3;TRINITY_DN135303_c0_g4;TRINITY_DN140116_c3_g3;TRINITY_DN140116_c3_g5;TRINITY_DN141273_c2_g3;TRINITY_DN144054_c1_g4;TRINITY_DN144874_c1_g1;TRINITY_DN145242_c2_g1;TRINITY_DN145242_c2_g2;TRINITY_DN145242_c2_g4;TRINITY_…
GO:0034599	cellular response to oxidative stress	6	590	0.00041	0.03721	TRINITY_DN129379_c1_g1;TRINITY_DN135293_c0_g3;TRINITY_DN135303_c0_g4;TRINITY_DN141273_c2_g3;TRINITY_DN150900_c4_g2;TRINITY_DN151504_c1_g4
GO:2000147	positive regulation of cell motility	8	1097	0.00042	0.0378865	TRINITY_DN122196_c0_g1;TRINITY_DN145242_c2_g1;TRINITY_DN145242_c2_g2;TRINITY_DN145242_c2_g4;TRINITY_DN145242_c2_g5;TRINITY_DN149918_c1_g4;TRINITY_DN150176_c1_g1;TRINITY_DN157049_c4_g1
GO:0006983	ER overload response	2	19	0.00044	0.0392153	TRINITY_DN145242_c2_g4;TRINITY_DN145242_c2_g5
GO:0036498	IRE1-mediated unfolded protein response	3	90	0.00044	0.0392153	TRINITY_DN145242_c2_g4;TRINITY_DN147493_c4_g1;TRINITY_DN158083_c6_g1
GO:0022607	cellular component assembly	24	7291	0.00048	0.0415367	TRINITY_DN122192_c1_g3;TRINITY_DN122196_c0_g1;TRINITY_DN122588_c1_g3;TRINITY_DN129160_c0_g1;TRINITY_DN129379_c1_g1;TRINITY_DN132610_c0_g4;TRINITY_DN135296_c4_g1;TRINITY_DN135296_c4_g3;TRINITY_DN135296_c4_g6;TRINITY_DN138111_c2_g1;TRINITY_DN140597_c2_g1;TRINITY_DN141273_c2_g3;TRINITY_DN144874_c1_g1;TRINITY_DN146575_c1_g1;TRINITY_DN150176_c1_g1;TRINITY_DN151240_c7_g1;TRINITY_DN151240_c7_g2;TRINITY_…
GO:1903409	reactive oxygen species biosynthetic process	4	221	0.00048	0.0415367	TRINITY_DN135296_c4_g1;TRINITY_DN135296_c4_g3;TRINITY_DN135296_c4_g6;TRINITY_DN153194_c5_g1
GO:0048869	cellular developmental process	32	11127	0.00048	0.0415367	TRINITY_DN113400_c0_g1;TRINITY_DN113400_c1_g1;TRINITY_DN122196_c0_g1;TRINITY_DN122588_c1_g3;TRINITY_DN124620_c4_g2;TRINITY_DN130093_c0_g4;TRINITY_DN135296_c4_g3;TRINITY_DN135303_c0_g4;TRINITY_DN138459_c1_g3;TRINITY_DN141273_c2_g3;TRINITY_DN142580_c1_g2;TRINITY_DN144874_c1_g1;TRINITY_DN146054_c0_g1;TRINITY_DN146054_c0_g3;TRINITY_DN149918_c1_g4;TRINITY_DN150176_c1_g1;TRINITY_DN151240_c7_g1;TRINITY_…
GO:0048537	mucosal-associated lymphoid tissue development	2	20	0.00048	0.0415367	TRINITY_DN156388_c5_g1;TRINITY_DN156388_c5_g3
GO:0048541	Peyer's patch development	2	20	0.00048	0.0415367	TRINITY_DN156388_c5_g1;TRINITY_DN156388_c5_g3
GO:0005996	monosaccharide metabolic process	7	852	0.00049	0.042157	TRINITY_DN123853_c5_g1;TRINITY_DN140597_c2_g1;TRINITY_DN153990_c5_g1;TRINITY_DN153990_c5_g2;TRINITY_DN156388_c5_g1;TRINITY_DN156388_c5_g3;TRINITY_DN156750_c4_g3
GO:0001654	eye development	7	858	0.00051	0.0433762	TRINITY_DN113400_c0_g1;TRINITY_DN113400_c1_g1;TRINITY_DN138459_c1_g3;TRINITY_DN150176_c1_g1;TRINITY_DN157569_c5_g1;TRINITY_DN157569_c5_g3;TRINITY_DN157569_c5_g4
GO:0071825	protein-lipid complex subunit organization	3	95	0.00051	0.0433762	TRINITY_DN141273_c2_g3;TRINITY_DN151240_c7_g1;TRINITY_DN151240_c7_g2
GO:0006915	apoptotic process	18	4717	0.00052	0.0439755	TRINITY_DN121482_c0_g1;TRINITY_DN122588_c1_g3;TRINITY_DN129379_c1_g1;TRINITY_DN130093_c0_g4;TRINITY_DN135293_c0_g3;TRINITY_DN135296_c4_g3;TRINITY_DN145242_c2_g4;TRINITY_DN145242_c2_g5;TRINITY_DN147493_c4_g1;TRINITY_DN150900_c4_g2;TRINITY_DN153703_c4_g1;TRINITY_DN153703_c4_g4;TRINITY_DN155671_c1_g1;TRINITY_DN156388_c5_g1;TRINITY_DN156388_c5_g3;TRINITY_DN157687_c9_g1;TRINITY_DN157687_c9_g4;TRINITY_…
GO:0009266	response to temperature stimulus	6	621	0.00054	0.0454088	TRINITY_DN129379_c1_g1;TRINITY_DN135296_c4_g1;TRINITY_DN135296_c4_g3;TRINITY_DN135296_c4_g4;TRINITY_DN135296_c4_g6;TRINITY_DN153703_c4_g1
GO:0051272	positive regulation of cellular component movement	8	1146	0.00056	0.0468261	TRINITY_DN122196_c0_g1;TRINITY_DN145242_c2_g1;TRINITY_DN145242_c2_g2;TRINITY_DN145242_c2_g4;TRINITY_DN145242_c2_g5;TRINITY_DN149918_c1_g4;TRINITY_DN150176_c1_g1;TRINITY_DN157049_c4_g1
GO:0072539	T-helper 17 cell differentiation	2	22	0.00059	0.049059	TRINITY_DN156388_c5_g1;TRINITY_DN156388_c5_g3
GO:0070613	regulation of protein processing	4	235	0.0006	0.0496133	TRINITY_DN121482_c0_g1;TRINITY_DN146054_c0_g1;TRINITY_DN146054_c0_g3;TRINITY_DN155671_c1_g1

## Sheet: Activity vs Satiation
Table S3. GO biological process enrichment data of six pairwise comparisons.
GO ID	Description	GeneRatio (39)	BgRatio (59313)	pvalue	fdr	Gene ID
Go biological process categories significantly enriched by up-regulated genes.
GO:0017144	drug metabolic process	19	2338	4.3e-18	6.40012e-14	TRINITY_DN114222_c1_g1;TRINITY_DN118602_c0_g2;TRINITY_DN118882_c2_g1;TRINITY_DN122121_c0_g1;TRINITY_DN125226_c1_g1;TRINITY_DN125991_c1_g1;TRINITY_DN127405_c0_g1;TRINITY_DN127491_c2_g1;TRINITY_DN130092_c4_g2;TRINITY_DN130092_c4_g5;TRINITY_DN130092_c4_g6;TRINITY_DN131934_c1_g1;TRINITY_DN132610_c0_g4;TRINITY_DN133194_c0_g1;TRINITY_DN136241_c0_g1;TRINITY_DN140512_c6_g3;TRINITY_DN144232_c0_g1;TRINITY_…
GO:0010121	arginine catabolic process to proline via ornithine	5	11	2.4e-14	8.9304e-11	TRINITY_DN130092_c4_g2;TRINITY_DN130092_c4_g5;TRINITY_DN130092_c4_g6;TRINITY_DN140512_c6_g3;TRINITY_DN144232_c0_g1
GO:0019493	arginine catabolic process to proline	5	11	2.4e-14	8.9304e-11	TRINITY_DN130092_c4_g2;TRINITY_DN130092_c4_g5;TRINITY_DN130092_c4_g6;TRINITY_DN140512_c6_g3;TRINITY_DN144232_c0_g1
GO:0019544	arginine catabolic process to glutamate	5	11	2.4e-14	8.9304e-11	TRINITY_DN130092_c4_g2;TRINITY_DN130092_c4_g5;TRINITY_DN130092_c4_g6;TRINITY_DN140512_c6_g3;TRINITY_DN144232_c0_g1
GO:0044281	small molecule metabolic process	22	6536	2.9e-13	8.63272e-10	TRINITY_DN114222_c1_g1;TRINITY_DN118602_c0_g2;TRINITY_DN118882_c2_g1;TRINITY_DN122121_c0_g1;TRINITY_DN125226_c1_g1;TRINITY_DN125991_c1_g1;TRINITY_DN127405_c0_g1;TRINITY_DN127491_c2_g1;TRINITY_DN130092_c4_g2;TRINITY_DN130092_c4_g5;TRINITY_DN130092_c4_g6;TRINITY_DN131934_c1_g1;TRINITY_DN133194_c0_g1;TRINITY_DN133466_c0_g1;TRINITY_DN136241_c0_g1;TRINITY_DN136726_c0_g2;TRINITY_DN140512_c6_g3;TRINITY_…
GO:0055129	L-proline biosynthetic process	5	28	5.2e-12	1.28995e-08	TRINITY_DN130092_c4_g2;TRINITY_DN130092_c4_g5;TRINITY_DN130092_c4_g6;TRINITY_DN140512_c6_g3;TRINITY_DN144232_c0_g1
GO:0034214	protein hexamerization	5	29	6.2e-12	1.3183e-08	TRINITY_DN130092_c4_g2;TRINITY_DN130092_c4_g5;TRINITY_DN130092_c4_g6;TRINITY_DN140512_c6_g3;TRINITY_DN144232_c0_g1
GO:0006561	proline biosynthetic process	5	37	2.3e-11	4.27915e-08	TRINITY_DN130092_c4_g2;TRINITY_DN130092_c4_g5;TRINITY_DN130092_c4_g6;TRINITY_DN140512_c6_g3;TRINITY_DN144232_c0_g1
GO:0006527	arginine catabolic process	5	40	3.4e-11	5.62284e-08	TRINITY_DN130092_c4_g2;TRINITY_DN130092_c4_g5;TRINITY_DN130092_c4_g6;TRINITY_DN140512_c6_g3;TRINITY_DN144232_c0_g1
GO:0006119	oxidative phosphorylation	7	219	5.2e-11	7.442e-08	TRINITY_DN118882_c2_g1;TRINITY_DN125226_c1_g1;TRINITY_DN125991_c1_g1;TRINITY_DN127405_c0_g1;TRINITY_DN127491_c2_g1;TRINITY_DN131934_c1_g1;TRINITY_DN151161_c0_g1
GO:0006525	arginine metabolic process	6	110	5.5e-11	7.442e-08	TRINITY_DN130092_c4_g2;TRINITY_DN130092_c4_g5;TRINITY_DN130092_c4_g6;TRINITY_DN133194_c0_g1;TRINITY_DN140512_c6_g3;TRINITY_DN144232_c0_g1
GO:1901605	alpha-amino acid metabolic process	10	899	7.9e-11	9.79863e-08	TRINITY_DN118602_c0_g2;TRINITY_DN130092_c4_g2;TRINITY_DN130092_c4_g5;TRINITY_DN130092_c4_g6;TRINITY_DN133194_c0_g1;TRINITY_DN133466_c0_g1;TRINITY_DN136241_c0_g1;TRINITY_DN140512_c6_g3;TRINITY_DN140597_c2_g1;TRINITY_DN144232_c0_g1
GO:1901606	alpha-amino acid catabolic process	8	422	1.2e-10	1.27577e-07	TRINITY_DN118602_c0_g2;TRINITY_DN130092_c4_g2;TRINITY_DN130092_c4_g5;TRINITY_DN130092_c4_g6;TRINITY_DN133466_c0_g1;TRINITY_DN136241_c0_g1;TRINITY_DN140512_c6_g3;TRINITY_DN144232_c0_g1
GO:0006560	proline metabolic process	5	51	1.2e-10	1.27577e-07	TRINITY_DN130092_c4_g2;TRINITY_DN130092_c4_g5;TRINITY_DN130092_c4_g6;TRINITY_DN140512_c6_g3;TRINITY_DN144232_c0_g1
GO:0009084	glutamine family amino acid biosynthetic process	6	132	1.7e-10	1.67445e-07	TRINITY_DN130092_c4_g2;TRINITY_DN130092_c4_g5;TRINITY_DN130092_c4_g6;TRINITY_DN133194_c0_g1;TRINITY_DN140512_c6_g3;TRINITY_DN144232_c0_g1
GO:0046034	ATP metabolic process	9	681	1.8e-10	1.67445e-07	TRINITY_DN118882_c2_g1;TRINITY_DN122121_c0_g1;TRINITY_DN125226_c1_g1;TRINITY_DN125991_c1_g1;TRINITY_DN127405_c0_g1;TRINITY_DN127491_c2_g1;TRINITY_DN131934_c1_g1;TRINITY_DN144266_c4_g3;TRINITY_DN151161_c0_g1
GO:0009063	cellular amino acid catabolic process	8	462	2.5e-10	2.18882e-07	TRINITY_DN118602_c0_g2;TRINITY_DN130092_c4_g2;TRINITY_DN130092_c4_g5;TRINITY_DN130092_c4_g6;TRINITY_DN133466_c0_g1;TRINITY_DN136241_c0_g1;TRINITY_DN140512_c6_g3;TRINITY_DN144232_c0_g1
GO:0009205	purine ribonucleoside triphosphate metabolic process	9	737	3.6e-10	2.9768e-07	TRINITY_DN118882_c2_g1;TRINITY_DN122121_c0_g1;TRINITY_DN125226_c1_g1;TRINITY_DN125991_c1_g1;TRINITY_DN127405_c0_g1;TRINITY_DN127491_c2_g1;TRINITY_DN131934_c1_g1;TRINITY_DN144266_c4_g3;TRINITY_DN151161_c0_g1
GO:0009144	purine nucleoside triphosphate metabolic process	9	754	4.3e-10	3.27448e-07	TRINITY_DN118882_c2_g1;TRINITY_DN122121_c0_g1;TRINITY_DN125226_c1_g1;TRINITY_DN125991_c1_g1;TRINITY_DN127405_c0_g1;TRINITY_DN127491_c2_g1;TRINITY_DN131934_c1_g1;TRINITY_DN144266_c4_g3;TRINITY_DN151161_c0_g1
GO:0009199	ribonucleoside triphosphate metabolic process	9	755	4.4e-10	3.27448e-07	TRINITY_DN118882_c2_g1;TRINITY_DN122121_c0_g1;TRINITY_DN125226_c1_g1;TRINITY_DN125991_c1_g1;TRINITY_DN127405_c0_g1;TRINITY_DN127491_c2_g1;TRINITY_DN131934_c1_g1;TRINITY_DN144266_c4_g3;TRINITY_DN151161_c0_g1
GO:0009167	purine ribonucleoside monophosphate metabolic process	9	787	6.3e-10	4.32989e-07	TRINITY_DN118882_c2_g1;TRINITY_DN122121_c0_g1;TRINITY_DN125226_c1_g1;TRINITY_DN125991_c1_g1;TRINITY_DN127405_c0_g1;TRINITY_DN127491_c2_g1;TRINITY_DN131934_c1_g1;TRINITY_DN144266_c4_g3;TRINITY_DN151161_c0_g1
GO:0009126	purine nucleoside monophosphate metabolic process	9	788	6.4e-10	4.32989e-07	TRINITY_DN118882_c2_g1;TRINITY_DN122121_c0_g1;TRINITY_DN125226_c1_g1;TRINITY_DN125991_c1_g1;TRINITY_DN127405_c0_g1;TRINITY_DN127491_c2_g1;TRINITY_DN131934_c1_g1;TRINITY_DN144266_c4_g3;TRINITY_DN151161_c0_g1
GO:0009064	glutamine family amino acid metabolic process	7	329	8.9e-10	5.75946e-07	TRINITY_DN130092_c4_g2;TRINITY_DN130092_c4_g5;TRINITY_DN130092_c4_g6;TRINITY_DN133194_c0_g1;TRINITY_DN140512_c6_g3;TRINITY_DN140597_c2_g1;TRINITY_DN144232_c0_g1
GO:0009161	ribonucleoside monophosphate metabolic process	9	826	9.6e-10	5.9536e-07	TRINITY_DN118882_c2_g1;TRINITY_DN122121_c0_g1;TRINITY_DN125226_c1_g1;TRINITY_DN125991_c1_g1;TRINITY_DN127405_c0_g1;TRINITY_DN127491_c2_g1;TRINITY_DN131934_c1_g1;TRINITY_DN144266_c4_g3;TRINITY_DN151161_c0_g1
GO:0009123	nucleoside monophosphate metabolic process	9	855	1.3e-09	7.73968e-07	TRINITY_DN118882_c2_g1;TRINITY_DN122121_c0_g1;TRINITY_DN125226_c1_g1;TRINITY_DN125991_c1_g1;TRINITY_DN127405_c0_g1;TRINITY_DN127491_c2_g1;TRINITY_DN131934_c1_g1;TRINITY_DN144266_c4_g3;TRINITY_DN151161_c0_g1
GO:0009141	nucleoside triphosphate metabolic process	9	862	1.4e-09	8.01446e-07	TRINITY_DN118882_c2_g1;TRINITY_DN122121_c0_g1;TRINITY_DN125226_c1_g1;TRINITY_DN125991_c1_g1;TRINITY_DN127405_c0_g1;TRINITY_DN127491_c2_g1;TRINITY_DN131934_c1_g1;TRINITY_DN144266_c4_g3;TRINITY_DN151161_c0_g1
GO:0006520	cellular amino acid metabolic process	10	1334	3.5e-09	1.92941e-06	TRINITY_DN118602_c0_g2;TRINITY_DN130092_c4_g2;TRINITY_DN130092_c4_g5;TRINITY_DN130092_c4_g6;TRINITY_DN133194_c0_g1;TRINITY_DN133466_c0_g1;TRINITY_DN136241_c0_g1;TRINITY_DN140512_c6_g3;TRINITY_DN140597_c2_g1;TRINITY_DN144232_c0_g1
GO:0009065	glutamine family amino acid catabolic process	5	102	4.2e-09	2.2326e-06	TRINITY_DN130092_c4_g2;TRINITY_DN130092_c4_g5;TRINITY_DN130092_c4_g6;TRINITY_DN140512_c6_g3;TRINITY_DN144232_c0_g1
GO:0042773	ATP synthesis coupled electron transport	5	125	1.2e-08	6.1589e-06	TRINITY_DN118882_c2_g1;TRINITY_DN125226_c1_g1;TRINITY_DN125991_c1_g1;TRINITY_DN127405_c0_g1;TRINITY_DN131934_c1_g1
GO:0045333	cellular respiration	7	498	1.5e-08	7.442e-06	TRINITY_DN118882_c2_g1;TRINITY_DN125226_c1_g1;TRINITY_DN125991_c1_g1;TRINITY_DN127405_c0_g1;TRINITY_DN127491_c2_g1;TRINITY_DN131934_c1_g1;TRINITY_DN151161_c0_g1
GO:0015980	energy derivation by oxidation of organic compounds	8	795	1.7e-08	8.16219e-06	TRINITY_DN118882_c2_g1;TRINITY_DN125226_c1_g1;TRINITY_DN125991_c1_g1;TRINITY_DN127405_c0_g1;TRINITY_DN127491_c2_g1;TRINITY_DN131934_c1_g1;TRINITY_DN140597_c2_g1;TRINITY_DN151161_c0_g1
GO:0019752	carboxylic acid metabolic process	13	3350	2.6e-08	1.20932e-05	TRINITY_DN114222_c1_g1;TRINITY_DN118602_c0_g2;TRINITY_DN130092_c4_g2;TRINITY_DN130092_c4_g5;TRINITY_DN130092_c4_g6;TRINITY_DN133194_c0_g1;TRINITY_DN133466_c0_g1;TRINITY_DN136241_c0_g1;TRINITY_DN136726_c0_g2;TRINITY_DN140512_c6_g3;TRINITY_DN140597_c2_g1;TRINITY_DN144232_c0_g1;TRINITY_DN154959_c1_g4
GO:1901607	alpha-amino acid biosynthetic process	6	312	2.9e-08	1.30799e-05	TRINITY_DN130092_c4_g2;TRINITY_DN130092_c4_g5;TRINITY_DN130092_c4_g6;TRINITY_DN133194_c0_g1;TRINITY_DN140512_c6_g3;TRINITY_DN144232_c0_g1
GO:0006536	glutamate metabolic process	5	158	3.8e-08	1.66351e-05	TRINITY_DN130092_c4_g2;TRINITY_DN130092_c4_g5;TRINITY_DN130092_c4_g6;TRINITY_DN140512_c6_g3;TRINITY_DN144232_c0_g1
GO:0016054	organic acid catabolic process	8	898	4.4e-08	1.81916e-05	TRINITY_DN118602_c0_g2;TRINITY_DN130092_c4_g2;TRINITY_DN130092_c4_g5;TRINITY_DN130092_c4_g6;TRINITY_DN133466_c0_g1;TRINITY_DN136241_c0_g1;TRINITY_DN140512_c6_g3;TRINITY_DN144232_c0_g1
GO:0046395	carboxylic acid catabolic process	8	898	4.4e-08	1.81916e-05	TRINITY_DN118602_c0_g2;TRINITY_DN130092_c4_g2;TRINITY_DN130092_c4_g5;TRINITY_DN130092_c4_g6;TRINITY_DN133466_c0_g1;TRINITY_DN136241_c0_g1;TRINITY_DN140512_c6_g3;TRINITY_DN144232_c0_g1
GO:0009150	purine ribonucleotide metabolic process	9	1295	4.6e-08	1.85044e-05	TRINITY_DN118882_c2_g1;TRINITY_DN122121_c0_g1;TRINITY_DN125226_c1_g1;TRINITY_DN125991_c1_g1;TRINITY_DN127405_c0_g1;TRINITY_DN127491_c2_g1;TRINITY_DN131934_c1_g1;TRINITY_DN144266_c4_g3;TRINITY_DN151161_c0_g1
GO:0009259	ribonucleotide metabolic process	9	1335	6e-08	2.28985e-05	TRINITY_DN118882_c2_g1;TRINITY_DN122121_c0_g1;TRINITY_DN125226_c1_g1;TRINITY_DN125991_c1_g1;TRINITY_DN127405_c0_g1;TRINITY_DN127491_c2_g1;TRINITY_DN131934_c1_g1;TRINITY_DN144266_c4_g3;TRINITY_DN151161_c0_g1
GO:0043436	oxoacid metabolic process	13	3592	6e-08	2.28985e-05	TRINITY_DN114222_c1_g1;TRINITY_DN118602_c0_g2;TRINITY_DN130092_c4_g2;TRINITY_DN130092_c4_g5;TRINITY_DN130092_c4_g6;TRINITY_DN133194_c0_g1;TRINITY_DN133466_c0_g1;TRINITY_DN136241_c0_g1;TRINITY_DN136726_c0_g2;TRINITY_DN140512_c6_g3;TRINITY_DN140597_c2_g1;TRINITY_DN144232_c0_g1;TRINITY_DN154959_c1_g4
GO:0008652	cellular amino acid biosynthetic process	6	356	6.3e-08	2.32336e-05	TRINITY_DN130092_c4_g2;TRINITY_DN130092_c4_g5;TRINITY_DN130092_c4_g6;TRINITY_DN133194_c0_g1;TRINITY_DN140512_c6_g3;TRINITY_DN144232_c0_g1
GO:0006163	purine nucleotide metabolic process	9	1345	6.4e-08	2.32336e-05	TRINITY_DN118882_c2_g1;TRINITY_DN122121_c0_g1;TRINITY_DN125226_c1_g1;TRINITY_DN125991_c1_g1;TRINITY_DN127405_c0_g1;TRINITY_DN127491_c2_g1;TRINITY_DN131934_c1_g1;TRINITY_DN144266_c4_g3;TRINITY_DN151161_c0_g1
GO:0006082	organic acid metabolic process	13	3636	6.9e-08	2.44523e-05	TRINITY_DN114222_c1_g1;TRINITY_DN118602_c0_g2;TRINITY_DN130092_c4_g2;TRINITY_DN130092_c4_g5;TRINITY_DN130092_c4_g6;TRINITY_DN133194_c0_g1;TRINITY_DN133466_c0_g1;TRINITY_DN136241_c0_g1;TRINITY_DN136726_c0_g2;TRINITY_DN140512_c6_g3;TRINITY_DN140597_c2_g1;TRINITY_DN144232_c0_g1;TRINITY_DN154959_c1_g4
GO:0019693	ribose phosphate metabolic process	9	1395	8.7e-08	3.01141e-05	TRINITY_DN118882_c2_g1;TRINITY_DN122121_c0_g1;TRINITY_DN125226_c1_g1;TRINITY_DN125991_c1_g1;TRINITY_DN127405_c0_g1;TRINITY_DN127491_c2_g1;TRINITY_DN131934_c1_g1;TRINITY_DN144266_c4_g3;TRINITY_DN151161_c0_g1
GO:0022904	respiratory electron transport chain	5	190	9.6e-08	3.24742e-05	TRINITY_DN118882_c2_g1;TRINITY_DN125226_c1_g1;TRINITY_DN125991_c1_g1;TRINITY_DN127405_c0_g1;TRINITY_DN131934_c1_g1
GO:0072521	purine-containing compound metabolic process	9	1479	1.4e-07	4.63058e-05	TRINITY_DN118882_c2_g1;TRINITY_DN122121_c0_g1;TRINITY_DN125226_c1_g1;TRINITY_DN125991_c1_g1;TRINITY_DN127405_c0_g1;TRINITY_DN127491_c2_g1;TRINITY_DN131934_c1_g1;TRINITY_DN144266_c4_g3;TRINITY_DN151161_c0_g1
GO:0043648	dicarboxylic acid metabolic process	6	416	1.6e-07	5.17704e-05	TRINITY_DN130092_c4_g2;TRINITY_DN130092_c4_g5;TRINITY_DN130092_c4_g6;TRINITY_DN133194_c0_g1;TRINITY_DN140512_c6_g3;TRINITY_DN144232_c0_g1
GO:1901564	organonitrogen compound metabolic process	26	18403	1.8e-07	5.70026e-05	TRINITY_DN117618_c0_g1;TRINITY_DN118602_c0_g2;TRINITY_DN118882_c2_g1;TRINITY_DN122121_c0_g1;TRINITY_DN125226_c1_g1;TRINITY_DN125991_c1_g1;TRINITY_DN127405_c0_g1;TRINITY_DN127491_c2_g1;TRINITY_DN130092_c4_g2;TRINITY_DN130092_c4_g5;TRINITY_DN130092_c4_g6;TRINITY_DN131934_c1_g1;TRINITY_DN133194_c0_g1;TRINITY_DN133466_c0_g1;TRINITY_DN135293_c0_g3;TRINITY_DN136241_c0_g1;TRINITY_DN136726_c0_g2;TRINITY_…
GO:0022900	electron transport chain	5	218	1.9e-07	5.89158e-05	TRINITY_DN118882_c2_g1;TRINITY_DN125226_c1_g1;TRINITY_DN125991_c1_g1;TRINITY_DN127405_c0_g1;TRINITY_DN131934_c1_g1
GO:0055114	oxidation-reduction process	9	1554	2.2e-07	6.54896e-05	TRINITY_DN118882_c2_g1;TRINITY_DN125226_c1_g1;TRINITY_DN125991_c1_g1;TRINITY_DN127405_c0_g1;TRINITY_DN127491_c2_g1;TRINITY_DN131934_c1_g1;TRINITY_DN140597_c2_g1;TRINITY_DN150164_c2_g1;TRINITY_DN151161_c0_g1
GO:0055086	nucleobase-containing small molecule metabolic process	10	2072	2.2e-07	6.54896e-05	TRINITY_DN118882_c2_g1;TRINITY_DN122121_c0_g1;TRINITY_DN125226_c1_g1;TRINITY_DN125991_c1_g1;TRINITY_DN127405_c0_g1;TRINITY_DN127491_c2_g1;TRINITY_DN131934_c1_g1;TRINITY_DN140597_c2_g1;TRINITY_DN144266_c4_g3;TRINITY_DN151161_c0_g1
GO:0006091	generation of precursor metabolites and energy	8	1215	4.4e-07	0.000125942	TRINITY_DN118882_c2_g1;TRINITY_DN125226_c1_g1;TRINITY_DN125991_c1_g1;TRINITY_DN127405_c0_g1;TRINITY_DN127491_c2_g1;TRINITY_DN131934_c1_g1;TRINITY_DN140597_c2_g1;TRINITY_DN151161_c0_g1
GO:1901135	carbohydrate derivative metabolic process	12	3524	4.4e-07	0.000125942	TRINITY_DN118882_c2_g1;TRINITY_DN122121_c0_g1;TRINITY_DN125226_c1_g1;TRINITY_DN125991_c1_g1;TRINITY_DN127405_c0_g1;TRINITY_DN127491_c2_g1;TRINITY_DN131934_c1_g1;TRINITY_DN136726_c0_g2;TRINITY_DN140597_c2_g1;TRINITY_DN144266_c4_g3;TRINITY_DN149827_c1_g1;TRINITY_DN151161_c0_g1
GO:0044282	small molecule catabolic process	8	1224	4.6e-07	0.000129182	TRINITY_DN118602_c0_g2;TRINITY_DN130092_c4_g2;TRINITY_DN130092_c4_g5;TRINITY_DN130092_c4_g6;TRINITY_DN133466_c0_g1;TRINITY_DN136241_c0_g1;TRINITY_DN140512_c6_g3;TRINITY_DN144232_c0_g1
GO:0042775	mitochondrial ATP synthesis coupled electron transport	4	106	4.8e-07	0.000132302	TRINITY_DN125226_c1_g1;TRINITY_DN125991_c1_g1;TRINITY_DN127405_c0_g1;TRINITY_DN131934_c1_g1
GO:0009117	nucleotide metabolic process	9	1764	6.3e-07	0.000170489	TRINITY_DN118882_c2_g1;TRINITY_DN122121_c0_g1;TRINITY_DN125226_c1_g1;TRINITY_DN125991_c1_g1;TRINITY_DN127405_c0_g1;TRINITY_DN127491_c2_g1;TRINITY_DN131934_c1_g1;TRINITY_DN144266_c4_g3;TRINITY_DN151161_c0_g1
GO:0006753	nucleoside phosphate metabolic process	9	1789	7e-07	0.00018605	TRINITY_DN118882_c2_g1;TRINITY_DN122121_c0_g1;TRINITY_DN125226_c1_g1;TRINITY_DN125991_c1_g1;TRINITY_DN127405_c0_g1;TRINITY_DN127491_c2_g1;TRINITY_DN131934_c1_g1;TRINITY_DN144266_c4_g3;TRINITY_DN151161_c0_g1
GO:0006122	mitochondrial electron transport, ubiquinol to cytochrome c	3	31	8.4e-07	0.000219343	TRINITY_DN125991_c1_g1;TRINITY_DN127405_c0_g1;TRINITY_DN131934_c1_g1
GO:0042026	protein refolding	3	40	1.8e-06	0.000461917	TRINITY_DN140877_c2_g2;TRINITY_DN143063_c2_g3;TRINITY_DN144266_c4_g3
GO:0051259	protein complex oligomerization	7	1289	8.9e-06	0.00224521	TRINITY_DN130092_c4_g2;TRINITY_DN130092_c4_g5;TRINITY_DN130092_c4_g6;TRINITY_DN132610_c0_g4;TRINITY_DN140512_c6_g3;TRINITY_DN140597_c2_g1;TRINITY_DN144232_c0_g1
GO:0046394	carboxylic acid biosynthetic process	7	1300	9.4e-06	0.00233183	TRINITY_DN114222_c1_g1;TRINITY_DN130092_c4_g2;TRINITY_DN130092_c4_g5;TRINITY_DN130092_c4_g6;TRINITY_DN133194_c0_g1;TRINITY_DN140512_c6_g3;TRINITY_DN144232_c0_g1
GO:0016053	organic acid biosynthetic process	7	1311	9.9e-06	0.00240065	TRINITY_DN114222_c1_g1;TRINITY_DN130092_c4_g2;TRINITY_DN130092_c4_g5;TRINITY_DN130092_c4_g6;TRINITY_DN133194_c0_g1;TRINITY_DN140512_c6_g3;TRINITY_DN144232_c0_g1
GO:0019637	organophosphate metabolic process	10	3181	1e-05	0.00240065	TRINITY_DN118882_c2_g1;TRINITY_DN122121_c0_g1;TRINITY_DN125226_c1_g1;TRINITY_DN125991_c1_g1;TRINITY_DN127405_c0_g1;TRINITY_DN127491_c2_g1;TRINITY_DN131934_c1_g1;TRINITY_DN140597_c2_g1;TRINITY_DN144266_c4_g3;TRINITY_DN151161_c0_g1
GO:0009074	aromatic amino acid family catabolic process	3	131	6.5e-05	0.0153565	TRINITY_DN118602_c0_g2;TRINITY_DN133466_c0_g1;TRINITY_DN136241_c0_g1
GO:0009072	aromatic amino acid family metabolic process	3	160	0.00012	0.0279075	TRINITY_DN118602_c0_g2;TRINITY_DN133466_c0_g1;TRINITY_DN136241_c0_g1
GO:0051085	chaperone cofactor-dependent protein refolding	2	34	0.00019	0.0435071	TRINITY_DN135293_c0_g3;TRINITY_DN144266_c4_g3
GO:0044283	small molecule biosynthetic process	7	2102	0.0002	0.045103	TRINITY_DN114222_c1_g1;TRINITY_DN130092_c4_g2;TRINITY_DN130092_c4_g5;TRINITY_DN130092_c4_g6;TRINITY_DN133194_c0_g1;TRINITY_DN140512_c6_g3;TRINITY_DN144232_c0_g1
Go biological process categories significantly enriched by down-regulated genes.
GO:0046034	ATP metabolic process	19	681	6e-27	8.9304e-23	TRINITY_DN106094_c0_g1;TRINITY_DN118235_c0_g1;TRINITY_DN119409_c1_g1;TRINITY_DN121755_c0_g1;TRINITY_DN122260_c1_g1;TRINITY_DN125419_c1_g1;TRINITY_DN125676_c2_g3;TRINITY_DN125934_c6_g1;TRINITY_DN127179_c0_g1;TRINITY_DN127719_c0_g3;TRINITY_DN129515_c1_g1;TRINITY_DN130260_c2_g1;TRINITY_DN130949_c4_g1;TRINITY_DN134769_c2_g1;TRINITY_DN139660_c3_g2;TRINITY_DN140016_c1_g2;TRINITY_DN147129_c3_g1;TRINITY_…
GO:0009205	purine ribonucleoside triphosphate metabolic process	19	737	2.7e-26	1.60003e-22	TRINITY_DN106094_c0_g1;TRINITY_DN118235_c0_g1;TRINITY_DN119409_c1_g1;TRINITY_DN121755_c0_g1;TRINITY_DN122260_c1_g1;TRINITY_DN125419_c1_g1;TRINITY_DN125676_c2_g3;TRINITY_DN125934_c6_g1;TRINITY_DN127179_c0_g1;TRINITY_DN127719_c0_g3;TRINITY_DN129515_c1_g1;TRINITY_DN130260_c2_g1;TRINITY_DN130949_c4_g1;TRINITY_DN134769_c2_g1;TRINITY_DN139660_c3_g2;TRINITY_DN140016_c1_g2;TRINITY_DN147129_c3_g1;TRINITY_…
GO:0009144	purine nucleoside triphosphate metabolic process	19	754	4.1e-26	1.60003e-22	TRINITY_DN106094_c0_g1;TRINITY_DN118235_c0_g1;TRINITY_DN119409_c1_g1;TRINITY_DN121755_c0_g1;TRINITY_DN122260_c1_g1;TRINITY_DN125419_c1_g1;TRINITY_DN125676_c2_g3;TRINITY_DN125934_c6_g1;TRINITY_DN127179_c0_g1;TRINITY_DN127719_c0_g3;TRINITY_DN129515_c1_g1;TRINITY_DN130260_c2_g1;TRINITY_DN130949_c4_g1;TRINITY_DN134769_c2_g1;TRINITY_DN139660_c3_g2;TRINITY_DN140016_c1_g2;TRINITY_DN147129_c3_g1;TRINITY_…
GO:0009199	ribonucleoside triphosphate metabolic process	19	755	4.3e-26	1.60003e-22	TRINITY_DN106094_c0_g1;TRINITY_DN118235_c0_g1;TRINITY_DN119409_c1_g1;TRINITY_DN121755_c0_g1;TRINITY_DN122260_c1_g1;TRINITY_DN125419_c1_g1;TRINITY_DN125676_c2_g3;TRINITY_DN125934_c6_g1;TRINITY_DN127179_c0_g1;TRINITY_DN127719_c0_g3;TRINITY_DN129515_c1_g1;TRINITY_DN130260_c2_g1;TRINITY_DN130949_c4_g1;TRINITY_DN134769_c2_g1;TRINITY_DN139660_c3_g2;TRINITY_DN140016_c1_g2;TRINITY_DN147129_c3_g1;TRINITY_…
GO:0009167	purine ribonucleoside monophosphate metabolic process	19	787	9.3e-26	2.38144e-22	TRINITY_DN106094_c0_g1;TRINITY_DN118235_c0_g1;TRINITY_DN119409_c1_g1;TRINITY_DN121755_c0_g1;TRINITY_DN122260_c1_g1;TRINITY_DN125419_c1_g1;TRINITY_DN125676_c2_g3;TRINITY_DN125934_c6_g1;TRINITY_DN127179_c0_g1;TRINITY_DN127719_c0_g3;TRINITY_DN129515_c1_g1;TRINITY_DN130260_c2_g1;TRINITY_DN130949_c4_g1;TRINITY_DN134769_c2_g1;TRINITY_DN139660_c3_g2;TRINITY_DN140016_c1_g2;TRINITY_DN147129_c3_g1;TRINITY_…
GO:0009126	purine nucleoside monophosphate metabolic process	19	788	9.6e-26	2.38144e-22	TRINITY_DN106094_c0_g1;TRINITY_DN118235_c0_g1;TRINITY_DN119409_c1_g1;TRINITY_DN121755_c0_g1;TRINITY_DN122260_c1_g1;TRINITY_DN125419_c1_g1;TRINITY_DN125676_c2_g3;TRINITY_DN125934_c6_g1;TRINITY_DN127179_c0_g1;TRINITY_DN127719_c0_g3;TRINITY_DN129515_c1_g1;TRINITY_DN130260_c2_g1;TRINITY_DN130949_c4_g1;TRINITY_DN134769_c2_g1;TRINITY_DN139660_c3_g2;TRINITY_DN140016_c1_g2;TRINITY_DN147129_c3_g1;TRINITY_…
GO:0006091	generation of precursor metabolites and energy	21	1215	1.3e-25	2.76417e-22	TRINITY_DN116599_c0_g1;TRINITY_DN117295_c4_g1;TRINITY_DN117845_c2_g1;TRINITY_DN118235_c0_g1;TRINITY_DN119409_c1_g1;TRINITY_DN121755_c0_g1;TRINITY_DN122260_c1_g1;TRINITY_DN125419_c1_g1;TRINITY_DN125676_c2_g3;TRINITY_DN125964_c1_g1;TRINITY_DN127179_c0_g1;TRINITY_DN127719_c0_g3;TRINITY_DN128115_c1_g2;TRINITY_DN129515_c1_g1;TRINITY_DN130260_c2_g1;TRINITY_DN130949_c4_g1;TRINITY_DN134769_c2_g1;TRINITY_…
GO:0009161	ribonucleoside monophosphate metabolic process	19	826	2.3e-25	4.27915e-22	TRINITY_DN106094_c0_g1;TRINITY_DN118235_c0_g1;TRINITY_DN119409_c1_g1;TRINITY_DN121755_c0_g1;TRINITY_DN122260_c1_g1;TRINITY_DN125419_c1_g1;TRINITY_DN125676_c2_g3;TRINITY_DN125934_c6_g1;TRINITY_DN127179_c0_g1;TRINITY_DN127719_c0_g3;TRINITY_DN129515_c1_g1;TRINITY_DN130260_c2_g1;TRINITY_DN130949_c4_g1;TRINITY_DN134769_c2_g1;TRINITY_DN139660_c3_g2;TRINITY_DN140016_c1_g2;TRINITY_DN147129_c3_g1;TRINITY_…
GO:0009123	nucleoside monophosphate metabolic process	19	855	4.5e-25	7.442e-22	TRINITY_DN106094_c0_g1;TRINITY_DN118235_c0_g1;TRINITY_DN119409_c1_g1;TRINITY_DN121755_c0_g1;TRINITY_DN122260_c1_g1;TRINITY_DN125419_c1_g1;TRINITY_DN125676_c2_g3;TRINITY_DN125934_c6_g1;TRINITY_DN127179_c0_g1;TRINITY_DN127719_c0_g3;TRINITY_DN129515_c1_g1;TRINITY_DN130260_c2_g1;TRINITY_DN130949_c4_g1;TRINITY_DN134769_c2_g1;TRINITY_DN139660_c3_g2;TRINITY_DN140016_c1_g2;TRINITY_DN147129_c3_g1;TRINITY_…
GO:0009141	nucleoside triphosphate metabolic process	19	862	5.2e-25	7.73968e-22	TRINITY_DN106094_c0_g1;TRINITY_DN118235_c0_g1;TRINITY_DN119409_c1_g1;TRINITY_DN121755_c0_g1;TRINITY_DN122260_c1_g1;TRINITY_DN125419_c1_g1;TRINITY_DN125676_c2_g3;TRINITY_DN125934_c6_g1;TRINITY_DN127179_c0_g1;TRINITY_DN127719_c0_g3;TRINITY_DN129515_c1_g1;TRINITY_DN130260_c2_g1;TRINITY_DN130949_c4_g1;TRINITY_DN134769_c2_g1;TRINITY_DN139660_c3_g2;TRINITY_DN140016_c1_g2;TRINITY_DN147129_c3_g1;TRINITY_…
GO:0045333	cellular respiration	16	498	1.5e-23	2.02964e-20	TRINITY_DN117295_c4_g1;TRINITY_DN117845_c2_g1;TRINITY_DN118235_c0_g1;TRINITY_DN121755_c0_g1;TRINITY_DN122260_c1_g1;TRINITY_DN125419_c1_g1;TRINITY_DN125676_c2_g3;TRINITY_DN127179_c0_g1;TRINITY_DN127719_c0_g3;TRINITY_DN129515_c1_g1;TRINITY_DN130260_c2_g1;TRINITY_DN130949_c4_g1;TRINITY_DN134769_c2_g1;TRINITY_DN139660_c3_g2;TRINITY_DN139705_c1_g1;TRINITY_DN153223_c30_g2
GO:0055114	oxidation-reduction process	21	1554	2.1e-23	2.6047e-20	TRINITY_DN116599_c0_g1;TRINITY_DN117295_c4_g1;TRINITY_DN117845_c2_g1;TRINITY_DN118235_c0_g1;TRINITY_DN121755_c0_g1;TRINITY_DN122260_c1_g1;TRINITY_DN125419_c1_g1;TRINITY_DN125676_c2_g3;TRINITY_DN125964_c1_g1;TRINITY_DN127179_c0_g1;TRINITY_DN127719_c0_g3;TRINITY_DN128115_c1_g2;TRINITY_DN128826_c0_g2;TRINITY_DN129515_c1_g1;TRINITY_DN130260_c2_g1;TRINITY_DN130949_c4_g1;TRINITY_DN134769_c2_g1;TRINITY_…
GO:0006119	oxidative phosphorylation	13	219	1.2e-22	1.37391e-19	TRINITY_DN118235_c0_g1;TRINITY_DN121755_c0_g1;TRINITY_DN122260_c1_g1;TRINITY_DN125419_c1_g1;TRINITY_DN125676_c2_g3;TRINITY_DN127179_c0_g1;TRINITY_DN127719_c0_g3;TRINITY_DN129515_c1_g1;TRINITY_DN130260_c2_g1;TRINITY_DN130949_c4_g1;TRINITY_DN134769_c2_g1;TRINITY_DN139660_c3_g2;TRINITY_DN153223_c30_g2
GO:0009150	purine ribonucleotide metabolic process	19	1295	1.1e-21	1.16946e-18	TRINITY_DN106094_c0_g1;TRINITY_DN118235_c0_g1;TRINITY_DN119409_c1_g1;TRINITY_DN121755_c0_g1;TRINITY_DN122260_c1_g1;TRINITY_DN125419_c1_g1;TRINITY_DN125676_c2_g3;TRINITY_DN125934_c6_g1;TRINITY_DN127179_c0_g1;TRINITY_DN127719_c0_g3;TRINITY_DN129515_c1_g1;TRINITY_DN130260_c2_g1;TRINITY_DN130949_c4_g1;TRINITY_DN134769_c2_g1;TRINITY_DN139660_c3_g2;TRINITY_DN140016_c1_g2;TRINITY_DN147129_c3_g1;TRINITY_…
GO:0009259	ribonucleotide metabolic process	19	1335	2e-21	1.98453e-18	TRINITY_DN106094_c0_g1;TRINITY_DN118235_c0_g1;TRINITY_DN119409_c1_g1;TRINITY_DN121755_c0_g1;TRINITY_DN122260_c1_g1;TRINITY_DN125419_c1_g1;TRINITY_DN125676_c2_g3;TRINITY_DN125934_c6_g1;TRINITY_DN127179_c0_g1;TRINITY_DN127719_c0_g3;TRINITY_DN129515_c1_g1;TRINITY_DN130260_c2_g1;TRINITY_DN130949_c4_g1;TRINITY_DN134769_c2_g1;TRINITY_DN139660_c3_g2;TRINITY_DN140016_c1_g2;TRINITY_DN147129_c3_g1;TRINITY_…
GO:0006163	purine nucleotide metabolic process	19	1345	2.3e-21	2.13958e-18	TRINITY_DN106094_c0_g1;TRINITY_DN118235_c0_g1;TRINITY_DN119409_c1_g1;TRINITY_DN121755_c0_g1;TRINITY_DN122260_c1_g1;TRINITY_DN125419_c1_g1;TRINITY_DN125676_c2_g3;TRINITY_DN125934_c6_g1;TRINITY_DN127179_c0_g1;TRINITY_DN127719_c0_g3;TRINITY_DN129515_c1_g1;TRINITY_DN130260_c2_g1;TRINITY_DN130949_c4_g1;TRINITY_DN134769_c2_g1;TRINITY_DN139660_c3_g2;TRINITY_DN140016_c1_g2;TRINITY_DN147129_c3_g1;TRINITY_…
GO:0019693	ribose phosphate metabolic process	19	1395	4.5e-21	3.93988e-18	TRINITY_DN106094_c0_g1;TRINITY_DN118235_c0_g1;TRINITY_DN119409_c1_g1;TRINITY_DN121755_c0_g1;TRINITY_DN122260_c1_g1;TRINITY_DN125419_c1_g1;TRINITY_DN125676_c2_g3;TRINITY_DN125934_c6_g1;TRINITY_DN127179_c0_g1;TRINITY_DN127719_c0_g3;TRINITY_DN129515_c1_g1;TRINITY_DN130260_c2_g1;TRINITY_DN130949_c4_g1;TRINITY_DN134769_c2_g1;TRINITY_DN139660_c3_g2;TRINITY_DN140016_c1_g2;TRINITY_DN147129_c3_g1;TRINITY_…
GO:0072521	purine-containing compound metabolic process	19	1479	1.3e-20	1.07496e-17	TRINITY_DN106094_c0_g1;TRINITY_DN118235_c0_g1;TRINITY_DN119409_c1_g1;TRINITY_DN121755_c0_g1;TRINITY_DN122260_c1_g1;TRINITY_DN125419_c1_g1;TRINITY_DN125676_c2_g3;TRINITY_DN125934_c6_g1;TRINITY_DN127179_c0_g1;TRINITY_DN127719_c0_g3;TRINITY_DN129515_c1_g1;TRINITY_DN130260_c2_g1;TRINITY_DN130949_c4_g1;TRINITY_DN134769_c2_g1;TRINITY_DN139660_c3_g2;TRINITY_DN140016_c1_g2;TRINITY_DN147129_c3_g1;TRINITY_…
GO:0015980	energy derivation by oxidation of organic compounds	16	795	2.6e-20	2.03676e-17	TRINITY_DN117295_c4_g1;TRINITY_DN117845_c2_g1;TRINITY_DN118235_c0_g1;TRINITY_DN121755_c0_g1;TRINITY_DN122260_c1_g1;TRINITY_DN125419_c1_g1;TRINITY_DN125676_c2_g3;TRINITY_DN127179_c0_g1;TRINITY_DN127719_c0_g3;TRINITY_DN129515_c1_g1;TRINITY_DN130260_c2_g1;TRINITY_DN130949_c4_g1;TRINITY_DN134769_c2_g1;TRINITY_DN139660_c3_g2;TRINITY_DN139705_c1_g1;TRINITY_DN153223_c30_g2
GO:0009117	nucleotide metabolic process	19	1764	3.5e-19	2.6047e-16	TRINITY_DN106094_c0_g1;TRINITY_DN118235_c0_g1;TRINITY_DN119409_c1_g1;TRINITY_DN121755_c0_g1;TRINITY_DN122260_c1_g1;TRINITY_DN125419_c1_g1;TRINITY_DN125676_c2_g3;TRINITY_DN125934_c6_g1;TRINITY_DN127179_c0_g1;TRINITY_DN127719_c0_g3;TRINITY_DN129515_c1_g1;TRINITY_DN130260_c2_g1;TRINITY_DN130949_c4_g1;TRINITY_DN134769_c2_g1;TRINITY_DN139660_c3_g2;TRINITY_DN140016_c1_g2;TRINITY_DN147129_c3_g1;TRINITY_…
GO:0006753	nucleoside phosphate metabolic process	19	1789	4.5e-19	3.18943e-16	TRINITY_DN106094_c0_g1;TRINITY_DN118235_c0_g1;TRINITY_DN119409_c1_g1;TRINITY_DN121755_c0_g1;TRINITY_DN122260_c1_g1;TRINITY_DN125419_c1_g1;TRINITY_DN125676_c2_g3;TRINITY_DN125934_c6_g1;TRINITY_DN127179_c0_g1;TRINITY_DN127719_c0_g3;TRINITY_DN129515_c1_g1;TRINITY_DN130260_c2_g1;TRINITY_DN130949_c4_g1;TRINITY_DN134769_c2_g1;TRINITY_DN139660_c3_g2;TRINITY_DN140016_c1_g2;TRINITY_DN147129_c3_g1;TRINITY_…
GO:0022900	electron transport chain	11	218	2e-18	1.35309e-15	TRINITY_DN116599_c0_g1;TRINITY_DN117295_c4_g1;TRINITY_DN117845_c2_g1;TRINITY_DN125676_c2_g3;TRINITY_DN125964_c1_g1;TRINITY_DN127179_c0_g1;TRINITY_DN127719_c0_g3;TRINITY_DN128115_c1_g2;TRINITY_DN129515_c1_g1;TRINITY_DN139660_c3_g2;TRINITY_DN139705_c1_g1
GO:0055086	nucleobase-containing small molecule metabolic process	19	2072	6.8e-18	4.40049e-15	TRINITY_DN106094_c0_g1;TRINITY_DN118235_c0_g1;TRINITY_DN119409_c1_g1;TRINITY_DN121755_c0_g1;TRINITY_DN122260_c1_g1;TRINITY_DN125419_c1_g1;TRINITY_DN125676_c2_g3;TRINITY_DN125934_c6_g1;TRINITY_DN127179_c0_g1;TRINITY_DN127719_c0_g3;TRINITY_DN129515_c1_g1;TRINITY_DN130260_c2_g1;TRINITY_DN130949_c4_g1;TRINITY_DN134769_c2_g1;TRINITY_DN139660_c3_g2;TRINITY_DN140016_c1_g2;TRINITY_DN147129_c3_g1;TRINITY_…
GO:0009060	aerobic respiration	11	276	2.7e-17	1.67445e-14	TRINITY_DN117295_c4_g1;TRINITY_DN117845_c2_g1;TRINITY_DN118235_c0_g1;TRINITY_DN121755_c0_g1;TRINITY_DN122260_c1_g1;TRINITY_DN125419_c1_g1;TRINITY_DN130260_c2_g1;TRINITY_DN130949_c4_g1;TRINITY_DN134769_c2_g1;TRINITY_DN139705_c1_g1;TRINITY_DN153223_c30_g2
GO:0017144	drug metabolic process	19	2338	6.3e-17	3.75077e-14	TRINITY_DN106094_c0_g1;TRINITY_DN118235_c0_g1;TRINITY_DN119409_c1_g1;TRINITY_DN121755_c0_g1;TRINITY_DN122260_c1_g1;TRINITY_DN125419_c1_g1;TRINITY_DN125676_c2_g3;TRINITY_DN125934_c6_g1;TRINITY_DN127179_c0_g1;TRINITY_DN127719_c0_g3;TRINITY_DN129515_c1_g1;TRINITY_DN130260_c2_g1;TRINITY_DN130949_c4_g1;TRINITY_DN134769_c2_g1;TRINITY_DN139660_c3_g2;TRINITY_DN140016_c1_g2;TRINITY_DN147129_c3_g1;TRINITY_…
GO:0019637	organophosphate metabolic process	19	3181	1.7e-14	9.73185e-12	TRINITY_DN106094_c0_g1;TRINITY_DN118235_c0_g1;TRINITY_DN119409_c1_g1;TRINITY_DN121755_c0_g1;TRINITY_DN122260_c1_g1;TRINITY_DN125419_c1_g1;TRINITY_DN125676_c2_g3;TRINITY_DN125934_c6_g1;TRINITY_DN127179_c0_g1;TRINITY_DN127719_c0_g3;TRINITY_DN129515_c1_g1;TRINITY_DN130260_c2_g1;TRINITY_DN130949_c4_g1;TRINITY_DN134769_c2_g1;TRINITY_DN139660_c3_g2;TRINITY_DN140016_c1_g2;TRINITY_DN147129_c3_g1;TRINITY_…
GO:1901135	carbohydrate derivative metabolic process	19	3524	1e-13	5.51259e-11	TRINITY_DN106094_c0_g1;TRINITY_DN118235_c0_g1;TRINITY_DN119409_c1_g1;TRINITY_DN121755_c0_g1;TRINITY_DN122260_c1_g1;TRINITY_DN125419_c1_g1;TRINITY_DN125676_c2_g3;TRINITY_DN125934_c6_g1;TRINITY_DN127179_c0_g1;TRINITY_DN127719_c0_g3;TRINITY_DN129515_c1_g1;TRINITY_DN130260_c2_g1;TRINITY_DN130949_c4_g1;TRINITY_DN134769_c2_g1;TRINITY_DN139660_c3_g2;TRINITY_DN140016_c1_g2;TRINITY_DN147129_c3_g1;TRINITY_…
GO:0022904	respiratory electron transport chain	8	190	5.4e-13	2.87049e-10	TRINITY_DN117295_c4_g1;TRINITY_DN117845_c2_g1;TRINITY_DN125676_c2_g3;TRINITY_DN127179_c0_g1;TRINITY_DN127719_c0_g3;TRINITY_DN129515_c1_g1;TRINITY_DN139660_c3_g2;TRINITY_DN139705_c1_g1
GO:0044281	small molecule metabolic process	20	6536	5.8e-10	2.9768e-07	TRINITY_DN106094_c0_g1;TRINITY_DN118235_c0_g1;TRINITY_DN119409_c1_g1;TRINITY_DN121755_c0_g1;TRINITY_DN122260_c1_g1;TRINITY_DN125419_c1_g1;TRINITY_DN125676_c2_g3;TRINITY_DN125934_c6_g1;TRINITY_DN127179_c0_g1;TRINITY_DN127719_c0_g3;TRINITY_DN129515_c1_g1;TRINITY_DN130260_c2_g1;TRINITY_DN130949_c4_g1;TRINITY_DN134769_c2_g1;TRINITY_DN139660_c3_g2;TRINITY_DN140016_c1_g2;TRINITY_DN147129_c3_g1;TRINITY_…
GO:0042775	mitochondrial ATP synthesis coupled electron transport	5	106	9.1e-09	4.51481e-06	TRINITY_DN125676_c2_g3;TRINITY_DN127179_c0_g1;TRINITY_DN127719_c0_g3;TRINITY_DN129515_c1_g1;TRINITY_DN139660_c3_g2
GO:0042773	ATP synthesis coupled electron transport	5	125	2.1e-08	1.00827e-05	TRINITY_DN125676_c2_g3;TRINITY_DN127179_c0_g1;TRINITY_DN127719_c0_g3;TRINITY_DN129515_c1_g1;TRINITY_DN139660_c3_g2
GO:0006793	phosphorus metabolic process	20	8311	3.8e-08	1.75902e-05	TRINITY_DN106094_c0_g1;TRINITY_DN118235_c0_g1;TRINITY_DN119409_c1_g1;TRINITY_DN121755_c0_g1;TRINITY_DN122260_c1_g1;TRINITY_DN125419_c1_g1;TRINITY_DN125676_c2_g3;TRINITY_DN125934_c6_g1;TRINITY_DN127179_c0_g1;TRINITY_DN127719_c0_g3;TRINITY_DN129515_c1_g1;TRINITY_DN130260_c2_g1;TRINITY_DN130949_c4_g1;TRINITY_DN134769_c2_g1;TRINITY_DN139660_c3_g2;TRINITY_DN140016_c1_g2;TRINITY_DN147129_c3_g1;TRINITY_…
GO:0006120	mitochondrial electron transport, NADH to ubiquinone	4	51	3.9e-08	1.75902e-05	TRINITY_DN125676_c2_g3;TRINITY_DN127179_c0_g1;TRINITY_DN129515_c1_g1;TRINITY_DN139660_c3_g2
GO:0006796	phosphate-containing compound metabolic process	19	8076	1.5e-07	6.56647e-05	TRINITY_DN106094_c0_g1;TRINITY_DN118235_c0_g1;TRINITY_DN119409_c1_g1;TRINITY_DN121755_c0_g1;TRINITY_DN122260_c1_g1;TRINITY_DN125419_c1_g1;TRINITY_DN125676_c2_g3;TRINITY_DN125934_c6_g1;TRINITY_DN127179_c0_g1;TRINITY_DN127719_c0_g3;TRINITY_DN129515_c1_g1;TRINITY_DN130260_c2_g1;TRINITY_DN130949_c4_g1;TRINITY_DN134769_c2_g1;TRINITY_DN139660_c3_g2;TRINITY_DN140016_c1_g2;TRINITY_DN147129_c3_g1;TRINITY_…
GO:0015985	energy coupled proton transport, down electrochemical gradient	4	82	2.7e-07	0.000108613	TRINITY_DN106094_c0_g1;TRINITY_DN125934_c6_g1;TRINITY_DN140016_c1_g2;TRINITY_DN147129_c3_g1
GO:0015986	ATP synthesis coupled proton transport	4	82	2.7e-07	0.000108613	TRINITY_DN106094_c0_g1;TRINITY_DN125934_c6_g1;TRINITY_DN140016_c1_g2;TRINITY_DN147129_c3_g1
GO:0006754	ATP biosynthetic process	6	407	2.7e-07	0.000108613	TRINITY_DN106094_c0_g1;TRINITY_DN119409_c1_g1;TRINITY_DN125934_c6_g1;TRINITY_DN140016_c1_g2;TRINITY_DN147129_c3_g1;TRINITY_DN151725_c3_g2
GO:0009206	purine ribonucleoside triphosphate biosynthetic process	6	430	3.7e-07	0.000144923	TRINITY_DN106094_c0_g1;TRINITY_DN119409_c1_g1;TRINITY_DN125934_c6_g1;TRINITY_DN140016_c1_g2;TRINITY_DN147129_c3_g1;TRINITY_DN151725_c3_g2
GO:0009145	purine nucleoside triphosphate biosynthetic process	6	435	4e-07	0.000152656	TRINITY_DN106094_c0_g1;TRINITY_DN119409_c1_g1;TRINITY_DN125934_c6_g1;TRINITY_DN140016_c1_g2;TRINITY_DN147129_c3_g1;TRINITY_DN151725_c3_g2
GO:0009201	ribonucleoside triphosphate biosynthetic process	6	448	4.7e-07	0.000174887	TRINITY_DN106094_c0_g1;TRINITY_DN119409_c1_g1;TRINITY_DN125934_c6_g1;TRINITY_DN140016_c1_g2;TRINITY_DN147129_c3_g1;TRINITY_DN151725_c3_g2
GO:0016310	phosphorylation	15	5334	6.2e-07	0.000225075	TRINITY_DN118235_c0_g1;TRINITY_DN119409_c1_g1;TRINITY_DN121755_c0_g1;TRINITY_DN122260_c1_g1;TRINITY_DN125419_c1_g1;TRINITY_DN125676_c2_g3;TRINITY_DN127179_c0_g1;TRINITY_DN127719_c0_g3;TRINITY_DN129515_c1_g1;TRINITY_DN130260_c2_g1;TRINITY_DN130949_c4_g1;TRINITY_DN134769_c2_g1;TRINITY_DN139660_c3_g2;TRINITY_DN151725_c3_g2;TRINITY_DN153223_c30_g2
GO:0019646	aerobic electron transport chain	3	27	7.6e-07	0.00026933	TRINITY_DN117295_c4_g1;TRINITY_DN117845_c2_g1;TRINITY_DN139705_c1_g1
GO:0009142	nucleoside triphosphate biosynthetic process	6	494	8.4e-07	0.000290757	TRINITY_DN106094_c0_g1;TRINITY_DN119409_c1_g1;TRINITY_DN125934_c6_g1;TRINITY_DN140016_c1_g2;TRINITY_DN147129_c3_g1;TRINITY_DN151725_c3_g2
GO:0009127	purine nucleoside monophosphate biosynthetic process	6	518	1.1e-06	0.000363831	TRINITY_DN106094_c0_g1;TRINITY_DN119409_c1_g1;TRINITY_DN125934_c6_g1;TRINITY_DN140016_c1_g2;TRINITY_DN147129_c3_g1;TRINITY_DN151725_c3_g2
GO:0009168	purine ribonucleoside monophosphate biosynthetic process	6	518	1.1e-06	0.000363831	TRINITY_DN106094_c0_g1;TRINITY_DN119409_c1_g1;TRINITY_DN125934_c6_g1;TRINITY_DN140016_c1_g2;TRINITY_DN147129_c3_g1;TRINITY_DN151725_c3_g2
GO:0009156	ribonucleoside monophosphate biosynthetic process	6	556	1.7e-06	0.000550061	TRINITY_DN106094_c0_g1;TRINITY_DN119409_c1_g1;TRINITY_DN125934_c6_g1;TRINITY_DN140016_c1_g2;TRINITY_DN147129_c3_g1;TRINITY_DN151725_c3_g2
GO:0009124	nucleoside monophosphate biosynthetic process	6	581	2.1e-06	0.00066503	TRINITY_DN106094_c0_g1;TRINITY_DN119409_c1_g1;TRINITY_DN125934_c6_g1;TRINITY_DN140016_c1_g2;TRINITY_DN147129_c3_g1;TRINITY_DN151725_c3_g2
GO:0008535	respiratory chain complex IV assembly	3	39	2.4e-06	0.0007442	TRINITY_DN117295_c4_g1;TRINITY_DN117845_c2_g1;TRINITY_DN139705_c1_g1
GO:0017004	cytochrome complex assembly	3	58	7.9e-06	0.00239967	TRINITY_DN117295_c4_g1;TRINITY_DN117845_c2_g1;TRINITY_DN139705_c1_g1
GO:0043456	regulation of pentose-phosphate shunt	2	9	1.5e-05	0.0044652	TRINITY_DN119409_c1_g1;TRINITY_DN151725_c3_g2
GO:0009152	purine ribonucleotide biosynthetic process	6	838	1.7e-05	0.00496133	TRINITY_DN106094_c0_g1;TRINITY_DN119409_c1_g1;TRINITY_DN125934_c6_g1;TRINITY_DN140016_c1_g2;TRINITY_DN147129_c3_g1;TRINITY_DN151725_c3_g2
GO:1902600	proton transmembrane transport	4	237	1.8e-05	0.00515215	TRINITY_DN106094_c0_g1;TRINITY_DN125934_c6_g1;TRINITY_DN140016_c1_g2;TRINITY_DN147129_c3_g1
GO:0006164	purine nucleotide biosynthetic process	6	865	2e-05	0.0056166	TRINITY_DN106094_c0_g1;TRINITY_DN119409_c1_g1;TRINITY_DN125934_c6_g1;TRINITY_DN140016_c1_g2;TRINITY_DN147129_c3_g1;TRINITY_DN151725_c3_g2
GO:1901564	organonitrogen compound metabolic process	25	18403	2.1e-05	0.00578822	TRINITY_DN106094_c0_g1;TRINITY_DN118235_c0_g1;TRINITY_DN119409_c1_g1;TRINITY_DN121468_c0_g1;TRINITY_DN121755_c0_g1;TRINITY_DN122260_c1_g1;TRINITY_DN123168_c2_g6;TRINITY_DN123168_c2_g7;TRINITY_DN125419_c1_g1;TRINITY_DN125676_c2_g3;TRINITY_DN125934_c6_g1;TRINITY_DN127179_c0_g1;TRINITY_DN127719_c0_g3;TRINITY_DN129515_c1_g1;TRINITY_DN130260_c2_g1;TRINITY_DN130720_c0_g1;TRINITY_DN130949_c4_g1;TRINITY_…
GO:0009260	ribonucleotide biosynthetic process	6	873	2.2e-05	0.0059536	TRINITY_DN106094_c0_g1;TRINITY_DN119409_c1_g1;TRINITY_DN125934_c6_g1;TRINITY_DN140016_c1_g2;TRINITY_DN147129_c3_g1;TRINITY_DN151725_c3_g2
GO:0072522	purine-containing compound biosynthetic process	6	888	2.4e-05	0.00637886	TRINITY_DN106094_c0_g1;TRINITY_DN119409_c1_g1;TRINITY_DN125934_c6_g1;TRINITY_DN140016_c1_g2;TRINITY_DN147129_c3_g1;TRINITY_DN151725_c3_g2
GO:0046390	ribose phosphate biosynthetic process	6	895	2.5e-05	0.00652807	TRINITY_DN106094_c0_g1;TRINITY_DN119409_c1_g1;TRINITY_DN125934_c6_g1;TRINITY_DN140016_c1_g2;TRINITY_DN147129_c3_g1;TRINITY_DN151725_c3_g2
GO:1902031	regulation of NADP metabolic process	2	12	2.8e-05	0.00718538	TRINITY_DN119409_c1_g1;TRINITY_DN151725_c3_g2
GO:1901685	glutathione derivative metabolic process	2	18	6.4e-05	0.0158763	TRINITY_DN123168_c2_g6;TRINITY_DN123168_c2_g7
GO:1901687	glutathione derivative biosynthetic process	2	18	6.4e-05	0.0158763	TRINITY_DN123168_c2_g6;TRINITY_DN123168_c2_g7
GO:0009165	nucleotide biosynthetic process	6	1072	6.7e-05	0.016348	TRINITY_DN106094_c0_g1;TRINITY_DN119409_c1_g1;TRINITY_DN125934_c6_g1;TRINITY_DN140016_c1_g2;TRINITY_DN147129_c3_g1;TRINITY_DN151725_c3_g2
GO:0043471	regulation of cellular carbohydrate catabolic process	2	19	7.2e-05	0.0172465	TRINITY_DN119409_c1_g1;TRINITY_DN151725_c3_g2
GO:1901293	nucleoside phosphate biosynthetic process	6	1089	7.3e-05	0.0172465	TRINITY_DN106094_c0_g1;TRINITY_DN119409_c1_g1;TRINITY_DN125934_c6_g1;TRINITY_DN140016_c1_g2;TRINITY_DN147129_c3_g1;TRINITY_DN151725_c3_g2
GO:0043455	regulation of secondary metabolic process	2	26	0.00014	0.0325587	TRINITY_DN119409_c1_g1;TRINITY_DN151725_c3_g2

## Sheet: Satiation vs Fasting
Table S3. GO biological process enrichment data of six pairwise comparisons.
GO ID	Description	GeneRatio (172)	BgRatio (59313)	pvalue	fdr	Gene ID
Go biological process categories significantly enriched by up-regulated genes.
GO:0051188	cofactor biosynthetic process	21	944	7e-13	1.04188e-08	TRINITY_DN119409_c1_g1;TRINITY_DN124131_c4_g1;TRINITY_DN128861_c2_g1;TRINITY_DN138817_c0_g1;TRINITY_DN146036_c1_g2;TRINITY_DN150191_c2_g1;TRINITY_DN150191_c2_g2;TRINITY_DN150191_c2_g3;TRINITY_DN150191_c2_g4;TRINITY_DN150191_c2_g5;TRINITY_DN151725_c3_g2;TRINITY_DN151725_c3_g3;TRINITY_DN152105_c2_g1;TRINITY_DN152453_c2_g6;TRINITY_DN153731_c3_g2;TRINITY_DN154856_c3_g1;TRINITY_DN155679_c5_g1;TRINITY_…
GO:0051186	cofactor metabolic process	26	1845	3.1e-11	2.30702e-07	TRINITY_DN119409_c1_g1;TRINITY_DN123168_c2_g6;TRINITY_DN123168_c2_g7;TRINITY_DN124131_c4_g1;TRINITY_DN128861_c2_g1;TRINITY_DN138817_c0_g1;TRINITY_DN146036_c1_g2;TRINITY_DN146617_c2_g2;TRINITY_DN146617_c2_g5;TRINITY_DN150191_c2_g1;TRINITY_DN150191_c2_g2;TRINITY_DN150191_c2_g3;TRINITY_DN150191_c2_g4;TRINITY_DN150191_c2_g5;TRINITY_DN151725_c3_g2;TRINITY_DN151725_c3_g3;TRINITY_DN152105_c2_g1;TRINITY_…
GO:0006629	lipid metabolic process	36	3810	2.8e-10	1.38917e-06	TRINITY_DN122784_c1_g1;TRINITY_DN124643_c3_g1;TRINITY_DN128099_c3_g1;TRINITY_DN128492_c1_g2;TRINITY_DN131831_c2_g2;TRINITY_DN134207_c0_g1;TRINITY_DN145356_c5_g4;TRINITY_DN145356_c5_g7;TRINITY_DN146054_c0_g1;TRINITY_DN146054_c0_g3;TRINITY_DN146576_c5_g1;TRINITY_DN146576_c5_g9;TRINITY_DN148299_c3_g1;TRINITY_DN149724_c1_g3;TRINITY_DN151240_c7_g1;TRINITY_DN152105_c2_g1;TRINITY_DN152145_c1_g1;TRINITY_…
GO:0006915	apoptotic process	40	4717	5.6e-10	2.08376e-06	TRINITY_DN123042_c0_g5;TRINITY_DN124131_c4_g1;TRINITY_DN128861_c2_g1;TRINITY_DN129379_c1_g1;TRINITY_DN129872_c0_g5;TRINITY_DN130093_c0_g2;TRINITY_DN130093_c0_g4;TRINITY_DN132583_c5_g1;TRINITY_DN135296_c4_g3;TRINITY_DN137262_c2_g3;TRINITY_DN141934_c0_g2;TRINITY_DN143474_c2_g2;TRINITY_DN145242_c2_g4;TRINITY_DN145242_c2_g5;TRINITY_DN145831_c2_g3;TRINITY_DN146514_c7_g2;TRINITY_DN146576_c5_g1;TRINITY_…
GO:0012501	programmed cell death	40	4783	8.3e-10	2.45586e-06	TRINITY_DN123042_c0_g5;TRINITY_DN124131_c4_g1;TRINITY_DN128861_c2_g1;TRINITY_DN129379_c1_g1;TRINITY_DN129872_c0_g5;TRINITY_DN130093_c0_g2;TRINITY_DN130093_c0_g4;TRINITY_DN132583_c5_g1;TRINITY_DN135296_c4_g3;TRINITY_DN137262_c2_g3;TRINITY_DN141934_c0_g2;TRINITY_DN143474_c2_g2;TRINITY_DN145242_c2_g4;TRINITY_DN145242_c2_g5;TRINITY_DN145831_c2_g3;TRINITY_DN146514_c7_g2;TRINITY_DN146576_c5_g1;TRINITY_…
GO:0006782	protoporphyrinogen IX biosynthetic process	6	36	9.9e-10	2.45586e-06	TRINITY_DN138817_c0_g1;TRINITY_DN150191_c2_g1;TRINITY_DN150191_c2_g2;TRINITY_DN150191_c2_g3;TRINITY_DN150191_c2_g4;TRINITY_DN150191_c2_g5
GO:0006783	heme biosynthetic process	7	71	1.7e-09	3.61469e-06	TRINITY_DN138817_c0_g1;TRINITY_DN150191_c2_g1;TRINITY_DN150191_c2_g2;TRINITY_DN150191_c2_g3;TRINITY_DN150191_c2_g4;TRINITY_DN150191_c2_g5;TRINITY_DN158854_c8_g4
GO:0046501	protoporphyrinogen IX metabolic process	6	43	3e-09	5.5815e-06	TRINITY_DN138817_c0_g1;TRINITY_DN150191_c2_g1;TRINITY_DN150191_c2_g2;TRINITY_DN150191_c2_g3;TRINITY_DN150191_c2_g4;TRINITY_DN150191_c2_g5
GO:0006082	organic acid metabolic process	33	3636	4.8e-09	7.442e-06	TRINITY_DN113366_c0_g2;TRINITY_DN119409_c1_g1;TRINITY_DN124131_c4_g1;TRINITY_DN128099_c3_g1;TRINITY_DN128492_c1_g2;TRINITY_DN128861_c2_g1;TRINITY_DN144729_c4_g3;TRINITY_DN145433_c0_g1;TRINITY_DN146617_c2_g2;TRINITY_DN146617_c2_g5;TRINITY_DN148299_c3_g1;TRINITY_DN149724_c1_g3;TRINITY_DN151240_c7_g1;TRINITY_DN151725_c3_g2;TRINITY_DN151725_c3_g3;TRINITY_DN152105_c2_g1;TRINITY_DN152145_c1_g3;TRINITY_…
GO:0008219	cell death	40	5092	5e-09	7.442e-06	TRINITY_DN123042_c0_g5;TRINITY_DN124131_c4_g1;TRINITY_DN128861_c2_g1;TRINITY_DN129379_c1_g1;TRINITY_DN129872_c0_g5;TRINITY_DN130093_c0_g2;TRINITY_DN130093_c0_g4;TRINITY_DN132583_c5_g1;TRINITY_DN135296_c4_g3;TRINITY_DN137262_c2_g3;TRINITY_DN141934_c0_g2;TRINITY_DN143474_c2_g2;TRINITY_DN145242_c2_g4;TRINITY_DN145242_c2_g5;TRINITY_DN145831_c2_g3;TRINITY_DN146514_c7_g2;TRINITY_DN146576_c5_g1;TRINITY_…
GO:0046148	pigment biosynthetic process	8	133	6.1e-09	8.1862e-06	TRINITY_DN138817_c0_g1;TRINITY_DN150191_c2_g1;TRINITY_DN150191_c2_g2;TRINITY_DN150191_c2_g3;TRINITY_DN150191_c2_g4;TRINITY_DN150191_c2_g5;TRINITY_DN153731_c3_g2;TRINITY_DN158854_c8_g4
GO:0032787	monocarboxylic acid metabolic process	22	1717	6.6e-09	8.1862e-06	TRINITY_DN119409_c1_g1;TRINITY_DN128099_c3_g1;TRINITY_DN128492_c1_g2;TRINITY_DN128861_c2_g1;TRINITY_DN148299_c3_g1;TRINITY_DN149724_c1_g3;TRINITY_DN151240_c7_g1;TRINITY_DN151725_c3_g2;TRINITY_DN151725_c3_g3;TRINITY_DN152105_c2_g1;TRINITY_DN152145_c1_g3;TRINITY_DN153827_c2_g2;TRINITY_DN153827_c2_g4;TRINITY_DN153827_c2_g6;TRINITY_DN154480_c3_g1;TRINITY_DN155679_c5_g1;TRINITY_DN155679_c5_g2;TRINITY_…
GO:0006779	porphyrin-containing compound biosynthetic process	7	88	7.9e-09	9.04489e-06	TRINITY_DN138817_c0_g1;TRINITY_DN150191_c2_g1;TRINITY_DN150191_c2_g2;TRINITY_DN150191_c2_g3;TRINITY_DN150191_c2_g4;TRINITY_DN150191_c2_g5;TRINITY_DN158854_c8_g4
GO:0019752	carboxylic acid metabolic process	31	3350	9.7e-09	1.03125e-05	TRINITY_DN113366_c0_g2;TRINITY_DN119409_c1_g1;TRINITY_DN124131_c4_g1;TRINITY_DN128099_c3_g1;TRINITY_DN128492_c1_g2;TRINITY_DN128861_c2_g1;TRINITY_DN144729_c4_g3;TRINITY_DN145433_c0_g1;TRINITY_DN148299_c3_g1;TRINITY_DN149724_c1_g3;TRINITY_DN151240_c7_g1;TRINITY_DN151725_c3_g2;TRINITY_DN151725_c3_g3;TRINITY_DN152105_c2_g1;TRINITY_DN152145_c1_g3;TRINITY_DN153731_c3_g2;TRINITY_DN153827_c2_g2;TRINITY_…
GO:0006793	phosphorus metabolic process	53	8311	1.2e-08	1.19072e-05	TRINITY_DN119409_c1_g1;TRINITY_DN122260_c1_g1;TRINITY_DN122784_c1_g1;TRINITY_DN123042_c0_g5;TRINITY_DN123853_c5_g1;TRINITY_DN124401_c0_g3;TRINITY_DN128099_c3_g1;TRINITY_DN128861_c2_g1;TRINITY_DN129872_c0_g5;TRINITY_DN131831_c2_g2;TRINITY_DN135296_c4_g3;TRINITY_DN145242_c2_g4;TRINITY_DN145242_c2_g5;TRINITY_DN145356_c5_g4;TRINITY_DN145356_c5_g7;TRINITY_DN145831_c2_g3;TRINITY_DN146036_c1_g2;TRINITY_…
GO:0033014	tetrapyrrole biosynthetic process	7	96	1.5e-08	1.39538e-05	TRINITY_DN138817_c0_g1;TRINITY_DN150191_c2_g1;TRINITY_DN150191_c2_g2;TRINITY_DN150191_c2_g3;TRINITY_DN150191_c2_g4;TRINITY_DN150191_c2_g5;TRINITY_DN158854_c8_g4
GO:0042168	heme metabolic process	7	97	1.6e-08	1.40085e-05	TRINITY_DN138817_c0_g1;TRINITY_DN150191_c2_g1;TRINITY_DN150191_c2_g2;TRINITY_DN150191_c2_g3;TRINITY_DN150191_c2_g4;TRINITY_DN150191_c2_g5;TRINITY_DN158854_c8_g4
GO:0044255	cellular lipid metabolic process	27	2757	3.2e-08	2.64604e-05	TRINITY_DN122784_c1_g1;TRINITY_DN128099_c3_g1;TRINITY_DN128492_c1_g2;TRINITY_DN131831_c2_g2;TRINITY_DN145356_c5_g4;TRINITY_DN145356_c5_g7;TRINITY_DN146054_c0_g1;TRINITY_DN146054_c0_g3;TRINITY_DN146576_c5_g1;TRINITY_DN146576_c5_g9;TRINITY_DN149724_c1_g3;TRINITY_DN151240_c7_g1;TRINITY_DN152105_c2_g1;TRINITY_DN152145_c1_g1;TRINITY_DN152145_c1_g3;TRINITY_DN153827_c2_g2;TRINITY_DN153827_c2_g4;TRINITY_…
GO:0042440	pigment metabolic process	8	169	4e-08	3.13347e-05	TRINITY_DN138817_c0_g1;TRINITY_DN150191_c2_g1;TRINITY_DN150191_c2_g2;TRINITY_DN150191_c2_g3;TRINITY_DN150191_c2_g4;TRINITY_DN150191_c2_g5;TRINITY_DN153731_c3_g2;TRINITY_DN158854_c8_g4
GO:0043436	oxoacid metabolic process	31	3592	4.7e-08	3.49774e-05	TRINITY_DN113366_c0_g2;TRINITY_DN119409_c1_g1;TRINITY_DN124131_c4_g1;TRINITY_DN128099_c3_g1;TRINITY_DN128492_c1_g2;TRINITY_DN128861_c2_g1;TRINITY_DN144729_c4_g3;TRINITY_DN145433_c0_g1;TRINITY_DN148299_c3_g1;TRINITY_DN149724_c1_g3;TRINITY_DN151240_c7_g1;TRINITY_DN151725_c3_g2;TRINITY_DN151725_c3_g3;TRINITY_DN152105_c2_g1;TRINITY_DN152145_c1_g3;TRINITY_DN153731_c3_g2;TRINITY_DN153827_c2_g2;TRINITY_…
GO:0006778	porphyrin-containing compound metabolic process	7	116	5.5e-08	3.89819e-05	TRINITY_DN138817_c0_g1;TRINITY_DN150191_c2_g1;TRINITY_DN150191_c2_g2;TRINITY_DN150191_c2_g3;TRINITY_DN150191_c2_g4;TRINITY_DN150191_c2_g5;TRINITY_DN158854_c8_g4
GO:0006732	coenzyme metabolic process	17	1203	9.8e-08	6.63015e-05	TRINITY_DN119409_c1_g1;TRINITY_DN124131_c4_g1;TRINITY_DN128861_c2_g1;TRINITY_DN146036_c1_g2;TRINITY_DN146617_c2_g2;TRINITY_DN146617_c2_g5;TRINITY_DN151725_c3_g2;TRINITY_DN151725_c3_g3;TRINITY_DN152105_c2_g1;TRINITY_DN152453_c2_g4;TRINITY_DN152453_c2_g6;TRINITY_DN153731_c3_g2;TRINITY_DN154856_c3_g1;TRINITY_DN155679_c5_g1;TRINITY_DN155679_c5_g4;TRINITY_DN156142_c9_g2;TRINITY_DN159117_c7_g1
GO:0042981	regulation of apoptotic process	30	3552	1.3e-07	8.06217e-05	TRINITY_DN123042_c0_g5;TRINITY_DN124131_c4_g1;TRINITY_DN129379_c1_g1;TRINITY_DN129872_c0_g5;TRINITY_DN130093_c0_g2;TRINITY_DN130093_c0_g4;TRINITY_DN137262_c2_g3;TRINITY_DN141934_c0_g2;TRINITY_DN145242_c2_g4;TRINITY_DN145242_c2_g5;TRINITY_DN146576_c5_g1;TRINITY_DN146576_c5_g9;TRINITY_DN149151_c0_g1;TRINITY_DN150536_c4_g1;TRINITY_DN150898_c0_g1;TRINITY_DN154856_c3_g1;TRINITY_DN155031_c4_g2;TRINITY_…
GO:0048518	positive regulation of biological process	72	14129	1.3e-07	8.06217e-05	TRINITY_DN119076_c3_g3;TRINITY_DN119701_c2_g1;TRINITY_DN122196_c0_g1;TRINITY_DN123042_c0_g5;TRINITY_DN124131_c4_g1;TRINITY_DN124401_c0_g3;TRINITY_DN128492_c1_g2;TRINITY_DN129217_c3_g1;TRINITY_DN129379_c1_g1;TRINITY_DN129872_c0_g5;TRINITY_DN130093_c0_g2;TRINITY_DN130093_c0_g4;TRINITY_DN132904_c0_g1;TRINITY_DN133767_c4_g1;TRINITY_DN135296_c4_g1;TRINITY_DN135296_c4_g3;TRINITY_DN135296_c4_g6;TRINITY_…
GO:0043067	regulation of programmed cell death	30	3591	1.6e-07	9.15938e-05	TRINITY_DN123042_c0_g5;TRINITY_DN124131_c4_g1;TRINITY_DN129379_c1_g1;TRINITY_DN129872_c0_g5;TRINITY_DN130093_c0_g2;TRINITY_DN130093_c0_g4;TRINITY_DN137262_c2_g3;TRINITY_DN141934_c0_g2;TRINITY_DN145242_c2_g4;TRINITY_DN145242_c2_g5;TRINITY_DN146576_c5_g1;TRINITY_DN146576_c5_g9;TRINITY_DN149151_c0_g1;TRINITY_DN150536_c4_g1;TRINITY_DN150898_c0_g1;TRINITY_DN154856_c3_g1;TRINITY_DN155031_c4_g2;TRINITY_…
GO:0008610	lipid biosynthetic process	19	1558	1.6e-07	9.15938e-05	TRINITY_DN122784_c1_g1;TRINITY_DN128099_c3_g1;TRINITY_DN131831_c2_g2;TRINITY_DN134207_c0_g1;TRINITY_DN145356_c5_g4;TRINITY_DN145356_c5_g7;TRINITY_DN146576_c5_g1;TRINITY_DN146576_c5_g9;TRINITY_DN151240_c7_g1;TRINITY_DN153827_c2_g2;TRINITY_DN153827_c2_g4;TRINITY_DN153827_c2_g6;TRINITY_DN154480_c3_g1;TRINITY_DN157659_c10_g6;TRINITY_DN157702_c3_g1;TRINITY_DN158113_c8_g2;TRINITY_DN158854_c8_g4;TRINITY…
GO:0044281	small molecule metabolic process	43	6536	2e-07	0.000110252	TRINITY_DN113366_c0_g2;TRINITY_DN119409_c1_g1;TRINITY_DN122260_c1_g1;TRINITY_DN123853_c5_g1;TRINITY_DN124131_c4_g1;TRINITY_DN128099_c3_g1;TRINITY_DN128492_c1_g2;TRINITY_DN128861_c2_g1;TRINITY_DN144729_c4_g3;TRINITY_DN145433_c0_g1;TRINITY_DN146617_c2_g2;TRINITY_DN146617_c2_g5;TRINITY_DN147162_c5_g3;TRINITY_DN148299_c3_g1;TRINITY_DN149724_c1_g3;TRINITY_DN150235_c0_g2;TRINITY_DN151240_c7_g1;TRINITY_…
GO:0006631	fatty acid metabolic process	15	1011	3.1e-07	0.000164787	TRINITY_DN128099_c3_g1;TRINITY_DN128492_c1_g2;TRINITY_DN149724_c1_g3;TRINITY_DN151240_c7_g1;TRINITY_DN152105_c2_g1;TRINITY_DN152145_c1_g3;TRINITY_DN153827_c2_g2;TRINITY_DN153827_c2_g4;TRINITY_DN153827_c2_g6;TRINITY_DN155679_c5_g1;TRINITY_DN155679_c5_g2;TRINITY_DN155679_c5_g3;TRINITY_DN155679_c5_g4;TRINITY_DN158854_c8_g4;TRINITY_DN159117_c7_g1
GO:0072330	monocarboxylic acid biosynthetic process	13	758	4e-07	0.000205297	TRINITY_DN119409_c1_g1;TRINITY_DN128099_c3_g1;TRINITY_DN128861_c2_g1;TRINITY_DN151240_c7_g1;TRINITY_DN151725_c3_g2;TRINITY_DN151725_c3_g3;TRINITY_DN153827_c2_g2;TRINITY_DN153827_c2_g4;TRINITY_DN153827_c2_g6;TRINITY_DN154480_c3_g1;TRINITY_DN156142_c9_g2;TRINITY_DN158854_c8_g4;TRINITY_DN159117_c7_g1
GO:0044272	sulfur compound biosynthetic process	10	435	6.8e-07	0.000337371	TRINITY_DN123168_c2_g6;TRINITY_DN123168_c2_g7;TRINITY_DN124131_c4_g1;TRINITY_DN144729_c4_g3;TRINITY_DN152105_c2_g1;TRINITY_DN152453_c2_g6;TRINITY_DN154856_c3_g1;TRINITY_DN155679_c5_g1;TRINITY_DN155679_c5_g4;TRINITY_DN159117_c7_g1
GO:0010941	regulation of cell death	30	3859	7.4e-07	0.000355295	TRINITY_DN123042_c0_g5;TRINITY_DN124131_c4_g1;TRINITY_DN129379_c1_g1;TRINITY_DN129872_c0_g5;TRINITY_DN130093_c0_g2;TRINITY_DN130093_c0_g4;TRINITY_DN137262_c2_g3;TRINITY_DN141934_c0_g2;TRINITY_DN145242_c2_g4;TRINITY_DN145242_c2_g5;TRINITY_DN146576_c5_g1;TRINITY_DN146576_c5_g9;TRINITY_DN149151_c0_g1;TRINITY_DN150536_c4_g1;TRINITY_DN150898_c0_g1;TRINITY_DN154856_c3_g1;TRINITY_DN155031_c4_g2;TRINITY_…
GO:0048522	positive regulation of cellular process	64	12463	8.1e-07	0.000376751	TRINITY_DN122196_c0_g1;TRINITY_DN123042_c0_g5;TRINITY_DN124131_c4_g1;TRINITY_DN124401_c0_g3;TRINITY_DN129379_c1_g1;TRINITY_DN129872_c0_g5;TRINITY_DN130093_c0_g2;TRINITY_DN130093_c0_g4;TRINITY_DN132904_c0_g1;TRINITY_DN133767_c4_g1;TRINITY_DN135296_c4_g1;TRINITY_DN135296_c4_g3;TRINITY_DN135296_c4_g6;TRINITY_DN137262_c2_g3;TRINITY_DN141934_c0_g2;TRINITY_DN144937_c1_g1;TRINITY_DN145242_c2_g1;TRINITY_…
GO:0035437	maintenance of protein localization in endoplasmic reticulum	4	26	9.7e-07	0.000437499	TRINITY_DN145242_c2_g1;TRINITY_DN145242_c2_g2;TRINITY_DN145242_c2_g4;TRINITY_DN145242_c2_g5
GO:0046394	carboxylic acid biosynthetic process	16	1300	1.4e-06	0.000612871	TRINITY_DN119409_c1_g1;TRINITY_DN128099_c3_g1;TRINITY_DN128861_c2_g1;TRINITY_DN144729_c4_g3;TRINITY_DN145433_c0_g1;TRINITY_DN151240_c7_g1;TRINITY_DN151725_c3_g2;TRINITY_DN151725_c3_g3;TRINITY_DN153731_c3_g2;TRINITY_DN153827_c2_g2;TRINITY_DN153827_c2_g4;TRINITY_DN153827_c2_g6;TRINITY_DN154480_c3_g1;TRINITY_DN156142_c9_g2;TRINITY_DN158854_c8_g4;TRINITY_DN159117_c7_g1
GO:0006796	phosphate-containing compound metabolic process	47	8076	1.6e-06	0.000661511	TRINITY_DN119409_c1_g1;TRINITY_DN122260_c1_g1;TRINITY_DN122784_c1_g1;TRINITY_DN123042_c0_g5;TRINITY_DN123853_c5_g1;TRINITY_DN124401_c0_g3;TRINITY_DN128099_c3_g1;TRINITY_DN128861_c2_g1;TRINITY_DN129872_c0_g5;TRINITY_DN131831_c2_g2;TRINITY_DN135296_c4_g3;TRINITY_DN145242_c2_g4;TRINITY_DN145242_c2_g5;TRINITY_DN145356_c5_g4;TRINITY_DN145356_c5_g7;TRINITY_DN145831_c2_g3;TRINITY_DN146036_c1_g2;TRINITY_…
GO:0016053	organic acid biosynthetic process	16	1311	1.6e-06	0.000661511	TRINITY_DN119409_c1_g1;TRINITY_DN128099_c3_g1;TRINITY_DN128861_c2_g1;TRINITY_DN144729_c4_g3;TRINITY_DN145433_c0_g1;TRINITY_DN151240_c7_g1;TRINITY_DN151725_c3_g2;TRINITY_DN151725_c3_g3;TRINITY_DN153731_c3_g2;TRINITY_DN153827_c2_g2;TRINITY_DN153827_c2_g4;TRINITY_DN153827_c2_g6;TRINITY_DN154480_c3_g1;TRINITY_DN156142_c9_g2;TRINITY_DN158854_c8_g4;TRINITY_DN159117_c7_g1
GO:2001233	regulation of apoptotic signaling pathway	13	869	1.8e-06	0.000686954	TRINITY_DN124131_c4_g1;TRINITY_DN129379_c1_g1;TRINITY_DN129872_c0_g5;TRINITY_DN141934_c0_g2;TRINITY_DN154856_c3_g1;TRINITY_DN155031_c4_g2;TRINITY_DN155674_c1_g1;TRINITY_DN155674_c1_g3;TRINITY_DN155674_c1_g4;TRINITY_DN155679_c5_g1;TRINITY_DN155679_c5_g2;TRINITY_DN155679_c5_g3;TRINITY_DN155679_c5_g4
GO:0019637	organophosphate metabolic process	26	3181	1.8e-06	0.000686954	TRINITY_DN119409_c1_g1;TRINITY_DN122260_c1_g1;TRINITY_DN122784_c1_g1;TRINITY_DN128099_c3_g1;TRINITY_DN128861_c2_g1;TRINITY_DN131831_c2_g2;TRINITY_DN145356_c5_g4;TRINITY_DN145356_c5_g7;TRINITY_DN146036_c1_g2;TRINITY_DN146576_c5_g1;TRINITY_DN146576_c5_g9;TRINITY_DN146617_c2_g2;TRINITY_DN146617_c2_g5;TRINITY_DN150235_c0_g2;TRINITY_DN151240_c7_g1;TRINITY_DN151725_c3_g2;TRINITY_DN151725_c3_g3;TRINITY_…
GO:0009893	positive regulation of metabolic process	46	7860	1.8e-06	0.000686954	TRINITY_DN119076_c3_g3;TRINITY_DN119701_c2_g1;TRINITY_DN123042_c0_g5;TRINITY_DN124131_c4_g1;TRINITY_DN124401_c0_g3;TRINITY_DN129379_c1_g1;TRINITY_DN129872_c0_g5;TRINITY_DN135296_c4_g1;TRINITY_DN135296_c4_g3;TRINITY_DN135296_c4_g6;TRINITY_DN141934_c0_g2;TRINITY_DN144937_c1_g1;TRINITY_DN145242_c2_g4;TRINITY_DN145242_c2_g5;TRINITY_DN146054_c0_g1;TRINITY_DN146054_c0_g3;TRINITY_DN146514_c7_g2;TRINITY_…
GO:0045124	regulation of bone resorption	5	71	2.2e-06	0.00081862	TRINITY_DN147213_c1_g1;TRINITY_DN155674_c1_g1;TRINITY_DN155674_c1_g3;TRINITY_DN155674_c1_g4;TRINITY_DN157049_c4_g1
GO:0009108	coenzyme biosynthetic process	12	788	3.8e-06	0.00134665	TRINITY_DN119409_c1_g1;TRINITY_DN128861_c2_g1;TRINITY_DN146036_c1_g2;TRINITY_DN151725_c3_g2;TRINITY_DN151725_c3_g3;TRINITY_DN152105_c2_g1;TRINITY_DN152453_c2_g6;TRINITY_DN153731_c3_g2;TRINITY_DN155679_c5_g1;TRINITY_DN155679_c5_g4;TRINITY_DN156142_c9_g2;TRINITY_DN159117_c7_g1
GO:0090407	organophosphate biosynthetic process	18	1748	3.8e-06	0.00134665	TRINITY_DN119409_c1_g1;TRINITY_DN122784_c1_g1;TRINITY_DN128099_c3_g1;TRINITY_DN128861_c2_g1;TRINITY_DN131831_c2_g2;TRINITY_DN145356_c5_g4;TRINITY_DN145356_c5_g7;TRINITY_DN146036_c1_g2;TRINITY_DN150235_c0_g2;TRINITY_DN151725_c3_g2;TRINITY_DN151725_c3_g3;TRINITY_DN152001_c1_g1;TRINITY_DN152145_c1_g1;TRINITY_DN152145_c1_g3;TRINITY_DN153731_c3_g2;TRINITY_DN156142_c9_g2;TRINITY_DN157702_c3_g1;TRINITY_…
GO:0009966	regulation of signal transduction	42	7131	5.1e-06	0.00176531	TRINITY_DN122196_c0_g1;TRINITY_DN123042_c0_g5;TRINITY_DN123853_c5_g1;TRINITY_DN124131_c4_g1;TRINITY_DN124401_c0_g3;TRINITY_DN129379_c1_g1;TRINITY_DN129872_c0_g5;TRINITY_DN133767_c4_g1;TRINITY_DN141934_c0_g2;TRINITY_DN144937_c1_g1;TRINITY_DN145242_c2_g4;TRINITY_DN145242_c2_g5;TRINITY_DN146576_c5_g1;TRINITY_DN146576_c5_g9;TRINITY_DN149551_c1_g9;TRINITY_DN149918_c1_g4;TRINITY_DN150235_c0_g2;TRINITY_…
GO:0009409	response to cold	5	88	6.2e-06	0.00209729	TRINITY_DN135296_c4_g1;TRINITY_DN135296_c4_g3;TRINITY_DN135296_c4_g4;TRINITY_DN135296_c4_g6;TRINITY_DN152145_c1_g3
GO:0061073	ciliary body morphogenesis	3	13	6.7e-06	0.00221606	TRINITY_DN157569_c5_g1;TRINITY_DN157569_c5_g3;TRINITY_DN157569_c5_g4
GO:0010646	regulation of cell communication	45	8051	8.4e-06	0.00271795	TRINITY_DN122196_c0_g1;TRINITY_DN123042_c0_g5;TRINITY_DN123853_c5_g1;TRINITY_DN124131_c4_g1;TRINITY_DN124401_c0_g3;TRINITY_DN129379_c1_g1;TRINITY_DN129872_c0_g5;TRINITY_DN133767_c4_g1;TRINITY_DN141934_c0_g2;TRINITY_DN144937_c1_g1;TRINITY_DN145242_c2_g4;TRINITY_DN145242_c2_g5;TRINITY_DN146576_c5_g1;TRINITY_DN146576_c5_g9;TRINITY_DN149551_c1_g9;TRINITY_DN149918_c1_g4;TRINITY_DN150235_c0_g2;TRINITY_…
GO:0065008	regulation of biological quality	54	10533	9.8e-06	0.00310347	TRINITY_DN116159_c0_g1;TRINITY_DN119076_c3_g3;TRINITY_DN123042_c0_g5;TRINITY_DN123853_c5_g1;TRINITY_DN124131_c4_g1;TRINITY_DN124401_c0_g3;TRINITY_DN128492_c1_g2;TRINITY_DN128861_c2_g1;TRINITY_DN129872_c0_g5;TRINITY_DN132583_c5_g1;TRINITY_DN132904_c0_g1;TRINITY_DN134207_c0_g1;TRINITY_DN135296_c4_g1;TRINITY_DN135296_c4_g3;TRINITY_DN135296_c4_g6;TRINITY_DN137522_c2_g1;TRINITY_DN137895_c0_g2;TRINITY_…
GO:0046850	regulation of bone remodeling	5	99	1.1e-05	0.00341092	TRINITY_DN147213_c1_g1;TRINITY_DN155674_c1_g1;TRINITY_DN155674_c1_g3;TRINITY_DN155674_c1_g4;TRINITY_DN157049_c4_g1
GO:0023051	regulation of signaling	45	8154	1.2e-05	0.00364506	TRINITY_DN122196_c0_g1;TRINITY_DN123042_c0_g5;TRINITY_DN123853_c5_g1;TRINITY_DN124131_c4_g1;TRINITY_DN124401_c0_g3;TRINITY_DN129379_c1_g1;TRINITY_DN129872_c0_g5;TRINITY_DN133767_c4_g1;TRINITY_DN141934_c0_g2;TRINITY_DN144937_c1_g1;TRINITY_DN145242_c2_g4;TRINITY_DN145242_c2_g5;TRINITY_DN146576_c5_g1;TRINITY_DN146576_c5_g9;TRINITY_DN149551_c1_g9;TRINITY_DN149918_c1_g4;TRINITY_DN150235_c0_g2;TRINITY_…
GO:2001236	regulation of extrinsic apoptotic signaling pathway	8	367	1.3e-05	0.00386984	TRINITY_DN124131_c4_g1;TRINITY_DN129872_c0_g5;TRINITY_DN154856_c3_g1;TRINITY_DN155031_c4_g2;TRINITY_DN155679_c5_g1;TRINITY_DN155679_c5_g2;TRINITY_DN155679_c5_g3;TRINITY_DN155679_c5_g4
GO:0097190	apoptotic signaling pathway	15	1404	1.7e-05	0.00496133	TRINITY_DN124131_c4_g1;TRINITY_DN129379_c1_g1;TRINITY_DN129872_c0_g5;TRINITY_DN132583_c5_g1;TRINITY_DN141934_c0_g2;TRINITY_DN154856_c3_g1;TRINITY_DN155031_c4_g2;TRINITY_DN155674_c1_g1;TRINITY_DN155674_c1_g3;TRINITY_DN155674_c1_g4;TRINITY_DN155679_c5_g1;TRINITY_DN155679_c5_g2;TRINITY_DN155679_c5_g3;TRINITY_DN155679_c5_g4;TRINITY_DN158704_c1_g1
GO:0001887	selenium compound metabolic process	3	18	1.9e-05	0.00533577	TRINITY_DN130343_c0_g3;TRINITY_DN157677_c6_g3;TRINITY_DN157677_c6_g5
GO:0031325	positive regulation of cellular metabolic process	41	7268	1.9e-05	0.00533577	TRINITY_DN123042_c0_g5;TRINITY_DN124131_c4_g1;TRINITY_DN124401_c0_g3;TRINITY_DN129379_c1_g1;TRINITY_DN129872_c0_g5;TRINITY_DN135296_c4_g1;TRINITY_DN135296_c4_g3;TRINITY_DN135296_c4_g6;TRINITY_DN141934_c0_g2;TRINITY_DN144937_c1_g1;TRINITY_DN145242_c2_g4;TRINITY_DN145242_c2_g5;TRINITY_DN146054_c0_g1;TRINITY_DN146054_c0_g3;TRINITY_DN146514_c7_g2;TRINITY_DN146576_c5_g1;TRINITY_DN146576_c5_g9;TRINITY_…
GO:0033013	tetrapyrrole metabolic process	7	296	2.8e-05	0.00770779	TRINITY_DN138817_c0_g1;TRINITY_DN150191_c2_g1;TRINITY_DN150191_c2_g2;TRINITY_DN150191_c2_g3;TRINITY_DN150191_c2_g4;TRINITY_DN150191_c2_g5;TRINITY_DN158854_c8_g4
GO:0048583	regulation of response to stimulus	49	9535	2.9e-05	0.00770779	TRINITY_DN122196_c0_g1;TRINITY_DN123042_c0_g5;TRINITY_DN123853_c5_g1;TRINITY_DN124131_c4_g1;TRINITY_DN124401_c0_g3;TRINITY_DN129217_c3_g1;TRINITY_DN129379_c1_g1;TRINITY_DN129872_c0_g5;TRINITY_DN133767_c4_g1;TRINITY_DN141934_c0_g2;TRINITY_DN144937_c1_g1;TRINITY_DN145242_c2_g4;TRINITY_DN145242_c2_g5;TRINITY_DN145831_c2_g3;TRINITY_DN146576_c5_g1;TRINITY_DN146576_c5_g9;TRINITY_DN147213_c1_g1;TRINITY_…
GO:0035338	long-chain fatty-acyl-CoA biosynthetic process	4	60	2.9e-05	0.00770779	TRINITY_DN152105_c2_g1;TRINITY_DN152453_c2_g6;TRINITY_DN155679_c5_g1;TRINITY_DN155679_c5_g4
GO:0046949	fatty-acyl-CoA biosynthetic process	4	61	3.1e-05	0.00809481	TRINITY_DN152105_c2_g1;TRINITY_DN152453_c2_g6;TRINITY_DN155679_c5_g1;TRINITY_DN155679_c5_g4
GO:0010033	response to organic substance	38	6650	3.2e-05	0.00821186	TRINITY_DN123042_c0_g5;TRINITY_DN123853_c5_g1;TRINITY_DN124131_c4_g1;TRINITY_DN128492_c1_g2;TRINITY_DN129379_c1_g1;TRINITY_DN133767_c4_g1;TRINITY_DN134207_c0_g1;TRINITY_DN135296_c4_g3;TRINITY_DN140116_c3_g3;TRINITY_DN140116_c3_g5;TRINITY_DN141934_c0_g2;TRINITY_DN144840_c0_g1;TRINITY_DN144937_c1_g1;TRINITY_DN145242_c2_g4;TRINITY_DN145242_c2_g5;TRINITY_DN146576_c5_g1;TRINITY_DN146576_c5_g9;TRINITY_…
GO:0045444	fat cell differentiation	9	542	3.3e-05	0.00832495	TRINITY_DN144027_c0_g1;TRINITY_DN144937_c1_g1;TRINITY_DN146054_c0_g1;TRINITY_DN146054_c0_g3;TRINITY_DN149151_c0_g1;TRINITY_DN156388_c5_g1;TRINITY_DN156388_c5_g3;TRINITY_DN156513_c4_g1;TRINITY_DN156513_c4_g2
GO:0035384	thioester biosynthetic process	5	129	4e-05	0.00976	TRINITY_DN152105_c2_g1;TRINITY_DN152453_c2_g6;TRINITY_DN155679_c5_g1;TRINITY_DN155679_c5_g4;TRINITY_DN159117_c7_g1
GO:0071616	acyl-CoA biosynthetic process	5	129	4e-05	0.00976	TRINITY_DN152105_c2_g1;TRINITY_DN152453_c2_g6;TRINITY_DN155679_c5_g1;TRINITY_DN155679_c5_g4;TRINITY_DN159117_c7_g1
GO:0021960	anterior commissure morphogenesis	3	23	4.1e-05	0.00984265	TRINITY_DN157569_c5_g1;TRINITY_DN157569_c5_g3;TRINITY_DN157569_c5_g4
GO:0044283	small molecule biosynthetic process	18	2102	4.4e-05	0.0103952	TRINITY_DN119409_c1_g1;TRINITY_DN123853_c5_g1;TRINITY_DN128099_c3_g1;TRINITY_DN128861_c2_g1;TRINITY_DN144729_c4_g3;TRINITY_DN145433_c0_g1;TRINITY_DN151240_c7_g1;TRINITY_DN151725_c3_g2;TRINITY_DN151725_c3_g3;TRINITY_DN152001_c1_g1;TRINITY_DN153731_c3_g2;TRINITY_DN153827_c2_g2;TRINITY_DN153827_c2_g4;TRINITY_DN153827_c2_g6;TRINITY_DN154480_c3_g1;TRINITY_DN156142_c9_g2;TRINITY_DN158854_c8_g4;TRINITY_…
GO:0021540	corpus callosum morphogenesis	3	24	4.6e-05	0.0105333	TRINITY_DN157569_c5_g1;TRINITY_DN157569_c5_g3;TRINITY_DN157569_c5_g4
GO:0045040	protein import into mitochondrial outer membrane	3	24	4.6e-05	0.0105333	TRINITY_DN135296_c4_g1;TRINITY_DN135296_c4_g3;TRINITY_DN135296_c4_g6
GO:0021577	hindbrain structural organization	2	4	5e-05	0.0109441	TRINITY_DN145242_c2_g4;TRINITY_DN145242_c2_g5
GO:0021589	cerebellum structural organization	2	4	5e-05	0.0109441	TRINITY_DN145242_c2_g4;TRINITY_DN145242_c2_g5
GO:0046167	glycerol-3-phosphate biosynthetic process	2	4	5e-05	0.0109441	TRINITY_DN152145_c1_g1;TRINITY_DN152145_c1_g3
GO:0006633	fatty acid biosynthetic process	7	326	5.1e-05	0.0110012	TRINITY_DN128099_c3_g1;TRINITY_DN151240_c7_g1;TRINITY_DN153827_c2_g2;TRINITY_DN153827_c2_g4;TRINITY_DN153827_c2_g6;TRINITY_DN158854_c8_g4;TRINITY_DN159117_c7_g1
GO:0017144	drug metabolic process	19	2338	5.4e-05	0.0114819	TRINITY_DN113366_c0_g2;TRINITY_DN119409_c1_g1;TRINITY_DN122260_c1_g1;TRINITY_DN128099_c3_g1;TRINITY_DN128861_c2_g1;TRINITY_DN135296_c4_g1;TRINITY_DN135296_c4_g3;TRINITY_DN135296_c4_g6;TRINITY_DN146617_c2_g2;TRINITY_DN146617_c2_g5;TRINITY_DN150235_c0_g2;TRINITY_DN151725_c3_g2;TRINITY_DN151725_c3_g3;TRINITY_DN153194_c5_g1;TRINITY_DN153731_c3_g2;TRINITY_DN153945_c9_g1;TRINITY_DN153945_c9_g2;TRINITY_…
GO:1901564	organonitrogen compound metabolic process	78	18403	5.5e-05	0.0115299	TRINITY_DN113366_c0_g2;TRINITY_DN119409_c1_g1;TRINITY_DN122196_c0_g1;TRINITY_DN122260_c1_g1;TRINITY_DN123042_c0_g5;TRINITY_DN123168_c2_g6;TRINITY_DN123168_c2_g7;TRINITY_DN123853_c5_g1;TRINITY_DN124131_c4_g1;TRINITY_DN124401_c0_g3;TRINITY_DN128861_c2_g1;TRINITY_DN129217_c3_g1;TRINITY_DN129872_c0_g5;TRINITY_DN131831_c2_g2;TRINITY_DN133767_c4_g1;TRINITY_DN135296_c4_g1;TRINITY_DN135296_c4_g3;TRINITY_…
GO:0034103	regulation of tissue remodeling	5	140	5.9e-05	0.0121966	TRINITY_DN147213_c1_g1;TRINITY_DN155674_c1_g1;TRINITY_DN155674_c1_g3;TRINITY_DN155674_c1_g4;TRINITY_DN157049_c4_g1
GO:0006790	sulfur compound metabolic process	12	1052	6.4e-05	0.013049	TRINITY_DN123168_c2_g6;TRINITY_DN123168_c2_g7;TRINITY_DN124131_c4_g1;TRINITY_DN144729_c4_g3;TRINITY_DN148299_c3_g1;TRINITY_DN152105_c2_g1;TRINITY_DN152453_c2_g4;TRINITY_DN152453_c2_g6;TRINITY_DN154856_c3_g1;TRINITY_DN155679_c5_g1;TRINITY_DN155679_c5_g4;TRINITY_DN159117_c7_g1
GO:0031396	regulation of protein ubiquitination	8	459	6.5e-05	0.0130738	TRINITY_DN123853_c5_g1;TRINITY_DN124131_c4_g1;TRINITY_DN135296_c4_g1;TRINITY_DN135296_c4_g3;TRINITY_DN135296_c4_g6;TRINITY_DN145242_c2_g4;TRINITY_DN145242_c2_g5;TRINITY_DN154856_c3_g1
GO:0009408	response to heat	7	340	6.7e-05	0.0131214	TRINITY_DN124131_c4_g1;TRINITY_DN129379_c1_g1;TRINITY_DN135296_c4_g1;TRINITY_DN135296_c4_g3;TRINITY_DN135296_c4_g4;TRINITY_DN135296_c4_g6;TRINITY_DN154856_c3_g1
GO:0035336	long-chain fatty-acyl-CoA metabolic process	4	74	6.7e-05	0.0131214	TRINITY_DN152105_c2_g1;TRINITY_DN152453_c2_g6;TRINITY_DN155679_c5_g1;TRINITY_DN155679_c5_g4
GO:0035337	fatty-acyl-CoA metabolic process	4	79	8.7e-05	0.016817	TRINITY_DN152105_c2_g1;TRINITY_DN152453_c2_g6;TRINITY_DN155679_c5_g1;TRINITY_DN155679_c5_g4
GO:0021954	central nervous system neuron development	6	246	8.9e-05	0.016983	TRINITY_DN123042_c0_g5;TRINITY_DN149151_c0_g1;TRINITY_DN156513_c4_g1;TRINITY_DN157569_c5_g1;TRINITY_DN157569_c5_g3;TRINITY_DN157569_c5_g4
GO:0048771	tissue remodeling	8	485	9.4e-05	0.0177101	TRINITY_DN122196_c0_g1;TRINITY_DN133767_c4_g1;TRINITY_DN147213_c1_g1;TRINITY_DN155674_c1_g1;TRINITY_DN155674_c1_g3;TRINITY_DN155674_c1_g4;TRINITY_DN157049_c4_g1;TRINITY_DN158854_c8_g4
GO:0006637	acyl-CoA metabolic process	6	250	9.7e-05	0.017824	TRINITY_DN152105_c2_g1;TRINITY_DN152453_c2_g4;TRINITY_DN152453_c2_g6;TRINITY_DN155679_c5_g1;TRINITY_DN155679_c5_g4;TRINITY_DN159117_c7_g1
GO:0035383	thioester metabolic process	6	250	9.7e-05	0.017824	TRINITY_DN152105_c2_g1;TRINITY_DN152453_c2_g4;TRINITY_DN152453_c2_g6;TRINITY_DN155679_c5_g1;TRINITY_DN155679_c5_g4;TRINITY_DN159117_c7_g1
GO:0062012	regulation of small molecule metabolic process	11	954	0.00012	0.0217815	TRINITY_DN119409_c1_g1;TRINITY_DN149724_c1_g3;TRINITY_DN150235_c0_g2;TRINITY_DN151240_c7_g1;TRINITY_DN151725_c3_g2;TRINITY_DN152145_c1_g3;TRINITY_DN153194_c5_g1;TRINITY_DN156142_c9_g2;TRINITY_DN156388_c5_g1;TRINITY_DN156388_c5_g3;TRINITY_DN159117_c7_g1
GO:1902107	positive regulation of leukocyte differentiation	6	264	0.00013	0.0233123	TRINITY_DN122196_c0_g1;TRINITY_DN123042_c0_g5;TRINITY_DN133767_c4_g1;TRINITY_DN135296_c4_g3;TRINITY_DN145831_c2_g3;TRINITY_DN149918_c1_g4
GO:0045453	bone resorption	6	266	0.00014	0.0245148	TRINITY_DN147213_c1_g1;TRINITY_DN155674_c1_g1;TRINITY_DN155674_c1_g3;TRINITY_DN155674_c1_g4;TRINITY_DN157049_c4_g1;TRINITY_DN158854_c8_g4
GO:0006636	unsaturated fatty acid biosynthetic process	4	90	0.00014	0.0245148	TRINITY_DN128099_c3_g1;TRINITY_DN153827_c2_g2;TRINITY_DN153827_c2_g4;TRINITY_DN153827_c2_g6
GO:0016310	phosphorylation	31	5334	0.00015	0.0250854	TRINITY_DN119409_c1_g1;TRINITY_DN122260_c1_g1;TRINITY_DN123042_c0_g5;TRINITY_DN123853_c5_g1;TRINITY_DN124401_c0_g3;TRINITY_DN128861_c2_g1;TRINITY_DN129872_c0_g5;TRINITY_DN135296_c4_g3;TRINITY_DN145242_c2_g4;TRINITY_DN145242_c2_g5;TRINITY_DN145831_c2_g3;TRINITY_DN146576_c5_g1;TRINITY_DN146576_c5_g9;TRINITY_DN149551_c1_g9;TRINITY_DN150235_c0_g2;TRINITY_DN150898_c0_g1;TRINITY_DN151273_c4_g2;TRINITY_…
GO:0048712	negative regulation of astrocyte differentiation	3	35	0.00015	0.0250854	TRINITY_DN149151_c0_g1;TRINITY_DN156513_c4_g1;TRINITY_DN156513_c4_g2
GO:0045621	positive regulation of lymphocyte differentiation	5	170	0.00015	0.0250854	TRINITY_DN122196_c0_g1;TRINITY_DN133767_c4_g1;TRINITY_DN135296_c4_g3;TRINITY_DN145831_c2_g3;TRINITY_DN149918_c1_g4
GO:0045619	regulation of lymphocyte differentiation	6	271	0.00015	0.0250854	TRINITY_DN122196_c0_g1;TRINITY_DN133767_c4_g1;TRINITY_DN135296_c4_g3;TRINITY_DN145831_c2_g3;TRINITY_DN149918_c1_g4;TRINITY_DN156388_c5_g3
GO:1903320	regulation of protein modification by small protein conjugation or removal	8	525	0.00016	0.0261697	TRINITY_DN123853_c5_g1;TRINITY_DN124131_c4_g1;TRINITY_DN135296_c4_g1;TRINITY_DN135296_c4_g3;TRINITY_DN135296_c4_g6;TRINITY_DN145242_c2_g4;TRINITY_DN145242_c2_g5;TRINITY_DN154856_c3_g1
GO:0001894	tissue homeostasis	9	670	0.00016	0.0261697	TRINITY_DN141934_c0_g2;TRINITY_DN147213_c1_g1;TRINITY_DN155674_c1_g1;TRINITY_DN155674_c1_g3;TRINITY_DN155674_c1_g4;TRINITY_DN157049_c4_g1;TRINITY_DN158854_c8_g4;TRINITY_DN159132_c5_g1;TRINITY_DN159132_c5_g3
GO:0090151	establishment of protein localization to mitochondrial membrane	3	37	0.00017	0.0266345	TRINITY_DN135296_c4_g1;TRINITY_DN135296_c4_g3;TRINITY_DN135296_c4_g6
GO:0001994	norepinephrine-epinephrine vasoconstriction involved in regulation of systemic arterial blood pressu...	2	7	0.00017	0.0266345	TRINITY_DN124401_c0_g3;TRINITY_DN149551_c1_g9
GO:0006489	dolichyl diphosphate biosynthetic process	2	7	0.00017	0.0266345	TRINITY_DN131831_c2_g2;TRINITY_DN158113_c8_g2
GO:0046465	dolichyl diphosphate metabolic process	2	7	0.00017	0.0266345	TRINITY_DN131831_c2_g2;TRINITY_DN158113_c8_g2
GO:0071216	cellular response to biotic stimulus	7	402	0.00019	0.0291542	TRINITY_DN123042_c0_g5;TRINITY_DN145242_c2_g4;TRINITY_DN145242_c2_g5;TRINITY_DN153260_c1_g4;TRINITY_DN153260_c1_g5;TRINITY_DN154305_c4_g1;TRINITY_DN154305_c4_g5
GO:0051173	positive regulation of nitrogen compound metabolic process	36	6702	0.00019	0.0291542	TRINITY_DN123042_c0_g5;TRINITY_DN124131_c4_g1;TRINITY_DN124401_c0_g3;TRINITY_DN129379_c1_g1;TRINITY_DN129872_c0_g5;TRINITY_DN135296_c4_g1;TRINITY_DN135296_c4_g3;TRINITY_DN135296_c4_g6;TRINITY_DN141934_c0_g2;TRINITY_DN144937_c1_g1;TRINITY_DN145242_c2_g4;TRINITY_DN145242_c2_g5;TRINITY_DN146054_c0_g1;TRINITY_DN146054_c0_g3;TRINITY_DN146514_c7_g2;TRINITY_DN146576_c5_g1;TRINITY_DN146576_c5_g9;TRINITY_…
GO:0005996	monosaccharide metabolic process	10	852	0.00021	0.0315721	TRINITY_DN119409_c1_g1;TRINITY_DN123853_c5_g1;TRINITY_DN124131_c4_g1;TRINITY_DN128861_c2_g1;TRINITY_DN151725_c3_g2;TRINITY_DN154856_c3_g1;TRINITY_DN156142_c9_g2;TRINITY_DN156388_c5_g1;TRINITY_DN156388_c5_g3;TRINITY_DN159117_c7_g1
GO:1901570	fatty acid derivative biosynthetic process	5	184	0.00021	0.0315721	TRINITY_DN128099_c3_g1;TRINITY_DN152105_c2_g1;TRINITY_DN152453_c2_g6;TRINITY_DN155679_c5_g1;TRINITY_DN155679_c5_g4
GO:0042753	positive regulation of circadian rhythm	3	40	0.00022	0.0321027	TRINITY_DN144937_c1_g1;TRINITY_DN156388_c5_g1;TRINITY_DN156388_c5_g3
GO:0051131	chaperone-mediated protein complex assembly	3	40	0.00022	0.0321027	TRINITY_DN135296_c4_g1;TRINITY_DN135296_c4_g3;TRINITY_DN135296_c4_g6
GO:0006979	response to oxidative stress	11	1027	0.00022	0.0321027	TRINITY_DN122196_c0_g1;TRINITY_DN123042_c0_g5;TRINITY_DN124131_c4_g1;TRINITY_DN129379_c1_g1;TRINITY_DN130343_c0_g3;TRINITY_DN133767_c4_g1;TRINITY_DN141934_c0_g2;TRINITY_DN144937_c1_g1;TRINITY_DN154856_c3_g1;TRINITY_DN157677_c6_g5;TRINITY_DN158854_c8_g4
GO:0010604	positive regulation of macromolecule metabolic process	37	7037	0.00023	0.0329165	TRINITY_DN119076_c3_g3;TRINITY_DN119701_c2_g1;TRINITY_DN123042_c0_g5;TRINITY_DN124131_c4_g1;TRINITY_DN124401_c0_g3;TRINITY_DN129379_c1_g1;TRINITY_DN129872_c0_g5;TRINITY_DN141934_c0_g2;TRINITY_DN144937_c1_g1;TRINITY_DN145242_c2_g4;TRINITY_DN145242_c2_g5;TRINITY_DN146054_c0_g1;TRINITY_DN146054_c0_g3;TRINITY_DN146514_c7_g2;TRINITY_DN146576_c5_g1;TRINITY_DN146576_c5_g9;TRINITY_DN147213_c1_g1;TRINITY_…
GO:0019915	lipid storage	5	188	0.00023	0.0329165	TRINITY_DN123853_c5_g1;TRINITY_DN140116_c3_g3;TRINITY_DN140116_c3_g5;TRINITY_DN157049_c4_g1;TRINITY_DN159117_c7_g1
GO:0045579	positive regulation of B cell differentiation	3	41	0.00024	0.0333847	TRINITY_DN122196_c0_g1;TRINITY_DN133767_c4_g1;TRINITY_DN149918_c1_g4
GO:0050746	regulation of lipoprotein metabolic process	3	41	0.00024	0.0333847	TRINITY_DN146054_c0_g1;TRINITY_DN146054_c0_g3;TRINITY_DN157049_c4_g1
GO:0097191	extrinsic apoptotic signaling pathway	8	557	0.00024	0.0333847	TRINITY_DN124131_c4_g1;TRINITY_DN129872_c0_g5;TRINITY_DN154856_c3_g1;TRINITY_DN155031_c4_g2;TRINITY_DN155679_c5_g1;TRINITY_DN155679_c5_g2;TRINITY_DN155679_c5_g3;TRINITY_DN155679_c5_g4
GO:0009968	negative regulation of signal transduction	19	2638	0.00026	0.0355031	TRINITY_DN122196_c0_g1;TRINITY_DN123853_c5_g1;TRINITY_DN124131_c4_g1;TRINITY_DN129872_c0_g5;TRINITY_DN133767_c4_g1;TRINITY_DN141934_c0_g2;TRINITY_DN144937_c1_g1;TRINITY_DN145242_c2_g4;TRINITY_DN145242_c2_g5;TRINITY_DN146576_c5_g1;TRINITY_DN146576_c5_g9;TRINITY_DN149918_c1_g4;TRINITY_DN150235_c0_g2;TRINITY_DN154856_c3_g1;TRINITY_DN155031_c4_g2;TRINITY_DN157569_c5_g1;TRINITY_DN157569_c5_g3;TRINITY_…
GO:0001676	long-chain fatty acid metabolic process	5	192	0.00026	0.0355031	TRINITY_DN128099_c3_g1;TRINITY_DN155679_c5_g1;TRINITY_DN155679_c5_g2;TRINITY_DN155679_c5_g3;TRINITY_DN155679_c5_g4
GO:0050880	regulation of blood vessel size	6	303	0.00027	0.0365335	TRINITY_DN119076_c3_g3;TRINITY_DN124131_c4_g1;TRINITY_DN124401_c0_g3;TRINITY_DN129872_c0_g5;TRINITY_DN149551_c1_g9;TRINITY_DN154856_c3_g1
GO:0006739	NADP metabolic process	4	107	0.00028	0.0368807	TRINITY_DN119409_c1_g1;TRINITY_DN146617_c2_g2;TRINITY_DN146617_c2_g5;TRINITY_DN151725_c3_g2
GO:0009206	purine ribonucleoside triphosphate biosynthetic process	7	430	0.00028	0.0368807	TRINITY_DN119409_c1_g1;TRINITY_DN128861_c2_g1;TRINITY_DN150235_c0_g2;TRINITY_DN151725_c3_g2;TRINITY_DN151725_c3_g3;TRINITY_DN152001_c1_g1;TRINITY_DN156142_c9_g2
GO:0035150	regulation of tube size	6	305	0.00028	0.0368807	TRINITY_DN119076_c3_g3;TRINITY_DN124131_c4_g1;TRINITY_DN124401_c0_g3;TRINITY_DN129872_c0_g5;TRINITY_DN149551_c1_g9;TRINITY_DN154856_c3_g1
GO:0040007	growth	20	2888	0.00029	0.0378628	TRINITY_DN122196_c0_g1;TRINITY_DN128492_c1_g2;TRINITY_DN130093_c0_g2;TRINITY_DN130093_c0_g4;TRINITY_DN130343_c0_g3;TRINITY_DN132583_c5_g1;TRINITY_DN133767_c4_g1;TRINITY_DN143474_c2_g2;TRINITY_DN147213_c1_g1;TRINITY_DN149151_c0_g1;TRINITY_DN149918_c1_g4;TRINITY_DN151240_c7_g1;TRINITY_DN153194_c5_g1;TRINITY_DN155518_c4_g2;TRINITY_DN155518_c4_g3;TRINITY_DN156513_c4_g1;TRINITY_DN157049_c4_g1;TRINITY_…
GO:0043456	regulation of pentose-phosphate shunt	2	9	0.0003	0.0381641	TRINITY_DN119409_c1_g1;TRINITY_DN151725_c3_g2
GO:0009145	purine nucleoside triphosphate biosynthetic process	7	435	0.0003	0.0381641	TRINITY_DN119409_c1_g1;TRINITY_DN128861_c2_g1;TRINITY_DN150235_c0_g2;TRINITY_DN151725_c3_g2;TRINITY_DN151725_c3_g3;TRINITY_DN152001_c1_g1;TRINITY_DN156142_c9_g2
GO:0010648	negative regulation of cell communication	20	2898	0.0003	0.0381641	TRINITY_DN122196_c0_g1;TRINITY_DN123853_c5_g1;TRINITY_DN124131_c4_g1;TRINITY_DN129872_c0_g5;TRINITY_DN133767_c4_g1;TRINITY_DN141934_c0_g2;TRINITY_DN144937_c1_g1;TRINITY_DN145242_c2_g4;TRINITY_DN145242_c2_g5;TRINITY_DN146576_c5_g1;TRINITY_DN146576_c5_g9;TRINITY_DN149918_c1_g4;TRINITY_DN150235_c0_g2;TRINITY_DN154856_c3_g1;TRINITY_DN155031_c4_g2;TRINITY_DN157569_c5_g1;TRINITY_DN157569_c5_g3;TRINITY_…
GO:0021670	lateral ventricle development	3	45	0.00031	0.0387734	TRINITY_DN157569_c5_g1;TRINITY_DN157569_c5_g3;TRINITY_DN157569_c5_g4
GO:0023057	negative regulation of signaling	20	2906	0.00031	0.0387734	TRINITY_DN122196_c0_g1;TRINITY_DN123853_c5_g1;TRINITY_DN124131_c4_g1;TRINITY_DN129872_c0_g5;TRINITY_DN133767_c4_g1;TRINITY_DN141934_c0_g2;TRINITY_DN144937_c1_g1;TRINITY_DN145242_c2_g4;TRINITY_DN145242_c2_g5;TRINITY_DN146576_c5_g1;TRINITY_DN146576_c5_g9;TRINITY_DN149918_c1_g4;TRINITY_DN150235_c0_g2;TRINITY_DN154856_c3_g1;TRINITY_DN155031_c4_g2;TRINITY_DN157569_c5_g1;TRINITY_DN157569_c5_g3;TRINITY_…
GO:0009205	purine ribonucleoside triphosphate metabolic process	9	737	0.00033	0.0405927	TRINITY_DN119409_c1_g1;TRINITY_DN122260_c1_g1;TRINITY_DN128861_c2_g1;TRINITY_DN150235_c0_g2;TRINITY_DN151725_c3_g2;TRINITY_DN151725_c3_g3;TRINITY_DN152001_c1_g1;TRINITY_DN153194_c5_g1;TRINITY_DN156142_c9_g2
GO:0042221	response to chemical	45	9371	0.00033	0.0405927	TRINITY_DN123042_c0_g5;TRINITY_DN123853_c5_g1;TRINITY_DN124131_c4_g1;TRINITY_DN128492_c1_g2;TRINITY_DN129379_c1_g1;TRINITY_DN129872_c0_g5;TRINITY_DN133767_c4_g1;TRINITY_DN134207_c0_g1;TRINITY_DN135296_c4_g1;TRINITY_DN135296_c4_g3;TRINITY_DN135296_c4_g4;TRINITY_DN135296_c4_g6;TRINITY_DN137262_c2_g3;TRINITY_DN137522_c2_g1;TRINITY_DN140116_c3_g3;TRINITY_DN140116_c3_g5;TRINITY_DN141934_c0_g2;TRINITY_…
GO:0048871	multicellular organismal homeostasis	10	906	0.00034	0.04148	TRINITY_DN141934_c0_g2;TRINITY_DN147213_c1_g1;TRINITY_DN155674_c1_g1;TRINITY_DN155674_c1_g3;TRINITY_DN155674_c1_g4;TRINITY_DN157049_c4_g1;TRINITY_DN158854_c8_g4;TRINITY_DN159117_c7_g1;TRINITY_DN159132_c5_g1;TRINITY_DN159132_c5_g3
GO:0006644	phospholipid metabolic process	11	1083	0.00035	0.0416752	TRINITY_DN122784_c1_g1;TRINITY_DN128099_c3_g1;TRINITY_DN131831_c2_g2;TRINITY_DN145356_c5_g4;TRINITY_DN145356_c5_g7;TRINITY_DN146576_c5_g1;TRINITY_DN146576_c5_g9;TRINITY_DN151240_c7_g1;TRINITY_DN157659_c10_g6;TRINITY_DN157702_c3_g1;TRINITY_DN158113_c8_g2
GO:0030335	positive regulation of cell migration	11	1084	0.00035	0.0416752	TRINITY_DN122196_c0_g1;TRINITY_DN123042_c0_g5;TRINITY_DN133767_c4_g1;TRINITY_DN141934_c0_g2;TRINITY_DN145242_c2_g1;TRINITY_DN145242_c2_g2;TRINITY_DN145242_c2_g4;TRINITY_DN145242_c2_g5;TRINITY_DN147213_c1_g1;TRINITY_DN149918_c1_g4;TRINITY_DN157049_c4_g1
GO:0019064	fusion of virus membrane with host plasma membrane	3	47	0.00035	0.0416752	TRINITY_DN154629_c3_g1;TRINITY_DN154629_c3_g3;TRINITY_DN154629_c3_g5
GO:0021955	central nervous system neuron axonogenesis	4	114	0.00036	0.0421909	TRINITY_DN123042_c0_g5;TRINITY_DN157569_c5_g1;TRINITY_DN157569_c5_g3;TRINITY_DN157569_c5_g4
GO:0009201	ribonucleoside triphosphate biosynthetic process	7	448	0.00036	0.0421909	TRINITY_DN119409_c1_g1;TRINITY_DN128861_c2_g1;TRINITY_DN150235_c0_g2;TRINITY_DN151725_c3_g2;TRINITY_DN151725_c3_g3;TRINITY_DN152001_c1_g1;TRINITY_DN156142_c9_g2
GO:0019563	glycerol catabolic process	2	10	0.00037	0.0426905	TRINITY_DN152145_c1_g1;TRINITY_DN152145_c1_g3
GO:0090131	mesenchyme migration	2	10	0.00037	0.0426905	TRINITY_DN119076_c3_g3;TRINITY_DN119701_c2_g1
GO:0039663	membrane fusion involved in viral entry into host cell	3	48	0.00038	0.0428479	TRINITY_DN154629_c3_g1;TRINITY_DN154629_c3_g3;TRINITY_DN154629_c3_g5
GO:0044800	multi-organism membrane fusion	3	48	0.00038	0.0428479	TRINITY_DN154629_c3_g1;TRINITY_DN154629_c3_g3;TRINITY_DN154629_c3_g5
GO:0044803	multi-organism membrane organization	3	48	0.00038	0.0428479	TRINITY_DN154629_c3_g1;TRINITY_DN154629_c3_g3;TRINITY_DN154629_c3_g5
GO:0009144	purine nucleoside triphosphate metabolic process	9	754	0.00039	0.0429982	TRINITY_DN119409_c1_g1;TRINITY_DN122260_c1_g1;TRINITY_DN128861_c2_g1;TRINITY_DN150235_c0_g2;TRINITY_DN151725_c3_g2;TRINITY_DN151725_c3_g3;TRINITY_DN152001_c1_g1;TRINITY_DN153194_c5_g1;TRINITY_DN156142_c9_g2
GO:0009199	ribonucleoside triphosphate metabolic process	9	755	0.00039	0.0429982	TRINITY_DN119409_c1_g1;TRINITY_DN122260_c1_g1;TRINITY_DN128861_c2_g1;TRINITY_DN150235_c0_g2;TRINITY_DN151725_c3_g2;TRINITY_DN151725_c3_g3;TRINITY_DN152001_c1_g1;TRINITY_DN153194_c5_g1;TRINITY_DN156142_c9_g2
GO:2000147	positive regulation of cell motility	11	1097	0.00039	0.0429982	TRINITY_DN122196_c0_g1;TRINITY_DN123042_c0_g5;TRINITY_DN133767_c4_g1;TRINITY_DN141934_c0_g2;TRINITY_DN145242_c2_g1;TRINITY_DN145242_c2_g2;TRINITY_DN145242_c2_g4;TRINITY_DN145242_c2_g5;TRINITY_DN147213_c1_g1;TRINITY_DN149918_c1_g4;TRINITY_DN157049_c4_g1
GO:0010675	regulation of cellular carbohydrate metabolic process	6	326	0.0004	0.0437765	TRINITY_DN119409_c1_g1;TRINITY_DN151725_c3_g2;TRINITY_DN156142_c9_g2;TRINITY_DN156388_c5_g1;TRINITY_DN156388_c5_g3;TRINITY_DN159117_c7_g1
GO:0019362	pyridine nucleotide metabolic process	7	459	0.00041	0.0442206	TRINITY_DN119409_c1_g1;TRINITY_DN128861_c2_g1;TRINITY_DN146617_c2_g2;TRINITY_DN146617_c2_g5;TRINITY_DN151725_c3_g2;TRINITY_DN151725_c3_g3;TRINITY_DN156142_c9_g2
GO:0046496	nicotinamide nucleotide metabolic process	7	459	0.00041	0.0442206	TRINITY_DN119409_c1_g1;TRINITY_DN128861_c2_g1;TRINITY_DN146617_c2_g2;TRINITY_DN146617_c2_g5;TRINITY_DN151725_c3_g2;TRINITY_DN151725_c3_g3;TRINITY_DN156142_c9_g2
GO:0019216	regulation of lipid metabolic process	9	762	0.00042	0.044652	TRINITY_DN146054_c0_g1;TRINITY_DN146054_c0_g3;TRINITY_DN149724_c1_g3;TRINITY_DN151240_c7_g1;TRINITY_DN152145_c1_g3;TRINITY_DN156388_c5_g1;TRINITY_DN156388_c5_g3;TRINITY_DN157659_c10_g6;TRINITY_DN159117_c7_g1
GO:0019748	secondary metabolic process	4	119	0.00042	0.044652	TRINITY_DN119409_c1_g1;TRINITY_DN146617_c2_g2;TRINITY_DN146617_c2_g5;TRINITY_DN151725_c3_g2
GO:0046849	bone remodeling	6	330	0.00043	0.0453909	TRINITY_DN147213_c1_g1;TRINITY_DN155674_c1_g1;TRINITY_DN155674_c1_g3;TRINITY_DN155674_c1_g4;TRINITY_DN157049_c4_g1;TRINITY_DN158854_c8_g4
GO:0044275	cellular carbohydrate catabolic process	4	121	0.00045	0.0461917	TRINITY_DN119409_c1_g1;TRINITY_DN151725_c3_g2;TRINITY_DN152145_c1_g1;TRINITY_DN152145_c1_g3
GO:0006572	tyrosine catabolic process	3	51	0.00045	0.0461917	TRINITY_DN113366_c0_g2;TRINITY_DN153945_c9_g1;TRINITY_DN153945_c9_g2
GO:0060907	positive regulation of macrophage cytokine production	2	11	0.00045	0.0461917	TRINITY_DN153260_c1_g4;TRINITY_DN153260_c1_g5
GO:0070244	negative regulation of thymocyte apoptotic process	2	11	0.00045	0.0461917	TRINITY_DN156388_c5_g1;TRINITY_DN156388_c5_g3
GO:0031638	zymogen activation	4	122	0.00046	0.0462611	TRINITY_DN122196_c0_g1;TRINITY_DN129872_c0_g5;TRINITY_DN133767_c4_g1;TRINITY_DN149918_c1_g4
GO:0016052	carbohydrate catabolic process	7	467	0.00046	0.0462611	TRINITY_DN119409_c1_g1;TRINITY_DN128861_c2_g1;TRINITY_DN151725_c3_g2;TRINITY_DN151725_c3_g3;TRINITY_DN152145_c1_g1;TRINITY_DN152145_c1_g3;TRINITY_DN156142_c9_g2
GO:0031399	regulation of protein modification process	25	4182	0.00046	0.0462611	TRINITY_DN123042_c0_g5;TRINITY_DN123853_c5_g1;TRINITY_DN124131_c4_g1;TRINITY_DN124401_c0_g3;TRINITY_DN129872_c0_g5;TRINITY_DN135296_c4_g1;TRINITY_DN135296_c4_g3;TRINITY_DN135296_c4_g6;TRINITY_DN145242_c2_g4;TRINITY_DN145242_c2_g5;TRINITY_DN145831_c2_g3;TRINITY_DN146576_c5_g1;TRINITY_DN146576_c5_g9;TRINITY_DN149551_c1_g9;TRINITY_DN150235_c0_g2;TRINITY_DN150898_c0_g1;TRINITY_DN151273_c4_g2;TRINITY_…
GO:0006006	glucose metabolic process	8	615	0.00047	0.0466365	TRINITY_DN119409_c1_g1;TRINITY_DN123853_c5_g1;TRINITY_DN128861_c2_g1;TRINITY_DN151725_c3_g2;TRINITY_DN156142_c9_g2;TRINITY_DN156388_c5_g1;TRINITY_DN156388_c5_g3;TRINITY_DN159117_c7_g1
GO:0051235	maintenance of location	10	945	0.00047	0.0466365	TRINITY_DN123853_c5_g1;TRINITY_DN132583_c5_g1;TRINITY_DN140116_c3_g3;TRINITY_DN140116_c3_g5;TRINITY_DN145242_c2_g1;TRINITY_DN145242_c2_g2;TRINITY_DN145242_c2_g4;TRINITY_DN145242_c2_g5;TRINITY_DN157049_c4_g1;TRINITY_DN159117_c7_g1
GO:0008202	steroid metabolic process	9	777	0.00048	0.0473134	TRINITY_DN134207_c0_g1;TRINITY_DN148299_c3_g1;TRINITY_DN151240_c7_g1;TRINITY_DN154480_c3_g1;TRINITY_DN155593_c2_g2;TRINITY_DN156388_c5_g1;TRINITY_DN156388_c5_g3;TRINITY_DN158854_c8_g4;TRINITY_DN159032_c3_g2
GO:0009266	response to temperature stimulus	8	621	0.0005	0.0480129	TRINITY_DN124131_c4_g1;TRINITY_DN129379_c1_g1;TRINITY_DN135296_c4_g1;TRINITY_DN135296_c4_g3;TRINITY_DN135296_c4_g4;TRINITY_DN135296_c4_g6;TRINITY_DN152145_c1_g3;TRINITY_DN154856_c3_g1
GO:0021534	cell proliferation in hindbrain	3	53	0.0005	0.0480129	TRINITY_DN149151_c0_g1;TRINITY_DN156513_c4_g1;TRINITY_DN156513_c4_g2
GO:0021924	cell proliferation in external granule layer	3	53	0.0005	0.0480129	TRINITY_DN149151_c0_g1;TRINITY_DN156513_c4_g1;TRINITY_DN156513_c4_g2
GO:0021930	cerebellar granule cell precursor proliferation	3	53	0.0005	0.0480129	TRINITY_DN149151_c0_g1;TRINITY_DN156513_c4_g1;TRINITY_DN156513_c4_g2
GO:0009167	purine ribonucleoside monophosphate metabolic process	9	787	0.00053	0.0499215	TRINITY_DN119409_c1_g1;TRINITY_DN122260_c1_g1;TRINITY_DN128861_c2_g1;TRINITY_DN150235_c0_g2;TRINITY_DN151725_c3_g2;TRINITY_DN151725_c3_g3;TRINITY_DN153194_c5_g1;TRINITY_DN153731_c3_g2;TRINITY_DN156142_c9_g2
GO:0009126	purine nucleoside monophosphate metabolic process	9	788	0.00053	0.0499215	TRINITY_DN119409_c1_g1;TRINITY_DN122260_c1_g1;TRINITY_DN128861_c2_g1;TRINITY_DN150235_c0_g2;TRINITY_DN151725_c3_g2;TRINITY_DN151725_c3_g3;TRINITY_DN153194_c5_g1;TRINITY_DN153731_c3_g2;TRINITY_DN156142_c9_g2
GO:0046677	response to antibiotic	9	788	0.00053	0.0499215	TRINITY_DN123042_c0_g5;TRINITY_DN129379_c1_g1;TRINITY_DN135296_c4_g1;TRINITY_DN135296_c4_g3;TRINITY_DN135296_c4_g4;TRINITY_DN135296_c4_g6;TRINITY_DN145242_c2_g4;TRINITY_DN145242_c2_g5;TRINITY_DN152145_c1_g3
GO:0043152	induction of bacterial agglutination	2	12	0.00054	0.0499215	TRINITY_DN153260_c1_g4;TRINITY_DN153260_c1_g5
GO:0070995	NADPH oxidation	2	12	0.00054	0.0499215	TRINITY_DN146617_c2_g2;TRINITY_DN146617_c2_g5
GO:1902031	regulation of NADP metabolic process	2	12	0.00054	0.0499215	TRINITY_DN119409_c1_g1;TRINITY_DN151725_c3_g2
Go biological process categories significantly enriched by down-regulated genes.
GO:0019752	carboxylic acid metabolic process	39	3350	1.8e-18	1.25026e-14	TRINITY_DN125912_c0_g2;TRINITY_DN127284_c8_g1;TRINITY_DN130012_c0_g3;TRINITY_DN130092_c4_g1;TRINITY_DN130092_c4_g2;TRINITY_DN130092_c4_g4;TRINITY_DN130092_c4_g5;TRINITY_DN130092_c4_g6;TRINITY_DN133466_c0_g1;TRINITY_DN136726_c0_g2;TRINITY_DN140512_c6_g3;TRINITY_DN140823_c1_g2;TRINITY_DN141373_c2_g1;TRINITY_DN141373_c2_g2;TRINITY_DN141373_c2_g3;TRINITY_DN143286_c1_g2;TRINITY_DN144232_c0_g1;TRINITY_…
GO:0006094	gluconeogenesis	15	219	2.1e-18	1.25026e-14	TRINITY_DN120109_c0_g1;TRINITY_DN125912_c0_g2;TRINITY_DN127284_c8_g1;TRINITY_DN141373_c2_g1;TRINITY_DN141373_c2_g2;TRINITY_DN141373_c2_g3;TRINITY_DN141373_c2_g4;TRINITY_DN143559_c2_g1;TRINITY_DN144629_c2_g1;TRINITY_DN147656_c3_g4;TRINITY_DN147656_c3_g7;TRINITY_DN152474_c2_g1;TRINITY_DN152474_c2_g3;TRINITY_DN152474_c2_g5;TRINITY_DN159280_c14_g2
GO:0043436	oxoacid metabolic process	40	3592	2.8e-18	1.25026e-14	TRINITY_DN125912_c0_g2;TRINITY_DN127284_c8_g1;TRINITY_DN130012_c0_g3;TRINITY_DN130092_c4_g1;TRINITY_DN130092_c4_g2;TRINITY_DN130092_c4_g4;TRINITY_DN130092_c4_g5;TRINITY_DN130092_c4_g6;TRINITY_DN133466_c0_g1;TRINITY_DN136726_c0_g2;TRINITY_DN140512_c6_g3;TRINITY_DN140823_c1_g2;TRINITY_DN141373_c2_g1;TRINITY_DN141373_c2_g2;TRINITY_DN141373_c2_g3;TRINITY_DN143286_c1_g2;TRINITY_DN144232_c0_g1;TRINITY_…
GO:0019319	hexose biosynthetic process	15	227	3.5e-18	1.25026e-14	TRINITY_DN120109_c0_g1;TRINITY_DN125912_c0_g2;TRINITY_DN127284_c8_g1;TRINITY_DN141373_c2_g1;TRINITY_DN141373_c2_g2;TRINITY_DN141373_c2_g3;TRINITY_DN141373_c2_g4;TRINITY_DN143559_c2_g1;TRINITY_DN144629_c2_g1;TRINITY_DN147656_c3_g4;TRINITY_DN147656_c3_g7;TRINITY_DN152474_c2_g1;TRINITY_DN152474_c2_g3;TRINITY_DN152474_c2_g5;TRINITY_DN159280_c14_g2
GO:0006082	organic acid metabolic process	40	3636	4.2e-18	1.25026e-14	TRINITY_DN125912_c0_g2;TRINITY_DN127284_c8_g1;TRINITY_DN130012_c0_g3;TRINITY_DN130092_c4_g1;TRINITY_DN130092_c4_g2;TRINITY_DN130092_c4_g4;TRINITY_DN130092_c4_g5;TRINITY_DN130092_c4_g6;TRINITY_DN133466_c0_g1;TRINITY_DN136726_c0_g2;TRINITY_DN140512_c6_g3;TRINITY_DN140823_c1_g2;TRINITY_DN141373_c2_g1;TRINITY_DN141373_c2_g2;TRINITY_DN141373_c2_g3;TRINITY_DN143286_c1_g2;TRINITY_DN144232_c0_g1;TRINITY_…
GO:0046364	monosaccharide biosynthetic process	15	244	1e-17	2.48067e-14	TRINITY_DN120109_c0_g1;TRINITY_DN125912_c0_g2;TRINITY_DN127284_c8_g1;TRINITY_DN141373_c2_g1;TRINITY_DN141373_c2_g2;TRINITY_DN141373_c2_g3;TRINITY_DN141373_c2_g4;TRINITY_DN143559_c2_g1;TRINITY_DN144629_c2_g1;TRINITY_DN147656_c3_g4;TRINITY_DN147656_c3_g7;TRINITY_DN152474_c2_g1;TRINITY_DN152474_c2_g3;TRINITY_DN152474_c2_g5;TRINITY_DN159280_c14_g2
GO:0051365	cellular response to potassium ion starvation	7	10	2.3e-17	4.27915e-14	TRINITY_DN127284_c8_g1;TRINITY_DN141373_c2_g1;TRINITY_DN141373_c2_g2;TRINITY_DN141373_c2_g3;TRINITY_DN153831_c10_g1;TRINITY_DN153831_c10_g2;TRINITY_DN153831_c10_g4
GO:0061402	positive regulation of transcription from RNA polymerase II promoter in response to acidic pH	7	10	2.3e-17	4.27915e-14	TRINITY_DN127284_c8_g1;TRINITY_DN141373_c2_g1;TRINITY_DN141373_c2_g2;TRINITY_DN141373_c2_g3;TRINITY_DN153831_c10_g1;TRINITY_DN153831_c10_g2;TRINITY_DN153831_c10_g4
GO:0044281	small molecule metabolic process	51	6536	4.9e-17	7.93813e-14	TRINITY_DN120109_c0_g1;TRINITY_DN125912_c0_g2;TRINITY_DN127284_c8_g1;TRINITY_DN130012_c0_g3;TRINITY_DN130092_c4_g1;TRINITY_DN130092_c4_g2;TRINITY_DN130092_c4_g4;TRINITY_DN130092_c4_g5;TRINITY_DN130092_c4_g6;TRINITY_DN131513_c0_g5;TRINITY_DN133466_c0_g1;TRINITY_DN136726_c0_g2;TRINITY_DN140512_c6_g3;TRINITY_DN140823_c1_g2;TRINITY_DN141373_c2_g1;TRINITY_DN141373_c2_g2;TRINITY_DN141373_c2_g3;TRINITY_…
GO:0010121	arginine catabolic process to proline via ornithine	7	11	6.4e-17	7.93813e-14	TRINITY_DN130092_c4_g1;TRINITY_DN130092_c4_g2;TRINITY_DN130092_c4_g4;TRINITY_DN130092_c4_g5;TRINITY_DN130092_c4_g6;TRINITY_DN140512_c6_g3;TRINITY_DN144232_c0_g1
GO:0019493	arginine catabolic process to proline	7	11	6.4e-17	7.93813e-14	TRINITY_DN130092_c4_g1;TRINITY_DN130092_c4_g2;TRINITY_DN130092_c4_g4;TRINITY_DN130092_c4_g5;TRINITY_DN130092_c4_g6;TRINITY_DN140512_c6_g3;TRINITY_DN144232_c0_g1
GO:0019544	arginine catabolic process to glutamate	7	11	6.4e-17	7.93813e-14	TRINITY_DN130092_c4_g1;TRINITY_DN130092_c4_g2;TRINITY_DN130092_c4_g4;TRINITY_DN130092_c4_g5;TRINITY_DN130092_c4_g6;TRINITY_DN140512_c6_g3;TRINITY_DN144232_c0_g1
GO:0044283	small molecule biosynthetic process	29	2102	1.4e-15	1.60289e-12	TRINITY_DN120109_c0_g1;TRINITY_DN125912_c0_g2;TRINITY_DN127284_c8_g1;TRINITY_DN130092_c4_g1;TRINITY_DN130092_c4_g2;TRINITY_DN130092_c4_g4;TRINITY_DN130092_c4_g5;TRINITY_DN130092_c4_g6;TRINITY_DN140512_c6_g3;TRINITY_DN141373_c2_g1;TRINITY_DN141373_c2_g2;TRINITY_DN141373_c2_g3;TRINITY_DN141373_c2_g4;TRINITY_DN143559_c2_g1;TRINITY_DN144232_c0_g1;TRINITY_DN144629_c2_g1;TRINITY_DN144796_c3_g3;TRINITY_…
GO:1901606	alpha-amino acid catabolic process	16	422	1.7e-15	1.80734e-12	TRINITY_DN125912_c0_g2;TRINITY_DN130092_c4_g1;TRINITY_DN130092_c4_g2;TRINITY_DN130092_c4_g4;TRINITY_DN130092_c4_g5;TRINITY_DN130092_c4_g6;TRINITY_DN133466_c0_g1;TRINITY_DN140512_c6_g3;TRINITY_DN143286_c1_g2;TRINITY_DN144232_c0_g1;TRINITY_DN147656_c3_g4;TRINITY_DN147656_c3_g7;TRINITY_DN155740_c8_g1;TRINITY_DN155740_c8_g2;TRINITY_DN155740_c8_g3;TRINITY_DN155740_c8_g4
GO:0009063	cellular amino acid catabolic process	16	462	6.8e-15	6.74741e-12	TRINITY_DN125912_c0_g2;TRINITY_DN130092_c4_g1;TRINITY_DN130092_c4_g2;TRINITY_DN130092_c4_g4;TRINITY_DN130092_c4_g5;TRINITY_DN130092_c4_g6;TRINITY_DN133466_c0_g1;TRINITY_DN140512_c6_g3;TRINITY_DN143286_c1_g2;TRINITY_DN144232_c0_g1;TRINITY_DN147656_c3_g4;TRINITY_DN147656_c3_g7;TRINITY_DN155740_c8_g1;TRINITY_DN155740_c8_g2;TRINITY_DN155740_c8_g3;TRINITY_DN155740_c8_g4
GO:0044282	small molecule catabolic process	22	1224	3.1e-14	2.88378e-11	TRINITY_DN125912_c0_g2;TRINITY_DN130012_c0_g3;TRINITY_DN130092_c4_g1;TRINITY_DN130092_c4_g2;TRINITY_DN130092_c4_g4;TRINITY_DN130092_c4_g5;TRINITY_DN130092_c4_g6;TRINITY_DN133466_c0_g1;TRINITY_DN140512_c6_g3;TRINITY_DN140823_c1_g2;TRINITY_DN143286_c1_g2;TRINITY_DN144232_c0_g1;TRINITY_DN145070_c0_g1;TRINITY_DN147656_c3_g4;TRINITY_DN147656_c3_g7;TRINITY_DN150265_c1_g3;TRINITY_DN150265_c1_g4;TRINITY_…
GO:0016051	carbohydrate biosynthetic process	16	543	8.1e-14	7.09179e-11	TRINITY_DN120109_c0_g1;TRINITY_DN125912_c0_g2;TRINITY_DN127284_c8_g1;TRINITY_DN141373_c2_g1;TRINITY_DN141373_c2_g2;TRINITY_DN141373_c2_g3;TRINITY_DN141373_c2_g4;TRINITY_DN143559_c2_g1;TRINITY_DN144629_c2_g1;TRINITY_DN147656_c3_g4;TRINITY_DN147656_c3_g7;TRINITY_DN152474_c2_g1;TRINITY_DN152474_c2_g3;TRINITY_DN152474_c2_g5;TRINITY_DN152999_c2_g1;TRINITY_DN159280_c14_g2
GO:0016054	organic acid catabolic process	19	898	1.2e-13	9.40042e-11	TRINITY_DN125912_c0_g2;TRINITY_DN130012_c0_g3;TRINITY_DN130092_c4_g1;TRINITY_DN130092_c4_g2;TRINITY_DN130092_c4_g4;TRINITY_DN130092_c4_g5;TRINITY_DN130092_c4_g6;TRINITY_DN133466_c0_g1;TRINITY_DN140512_c6_g3;TRINITY_DN140823_c1_g2;TRINITY_DN143286_c1_g2;TRINITY_DN144232_c0_g1;TRINITY_DN145070_c0_g1;TRINITY_DN147656_c3_g4;TRINITY_DN147656_c3_g7;TRINITY_DN155740_c8_g1;TRINITY_DN155740_c8_g2;TRINITY_…
GO:0046395	carboxylic acid catabolic process	19	898	1.2e-13	9.40042e-11	TRINITY_DN125912_c0_g2;TRINITY_DN130012_c0_g3;TRINITY_DN130092_c4_g1;TRINITY_DN130092_c4_g2;TRINITY_DN130092_c4_g4;TRINITY_DN130092_c4_g5;TRINITY_DN130092_c4_g6;TRINITY_DN133466_c0_g1;TRINITY_DN140512_c6_g3;TRINITY_DN140823_c1_g2;TRINITY_DN143286_c1_g2;TRINITY_DN144232_c0_g1;TRINITY_DN145070_c0_g1;TRINITY_DN147656_c3_g4;TRINITY_DN147656_c3_g7;TRINITY_DN155740_c8_g1;TRINITY_DN155740_c8_g2;TRINITY_…
GO:0055129	L-proline biosynthetic process	7	28	2.2e-13	1.63724e-10	TRINITY_DN130092_c4_g1;TRINITY_DN130092_c4_g2;TRINITY_DN130092_c4_g4;TRINITY_DN130092_c4_g5;TRINITY_DN130092_c4_g6;TRINITY_DN140512_c6_g3;TRINITY_DN144232_c0_g1
GO:0034214	protein hexamerization	7	29	2.9e-13	2.05541e-10	TRINITY_DN130092_c4_g1;TRINITY_DN130092_c4_g2;TRINITY_DN130092_c4_g4;TRINITY_DN130092_c4_g5;TRINITY_DN130092_c4_g6;TRINITY_DN140512_c6_g3;TRINITY_DN144232_c0_g1
GO:0005996	monosaccharide metabolic process	18	852	5.7e-13	3.85631e-10	TRINITY_DN120109_c0_g1;TRINITY_DN125912_c0_g2;TRINITY_DN127284_c8_g1;TRINITY_DN141373_c2_g1;TRINITY_DN141373_c2_g2;TRINITY_DN141373_c2_g3;TRINITY_DN141373_c2_g4;TRINITY_DN143559_c2_g1;TRINITY_DN144629_c2_g1;TRINITY_DN147656_c3_g4;TRINITY_DN147656_c3_g7;TRINITY_DN152474_c2_g1;TRINITY_DN152474_c2_g3;TRINITY_DN152474_c2_g5;TRINITY_DN155142_c4_g1;TRINITY_DN155142_c4_g3;TRINITY_DN155142_c4_g6;TRINITY_…
GO:0044248	cellular catabolic process	43	6047	8.9e-13	5.75946e-10	TRINITY_DN106757_c0_g2;TRINITY_DN122799_c2_g3;TRINITY_DN122799_c2_g5;TRINITY_DN125912_c0_g2;TRINITY_DN130012_c0_g3;TRINITY_DN130092_c4_g1;TRINITY_DN130092_c4_g2;TRINITY_DN130092_c4_g4;TRINITY_DN130092_c4_g5;TRINITY_DN130092_c4_g6;TRINITY_DN133466_c0_g1;TRINITY_DN137938_c7_g5;TRINITY_DN140509_c7_g1;TRINITY_DN140509_c7_g2;TRINITY_DN140509_c7_g4;TRINITY_DN140509_c7_g5;TRINITY_DN140512_c6_g3;TRINITY_…
GO:1901605	alpha-amino acid metabolic process	18	899	1.4e-12	8.68233e-10	TRINITY_DN125912_c0_g2;TRINITY_DN130092_c4_g1;TRINITY_DN130092_c4_g2;TRINITY_DN130092_c4_g4;TRINITY_DN130092_c4_g5;TRINITY_DN130092_c4_g6;TRINITY_DN133466_c0_g1;TRINITY_DN140512_c6_g3;TRINITY_DN143286_c1_g2;TRINITY_DN144232_c0_g1;TRINITY_DN147656_c3_g4;TRINITY_DN147656_c3_g7;TRINITY_DN149748_c1_g2;TRINITY_DN151939_c6_g5;TRINITY_DN155740_c8_g1;TRINITY_DN155740_c8_g2;TRINITY_DN155740_c8_g3;TRINITY_…
GO:0006561	proline biosynthetic process	7	37	1.9e-12	1.13118e-09	TRINITY_DN130092_c4_g1;TRINITY_DN130092_c4_g2;TRINITY_DN130092_c4_g4;TRINITY_DN130092_c4_g5;TRINITY_DN130092_c4_g6;TRINITY_DN140512_c6_g3;TRINITY_DN144232_c0_g1
GO:0006527	arginine catabolic process	7	40	3.4e-12	1.94637e-09	TRINITY_DN130092_c4_g1;TRINITY_DN130092_c4_g2;TRINITY_DN130092_c4_g4;TRINITY_DN130092_c4_g5;TRINITY_DN130092_c4_g6;TRINITY_DN140512_c6_g3;TRINITY_DN144232_c0_g1
GO:0071468	cellular response to acidic pH	7	41	4.1e-12	2.26016e-09	TRINITY_DN127284_c8_g1;TRINITY_DN141373_c2_g1;TRINITY_DN141373_c2_g2;TRINITY_DN141373_c2_g3;TRINITY_DN153831_c10_g1;TRINITY_DN153831_c10_g2;TRINITY_DN153831_c10_g4
GO:0006629	lipid metabolic process	33	3810	5.1e-12	2.71101e-09	TRINITY_DN106757_c0_g2;TRINITY_DN127284_c8_g1;TRINITY_DN130012_c0_g3;TRINITY_DN132068_c1_g1;TRINITY_DN140760_c5_g2;TRINITY_DN140760_c5_g3;TRINITY_DN140823_c1_g2;TRINITY_DN141373_c2_g1;TRINITY_DN141373_c2_g2;TRINITY_DN141373_c2_g3;TRINITY_DN141575_c1_g1;TRINITY_DN141575_c1_g5;TRINITY_DN141916_c9_g1;TRINITY_DN141916_c9_g2;TRINITY_DN141916_c9_g4;TRINITY_DN143559_c2_g1;TRINITY_DN144629_c2_g1;TRINITY_…
GO:0006006	glucose metabolic process	15	615	7.3e-12	3.74666e-09	TRINITY_DN120109_c0_g1;TRINITY_DN125912_c0_g2;TRINITY_DN127284_c8_g1;TRINITY_DN141373_c2_g1;TRINITY_DN141373_c2_g2;TRINITY_DN141373_c2_g3;TRINITY_DN141373_c2_g4;TRINITY_DN143559_c2_g1;TRINITY_DN144629_c2_g1;TRINITY_DN147656_c3_g4;TRINITY_DN147656_c3_g7;TRINITY_DN152474_c2_g1;TRINITY_DN152474_c2_g3;TRINITY_DN152474_c2_g5;TRINITY_DN159280_c14_g2
GO:0006637	acyl-CoA metabolic process	11	250	1e-11	4.65125e-09	TRINITY_DN133466_c0_g1;TRINITY_DN152474_c2_g1;TRINITY_DN152474_c2_g3;TRINITY_DN152474_c2_g5;TRINITY_DN154959_c1_g3;TRINITY_DN154959_c1_g4;TRINITY_DN155740_c8_g1;TRINITY_DN155740_c8_g2;TRINITY_DN155740_c8_g3;TRINITY_DN155740_c8_g4;TRINITY_DN159280_c14_g2
GO:0035383	thioester metabolic process	11	250	1e-11	4.65125e-09	TRINITY_DN133466_c0_g1;TRINITY_DN152474_c2_g1;TRINITY_DN152474_c2_g3;TRINITY_DN152474_c2_g5;TRINITY_DN154959_c1_g3;TRINITY_DN154959_c1_g4;TRINITY_DN155740_c8_g1;TRINITY_DN155740_c8_g2;TRINITY_DN155740_c8_g3;TRINITY_DN155740_c8_g4;TRINITY_DN159280_c14_g2
GO:0042180	cellular ketone metabolic process	14	520	1e-11	4.65125e-09	TRINITY_DN133466_c0_g1;TRINITY_DN144629_c2_g1;TRINITY_DN144796_c3_g3;TRINITY_DN144796_c3_g5;TRINITY_DN149748_c1_g2;TRINITY_DN152474_c2_g1;TRINITY_DN152474_c2_g3;TRINITY_DN152474_c2_g5;TRINITY_DN154032_c1_g1;TRINITY_DN155740_c8_g1;TRINITY_DN155740_c8_g2;TRINITY_DN155740_c8_g3;TRINITY_DN155740_c8_g4;TRINITY_DN159280_c14_g2
GO:0019442	tryptophan catabolic process to acetyl-CoA	5	10	1.1e-11	4.96133e-09	TRINITY_DN133466_c0_g1;TRINITY_DN155740_c8_g1;TRINITY_DN155740_c8_g2;TRINITY_DN155740_c8_g3;TRINITY_DN155740_c8_g4
GO:0009056	catabolic process	44	6869	1.5e-11	6.56647e-09	TRINITY_DN106757_c0_g2;TRINITY_DN122799_c2_g3;TRINITY_DN122799_c2_g5;TRINITY_DN125912_c0_g2;TRINITY_DN130012_c0_g3;TRINITY_DN130092_c4_g1;TRINITY_DN130092_c4_g2;TRINITY_DN130092_c4_g4;TRINITY_DN130092_c4_g5;TRINITY_DN130092_c4_g6;TRINITY_DN133466_c0_g1;TRINITY_DN137938_c7_g5;TRINITY_DN140509_c7_g1;TRINITY_DN140509_c7_g2;TRINITY_DN140509_c7_g4;TRINITY_DN140509_c7_g5;TRINITY_DN140512_c6_g3;TRINITY_…
GO:0009991	response to extracellular stimulus	19	1208	2e-11	8.50514e-09	TRINITY_DN106757_c0_g2;TRINITY_DN122799_c2_g3;TRINITY_DN122799_c2_g5;TRINITY_DN127284_c8_g1;TRINITY_DN139384_c3_g2;TRINITY_DN141373_c2_g1;TRINITY_DN141373_c2_g2;TRINITY_DN141373_c2_g3;TRINITY_DN149681_c1_g1;TRINITY_DN151454_c4_g3;TRINITY_DN153831_c10_g1;TRINITY_DN153831_c10_g2;TRINITY_DN153831_c10_g4;TRINITY_DN154952_c2_g1;TRINITY_DN154952_c2_g6;TRINITY_DN154952_c2_g7;TRINITY_DN159280_c14_g2;TRIN…
GO:0006560	proline metabolic process	7	51	2.1e-11	8.68233e-09	TRINITY_DN130092_c4_g1;TRINITY_DN130092_c4_g2;TRINITY_DN130092_c4_g4;TRINITY_DN130092_c4_g5;TRINITY_DN130092_c4_g6;TRINITY_DN140512_c6_g3;TRINITY_DN144232_c0_g1
GO:0032787	monocarboxylic acid metabolic process	22	1717	2.3e-11	9.25222e-09	TRINITY_DN125912_c0_g2;TRINITY_DN127284_c8_g1;TRINITY_DN130012_c0_g3;TRINITY_DN140823_c1_g2;TRINITY_DN141373_c2_g1;TRINITY_DN141373_c2_g2;TRINITY_DN141373_c2_g3;TRINITY_DN144629_c2_g1;TRINITY_DN144796_c3_g3;TRINITY_DN144796_c3_g5;TRINITY_DN145070_c0_g1;TRINITY_DN147656_c3_g4;TRINITY_DN147656_c3_g7;TRINITY_DN152474_c2_g1;TRINITY_DN152474_c2_g3;TRINITY_DN152474_c2_g5;TRINITY_DN154959_c1_g3;TRINITY_…
GO:0006071	glycerol metabolic process	7	59	6.1e-11	2.38927e-08	TRINITY_DN127284_c8_g1;TRINITY_DN141373_c2_g1;TRINITY_DN141373_c2_g2;TRINITY_DN141373_c2_g3;TRINITY_DN152474_c2_g1;TRINITY_DN152474_c2_g3;TRINITY_DN152474_c2_g5
GO:0006520	cellular amino acid metabolic process	19	1334	1.1e-10	3.99327e-08	TRINITY_DN125912_c0_g2;TRINITY_DN130092_c4_g1;TRINITY_DN130092_c4_g2;TRINITY_DN130092_c4_g4;TRINITY_DN130092_c4_g5;TRINITY_DN130092_c4_g6;TRINITY_DN133466_c0_g1;TRINITY_DN140512_c6_g3;TRINITY_DN143286_c1_g2;TRINITY_DN144232_c0_g1;TRINITY_DN147656_c3_g4;TRINITY_DN147656_c3_g7;TRINITY_DN149748_c1_g2;TRINITY_DN151939_c6_g5;TRINITY_DN154285_c7_g7;TRINITY_DN155740_c8_g1;TRINITY_DN155740_c8_g2;TRINITY_…
GO:0046486	glycerolipid metabolic process	17	1024	1.1e-10	3.99327e-08	TRINITY_DN127284_c8_g1;TRINITY_DN132068_c1_g1;TRINITY_DN140760_c5_g2;TRINITY_DN140760_c5_g3;TRINITY_DN141373_c2_g1;TRINITY_DN141373_c2_g2;TRINITY_DN141373_c2_g3;TRINITY_DN141916_c9_g1;TRINITY_DN141916_c9_g2;TRINITY_DN141916_c9_g4;TRINITY_DN144796_c3_g3;TRINITY_DN144796_c3_g5;TRINITY_DN151454_c4_g3;TRINITY_DN152474_c2_g1;TRINITY_DN152474_c2_g3;TRINITY_DN152474_c2_g5;TRINITY_DN158705_c0_g1
GO:0019318	hexose metabolic process	15	749	1.1e-10	3.99327e-08	TRINITY_DN120109_c0_g1;TRINITY_DN125912_c0_g2;TRINITY_DN127284_c8_g1;TRINITY_DN141373_c2_g1;TRINITY_DN141373_c2_g2;TRINITY_DN141373_c2_g3;TRINITY_DN141373_c2_g4;TRINITY_DN143559_c2_g1;TRINITY_DN144629_c2_g1;TRINITY_DN147656_c3_g4;TRINITY_DN147656_c3_g7;TRINITY_DN152474_c2_g1;TRINITY_DN152474_c2_g3;TRINITY_DN152474_c2_g5;TRINITY_DN159280_c14_g2
GO:0010447	response to acidic pH	7	65	1.2e-10	4.25257e-08	TRINITY_DN127284_c8_g1;TRINITY_DN141373_c2_g1;TRINITY_DN141373_c2_g2;TRINITY_DN141373_c2_g3;TRINITY_DN153831_c10_g1;TRINITY_DN153831_c10_g2;TRINITY_DN153831_c10_g4
GO:1901575	organic substance catabolic process	37	5347	1.3e-10	4.49981e-08	TRINITY_DN106757_c0_g2;TRINITY_DN125912_c0_g2;TRINITY_DN130012_c0_g3;TRINITY_DN130092_c4_g1;TRINITY_DN130092_c4_g2;TRINITY_DN130092_c4_g4;TRINITY_DN130092_c4_g5;TRINITY_DN130092_c4_g6;TRINITY_DN133466_c0_g1;TRINITY_DN137938_c7_g5;TRINITY_DN140509_c7_g1;TRINITY_DN140509_c7_g2;TRINITY_DN140509_c7_g4;TRINITY_DN140509_c7_g5;TRINITY_DN140512_c6_g3;TRINITY_DN140823_c1_g2;TRINITY_DN143286_c1_g2;TRINITY_…
GO:0019400	alditol metabolic process	7	68	1.7e-10	5.75064e-08	TRINITY_DN127284_c8_g1;TRINITY_DN141373_c2_g1;TRINITY_DN141373_c2_g2;TRINITY_DN141373_c2_g3;TRINITY_DN152474_c2_g1;TRINITY_DN152474_c2_g3;TRINITY_DN152474_c2_g5
GO:0071467	cellular response to pH	7	69	1.9e-10	6.28436e-08	TRINITY_DN127284_c8_g1;TRINITY_DN141373_c2_g1;TRINITY_DN141373_c2_g2;TRINITY_DN141373_c2_g3;TRINITY_DN153831_c10_g1;TRINITY_DN153831_c10_g2;TRINITY_DN153831_c10_g4
GO:0048878	chemical homeostasis	27	2961	2.1e-10	6.79487e-08	TRINITY_DN106757_c0_g2;TRINITY_DN127284_c8_g1;TRINITY_DN130012_c0_g3;TRINITY_DN140509_c7_g1;TRINITY_DN140509_c7_g2;TRINITY_DN140509_c7_g4;TRINITY_DN140509_c7_g5;TRINITY_DN141373_c2_g1;TRINITY_DN141373_c2_g2;TRINITY_DN141575_c1_g1;TRINITY_DN141575_c1_g5;TRINITY_DN143559_c2_g1;TRINITY_DN144629_c2_g1;TRINITY_DN147241_c1_g4;TRINITY_DN149296_c2_g4;TRINITY_DN152474_c2_g1;TRINITY_DN152474_c2_g3;TRINITY_…
GO:0044255	cellular lipid metabolic process	26	2757	2.4e-10	7.442e-08	TRINITY_DN106757_c0_g2;TRINITY_DN127284_c8_g1;TRINITY_DN130012_c0_g3;TRINITY_DN132068_c1_g1;TRINITY_DN140760_c5_g2;TRINITY_DN140760_c5_g3;TRINITY_DN140823_c1_g2;TRINITY_DN141373_c2_g1;TRINITY_DN141373_c2_g2;TRINITY_DN141373_c2_g3;TRINITY_DN141916_c9_g1;TRINITY_DN141916_c9_g2;TRINITY_DN141916_c9_g4;TRINITY_DN144796_c3_g3;TRINITY_DN144796_c3_g5;TRINITY_DN145070_c0_g1;TRINITY_DN151454_c4_g3;TRINITY_…
GO:0045017	glycerolipid biosynthetic process	13	541	2.4e-10	7.442e-08	TRINITY_DN127284_c8_g1;TRINITY_DN132068_c1_g1;TRINITY_DN140760_c5_g2;TRINITY_DN140760_c5_g3;TRINITY_DN141373_c2_g1;TRINITY_DN141373_c2_g2;TRINITY_DN141373_c2_g3;TRINITY_DN141916_c9_g1;TRINITY_DN141916_c9_g2;TRINITY_DN141916_c9_g4;TRINITY_DN152474_c2_g1;TRINITY_DN152474_c2_g3;TRINITY_DN152474_c2_g5
GO:0070189	kynurenine metabolic process	6	38	2.5e-10	7.58792e-08	TRINITY_DN133466_c0_g1;TRINITY_DN149748_c1_g2;TRINITY_DN155740_c8_g1;TRINITY_DN155740_c8_g2;TRINITY_DN155740_c8_g3;TRINITY_DN155740_c8_g4
GO:0005975	carbohydrate metabolic process	21	1762	2.6e-10	7.58792e-08	TRINITY_DN120109_c0_g1;TRINITY_DN125912_c0_g2;TRINITY_DN127284_c8_g1;TRINITY_DN141373_c2_g1;TRINITY_DN141373_c2_g2;TRINITY_DN141373_c2_g3;TRINITY_DN141373_c2_g4;TRINITY_DN143559_c2_g1;TRINITY_DN144629_c2_g1;TRINITY_DN147656_c3_g4;TRINITY_DN147656_c3_g7;TRINITY_DN152260_c3_g1;TRINITY_DN152260_c3_g3;TRINITY_DN152474_c2_g1;TRINITY_DN152474_c2_g3;TRINITY_DN152474_c2_g5;TRINITY_DN152999_c2_g1;TRINITY_…
GO:0042221	response to chemical	50	9371	2.6e-10	7.58792e-08	TRINITY_DN106757_c0_g2;TRINITY_DN122799_c2_g3;TRINITY_DN122799_c2_g5;TRINITY_DN123734_c0_g1;TRINITY_DN125398_c0_g1;TRINITY_DN127284_c8_g1;TRINITY_DN131122_c1_g1;TRINITY_DN140509_c7_g1;TRINITY_DN140509_c7_g2;TRINITY_DN140509_c7_g4;TRINITY_DN140509_c7_g5;TRINITY_DN141373_c2_g1;TRINITY_DN141373_c2_g2;TRINITY_DN141373_c2_g3;TRINITY_DN143559_c2_g1;TRINITY_DN143870_c5_g3;TRINITY_DN144228_c0_g2;TRINITY_…
GO:0046327	glycerol biosynthetic process from pyruvate	4	6	3.2e-10	8.50514e-08	TRINITY_DN127284_c8_g1;TRINITY_DN141373_c2_g1;TRINITY_DN141373_c2_g2;TRINITY_DN141373_c2_g3
GO:0070839	divalent metal ion export	4	6	3.2e-10	8.50514e-08	TRINITY_DN147241_c1_g4;TRINITY_DN149296_c2_g4;TRINITY_DN158663_c0_g1;TRINITY_DN158663_c0_g2
GO:1903414	iron cation export	4	6	3.2e-10	8.50514e-08	TRINITY_DN147241_c1_g4;TRINITY_DN149296_c2_g4;TRINITY_DN158663_c0_g1;TRINITY_DN158663_c0_g2
GO:1903874	ferrous iron transmembrane transport	4	6	3.2e-10	8.50514e-08	TRINITY_DN147241_c1_g4;TRINITY_DN149296_c2_g4;TRINITY_DN158663_c0_g1;TRINITY_DN158663_c0_g2
GO:1903988	ferrous iron export across plasma membrane	4	6	3.2e-10	8.50514e-08	TRINITY_DN147241_c1_g4;TRINITY_DN149296_c2_g4;TRINITY_DN158663_c0_g1;TRINITY_DN158663_c0_g2
GO:0009084	glutamine family amino acid biosynthetic process	8	132	5.9e-10	1.54062e-07	TRINITY_DN130092_c4_g1;TRINITY_DN130092_c4_g2;TRINITY_DN130092_c4_g4;TRINITY_DN130092_c4_g5;TRINITY_DN130092_c4_g6;TRINITY_DN140512_c6_g3;TRINITY_DN144232_c0_g1;TRINITY_DN151939_c6_g5
GO:0015684	ferrous iron transport	4	7	7.4e-10	1.89899e-07	TRINITY_DN147241_c1_g4;TRINITY_DN149296_c2_g4;TRINITY_DN158663_c0_g1;TRINITY_DN158663_c0_g2
GO:0031668	cellular response to extracellular stimulus	13	598	7.9e-10	1.99294e-07	TRINITY_DN122799_c2_g3;TRINITY_DN122799_c2_g5;TRINITY_DN127284_c8_g1;TRINITY_DN139384_c3_g2;TRINITY_DN141373_c2_g1;TRINITY_DN141373_c2_g2;TRINITY_DN141373_c2_g3;TRINITY_DN149681_c1_g1;TRINITY_DN153831_c10_g1;TRINITY_DN153831_c10_g2;TRINITY_DN153831_c10_g4;TRINITY_DN159280_c14_g2;TRINITY_DN159417_c19_g1
GO:0006641	triglyceride metabolic process	10	287	8.9e-10	2.20779e-07	TRINITY_DN127284_c8_g1;TRINITY_DN141373_c2_g1;TRINITY_DN141373_c2_g2;TRINITY_DN141373_c2_g3;TRINITY_DN144796_c3_g3;TRINITY_DN144796_c3_g5;TRINITY_DN151454_c4_g3;TRINITY_DN152474_c2_g1;TRINITY_DN152474_c2_g3;TRINITY_DN152474_c2_g5
GO:0009267	cellular response to starvation	11	398	1.4e-09	3.416e-07	TRINITY_DN122799_c2_g3;TRINITY_DN122799_c2_g5;TRINITY_DN127284_c8_g1;TRINITY_DN139384_c3_g2;TRINITY_DN141373_c2_g1;TRINITY_DN141373_c2_g2;TRINITY_DN141373_c2_g3;TRINITY_DN149681_c1_g1;TRINITY_DN153831_c10_g1;TRINITY_DN153831_c10_g2;TRINITY_DN153831_c10_g4
GO:0019441	tryptophan catabolic process to kynurenine	5	24	1.9e-09	4.48883e-07	TRINITY_DN133466_c0_g1;TRINITY_DN155740_c8_g1;TRINITY_DN155740_c8_g2;TRINITY_DN155740_c8_g3;TRINITY_DN155740_c8_g4
GO:0042157	lipoprotein metabolic process	11	410	1.9e-09	4.48883e-07	TRINITY_DN106757_c0_g2;TRINITY_DN134295_c3_g1;TRINITY_DN140760_c5_g2;TRINITY_DN140760_c5_g3;TRINITY_DN141916_c9_g1;TRINITY_DN141916_c9_g2;TRINITY_DN141916_c9_g4;TRINITY_DN152474_c2_g1;TRINITY_DN152474_c2_g3;TRINITY_DN152474_c2_g5;TRINITY_DN92535_c0_g1
GO:0031669	cellular response to nutrient levels	12	528	2.2e-09	5.03766e-07	TRINITY_DN122799_c2_g3;TRINITY_DN122799_c2_g5;TRINITY_DN127284_c8_g1;TRINITY_DN139384_c3_g2;TRINITY_DN141373_c2_g1;TRINITY_DN141373_c2_g2;TRINITY_DN141373_c2_g3;TRINITY_DN149681_c1_g1;TRINITY_DN153831_c10_g1;TRINITY_DN153831_c10_g2;TRINITY_DN153831_c10_g4;TRINITY_DN159280_c14_g2
GO:0043648	dicarboxylic acid metabolic process	11	416	2.2e-09	5.03766e-07	TRINITY_DN127284_c8_g1;TRINITY_DN130092_c4_g1;TRINITY_DN130092_c4_g2;TRINITY_DN130092_c4_g4;TRINITY_DN130092_c4_g5;TRINITY_DN130092_c4_g6;TRINITY_DN140512_c6_g3;TRINITY_DN141373_c2_g1;TRINITY_DN141373_c2_g2;TRINITY_DN144232_c0_g1;TRINITY_DN149748_c1_g2
GO:0009065	glutamine family amino acid catabolic process	7	102	3e-09	6.76545e-07	TRINITY_DN130092_c4_g1;TRINITY_DN130092_c4_g2;TRINITY_DN130092_c4_g4;TRINITY_DN130092_c4_g5;TRINITY_DN130092_c4_g6;TRINITY_DN140512_c6_g3;TRINITY_DN144232_c0_g1
GO:0042537	benzene-containing compound metabolic process	6	57	3.1e-09	6.88663e-07	TRINITY_DN133466_c0_g1;TRINITY_DN149748_c1_g2;TRINITY_DN155740_c8_g1;TRINITY_DN155740_c8_g2;TRINITY_DN155740_c8_g3;TRINITY_DN155740_c8_g4
GO:0006639	acylglycerol metabolic process	10	329	3.3e-09	7.22312e-07	TRINITY_DN127284_c8_g1;TRINITY_DN141373_c2_g1;TRINITY_DN141373_c2_g2;TRINITY_DN141373_c2_g3;TRINITY_DN144796_c3_g3;TRINITY_DN144796_c3_g5;TRINITY_DN151454_c4_g3;TRINITY_DN152474_c2_g1;TRINITY_DN152474_c2_g3;TRINITY_DN152474_c2_g5
GO:0006638	neutral lipid metabolic process	10	331	3.5e-09	7.54986e-07	TRINITY_DN127284_c8_g1;TRINITY_DN141373_c2_g1;TRINITY_DN141373_c2_g2;TRINITY_DN141373_c2_g3;TRINITY_DN144796_c3_g3;TRINITY_DN144796_c3_g5;TRINITY_DN151454_c4_g3;TRINITY_DN152474_c2_g1;TRINITY_DN152474_c2_g3;TRINITY_DN152474_c2_g5
GO:1901564	organonitrogen compound metabolic process	72	18403	4.8e-09	1.02062e-06	TRINITY_DN106757_c0_g2;TRINITY_DN120109_c0_g1;TRINITY_DN120911_c2_g2;TRINITY_DN123734_c0_g1;TRINITY_DN125398_c0_g1;TRINITY_DN125912_c0_g2;TRINITY_DN126129_c0_g1;TRINITY_DN127284_c8_g1;TRINITY_DN129982_c5_g3;TRINITY_DN129982_c5_g4;TRINITY_DN130092_c4_g1;TRINITY_DN130092_c4_g2;TRINITY_DN130092_c4_g4;TRINITY_DN130092_c4_g5;TRINITY_DN130092_c4_g6;TRINITY_DN131122_c1_g1;TRINITY_DN131513_c0_g5;TRINITY_…
GO:0006525	arginine metabolic process	7	110	5.2e-09	1.0901e-06	TRINITY_DN130092_c4_g1;TRINITY_DN130092_c4_g2;TRINITY_DN130092_c4_g4;TRINITY_DN130092_c4_g5;TRINITY_DN130092_c4_g6;TRINITY_DN140512_c6_g3;TRINITY_DN144232_c0_g1
GO:0034755	iron ion transmembrane transport	4	12	1e-08	2.06722e-06	TRINITY_DN147241_c1_g4;TRINITY_DN149296_c2_g4;TRINITY_DN158663_c0_g1;TRINITY_DN158663_c0_g2
GO:0009268	response to pH	7	123	1.1e-08	2.24279e-06	TRINITY_DN127284_c8_g1;TRINITY_DN141373_c2_g1;TRINITY_DN141373_c2_g2;TRINITY_DN141373_c2_g3;TRINITY_DN153831_c10_g1;TRINITY_DN153831_c10_g2;TRINITY_DN153831_c10_g4
GO:0071496	cellular response to external stimulus	13	752	1.2e-08	2.41362e-06	TRINITY_DN122799_c2_g3;TRINITY_DN122799_c2_g5;TRINITY_DN127284_c8_g1;TRINITY_DN139384_c3_g2;TRINITY_DN141373_c2_g1;TRINITY_DN141373_c2_g2;TRINITY_DN141373_c2_g3;TRINITY_DN149681_c1_g1;TRINITY_DN153831_c10_g1;TRINITY_DN153831_c10_g2;TRINITY_DN153831_c10_g4;TRINITY_DN159280_c14_g2;TRINITY_DN159417_c19_g1
GO:1901565	organonitrogen compound catabolic process	26	3341	1.3e-08	2.57989e-06	TRINITY_DN125912_c0_g2;TRINITY_DN130092_c4_g1;TRINITY_DN130092_c4_g2;TRINITY_DN130092_c4_g4;TRINITY_DN130092_c4_g5;TRINITY_DN130092_c4_g6;TRINITY_DN133466_c0_g1;TRINITY_DN137938_c7_g5;TRINITY_DN140509_c7_g1;TRINITY_DN140509_c7_g2;TRINITY_DN140509_c7_g4;TRINITY_DN140509_c7_g5;TRINITY_DN140512_c6_g3;TRINITY_DN143286_c1_g2;TRINITY_DN144232_c0_g1;TRINITY_DN144629_c2_g1;TRINITY_DN147656_c3_g4;TRINITY_…
GO:0006114	glycerol biosynthetic process	4	13	1.5e-08	2.86231e-06	TRINITY_DN127284_c8_g1;TRINITY_DN141373_c2_g1;TRINITY_DN141373_c2_g2;TRINITY_DN141373_c2_g3
GO:0080184	response to phenylpropanoid	4	13	1.5e-08	2.86231e-06	TRINITY_DN151454_c4_g3;TRINITY_DN155142_c4_g1;TRINITY_DN155142_c4_g3;TRINITY_DN155142_c4_g6
GO:0042594	response to starvation	11	501	1.5e-08	2.86231e-06	TRINITY_DN122799_c2_g3;TRINITY_DN122799_c2_g5;TRINITY_DN127284_c8_g1;TRINITY_DN139384_c3_g2;TRINITY_DN141373_c2_g1;TRINITY_DN141373_c2_g2;TRINITY_DN141373_c2_g3;TRINITY_DN149681_c1_g1;TRINITY_DN153831_c10_g1;TRINITY_DN153831_c10_g2;TRINITY_DN153831_c10_g4
GO:0006984	ER-nucleus signaling pathway	6	76	1.8e-08	3.39129e-06	TRINITY_DN140509_c7_g1;TRINITY_DN140509_c7_g2;TRINITY_DN140509_c7_g4;TRINITY_DN140509_c7_g5;TRINITY_DN144796_c3_g3;TRINITY_DN144796_c3_g5
GO:1901700	response to oxygen-containing compound	27	3659	1.9e-08	3.53495e-06	TRINITY_DN122799_c2_g3;TRINITY_DN122799_c2_g5;TRINITY_DN125398_c0_g1;TRINITY_DN127284_c8_g1;TRINITY_DN131122_c1_g1;TRINITY_DN141373_c2_g1;TRINITY_DN141373_c2_g2;TRINITY_DN141373_c2_g3;TRINITY_DN144629_c2_g1;TRINITY_DN149681_c1_g1;TRINITY_DN151454_c4_g3;TRINITY_DN152474_c2_g1;TRINITY_DN152474_c2_g3;TRINITY_DN152474_c2_g5;TRINITY_DN153694_c0_g1;TRINITY_DN154952_c2_g1;TRINITY_DN154952_c2_g6;TRINITY_…
GO:0006066	alcohol metabolic process	13	798	2.4e-08	4.35629e-06	TRINITY_DN127284_c8_g1;TRINITY_DN141373_c2_g1;TRINITY_DN141373_c2_g2;TRINITY_DN141373_c2_g3;TRINITY_DN143559_c2_g1;TRINITY_DN144796_c3_g3;TRINITY_DN144796_c3_g5;TRINITY_DN151454_c4_g3;TRINITY_DN152474_c2_g1;TRINITY_DN152474_c2_g3;TRINITY_DN152474_c2_g5;TRINITY_DN158596_c9_g1;TRINITY_DN159170_c5_g2
GO:0016254	preassembly of GPI anchor in ER membrane	5	39	2.4e-08	4.35629e-06	TRINITY_DN140760_c5_g2;TRINITY_DN140760_c5_g3;TRINITY_DN141916_c9_g1;TRINITY_DN141916_c9_g2;TRINITY_DN141916_c9_g4
GO:1905898	positive regulation of response to endoplasmic reticulum stress	6	80	2.5e-08	4.48313e-06	TRINITY_DN140509_c7_g1;TRINITY_DN140509_c7_g2;TRINITY_DN140509_c7_g4;TRINITY_DN140509_c7_g5;TRINITY_DN159312_c5_g2;TRINITY_DN159312_c5_g4
GO:0050746	regulation of lipoprotein metabolic process	5	41	3.2e-08	5.6701e-06	TRINITY_DN106757_c0_g2;TRINITY_DN152474_c2_g1;TRINITY_DN152474_c2_g3;TRINITY_DN152474_c2_g5;TRINITY_DN92535_c0_g1
GO:0031667	response to nutrient levels	15	1143	3.3e-08	5.77849e-06	TRINITY_DN106757_c0_g2;TRINITY_DN122799_c2_g3;TRINITY_DN122799_c2_g5;TRINITY_DN127284_c8_g1;TRINITY_DN139384_c3_g2;TRINITY_DN141373_c2_g1;TRINITY_DN141373_c2_g2;TRINITY_DN141373_c2_g3;TRINITY_DN149681_c1_g1;TRINITY_DN151454_c4_g3;TRINITY_DN153831_c10_g1;TRINITY_DN153831_c10_g2;TRINITY_DN153831_c10_g4;TRINITY_DN159280_c14_g2;TRINITY_DN92535_c0_g1
GO:0006569	tryptophan catabolic process	5	42	3.6e-08	6.08891e-06	TRINITY_DN133466_c0_g1;TRINITY_DN155740_c8_g1;TRINITY_DN155740_c8_g2;TRINITY_DN155740_c8_g3;TRINITY_DN155740_c8_g4
GO:0042436	indole-containing compound catabolic process	5	42	3.6e-08	6.08891e-06	TRINITY_DN133466_c0_g1;TRINITY_DN155740_c8_g1;TRINITY_DN155740_c8_g2;TRINITY_DN155740_c8_g3;TRINITY_DN155740_c8_g4
GO:0046218	indolalkylamine catabolic process	5	42	3.6e-08	6.08891e-06	TRINITY_DN133466_c0_g1;TRINITY_DN155740_c8_g1;TRINITY_DN155740_c8_g2;TRINITY_DN155740_c8_g3;TRINITY_DN155740_c8_g4
GO:0019401	alditol biosynthetic process	4	16	3.8e-08	6.35497e-06	TRINITY_DN127284_c8_g1;TRINITY_DN141373_c2_g1;TRINITY_DN141373_c2_g2;TRINITY_DN141373_c2_g3
GO:2000485	regulation of glutamine transport	3	4	4e-08	6.54242e-06	TRINITY_DN153831_c10_g1;TRINITY_DN153831_c10_g2;TRINITY_DN153831_c10_g4
GO:2000487	positive regulation of glutamine transport	3	4	4e-08	6.54242e-06	TRINITY_DN153831_c10_g1;TRINITY_DN153831_c10_g2;TRINITY_DN153831_c10_g4
GO:0019432	triglyceride biosynthetic process	7	152	4.9e-08	7.92735e-06	TRINITY_DN127284_c8_g1;TRINITY_DN141373_c2_g1;TRINITY_DN141373_c2_g2;TRINITY_DN141373_c2_g3;TRINITY_DN152474_c2_g1;TRINITY_DN152474_c2_g3;TRINITY_DN152474_c2_g5
GO:1903071	positive regulation of ER-associated ubiquitin-dependent protein catabolic process	4	17	5e-08	8.00215e-06	TRINITY_DN140509_c7_g1;TRINITY_DN140509_c7_g2;TRINITY_DN140509_c7_g4;TRINITY_DN140509_c7_g5
GO:0008610	lipid biosynthetic process	17	1558	5.5e-08	8.70872e-06	TRINITY_DN127284_c8_g1;TRINITY_DN132068_c1_g1;TRINITY_DN140760_c5_g2;TRINITY_DN140760_c5_g3;TRINITY_DN141373_c2_g1;TRINITY_DN141373_c2_g2;TRINITY_DN141373_c2_g3;TRINITY_DN141916_c9_g1;TRINITY_DN141916_c9_g2;TRINITY_DN141916_c9_g4;TRINITY_DN144629_c2_g1;TRINITY_DN144796_c3_g3;TRINITY_DN144796_c3_g5;TRINITY_DN152474_c2_g1;TRINITY_DN152474_c2_g3;TRINITY_DN152474_c2_g5;TRINITY_DN159170_c5_g2
GO:0006111	regulation of gluconeogenesis	6	93	6.1e-08	9.55709e-06	TRINITY_DN143559_c2_g1;TRINITY_DN144629_c2_g1;TRINITY_DN152474_c2_g1;TRINITY_DN152474_c2_g3;TRINITY_DN152474_c2_g5;TRINITY_DN159280_c14_g2
GO:0006536	glutamate metabolic process	7	158	6.3e-08	9.76762e-06	TRINITY_DN130092_c4_g1;TRINITY_DN130092_c4_g2;TRINITY_DN130092_c4_g4;TRINITY_DN130092_c4_g5;TRINITY_DN130092_c4_g6;TRINITY_DN140512_c6_g3;TRINITY_DN144232_c0_g1
GO:1903069	regulation of ER-associated ubiquitin-dependent protein catabolic process	4	18	6.4e-08	9.82037e-06	TRINITY_DN140509_c7_g1;TRINITY_DN140509_c7_g2;TRINITY_DN140509_c7_g4;TRINITY_DN140509_c7_g5
GO:0046460	neutral lipid biosynthetic process	7	160	6.9e-08	1.03737e-05	TRINITY_DN127284_c8_g1;TRINITY_DN141373_c2_g1;TRINITY_DN141373_c2_g2;TRINITY_DN141373_c2_g3;TRINITY_DN152474_c2_g1;TRINITY_DN152474_c2_g3;TRINITY_DN152474_c2_g5
GO:0046463	acylglycerol biosynthetic process	7	160	6.9e-08	1.03737e-05	TRINITY_DN127284_c8_g1;TRINITY_DN141373_c2_g1;TRINITY_DN141373_c2_g2;TRINITY_DN141373_c2_g3;TRINITY_DN152474_c2_g1;TRINITY_DN152474_c2_g3;TRINITY_DN152474_c2_g5
GO:0060586	multicellular organismal iron ion homeostasis	4	19	8.1e-08	1.2056e-05	TRINITY_DN147241_c1_g4;TRINITY_DN149296_c2_g4;TRINITY_DN158663_c0_g1;TRINITY_DN158663_c0_g2
GO:0006790	sulfur compound metabolic process	14	1052	8.3e-08	1.22314e-05	TRINITY_DN125398_c0_g1;TRINITY_DN133466_c0_g1;TRINITY_DN152474_c2_g1;TRINITY_DN152474_c2_g3;TRINITY_DN152474_c2_g5;TRINITY_DN152999_c2_g1;TRINITY_DN154285_c7_g7;TRINITY_DN154959_c1_g3;TRINITY_DN154959_c1_g4;TRINITY_DN155740_c8_g1;TRINITY_DN155740_c8_g2;TRINITY_DN155740_c8_g3;TRINITY_DN155740_c8_g4;TRINITY_DN159280_c14_g2
GO:0015817	histidine transport	3	5	1e-07	1.39103e-05	TRINITY_DN153831_c10_g1;TRINITY_DN153831_c10_g2;TRINITY_DN153831_c10_g4
GO:0060345	spleen trabecula formation	3	5	1e-07	1.39103e-05	TRINITY_DN149296_c2_g4;TRINITY_DN158663_c0_g1;TRINITY_DN158663_c0_g2
GO:0071412	cellular response to genistein	3	5	1e-07	1.39103e-05	TRINITY_DN155142_c4_g1;TRINITY_DN155142_c4_g3;TRINITY_DN155142_c4_g6
GO:0071413	cellular response to hydroxyisoflavone	3	5	1e-07	1.39103e-05	TRINITY_DN155142_c4_g1;TRINITY_DN155142_c4_g3;TRINITY_DN155142_c4_g6
GO:1905546	cellular response to phenylpropanoid	3	5	1e-07	1.39103e-05	TRINITY_DN155142_c4_g1;TRINITY_DN155142_c4_g3;TRINITY_DN155142_c4_g6
GO:0032328	alanine transport	4	20	1e-07	1.39103e-05	TRINITY_DN139384_c3_g2;TRINITY_DN153831_c10_g1;TRINITY_DN153831_c10_g2;TRINITY_DN153831_c10_g4
GO:0010033	response to organic substance	36	6650	1.6e-07	2.20504e-05	TRINITY_DN122799_c2_g3;TRINITY_DN122799_c2_g5;TRINITY_DN123734_c0_g1;TRINITY_DN125398_c0_g1;TRINITY_DN127284_c8_g1;TRINITY_DN131122_c1_g1;TRINITY_DN140509_c7_g1;TRINITY_DN140509_c7_g2;TRINITY_DN140509_c7_g4;TRINITY_DN140509_c7_g5;TRINITY_DN141373_c2_g1;TRINITY_DN141373_c2_g2;TRINITY_DN141373_c2_g3;TRINITY_DN143559_c2_g1;TRINITY_DN144228_c0_g2;TRINITY_DN144629_c2_g1;TRINITY_DN149681_c1_g1;TRINITY_…
GO:0006867	asparagine transport	3	6	2e-07	2.70618e-05	TRINITY_DN153831_c10_g1;TRINITY_DN153831_c10_g2;TRINITY_DN153831_c10_g4
GO:0046108	uridine metabolic process	3	6	2e-07	2.70618e-05	TRINITY_DN150265_c1_g3;TRINITY_DN150265_c1_g4;TRINITY_DN150265_c1_g6
GO:0019751	polyol metabolic process	8	286	2.4e-07	3.21816e-05	TRINITY_DN127284_c8_g1;TRINITY_DN141373_c2_g1;TRINITY_DN141373_c2_g2;TRINITY_DN141373_c2_g3;TRINITY_DN152474_c2_g1;TRINITY_DN152474_c2_g3;TRINITY_DN152474_c2_g5;TRINITY_DN159170_c5_g2
GO:0036499	PERK-mediated unfolded protein response	4	25	2.6e-07	3.42464e-05	TRINITY_DN140509_c7_g1;TRINITY_DN140509_c7_g2;TRINITY_DN140509_c7_g4;TRINITY_DN140509_c7_g5
GO:0006568	tryptophan metabolic process	5	62	2.6e-07	3.42464e-05	TRINITY_DN133466_c0_g1;TRINITY_DN155740_c8_g1;TRINITY_DN155740_c8_g2;TRINITY_DN155740_c8_g3;TRINITY_DN155740_c8_g4
GO:0042592	homeostatic process	29	4727	2.8e-07	3.65572e-05	TRINITY_DN106757_c0_g2;TRINITY_DN127284_c8_g1;TRINITY_DN130012_c0_g3;TRINITY_DN140509_c7_g1;TRINITY_DN140509_c7_g2;TRINITY_DN140509_c7_g4;TRINITY_DN140509_c7_g5;TRINITY_DN141373_c2_g1;TRINITY_DN141373_c2_g2;TRINITY_DN141575_c1_g1;TRINITY_DN141575_c1_g5;TRINITY_DN142838_c0_g2;TRINITY_DN143559_c2_g1;TRINITY_DN143870_c5_g3;TRINITY_DN144629_c2_g1;TRINITY_DN147241_c1_g4;TRINITY_DN149296_c2_g4;TRINITY_…
GO:0006586	indolalkylamine metabolic process	5	63	2.9e-07	3.721e-05	TRINITY_DN133466_c0_g1;TRINITY_DN155740_c8_g1;TRINITY_DN155740_c8_g2;TRINITY_DN155740_c8_g3;TRINITY_DN155740_c8_g4
GO:0045922	negative regulation of fatty acid metabolic process	5	63	2.9e-07	3.721e-05	TRINITY_DN144796_c3_g3;TRINITY_DN144796_c3_g5;TRINITY_DN152474_c2_g1;TRINITY_DN152474_c2_g3;TRINITY_DN152474_c2_g5
GO:0006084	acetyl-CoA metabolic process	6	123	3.2e-07	4.07084e-05	TRINITY_DN133466_c0_g1;TRINITY_DN155740_c8_g1;TRINITY_DN155740_c8_g2;TRINITY_DN155740_c8_g3;TRINITY_DN155740_c8_g4;TRINITY_DN159280_c14_g2
GO:0006868	glutamine transport	3	7	3.5e-07	4.41475e-05	TRINITY_DN153831_c10_g1;TRINITY_DN153831_c10_g2;TRINITY_DN153831_c10_g4
GO:1901607	alpha-amino acid biosynthetic process	8	312	4.7e-07	5.87855e-05	TRINITY_DN130092_c4_g1;TRINITY_DN130092_c4_g2;TRINITY_DN130092_c4_g4;TRINITY_DN130092_c4_g5;TRINITY_DN130092_c4_g6;TRINITY_DN140512_c6_g3;TRINITY_DN144232_c0_g1;TRINITY_DN151939_c6_g5
GO:0034381	plasma lipoprotein particle clearance	5	70	4.9e-07	6.07763e-05	TRINITY_DN106757_c0_g2;TRINITY_DN152474_c2_g1;TRINITY_DN152474_c2_g3;TRINITY_DN152474_c2_g5;TRINITY_DN92535_c0_g1
GO:0044262	cellular carbohydrate metabolic process	11	713	5.2e-07	6.39643e-05	TRINITY_DN127284_c8_g1;TRINITY_DN141373_c2_g1;TRINITY_DN141373_c2_g2;TRINITY_DN141373_c2_g3;TRINITY_DN143559_c2_g1;TRINITY_DN144629_c2_g1;TRINITY_DN152474_c2_g1;TRINITY_DN152474_c2_g3;TRINITY_DN152474_c2_g5;TRINITY_DN152999_c2_g1;TRINITY_DN159280_c14_g2
GO:0006865	amino acid transport	8	318	5.4e-07	6.588e-05	TRINITY_DN139384_c3_g2;TRINITY_DN152641_c1_g3;TRINITY_DN153831_c10_g1;TRINITY_DN153831_c10_g2;TRINITY_DN153831_c10_g4;TRINITY_DN153874_c4_g1;TRINITY_DN153874_c4_g3;TRINITY_DN159417_c19_g1
GO:0048511	rhythmic process	11	718	5.5e-07	6.65545e-05	TRINITY_DN123771_c1_g5;TRINITY_DN124342_c0_g2;TRINITY_DN141575_c1_g1;TRINITY_DN141575_c1_g5;TRINITY_DN144629_c2_g1;TRINITY_DN154032_c1_g1;TRINITY_DN154339_c6_g4;TRINITY_DN154952_c2_g1;TRINITY_DN154952_c2_g6;TRINITY_DN154952_c2_g7;TRINITY_DN159170_c5_g4
GO:0015808	L-alanine transport	3	8	5.6e-07	6.72181e-05	TRINITY_DN153831_c10_g1;TRINITY_DN153831_c10_g2;TRINITY_DN153831_c10_g4
GO:1901615	organic hydroxy compound metabolic process	14	1240	5.9e-07	7.02525e-05	TRINITY_DN127284_c8_g1;TRINITY_DN141373_c2_g1;TRINITY_DN141373_c2_g2;TRINITY_DN141373_c2_g3;TRINITY_DN143559_c2_g1;TRINITY_DN144629_c2_g1;TRINITY_DN144796_c3_g3;TRINITY_DN144796_c3_g5;TRINITY_DN151454_c4_g3;TRINITY_DN152474_c2_g1;TRINITY_DN152474_c2_g3;TRINITY_DN152474_c2_g5;TRINITY_DN158596_c9_g1;TRINITY_DN159170_c5_g2
GO:0042402	cellular biogenic amine catabolic process	5	75	6.9e-07	8.15076e-05	TRINITY_DN133466_c0_g1;TRINITY_DN155740_c8_g1;TRINITY_DN155740_c8_g2;TRINITY_DN155740_c8_g3;TRINITY_DN155740_c8_g4
GO:0009064	glutamine family amino acid metabolic process	8	329	7e-07	8.20378e-05	TRINITY_DN130092_c4_g1;TRINITY_DN130092_c4_g2;TRINITY_DN130092_c4_g4;TRINITY_DN130092_c4_g5;TRINITY_DN130092_c4_g6;TRINITY_DN140512_c6_g3;TRINITY_DN144232_c0_g1;TRINITY_DN151939_c6_g5
GO:0070059	intrinsic apoptotic signaling pathway in response to endoplasmic reticulum stress	6	142	7.6e-07	8.83738e-05	TRINITY_DN140509_c7_g1;TRINITY_DN140509_c7_g2;TRINITY_DN140509_c7_g4;TRINITY_DN140509_c7_g5;TRINITY_DN159312_c5_g2;TRINITY_DN159312_c5_g4
GO:0034395	regulation of transcription from RNA polymerase II promoter in response to iron	3	9	8.4e-07	9.69191e-05	TRINITY_DN149296_c2_g4;TRINITY_DN158663_c0_g1;TRINITY_DN158663_c0_g2
GO:0009310	amine catabolic process	5	80	9.5e-07	0.000108768	TRINITY_DN133466_c0_g1;TRINITY_DN155740_c8_g1;TRINITY_DN155740_c8_g2;TRINITY_DN155740_c8_g3;TRINITY_DN155740_c8_g4
GO:0010628	positive regulation of gene expression	26	4171	9.7e-07	0.00011021	TRINITY_DN123734_c0_g1;TRINITY_DN127284_c8_g1;TRINITY_DN136081_c2_g3;TRINITY_DN141373_c2_g1;TRINITY_DN141373_c2_g2;TRINITY_DN141373_c2_g3;TRINITY_DN141575_c1_g1;TRINITY_DN141575_c1_g5;TRINITY_DN144629_c2_g1;TRINITY_DN144796_c3_g3;TRINITY_DN144796_c3_g5;TRINITY_DN149296_c2_g4;TRINITY_DN153831_c10_g1;TRINITY_DN153831_c10_g2;TRINITY_DN153831_c10_g4;TRINITY_DN154339_c6_g4;TRINITY_DN154952_c2_g1;TRINI…
GO:0046394	carboxylic acid biosynthetic process	14	1300	1e-06	0.000112758	TRINITY_DN125912_c0_g2;TRINITY_DN130092_c4_g1;TRINITY_DN130092_c4_g2;TRINITY_DN130092_c4_g4;TRINITY_DN130092_c4_g5;TRINITY_DN130092_c4_g6;TRINITY_DN140512_c6_g3;TRINITY_DN144232_c0_g1;TRINITY_DN144629_c2_g1;TRINITY_DN144796_c3_g3;TRINITY_DN144796_c3_g5;TRINITY_DN147656_c3_g4;TRINITY_DN147656_c3_g7;TRINITY_DN151939_c6_g5
GO:0009893	positive regulation of metabolic process	38	7860	1.1e-06	0.000122182	TRINITY_DN123734_c0_g1;TRINITY_DN127284_c8_g1;TRINITY_DN136081_c2_g3;TRINITY_DN137938_c7_g5;TRINITY_DN139504_c2_g2;TRINITY_DN140509_c7_g1;TRINITY_DN140509_c7_g2;TRINITY_DN140509_c7_g4;TRINITY_DN140509_c7_g5;TRINITY_DN141373_c2_g1;TRINITY_DN141373_c2_g2;TRINITY_DN141373_c2_g3;TRINITY_DN141575_c1_g1;TRINITY_DN141575_c1_g5;TRINITY_DN144629_c2_g1;TRINITY_DN144796_c3_g3;TRINITY_DN144796_c3_g5;TRINITY_…
GO:0016053	organic acid biosynthetic process	14	1311	1.1e-06	0.000122182	TRINITY_DN125912_c0_g2;TRINITY_DN130092_c4_g1;TRINITY_DN130092_c4_g2;TRINITY_DN130092_c4_g4;TRINITY_DN130092_c4_g5;TRINITY_DN130092_c4_g6;TRINITY_DN140512_c6_g3;TRINITY_DN144232_c0_g1;TRINITY_DN144629_c2_g1;TRINITY_DN144796_c3_g3;TRINITY_DN144796_c3_g5;TRINITY_DN147656_c3_g4;TRINITY_DN147656_c3_g7;TRINITY_DN151939_c6_g5
GO:0055088	lipid homeostasis	8	352	1.2e-06	0.000132302	TRINITY_DN106757_c0_g2;TRINITY_DN130012_c0_g3;TRINITY_DN141575_c1_g1;TRINITY_DN141575_c1_g5;TRINITY_DN152474_c2_g1;TRINITY_DN152474_c2_g3;TRINITY_DN152474_c2_g5;TRINITY_DN92535_c0_g1
GO:0008652	cellular amino acid biosynthetic process	8	356	1.3e-06	0.000142274	TRINITY_DN130092_c4_g1;TRINITY_DN130092_c4_g2;TRINITY_DN130092_c4_g4;TRINITY_DN130092_c4_g5;TRINITY_DN130092_c4_g6;TRINITY_DN140512_c6_g3;TRINITY_DN144232_c0_g1;TRINITY_DN151939_c6_g5
GO:0055082	cellular chemical homeostasis	17	1978	1.5e-06	0.000162964	TRINITY_DN140509_c7_g1;TRINITY_DN140509_c7_g2;TRINITY_DN140509_c7_g4;TRINITY_DN140509_c7_g5;TRINITY_DN144629_c2_g1;TRINITY_DN147241_c1_g4;TRINITY_DN149296_c2_g4;TRINITY_DN152474_c2_g1;TRINITY_DN152474_c2_g3;TRINITY_DN152474_c2_g5;TRINITY_DN157448_c6_g3;TRINITY_DN158663_c0_g1;TRINITY_DN158663_c0_g2;TRINITY_DN158705_c0_g1;TRINITY_DN159312_c5_g2;TRINITY_DN159312_c5_g4;TRINITY_DN159574_c3_g1
GO:0055081	anion homeostasis	6	161	1.6e-06	0.000168896	TRINITY_DN106757_c0_g2;TRINITY_DN152474_c2_g1;TRINITY_DN152474_c2_g3;TRINITY_DN152474_c2_g5;TRINITY_DN158705_c0_g1;TRINITY_DN92535_c0_g1
GO:0033594	response to hydroxyisoflavone	3	11	1.6e-06	0.000168896	TRINITY_DN155142_c4_g1;TRINITY_DN155142_c4_g3;TRINITY_DN155142_c4_g6
GO:0033595	response to genistein	3	11	1.6e-06	0.000168896	TRINITY_DN155142_c4_g1;TRINITY_DN155142_c4_g3;TRINITY_DN155142_c4_g6
GO:0046165	alcohol biosynthetic process	7	256	1.6e-06	0.000168896	TRINITY_DN127284_c8_g1;TRINITY_DN141373_c2_g1;TRINITY_DN141373_c2_g2;TRINITY_DN141373_c2_g3;TRINITY_DN144796_c3_g3;TRINITY_DN144796_c3_g5;TRINITY_DN159170_c5_g2
GO:0008152	metabolic process	110	39644	1.7e-06	0.000178189	TRINITY_DN106757_c0_g2;TRINITY_DN118883_c4_g2;TRINITY_DN120109_c0_g1;TRINITY_DN120911_c2_g2;TRINITY_DN122799_c2_g3;TRINITY_DN122799_c2_g5;TRINITY_DN123734_c0_g1;TRINITY_DN123771_c1_g5;TRINITY_DN125398_c0_g1;TRINITY_DN125912_c0_g2;TRINITY_DN126129_c0_g1;TRINITY_DN127284_c8_g1;TRINITY_DN129982_c5_g3;TRINITY_DN129982_c5_g4;TRINITY_DN130012_c0_g3;TRINITY_DN130092_c4_g1;TRINITY_DN130092_c4_g2;TRINITY_…
GO:0006090	pyruvate metabolic process	8	378	2e-06	0.000205297	TRINITY_DN125912_c0_g2;TRINITY_DN127284_c8_g1;TRINITY_DN141373_c2_g1;TRINITY_DN141373_c2_g2;TRINITY_DN141373_c2_g3;TRINITY_DN147656_c3_g4;TRINITY_DN147656_c3_g7;TRINITY_DN159280_c14_g2
GO:0044237	cellular metabolic process	106	37495	2e-06	0.000205297	TRINITY_DN106757_c0_g2;TRINITY_DN118883_c4_g2;TRINITY_DN120109_c0_g1;TRINITY_DN120911_c2_g2;TRINITY_DN122799_c2_g3;TRINITY_DN122799_c2_g5;TRINITY_DN123734_c0_g1;TRINITY_DN123771_c1_g5;TRINITY_DN125398_c0_g1;TRINITY_DN125912_c0_g2;TRINITY_DN126129_c0_g1;TRINITY_DN127284_c8_g1;TRINITY_DN129982_c5_g3;TRINITY_DN129982_c5_g4;TRINITY_DN130012_c0_g3;TRINITY_DN130092_c4_g1;TRINITY_DN130092_c4_g2;TRINITY_…
GO:1904294	positive regulation of ERAD pathway	4	41	2e-06	0.000205297	TRINITY_DN140509_c7_g1;TRINITY_DN140509_c7_g2;TRINITY_DN140509_c7_g4;TRINITY_DN140509_c7_g5
GO:0042430	indole-containing compound metabolic process	5	96	2.3e-06	0.000234474	TRINITY_DN133466_c0_g1;TRINITY_DN155740_c8_g1;TRINITY_DN155740_c8_g2;TRINITY_DN155740_c8_g3;TRINITY_DN155740_c8_g4
GO:0008203	cholesterol metabolic process	8	388	2.4e-06	0.000243004	TRINITY_DN143559_c2_g1;TRINITY_DN144796_c3_g3;TRINITY_DN144796_c3_g5;TRINITY_DN151454_c4_g3;TRINITY_DN152474_c2_g1;TRINITY_DN152474_c2_g3;TRINITY_DN152474_c2_g5;TRINITY_DN158596_c9_g1
GO:0006506	GPI anchor biosynthetic process	5	97	2.5e-06	0.000249732	TRINITY_DN140760_c5_g2;TRINITY_DN140760_c5_g3;TRINITY_DN141916_c9_g1;TRINITY_DN141916_c9_g2;TRINITY_DN141916_c9_g4
GO:1902652	secondary alcohol metabolic process	8	391	2.5e-06	0.000249732	TRINITY_DN143559_c2_g1;TRINITY_DN144796_c3_g3;TRINITY_DN144796_c3_g5;TRINITY_DN151454_c4_g3;TRINITY_DN152474_c2_g1;TRINITY_DN152474_c2_g3;TRINITY_DN152474_c2_g5;TRINITY_DN158596_c9_g1
GO:0019218	regulation of steroid metabolic process	6	182	3.2e-06	0.000317525	TRINITY_DN144629_c2_g1;TRINITY_DN144796_c3_g3;TRINITY_DN144796_c3_g5;TRINITY_DN152474_c2_g1;TRINITY_DN152474_c2_g3;TRINITY_DN152474_c2_g5
GO:0046173	polyol biosynthetic process	5	103	3.3e-06	0.000325279	TRINITY_DN127284_c8_g1;TRINITY_DN141373_c2_g1;TRINITY_DN141373_c2_g2;TRINITY_DN141373_c2_g3;TRINITY_DN159170_c5_g2
GO:1905897	regulation of response to endoplasmic reticulum stress	6	184	3.4e-06	0.000332932	TRINITY_DN140509_c7_g1;TRINITY_DN140509_c7_g2;TRINITY_DN140509_c7_g4;TRINITY_DN140509_c7_g5;TRINITY_DN159312_c5_g2;TRINITY_DN159312_c5_g4
GO:0006565	L-serine catabolic process	3	14	3.6e-06	0.000341289	TRINITY_DN125912_c0_g2;TRINITY_DN147656_c3_g4;TRINITY_DN147656_c3_g7
GO:0010138	pyrimidine ribonucleotide salvage	3	14	3.6e-06	0.000341289	TRINITY_DN150265_c1_g3;TRINITY_DN150265_c1_g4;TRINITY_DN150265_c1_g6
GO:0032262	pyrimidine nucleotide salvage	3	14	3.6e-06	0.000341289	TRINITY_DN150265_c1_g3;TRINITY_DN150265_c1_g4;TRINITY_DN150265_c1_g6
GO:0035356	cellular triglyceride homeostasis	3	14	3.6e-06	0.000341289	TRINITY_DN152474_c2_g1;TRINITY_DN152474_c2_g3;TRINITY_DN152474_c2_g5
GO:0044206	UMP salvage	3	14	3.6e-06	0.000341289	TRINITY_DN150265_c1_g3;TRINITY_DN150265_c1_g4;TRINITY_DN150265_c1_g6
GO:0070887	cellular response to chemical stimulus	32	6310	3.8e-06	0.00035797	TRINITY_DN122799_c2_g3;TRINITY_DN122799_c2_g5;TRINITY_DN123734_c0_g1;TRINITY_DN125398_c0_g1;TRINITY_DN131122_c1_g1;TRINITY_DN140509_c7_g1;TRINITY_DN140509_c7_g2;TRINITY_DN140509_c7_g4;TRINITY_DN140509_c7_g5;TRINITY_DN143559_c2_g1;TRINITY_DN144228_c0_g2;TRINITY_DN144629_c2_g1;TRINITY_DN148702_c1_g1;TRINITY_DN148702_c1_g2;TRINITY_DN149296_c2_g4;TRINITY_DN149681_c1_g1;TRINITY_DN151454_c4_g3;TRINITY_…
GO:0019725	cellular homeostasis	18	2366	4e-06	0.0003721	TRINITY_DN140509_c7_g1;TRINITY_DN140509_c7_g2;TRINITY_DN140509_c7_g4;TRINITY_DN140509_c7_g5;TRINITY_DN142838_c0_g2;TRINITY_DN144629_c2_g1;TRINITY_DN147241_c1_g4;TRINITY_DN149296_c2_g4;TRINITY_DN152474_c2_g1;TRINITY_DN152474_c2_g3;TRINITY_DN152474_c2_g5;TRINITY_DN157448_c6_g3;TRINITY_DN158663_c0_g1;TRINITY_DN158663_c0_g2;TRINITY_DN158705_c0_g1;TRINITY_DN159312_c5_g2;TRINITY_DN159312_c5_g4;TRINITY_…
GO:0006505	GPI anchor metabolic process	5	107	4e-06	0.0003721	TRINITY_DN140760_c5_g2;TRINITY_DN140760_c5_g3;TRINITY_DN141916_c9_g1;TRINITY_DN141916_c9_g2;TRINITY_DN141916_c9_g4
GO:1902236	negative regulation of endoplasmic reticulum stress-induced intrinsic apoptotic signaling pathway	4	50	4.6e-06	0.000422632	TRINITY_DN140509_c7_g1;TRINITY_DN140509_c7_g2;TRINITY_DN140509_c7_g4;TRINITY_DN140509_c7_g5
GO:0016125	sterol metabolic process	8	424	4.6e-06	0.000422632	TRINITY_DN143559_c2_g1;TRINITY_DN144796_c3_g3;TRINITY_DN144796_c3_g5;TRINITY_DN151454_c4_g3;TRINITY_DN152474_c2_g1;TRINITY_DN152474_c2_g3;TRINITY_DN152474_c2_g5;TRINITY_DN158596_c9_g1
GO:1901303	negative regulation of cargo loading into COPII-coated vesicle	2	2	4.7e-06	0.000429171	TRINITY_DN144796_c3_g3;TRINITY_DN144796_c3_g5
GO:0032469	endoplasmic reticulum calcium ion homeostasis	4	51	4.9e-06	0.000444705	TRINITY_DN140509_c7_g1;TRINITY_DN140509_c7_g2;TRINITY_DN140509_c7_g4;TRINITY_DN140509_c7_g5
GO:0010604	positive regulation of macromolecule metabolic process	34	7037	5.1e-06	0.000460051	TRINITY_DN123734_c0_g1;TRINITY_DN127284_c8_g1;TRINITY_DN136081_c2_g3;TRINITY_DN139504_c2_g2;TRINITY_DN140509_c7_g1;TRINITY_DN140509_c7_g2;TRINITY_DN140509_c7_g4;TRINITY_DN140509_c7_g5;TRINITY_DN141373_c2_g1;TRINITY_DN141373_c2_g2;TRINITY_DN141373_c2_g3;TRINITY_DN141575_c1_g1;TRINITY_DN141575_c1_g5;TRINITY_DN144629_c2_g1;TRINITY_DN144796_c3_g3;TRINITY_DN144796_c3_g5;TRINITY_DN147241_c1_g4;TRINITY_…
GO:0010243	response to organonitrogen compound	17	2228	7.3e-06	0.000654537	TRINITY_DN122799_c2_g3;TRINITY_DN122799_c2_g5;TRINITY_DN127284_c8_g1;TRINITY_DN131122_c1_g1;TRINITY_DN140509_c7_g1;TRINITY_DN140509_c7_g2;TRINITY_DN140509_c7_g4;TRINITY_DN140509_c7_g5;TRINITY_DN141373_c2_g1;TRINITY_DN141373_c2_g2;TRINITY_DN141373_c2_g3;TRINITY_DN149681_c1_g1;TRINITY_DN151454_c4_g3;TRINITY_DN156657_c1_g3;TRINITY_DN157448_c6_g3;TRINITY_DN159280_c14_g2;TRINITY_DN159417_c19_g1
GO:0019217	regulation of fatty acid metabolic process	6	212	7.7e-06	0.000686268	TRINITY_DN144796_c3_g3;TRINITY_DN144796_c3_g5;TRINITY_DN152474_c2_g1;TRINITY_DN152474_c2_g3;TRINITY_DN152474_c2_g5;TRINITY_DN159280_c14_g2
GO:1901698	response to nitrogen compound	18	2500	8.5e-06	0.0007442	TRINITY_DN122799_c2_g3;TRINITY_DN122799_c2_g5;TRINITY_DN123734_c0_g1;TRINITY_DN127284_c8_g1;TRINITY_DN131122_c1_g1;TRINITY_DN140509_c7_g1;TRINITY_DN140509_c7_g2;TRINITY_DN140509_c7_g4;TRINITY_DN140509_c7_g5;TRINITY_DN141373_c2_g1;TRINITY_DN141373_c2_g2;TRINITY_DN141373_c2_g3;TRINITY_DN149681_c1_g1;TRINITY_DN151454_c4_g3;TRINITY_DN156657_c1_g3;TRINITY_DN157448_c6_g3;TRINITY_DN159280_c14_g2;TRINITY…
GO:0008202	steroid metabolic process	10	777	8.5e-06	0.0007442	TRINITY_DN143559_c2_g1;TRINITY_DN144629_c2_g1;TRINITY_DN144796_c3_g3;TRINITY_DN144796_c3_g5;TRINITY_DN151454_c4_g3;TRINITY_DN152474_c2_g1;TRINITY_DN152474_c2_g3;TRINITY_DN152474_c2_g5;TRINITY_DN154032_c1_g1;TRINITY_DN158596_c9_g1
GO:0043255	regulation of carbohydrate biosynthetic process	6	216	8.5e-06	0.0007442	TRINITY_DN143559_c2_g1;TRINITY_DN144629_c2_g1;TRINITY_DN152474_c2_g1;TRINITY_DN152474_c2_g3;TRINITY_DN152474_c2_g5;TRINITY_DN159280_c14_g2
GO:0010565	regulation of cellular ketone metabolic process	7	330	8.7e-06	0.000757256	TRINITY_DN144629_c2_g1;TRINITY_DN144796_c3_g3;TRINITY_DN144796_c3_g5;TRINITY_DN152474_c2_g1;TRINITY_DN152474_c2_g3;TRINITY_DN152474_c2_g5;TRINITY_DN159280_c14_g2
GO:0031325	positive regulation of cellular metabolic process	34	7268	1e-05	0.000855402	TRINITY_DN123734_c0_g1;TRINITY_DN127284_c8_g1;TRINITY_DN136081_c2_g3;TRINITY_DN137938_c7_g5;TRINITY_DN139504_c2_g2;TRINITY_DN140509_c7_g1;TRINITY_DN140509_c7_g2;TRINITY_DN140509_c7_g4;TRINITY_DN140509_c7_g5;TRINITY_DN141373_c2_g1;TRINITY_DN141373_c2_g2;TRINITY_DN141373_c2_g3;TRINITY_DN141575_c1_g1;TRINITY_DN141575_c1_g5;TRINITY_DN144629_c2_g1;TRINITY_DN144796_c3_g3;TRINITY_DN144796_c3_g5;TRINITY_…
GO:0007623	circadian rhythm	8	474	1e-05	0.000855402	TRINITY_DN124342_c0_g2;TRINITY_DN141575_c1_g1;TRINITY_DN141575_c1_g5;TRINITY_DN144629_c2_g1;TRINITY_DN154952_c2_g1;TRINITY_DN154952_c2_g6;TRINITY_DN154952_c2_g7;TRINITY_DN159170_c5_g4
GO:0050801	ion homeostasis	16	2050	1e-05	0.000855402	TRINITY_DN106757_c0_g2;TRINITY_DN140509_c7_g1;TRINITY_DN140509_c7_g2;TRINITY_DN140509_c7_g4;TRINITY_DN140509_c7_g5;TRINITY_DN147241_c1_g4;TRINITY_DN149296_c2_g4;TRINITY_DN152474_c2_g1;TRINITY_DN152474_c2_g3;TRINITY_DN152474_c2_g5;TRINITY_DN158663_c0_g1;TRINITY_DN158663_c0_g2;TRINITY_DN158705_c0_g1;TRINITY_DN159280_c14_g2;TRINITY_DN159574_c3_g1;TRINITY_DN92535_c0_g1
GO:0009074	aromatic amino acid family catabolic process	5	131	1.1e-05	0.00093025	TRINITY_DN133466_c0_g1;TRINITY_DN155740_c8_g1;TRINITY_DN155740_c8_g2;TRINITY_DN155740_c8_g3;TRINITY_DN155740_c8_g4
GO:0060613	fat pad development	3	20	1.1e-05	0.00093025	TRINITY_DN152474_c2_g1;TRINITY_DN152474_c2_g3;TRINITY_DN152474_c2_g5
GO:0097006	regulation of plasma lipoprotein particle levels	5	133	1.2e-05	0.00100908	TRINITY_DN106757_c0_g2;TRINITY_DN152474_c2_g1;TRINITY_DN152474_c2_g3;TRINITY_DN152474_c2_g5;TRINITY_DN92535_c0_g1
GO:0051186	cofactor metabolic process	15	1845	1.3e-05	0.00107496	TRINITY_DN125398_c0_g1;TRINITY_DN133466_c0_g1;TRINITY_DN149748_c1_g2;TRINITY_DN151454_c4_g3;TRINITY_DN152474_c2_g1;TRINITY_DN152474_c2_g3;TRINITY_DN152474_c2_g5;TRINITY_DN154285_c7_g7;TRINITY_DN154959_c1_g3;TRINITY_DN154959_c1_g4;TRINITY_DN155740_c8_g1;TRINITY_DN155740_c8_g2;TRINITY_DN155740_c8_g3;TRINITY_DN155740_c8_g4;TRINITY_DN159280_c14_g2
GO:0015802	basic amino acid transport	3	21	1.3e-05	0.00107496	TRINITY_DN153831_c10_g1;TRINITY_DN153831_c10_g2;TRINITY_DN153831_c10_g4
GO:0044238	primary metabolic process	102	36419	1.3e-05	0.00107496	TRINITY_DN106757_c0_g2;TRINITY_DN118883_c4_g2;TRINITY_DN120109_c0_g1;TRINITY_DN120911_c2_g2;TRINITY_DN123734_c0_g1;TRINITY_DN123771_c1_g5;TRINITY_DN125912_c0_g2;TRINITY_DN126129_c0_g1;TRINITY_DN127284_c8_g1;TRINITY_DN129982_c5_g3;TRINITY_DN129982_c5_g4;TRINITY_DN130012_c0_g3;TRINITY_DN130092_c4_g1;TRINITY_DN130092_c4_g2;TRINITY_DN130092_c4_g4;TRINITY_DN130092_c4_g5;TRINITY_DN130092_c4_g6;TRINITY_…
GO:0006732	coenzyme metabolic process	12	1203	1.4e-05	0.0011203	TRINITY_DN133466_c0_g1;TRINITY_DN152474_c2_g1;TRINITY_DN152474_c2_g3;TRINITY_DN152474_c2_g5;TRINITY_DN154285_c7_g7;TRINITY_DN154959_c1_g3;TRINITY_DN154959_c1_g4;TRINITY_DN155740_c8_g1;TRINITY_DN155740_c8_g2;TRINITY_DN155740_c8_g3;TRINITY_DN155740_c8_g4;TRINITY_DN159280_c14_g2
GO:0015804	neutral amino acid transport	4	66	1.4e-05	0.0011203	TRINITY_DN139384_c3_g2;TRINITY_DN153831_c10_g1;TRINITY_DN153831_c10_g2;TRINITY_DN153831_c10_g4
GO:0036290	protein trans-autophosphorylation	2	3	1.4e-05	0.0011203	TRINITY_DN159312_c5_g2;TRINITY_DN159312_c5_g4
GO:1990579	peptidyl-serine trans-autophosphorylation	2	3	1.4e-05	0.0011203	TRINITY_DN159312_c5_g2;TRINITY_DN159312_c5_g4
GO:0034637	cellular carbohydrate biosynthetic process	6	236	1.4e-05	0.0011203	TRINITY_DN127284_c8_g1;TRINITY_DN141373_c2_g1;TRINITY_DN141373_c2_g2;TRINITY_DN141373_c2_g3;TRINITY_DN144629_c2_g1;TRINITY_DN152999_c2_g1
GO:0006631	fatty acid metabolic process	11	1011	1.4e-05	0.0011203	TRINITY_DN130012_c0_g3;TRINITY_DN140823_c1_g2;TRINITY_DN144796_c3_g3;TRINITY_DN144796_c3_g5;TRINITY_DN145070_c0_g1;TRINITY_DN152474_c2_g1;TRINITY_DN152474_c2_g3;TRINITY_DN152474_c2_g5;TRINITY_DN154959_c1_g3;TRINITY_DN154959_c1_g4;TRINITY_DN159280_c14_g2
GO:1901617	organic hydroxy compound biosynthetic process	8	500	1.5e-05	0.0011939	TRINITY_DN127284_c8_g1;TRINITY_DN141373_c2_g1;TRINITY_DN141373_c2_g2;TRINITY_DN141373_c2_g3;TRINITY_DN144629_c2_g1;TRINITY_DN144796_c3_g3;TRINITY_DN144796_c3_g5;TRINITY_DN159170_c5_g2
GO:1904292	regulation of ERAD pathway	4	68	1.6e-05	0.00126672	TRINITY_DN140509_c7_g1;TRINITY_DN140509_c7_g2;TRINITY_DN140509_c7_g4;TRINITY_DN140509_c7_g5
GO:0010039	response to iron ion	4	69	1.7e-05	0.00133173	TRINITY_DN147241_c1_g4;TRINITY_DN149296_c2_g4;TRINITY_DN158663_c0_g1;TRINITY_DN158663_c0_g2
GO:0009605	response to external stimulus	28	5496	1.7e-05	0.00133173	TRINITY_DN106757_c0_g2;TRINITY_DN122799_c2_g3;TRINITY_DN122799_c2_g5;TRINITY_DN127284_c8_g1;TRINITY_DN136081_c2_g3;TRINITY_DN139384_c3_g2;TRINITY_DN141373_c2_g1;TRINITY_DN141373_c2_g2;TRINITY_DN141373_c2_g3;TRINITY_DN141575_c1_g1;TRINITY_DN141575_c1_g5;TRINITY_DN144629_c2_g1;TRINITY_DN146444_c0_g1;TRINITY_DN146444_c0_g2;TRINITY_DN147241_c1_g4;TRINITY_DN149681_c1_g1;TRINITY_DN151454_c4_g3;TRINITY_…
GO:0140115	export across plasma membrane	4	70	1.8e-05	0.00138815	TRINITY_DN147241_c1_g4;TRINITY_DN149296_c2_g4;TRINITY_DN158663_c0_g1;TRINITY_DN158663_c0_g2
GO:1902235	regulation of endoplasmic reticulum stress-induced intrinsic apoptotic signaling pathway	4	70	1.8e-05	0.00138815	TRINITY_DN140509_c7_g1;TRINITY_DN140509_c7_g2;TRINITY_DN140509_c7_g4;TRINITY_DN140509_c7_g5
GO:1901701	cellular response to oxygen-containing compound	17	2391	1.8e-05	0.00138815	TRINITY_DN122799_c2_g3;TRINITY_DN122799_c2_g5;TRINITY_DN125398_c0_g1;TRINITY_DN131122_c1_g1;TRINITY_DN144629_c2_g1;TRINITY_DN149681_c1_g1;TRINITY_DN152474_c2_g1;TRINITY_DN152474_c2_g3;TRINITY_DN152474_c2_g5;TRINITY_DN155142_c4_g1;TRINITY_DN155142_c4_g3;TRINITY_DN155142_c4_g6;TRINITY_DN156657_c1_g3;TRINITY_DN157448_c6_g3;TRINITY_DN159280_c14_g2;TRINITY_DN159312_c5_g2;TRINITY_DN159312_c5_g4
GO:0046942	carboxylic acid transport	9	676	1.9e-05	0.00145024	TRINITY_DN139384_c3_g2;TRINITY_DN152641_c1_g3;TRINITY_DN153831_c10_g1;TRINITY_DN153831_c10_g2;TRINITY_DN153831_c10_g4;TRINITY_DN153874_c4_g1;TRINITY_DN153874_c4_g3;TRINITY_DN157448_c6_g3;TRINITY_DN159417_c19_g1
GO:0015849	organic acid transport	9	678	1.9e-05	0.00145024	TRINITY_DN139384_c3_g2;TRINITY_DN152641_c1_g3;TRINITY_DN153831_c10_g1;TRINITY_DN153831_c10_g2;TRINITY_DN153831_c10_g4;TRINITY_DN153874_c4_g1;TRINITY_DN153874_c4_g3;TRINITY_DN157448_c6_g3;TRINITY_DN159417_c19_g1
GO:0030968	endoplasmic reticulum unfolded protein response	6	251	2e-05	0.00151878	TRINITY_DN140509_c7_g1;TRINITY_DN140509_c7_g2;TRINITY_DN140509_c7_g4;TRINITY_DN140509_c7_g5;TRINITY_DN159312_c5_g2;TRINITY_DN159312_c5_g4
GO:0006576	cellular biogenic amine metabolic process	5	150	2.1e-05	0.00158662	TRINITY_DN133466_c0_g1;TRINITY_DN155740_c8_g1;TRINITY_DN155740_c8_g2;TRINITY_DN155740_c8_g3;TRINITY_DN155740_c8_g4
GO:0034620	cellular response to unfolded protein	6	256	2.2e-05	0.00165378	TRINITY_DN140509_c7_g1;TRINITY_DN140509_c7_g2;TRINITY_DN140509_c7_g4;TRINITY_DN140509_c7_g5;TRINITY_DN159312_c5_g2;TRINITY_DN159312_c5_g4
GO:0030970	retrograde protein transport, ER to cytosol	4	76	2.4e-05	0.00178608	TRINITY_DN140509_c7_g1;TRINITY_DN140509_c7_g2;TRINITY_DN140509_c7_g4;TRINITY_DN140509_c7_g5
GO:1903513	endoplasmic reticulum to cytosol transport	4	76	2.4e-05	0.00178608	TRINITY_DN140509_c7_g1;TRINITY_DN140509_c7_g2;TRINITY_DN140509_c7_g4;TRINITY_DN140509_c7_g5
GO:0043097	pyrimidine nucleoside salvage	3	26	2.5e-05	0.00185124	TRINITY_DN150265_c1_g3;TRINITY_DN150265_c1_g4;TRINITY_DN150265_c1_g6
GO:0009058	biosynthetic process	72	22451	2.6e-05	0.00190633	TRINITY_DN118883_c4_g2;TRINITY_DN120109_c0_g1;TRINITY_DN120911_c2_g2;TRINITY_DN123734_c0_g1;TRINITY_DN123771_c1_g5;TRINITY_DN125912_c0_g2;TRINITY_DN127284_c8_g1;TRINITY_DN129982_c5_g3;TRINITY_DN129982_c5_g4;TRINITY_DN130092_c4_g1;TRINITY_DN130092_c4_g2;TRINITY_DN130092_c4_g4;TRINITY_DN130092_c4_g5;TRINITY_DN130092_c4_g6;TRINITY_DN131513_c0_g5;TRINITY_DN132068_c1_g1;TRINITY_DN136268_c7_g2;TRINITY_…
GO:0042752	regulation of circadian rhythm	6	264	2.6e-05	0.00190633	TRINITY_DN141575_c1_g1;TRINITY_DN141575_c1_g5;TRINITY_DN144629_c2_g1;TRINITY_DN154952_c2_g1;TRINITY_DN154952_c2_g6;TRINITY_DN154952_c2_g7
GO:0009072	aromatic amino acid family metabolic process	5	160	2.8e-05	0.00202307	TRINITY_DN133466_c0_g1;TRINITY_DN155740_c8_g1;TRINITY_DN155740_c8_g2;TRINITY_DN155740_c8_g3;TRINITY_DN155740_c8_g4
GO:0008655	pyrimidine-containing compound salvage	3	27	2.8e-05	0.00202307	TRINITY_DN150265_c1_g3;TRINITY_DN150265_c1_g4;TRINITY_DN150265_c1_g6
GO:0006793	phosphorus metabolic process	36	8311	2.8e-05	0.00202307	TRINITY_DN106757_c0_g2;TRINITY_DN131122_c1_g1;TRINITY_DN131513_c0_g5;TRINITY_DN132068_c1_g1;TRINITY_DN133466_c0_g1;TRINITY_DN137938_c7_g5;TRINITY_DN139504_c2_g2;TRINITY_DN140760_c5_g2;TRINITY_DN140760_c5_g3;TRINITY_DN141916_c9_g1;TRINITY_DN141916_c9_g2;TRINITY_DN141916_c9_g4;TRINITY_DN148702_c1_g1;TRINITY_DN148702_c1_g2;TRINITY_DN150265_c1_g3;TRINITY_DN150265_c1_g4;TRINITY_DN150265_c1_g6;TRINITY_…
GO:0071310	cellular response to organic substance	26	5047	2.9e-05	0.0020852	TRINITY_DN122799_c2_g3;TRINITY_DN122799_c2_g5;TRINITY_DN123734_c0_g1;TRINITY_DN131122_c1_g1;TRINITY_DN140509_c7_g1;TRINITY_DN140509_c7_g2;TRINITY_DN140509_c7_g4;TRINITY_DN140509_c7_g5;TRINITY_DN143559_c2_g1;TRINITY_DN144228_c0_g2;TRINITY_DN144629_c2_g1;TRINITY_DN149681_c1_g1;TRINITY_DN151454_c4_g3;TRINITY_DN152260_c3_g1;TRINITY_DN152260_c3_g3;TRINITY_DN152474_c2_g1;TRINITY_DN152474_c2_g3;TRINITY_…
GO:0071704	organic substance metabolic process	104	38009	3.2e-05	0.00226804	TRINITY_DN106757_c0_g2;TRINITY_DN118883_c4_g2;TRINITY_DN120109_c0_g1;TRINITY_DN120911_c2_g2;TRINITY_DN123734_c0_g1;TRINITY_DN123771_c1_g5;TRINITY_DN125398_c0_g1;TRINITY_DN125912_c0_g2;TRINITY_DN126129_c0_g1;TRINITY_DN127284_c8_g1;TRINITY_DN129982_c5_g3;TRINITY_DN129982_c5_g4;TRINITY_DN130012_c0_g3;TRINITY_DN130092_c4_g1;TRINITY_DN130092_c4_g2;TRINITY_DN130092_c4_g4;TRINITY_DN130092_c4_g5;TRINITY_…
GO:0006107	oxaloacetate metabolic process	3	28	3.2e-05	0.00226804	TRINITY_DN127284_c8_g1;TRINITY_DN141373_c2_g1;TRINITY_DN141373_c2_g2
GO:0045117	azole transport	3	28	3.2e-05	0.00226804	TRINITY_DN153831_c10_g1;TRINITY_DN153831_c10_g2;TRINITY_DN153831_c10_g4
GO:0035967	cellular response to topologically incorrect protein	6	275	3.3e-05	0.00231685	TRINITY_DN140509_c7_g1;TRINITY_DN140509_c7_g2;TRINITY_DN140509_c7_g4;TRINITY_DN140509_c7_g5;TRINITY_DN159312_c5_g2;TRINITY_DN159312_c5_g4
GO:0045598	regulation of fat cell differentiation	6	275	3.3e-05	0.00231685	TRINITY_DN144629_c2_g1;TRINITY_DN144796_c3_g3;TRINITY_DN144796_c3_g5;TRINITY_DN154952_c2_g1;TRINITY_DN154952_c2_g6;TRINITY_DN154952_c2_g7
GO:0009813	flavonoid biosynthetic process	3	29	3.5e-05	0.0024343	TRINITY_DN155142_c4_g1;TRINITY_DN155142_c4_g3;TRINITY_DN155142_c4_g6
GO:0051173	positive regulation of nitrogen compound metabolic process	31	6702	3.5e-05	0.0024343	TRINITY_DN123734_c0_g1;TRINITY_DN127284_c8_g1;TRINITY_DN136081_c2_g3;TRINITY_DN139504_c2_g2;TRINITY_DN140509_c7_g1;TRINITY_DN140509_c7_g2;TRINITY_DN140509_c7_g4;TRINITY_DN140509_c7_g5;TRINITY_DN141373_c2_g1;TRINITY_DN141373_c2_g2;TRINITY_DN141373_c2_g3;TRINITY_DN141575_c1_g1;TRINITY_DN141575_c1_g5;TRINITY_DN144629_c2_g1;TRINITY_DN144796_c3_g3;TRINITY_DN144796_c3_g5;TRINITY_DN147241_c1_g4;TRINITY_…
GO:0062014	negative regulation of small molecule metabolic process	6	279	3.6e-05	0.00248067	TRINITY_DN143559_c2_g1;TRINITY_DN144796_c3_g3;TRINITY_DN144796_c3_g5;TRINITY_DN152474_c2_g1;TRINITY_DN152474_c2_g3;TRINITY_DN152474_c2_g5
GO:1903573	negative regulation of response to endoplasmic reticulum stress	4	84	3.6e-05	0.00248067	TRINITY_DN140509_c7_g1;TRINITY_DN140509_c7_g2;TRINITY_DN140509_c7_g4;TRINITY_DN140509_c7_g5
GO:1901576	organic substance biosynthetic process	71	22223	3.7e-05	0.00252618	TRINITY_DN118883_c4_g2;TRINITY_DN120109_c0_g1;TRINITY_DN120911_c2_g2;TRINITY_DN123734_c0_g1;TRINITY_DN123771_c1_g5;TRINITY_DN125912_c0_g2;TRINITY_DN127284_c8_g1;TRINITY_DN129982_c5_g3;TRINITY_DN129982_c5_g4;TRINITY_DN130092_c4_g1;TRINITY_DN130092_c4_g2;TRINITY_DN130092_c4_g4;TRINITY_DN130092_c4_g5;TRINITY_DN130092_c4_g6;TRINITY_DN131513_c0_g5;TRINITY_DN132068_c1_g1;TRINITY_DN136268_c7_g2;TRINITY_…
GO:0010906	regulation of glucose metabolic process	6	281	3.7e-05	0.00252618	TRINITY_DN143559_c2_g1;TRINITY_DN144629_c2_g1;TRINITY_DN152474_c2_g1;TRINITY_DN152474_c2_g3;TRINITY_DN152474_c2_g5;TRINITY_DN159280_c14_g2
GO:0006222	UMP biosynthetic process	3	30	3.9e-05	0.00260303	TRINITY_DN150265_c1_g3;TRINITY_DN150265_c1_g4;TRINITY_DN150265_c1_g6
GO:0009173	pyrimidine ribonucleoside monophosphate metabolic process	3	30	3.9e-05	0.00260303	TRINITY_DN150265_c1_g3;TRINITY_DN150265_c1_g4;TRINITY_DN150265_c1_g6
GO:0009174	pyrimidine ribonucleoside monophosphate biosynthetic process	3	30	3.9e-05	0.00260303	TRINITY_DN150265_c1_g3;TRINITY_DN150265_c1_g4;TRINITY_DN150265_c1_g6
GO:0046049	UMP metabolic process	3	30	3.9e-05	0.00260303	TRINITY_DN150265_c1_g3;TRINITY_DN150265_c1_g4;TRINITY_DN150265_c1_g6
GO:0052696	flavonoid glucuronidation	3	30	3.9e-05	0.00260303	TRINITY_DN155142_c4_g1;TRINITY_DN155142_c4_g3;TRINITY_DN155142_c4_g6
GO:0048522	positive regulation of cellular process	47	12463	4.1e-05	0.00270019	TRINITY_DN122799_c2_g3;TRINITY_DN122799_c2_g5;TRINITY_DN123734_c0_g1;TRINITY_DN127284_c8_g1;TRINITY_DN136081_c2_g3;TRINITY_DN137938_c7_g5;TRINITY_DN139504_c2_g2;TRINITY_DN140509_c7_g1;TRINITY_DN140509_c7_g2;TRINITY_DN140509_c7_g4;TRINITY_DN140509_c7_g5;TRINITY_DN141373_c2_g1;TRINITY_DN141373_c2_g2;TRINITY_DN141373_c2_g3;TRINITY_DN141575_c1_g1;TRINITY_DN141575_c1_g5;TRINITY_DN144228_c0_g2;TRINITY_…
GO:0042632	cholesterol homeostasis	5	173	4.1e-05	0.00270019	TRINITY_DN106757_c0_g2;TRINITY_DN152474_c2_g1;TRINITY_DN152474_c2_g3;TRINITY_DN152474_c2_g5;TRINITY_DN92535_c0_g1
GO:0055092	sterol homeostasis	5	173	4.1e-05	0.00270019	TRINITY_DN106757_c0_g2;TRINITY_DN152474_c2_g1;TRINITY_DN152474_c2_g3;TRINITY_DN152474_c2_g5;TRINITY_DN92535_c0_g1
GO:0046322	negative regulation of fatty acid oxidation	3	31	4.3e-05	0.00280707	TRINITY_DN152474_c2_g1;TRINITY_DN152474_c2_g3;TRINITY_DN152474_c2_g5
GO:0051254	positive regulation of RNA metabolic process	20	3380	4.3e-05	0.00280707	TRINITY_DN127284_c8_g1;TRINITY_DN141373_c2_g1;TRINITY_DN141373_c2_g2;TRINITY_DN141373_c2_g3;TRINITY_DN141575_c1_g1;TRINITY_DN141575_c1_g5;TRINITY_DN144629_c2_g1;TRINITY_DN144796_c3_g3;TRINITY_DN144796_c3_g5;TRINITY_DN149296_c2_g4;TRINITY_DN153831_c10_g1;TRINITY_DN153831_c10_g2;TRINITY_DN153831_c10_g4;TRINITY_DN154339_c6_g4;TRINITY_DN158663_c0_g1;TRINITY_DN158663_c0_g2;TRINITY_DN159170_c5_g4;TRINI…
GO:0009247	glycolipid biosynthetic process	5	177	4.6e-05	0.0029898	TRINITY_DN140760_c5_g2;TRINITY_DN140760_c5_g3;TRINITY_DN141916_c9_g1;TRINITY_DN141916_c9_g2;TRINITY_DN141916_c9_g4
GO:0019216	regulation of lipid metabolic process	9	762	4.7e-05	0.00304151	TRINITY_DN141575_c1_g1;TRINITY_DN141575_c1_g5;TRINITY_DN144629_c2_g1;TRINITY_DN144796_c3_g3;TRINITY_DN144796_c3_g5;TRINITY_DN152474_c2_g1;TRINITY_DN152474_c2_g3;TRINITY_DN152474_c2_g5;TRINITY_DN159280_c14_g2
GO:0000290	deadenylation-dependent decapping of nuclear-transcribed mRNA	3	32	4.8e-05	0.00307945	TRINITY_DN154952_c2_g1;TRINITY_DN154952_c2_g6;TRINITY_DN154952_c2_g7
GO:0071400	cellular response to oleic acid	3	32	4.8e-05	0.00307945	TRINITY_DN152474_c2_g1;TRINITY_DN152474_c2_g3;TRINITY_DN152474_c2_g5
GO:0048518	positive regulation of biological process	51	14129	5.2e-05	0.00329348	TRINITY_DN106757_c0_g2;TRINITY_DN122799_c2_g3;TRINITY_DN122799_c2_g5;TRINITY_DN123734_c0_g1;TRINITY_DN127284_c8_g1;TRINITY_DN136081_c2_g3;TRINITY_DN137938_c7_g5;TRINITY_DN139504_c2_g2;TRINITY_DN140509_c7_g1;TRINITY_DN140509_c7_g2;TRINITY_DN140509_c7_g4;TRINITY_DN140509_c7_g5;TRINITY_DN141373_c2_g1;TRINITY_DN141373_c2_g2;TRINITY_DN141373_c2_g3;TRINITY_DN141575_c1_g1;TRINITY_DN141575_c1_g5;TRINITY_…
GO:0052695	cellular glucuronidation	3	33	5.2e-05	0.00329348	TRINITY_DN155142_c4_g1;TRINITY_DN155142_c4_g3;TRINITY_DN155142_c4_g6
GO:0031328	positive regulation of cellular biosynthetic process	22	4004	5.2e-05	0.00329348	TRINITY_DN123734_c0_g1;TRINITY_DN127284_c8_g1;TRINITY_DN141373_c2_g1;TRINITY_DN141373_c2_g2;TRINITY_DN141373_c2_g3;TRINITY_DN141575_c1_g1;TRINITY_DN141575_c1_g5;TRINITY_DN144629_c2_g1;TRINITY_DN144796_c3_g3;TRINITY_DN144796_c3_g5;TRINITY_DN149296_c2_g4;TRINITY_DN152474_c2_g1;TRINITY_DN152474_c2_g3;TRINITY_DN152474_c2_g5;TRINITY_DN153831_c10_g1;TRINITY_DN153831_c10_g2;TRINITY_DN153831_c10_g4;TRINI…
GO:0071281	cellular response to iron ion	3	34	5.7e-05	0.00359486	TRINITY_DN149296_c2_g4;TRINITY_DN158663_c0_g1;TRINITY_DN158663_c0_g2
GO:0032527	protein exit from endoplasmic reticulum	4	96	6.1e-05	0.0038309	TRINITY_DN140509_c7_g1;TRINITY_DN140509_c7_g2;TRINITY_DN140509_c7_g4;TRINITY_DN140509_c7_g5
GO:0046467	membrane lipid biosynthetic process	6	308	6.2e-05	0.00387734	TRINITY_DN140760_c5_g2;TRINITY_DN140760_c5_g3;TRINITY_DN141916_c9_g1;TRINITY_DN141916_c9_g2;TRINITY_DN141916_c9_g4;TRINITY_DN159170_c5_g2
GO:0006063	uronic acid metabolic process	3	35	6.3e-05	0.00390705	TRINITY_DN155142_c4_g1;TRINITY_DN155142_c4_g3;TRINITY_DN155142_c4_g6
GO:0019585	glucuronate metabolic process	3	35	6.3e-05	0.00390705	TRINITY_DN155142_c4_g1;TRINITY_DN155142_c4_g3;TRINITY_DN155142_c4_g6
GO:0009891	positive regulation of biosynthetic process	22	4069	6.6e-05	0.00407612	TRINITY_DN123734_c0_g1;TRINITY_DN127284_c8_g1;TRINITY_DN141373_c2_g1;TRINITY_DN141373_c2_g2;TRINITY_DN141373_c2_g3;TRINITY_DN141575_c1_g1;TRINITY_DN141575_c1_g5;TRINITY_DN144629_c2_g1;TRINITY_DN144796_c3_g3;TRINITY_DN144796_c3_g5;TRINITY_DN149296_c2_g4;TRINITY_DN152474_c2_g1;TRINITY_DN152474_c2_g3;TRINITY_DN152474_c2_g5;TRINITY_DN153831_c10_g1;TRINITY_DN153831_c10_g2;TRINITY_DN153831_c10_g4;TRINI…
GO:0009812	flavonoid metabolic process	3	36	6.8e-05	0.00418228	TRINITY_DN155142_c4_g1;TRINITY_DN155142_c4_g3;TRINITY_DN155142_c4_g6
GO:0033500	carbohydrate homeostasis	8	623	7.1e-05	0.004331	TRINITY_DN127284_c8_g1;TRINITY_DN141373_c2_g1;TRINITY_DN141373_c2_g2;TRINITY_DN143559_c2_g1;TRINITY_DN144629_c2_g1;TRINITY_DN159280_c14_g2;TRINITY_DN159312_c5_g2;TRINITY_DN159312_c5_g4
GO:0042593	glucose homeostasis	8	623	7.1e-05	0.004331	TRINITY_DN127284_c8_g1;TRINITY_DN141373_c2_g1;TRINITY_DN141373_c2_g2;TRINITY_DN143559_c2_g1;TRINITY_DN144629_c2_g1;TRINITY_DN159280_c14_g2;TRINITY_DN159312_c5_g2;TRINITY_DN159312_c5_g4
GO:0046700	heterocycle catabolic process	12	1432	7.3e-05	0.00443482	TRINITY_DN133466_c0_g1;TRINITY_DN150265_c1_g3;TRINITY_DN150265_c1_g4;TRINITY_DN150265_c1_g6;TRINITY_DN154952_c2_g1;TRINITY_DN154952_c2_g6;TRINITY_DN154952_c2_g7;TRINITY_DN155740_c8_g1;TRINITY_DN155740_c8_g2;TRINITY_DN155740_c8_g3;TRINITY_DN155740_c8_g4;TRINITY_DN159312_c5_g4
GO:0015807	L-amino acid transport	4	101	7.4e-05	0.00445917	TRINITY_DN153831_c10_g1;TRINITY_DN153831_c10_g2;TRINITY_DN153831_c10_g4;TRINITY_DN159417_c19_g1
GO:0032868	response to insulin	8	627	7.4e-05	0.00445917	TRINITY_DN127284_c8_g1;TRINITY_DN131122_c1_g1;TRINITY_DN141373_c2_g1;TRINITY_DN141373_c2_g2;TRINITY_DN141373_c2_g3;TRINITY_DN151454_c4_g3;TRINITY_DN156657_c1_g3;TRINITY_DN159280_c14_g2
GO:0044270	cellular nitrogen compound catabolic process	12	1436	7.5e-05	0.00450121	TRINITY_DN133466_c0_g1;TRINITY_DN150265_c1_g3;TRINITY_DN150265_c1_g4;TRINITY_DN150265_c1_g6;TRINITY_DN154952_c2_g1;TRINITY_DN154952_c2_g6;TRINITY_DN154952_c2_g7;TRINITY_DN155740_c8_g1;TRINITY_DN155740_c8_g2;TRINITY_DN155740_c8_g3;TRINITY_DN155740_c8_g4;TRINITY_DN159312_c5_g4
GO:0045833	negative regulation of lipid metabolic process	5	198	7.8e-05	0.00466246	TRINITY_DN144796_c3_g3;TRINITY_DN144796_c3_g5;TRINITY_DN152474_c2_g1;TRINITY_DN152474_c2_g3;TRINITY_DN152474_c2_g5
GO:0046135	pyrimidine nucleoside catabolic process	3	38	8e-05	0.00476288	TRINITY_DN150265_c1_g3;TRINITY_DN150265_c1_g4;TRINITY_DN150265_c1_g6
GO:0010675	regulation of cellular carbohydrate metabolic process	6	326	8.5e-05	0.0050404	TRINITY_DN143559_c2_g1;TRINITY_DN144629_c2_g1;TRINITY_DN152474_c2_g1;TRINITY_DN152474_c2_g3;TRINITY_DN152474_c2_g5;TRINITY_DN159280_c14_g2
GO:0043174	nucleoside salvage	3	39	8.7e-05	0.00511821	TRINITY_DN150265_c1_g3;TRINITY_DN150265_c1_g4;TRINITY_DN150265_c1_g6
GO:0051957	positive regulation of amino acid transport	3	39	8.7e-05	0.00511821	TRINITY_DN153831_c10_g1;TRINITY_DN153831_c10_g2;TRINITY_DN153831_c10_g4
GO:0006986	response to unfolded protein	6	328	8.8e-05	0.00515666	TRINITY_DN140509_c7_g1;TRINITY_DN140509_c7_g2;TRINITY_DN140509_c7_g4;TRINITY_DN140509_c7_g5;TRINITY_DN159312_c5_g2;TRINITY_DN159312_c5_g4
GO:0034383	low-density lipoprotein particle clearance	3	40	9.4e-05	0.00548665	TRINITY_DN152474_c2_g1;TRINITY_DN152474_c2_g3;TRINITY_DN152474_c2_g5
GO:1901301	regulation of cargo loading into COPII-coated vesicle	2	7	9.8e-05	0.00569778	TRINITY_DN144796_c3_g3;TRINITY_DN144796_c3_g5
GO:0045722	positive regulation of gluconeogenesis	3	41	0.0001	0.00579144	TRINITY_DN152474_c2_g1;TRINITY_DN152474_c2_g3;TRINITY_DN152474_c2_g5
GO:0055089	fatty acid homeostasis	3	43	0.00012	0.00689606	TRINITY_DN152474_c2_g1;TRINITY_DN152474_c2_g3;TRINITY_DN152474_c2_g5
GO:0019439	aromatic compound catabolic process	12	1512	0.00012	0.00689606	TRINITY_DN133466_c0_g1;TRINITY_DN150265_c1_g3;TRINITY_DN150265_c1_g4;TRINITY_DN150265_c1_g6;TRINITY_DN154952_c2_g1;TRINITY_DN154952_c2_g6;TRINITY_DN154952_c2_g7;TRINITY_DN155740_c8_g1;TRINITY_DN155740_c8_g2;TRINITY_DN155740_c8_g3;TRINITY_DN155740_c8_g4;TRINITY_DN159312_c5_g4
GO:0030969	mRNA splicing via endonucleolytic cleavage and ligation involved in unfolded protein response	2	8	0.00013	0.00732924	TRINITY_DN159312_c5_g2;TRINITY_DN159312_c5_g4
GO:0070054	mRNA splicing, via endonucleolytic cleavage and ligation	2	8	0.00013	0.00732924	TRINITY_DN159312_c5_g2;TRINITY_DN159312_c5_g4
GO:0070055	mRNA endonucleolytic cleavage involved in unfolded protein response	2	8	0.00013	0.00732924	TRINITY_DN159312_c5_g2;TRINITY_DN159312_c5_g4
GO:0090110	cargo loading into COPII-coated vesicle	2	8	0.00013	0.00732924	TRINITY_DN144796_c3_g3;TRINITY_DN144796_c3_g5
GO:0046339	diacylglycerol metabolic process	3	45	0.00013	0.00732924	TRINITY_DN152474_c2_g1;TRINITY_DN152474_c2_g3;TRINITY_DN152474_c2_g5
GO:0031329	regulation of cellular catabolic process	14	2021	0.00014	0.00780434	TRINITY_DN122799_c2_g3;TRINITY_DN122799_c2_g5;TRINITY_DN137938_c7_g5;TRINITY_DN140509_c7_g1;TRINITY_DN140509_c7_g2;TRINITY_DN140509_c7_g4;TRINITY_DN140509_c7_g5;TRINITY_DN143559_c2_g1;TRINITY_DN147241_c1_g4;TRINITY_DN149681_c1_g1;TRINITY_DN154952_c2_g1;TRINITY_DN154952_c2_g6;TRINITY_DN154952_c2_g7;TRINITY_DN159312_c5_g4
GO:0006644	phospholipid metabolic process	10	1083	0.00014	0.00780434	TRINITY_DN106757_c0_g2;TRINITY_DN132068_c1_g1;TRINITY_DN140760_c5_g2;TRINITY_DN140760_c5_g3;TRINITY_DN141916_c9_g1;TRINITY_DN141916_c9_g2;TRINITY_DN141916_c9_g4;TRINITY_DN158705_c0_g1;TRINITY_DN159170_c5_g2;TRINITY_DN92535_c0_g1
GO:0046890	regulation of lipid biosynthetic process	6	358	0.00014	0.00780434	TRINITY_DN144629_c2_g1;TRINITY_DN144796_c3_g3;TRINITY_DN144796_c3_g5;TRINITY_DN152474_c2_g1;TRINITY_DN152474_c2_g3;TRINITY_DN152474_c2_g5
GO:0035966	response to topologically incorrect protein	6	360	0.00015	0.00823838	TRINITY_DN140509_c7_g1;TRINITY_DN140509_c7_g2;TRINITY_DN140509_c7_g4;TRINITY_DN140509_c7_g5;TRINITY_DN159312_c5_g2;TRINITY_DN159312_c5_g4
GO:0009894	regulation of catabolic process	15	2296	0.00015	0.00823838	TRINITY_DN122799_c2_g3;TRINITY_DN122799_c2_g5;TRINITY_DN137938_c7_g5;TRINITY_DN140509_c7_g1;TRINITY_DN140509_c7_g2;TRINITY_DN140509_c7_g4;TRINITY_DN140509_c7_g5;TRINITY_DN143559_c2_g1;TRINITY_DN147241_c1_g4;TRINITY_DN149681_c1_g1;TRINITY_DN154952_c2_g1;TRINITY_DN154952_c2_g6;TRINITY_DN154952_c2_g7;TRINITY_DN158394_c5_g1;TRINITY_DN159312_c5_g4
GO:0019395	fatty acid oxidation	6	362	0.00015	0.00823838	TRINITY_DN130012_c0_g3;TRINITY_DN140823_c1_g2;TRINITY_DN145070_c0_g1;TRINITY_DN152474_c2_g1;TRINITY_DN152474_c2_g3;TRINITY_DN152474_c2_g5
GO:0034201	response to oleic acid	3	47	0.00015	0.00823838	TRINITY_DN152474_c2_g1;TRINITY_DN152474_c2_g3;TRINITY_DN152474_c2_g5
GO:0034440	lipid oxidation	6	367	0.00016	0.00862841	TRINITY_DN130012_c0_g3;TRINITY_DN140823_c1_g2;TRINITY_DN145070_c0_g1;TRINITY_DN152474_c2_g1;TRINITY_DN152474_c2_g3;TRINITY_DN152474_c2_g5
GO:0043173	nucleotide salvage	3	48	0.00016	0.00862841	TRINITY_DN150265_c1_g3;TRINITY_DN150265_c1_g4;TRINITY_DN150265_c1_g6
GO:0045944	positive regulation of transcription by RNA polymerase II	15	2315	0.00016	0.00862841	TRINITY_DN127284_c8_g1;TRINITY_DN141373_c2_g1;TRINITY_DN141373_c2_g2;TRINITY_DN141373_c2_g3;TRINITY_DN144796_c3_g3;TRINITY_DN144796_c3_g5;TRINITY_DN149296_c2_g4;TRINITY_DN153831_c10_g1;TRINITY_DN153831_c10_g2;TRINITY_DN153831_c10_g4;TRINITY_DN154339_c6_g4;TRINITY_DN158663_c0_g1;TRINITY_DN158663_c0_g2;TRINITY_DN159170_c5_g4;TRINITY_DN159574_c3_g1
GO:0071214	cellular response to abiotic stimulus	8	703	0.00016	0.00862841	TRINITY_DN127284_c8_g1;TRINITY_DN139384_c3_g2;TRINITY_DN141373_c2_g1;TRINITY_DN141373_c2_g2;TRINITY_DN141373_c2_g3;TRINITY_DN153831_c10_g1;TRINITY_DN153831_c10_g2;TRINITY_DN153831_c10_g4
GO:0104004	cellular response to environmental stimulus	8	703	0.00016	0.00862841	TRINITY_DN127284_c8_g1;TRINITY_DN139384_c3_g2;TRINITY_DN141373_c2_g1;TRINITY_DN141373_c2_g2;TRINITY_DN141373_c2_g3;TRINITY_DN153831_c10_g1;TRINITY_DN153831_c10_g2;TRINITY_DN153831_c10_g4
GO:0006661	phosphatidylinositol biosynthetic process	5	236	0.00018	0.00967191	TRINITY_DN140760_c5_g2;TRINITY_DN140760_c5_g3;TRINITY_DN141916_c9_g1;TRINITY_DN141916_c9_g2;TRINITY_DN141916_c9_g4
GO:1901361	organic cyclic compound catabolic process	12	1587	0.00019	0.0100639	TRINITY_DN133466_c0_g1;TRINITY_DN150265_c1_g3;TRINITY_DN150265_c1_g4;TRINITY_DN150265_c1_g6;TRINITY_DN154952_c2_g1;TRINITY_DN154952_c2_g6;TRINITY_DN154952_c2_g7;TRINITY_DN155740_c8_g1;TRINITY_DN155740_c8_g2;TRINITY_DN155740_c8_g3;TRINITY_DN155740_c8_g4;TRINITY_DN159312_c5_g4
GO:0044106	cellular amine metabolic process	5	240	0.00019	0.0100639	TRINITY_DN133466_c0_g1;TRINITY_DN155740_c8_g1;TRINITY_DN155740_c8_g2;TRINITY_DN155740_c8_g3;TRINITY_DN155740_c8_g4
GO:0009129	pyrimidine nucleoside monophosphate metabolic process	3	51	0.00019	0.0100639	TRINITY_DN150265_c1_g3;TRINITY_DN150265_c1_g4;TRINITY_DN150265_c1_g6
GO:0009130	pyrimidine nucleoside monophosphate biosynthetic process	3	51	0.00019	0.0100639	TRINITY_DN150265_c1_g3;TRINITY_DN150265_c1_g4;TRINITY_DN150265_c1_g6
GO:0008654	phospholipid biosynthetic process	7	543	0.0002	0.010556	TRINITY_DN132068_c1_g1;TRINITY_DN140760_c5_g2;TRINITY_DN140760_c5_g3;TRINITY_DN141916_c9_g1;TRINITY_DN141916_c9_g2;TRINITY_DN141916_c9_g4;TRINITY_DN159170_c5_g2
GO:0006563	L-serine metabolic process	3	52	0.00021	0.0110058	TRINITY_DN125912_c0_g2;TRINITY_DN147656_c3_g4;TRINITY_DN147656_c3_g7
GO:0010867	positive regulation of triglyceride biosynthetic process	3	52	0.00021	0.0110058	TRINITY_DN152474_c2_g1;TRINITY_DN152474_c2_g3;TRINITY_DN152474_c2_g5
GO:0045893	positive regulation of transcription, DNA-templated	18	3215	0.00022	0.0113697	TRINITY_DN127284_c8_g1;TRINITY_DN141373_c2_g1;TRINITY_DN141373_c2_g2;TRINITY_DN141373_c2_g3;TRINITY_DN141575_c1_g1;TRINITY_DN141575_c1_g5;TRINITY_DN144629_c2_g1;TRINITY_DN144796_c3_g3;TRINITY_DN144796_c3_g5;TRINITY_DN149296_c2_g4;TRINITY_DN153831_c10_g1;TRINITY_DN153831_c10_g2;TRINITY_DN153831_c10_g4;TRINITY_DN154339_c6_g4;TRINITY_DN158663_c0_g1;TRINITY_DN158663_c0_g2;TRINITY_DN159170_c5_g4;TRINI…
GO:1902680	positive regulation of RNA biosynthetic process	18	3215	0.00022	0.0113697	TRINITY_DN127284_c8_g1;TRINITY_DN141373_c2_g1;TRINITY_DN141373_c2_g2;TRINITY_DN141373_c2_g3;TRINITY_DN141575_c1_g1;TRINITY_DN141575_c1_g5;TRINITY_DN144629_c2_g1;TRINITY_DN144796_c3_g3;TRINITY_DN144796_c3_g5;TRINITY_DN149296_c2_g4;TRINITY_DN153831_c10_g1;TRINITY_DN153831_c10_g2;TRINITY_DN153831_c10_g4;TRINITY_DN154339_c6_g4;TRINITY_DN158663_c0_g1;TRINITY_DN158663_c0_g2;TRINITY_DN159170_c5_g4;TRINI…
GO:1903508	positive regulation of nucleic acid-templated transcription	18	3215	0.00022	0.0113697	TRINITY_DN127284_c8_g1;TRINITY_DN141373_c2_g1;TRINITY_DN141373_c2_g2;TRINITY_DN141373_c2_g3;TRINITY_DN141575_c1_g1;TRINITY_DN141575_c1_g5;TRINITY_DN144629_c2_g1;TRINITY_DN144796_c3_g3;TRINITY_DN144796_c3_g5;TRINITY_DN149296_c2_g4;TRINITY_DN153831_c10_g1;TRINITY_DN153831_c10_g2;TRINITY_DN153831_c10_g4;TRINITY_DN154339_c6_g4;TRINITY_DN158663_c0_g1;TRINITY_DN158663_c0_g2;TRINITY_DN159170_c5_g4;TRINI…
GO:0015711	organic anion transport	9	936	0.00022	0.0113697	TRINITY_DN139384_c3_g2;TRINITY_DN152641_c1_g3;TRINITY_DN153831_c10_g1;TRINITY_DN153831_c10_g2;TRINITY_DN153831_c10_g4;TRINITY_DN153874_c4_g1;TRINITY_DN153874_c4_g3;TRINITY_DN157448_c6_g3;TRINITY_DN159417_c19_g1
GO:1901566	organonitrogen compound biosynthetic process	27	6063	0.00024	0.0122755	TRINITY_DN120911_c2_g2;TRINITY_DN123734_c0_g1;TRINITY_DN129982_c5_g3;TRINITY_DN129982_c5_g4;TRINITY_DN130092_c4_g1;TRINITY_DN130092_c4_g2;TRINITY_DN130092_c4_g4;TRINITY_DN130092_c4_g5;TRINITY_DN130092_c4_g6;TRINITY_DN131513_c0_g5;TRINITY_DN136268_c7_g2;TRINITY_DN139283_c4_g1;TRINITY_DN140512_c6_g3;TRINITY_DN140760_c5_g2;TRINITY_DN140760_c5_g3;TRINITY_DN141916_c9_g1;TRINITY_DN141916_c9_g2;TRINITY_…
GO:0009071	serine family amino acid catabolic process	3	55	0.00024	0.0122755	TRINITY_DN125912_c0_g2;TRINITY_DN147656_c3_g4;TRINITY_DN147656_c3_g7
GO:0006109	regulation of carbohydrate metabolic process	6	396	0.00024	0.0122755	TRINITY_DN143559_c2_g1;TRINITY_DN144629_c2_g1;TRINITY_DN152474_c2_g1;TRINITY_DN152474_c2_g3;TRINITY_DN152474_c2_g5;TRINITY_DN159280_c14_g2
GO:0045935	positive regulation of nucleobase-containing compound metabolic process	20	3845	0.00025	0.0126997	TRINITY_DN127284_c8_g1;TRINITY_DN141373_c2_g1;TRINITY_DN141373_c2_g2;TRINITY_DN141373_c2_g3;TRINITY_DN141575_c1_g1;TRINITY_DN141575_c1_g5;TRINITY_DN144629_c2_g1;TRINITY_DN144796_c3_g3;TRINITY_DN144796_c3_g5;TRINITY_DN149296_c2_g4;TRINITY_DN153831_c10_g1;TRINITY_DN153831_c10_g2;TRINITY_DN153831_c10_g4;TRINITY_DN154339_c6_g4;TRINITY_DN158663_c0_g1;TRINITY_DN158663_c0_g2;TRINITY_DN159170_c5_g4;TRINI…
GO:0010983	positive regulation of high-density lipoprotein particle clearance	2	11	0.00025	0.0126997	TRINITY_DN106757_c0_g2;TRINITY_DN92535_c0_g1
GO:0009308	amine metabolic process	5	257	0.00026	0.0131627	TRINITY_DN133466_c0_g1;TRINITY_DN155740_c8_g1;TRINITY_DN155740_c8_g2;TRINITY_DN155740_c8_g3;TRINITY_DN155740_c8_g4
GO:0046132	pyrimidine ribonucleoside biosynthetic process	3	57	0.00027	0.0135766	TRINITY_DN150265_c1_g3;TRINITY_DN150265_c1_g4;TRINITY_DN150265_c1_g6
GO:0090181	regulation of cholesterol metabolic process	3	57	0.00027	0.0135766	TRINITY_DN152474_c2_g1;TRINITY_DN152474_c2_g3;TRINITY_DN152474_c2_g5
GO:0009719	response to endogenous stimulus	19	3601	0.0003	0.0150343	TRINITY_DN122799_c2_g3;TRINITY_DN122799_c2_g5;TRINITY_DN127284_c8_g1;TRINITY_DN131122_c1_g1;TRINITY_DN141373_c2_g1;TRINITY_DN141373_c2_g2;TRINITY_DN141373_c2_g3;TRINITY_DN143559_c2_g1;TRINITY_DN144629_c2_g1;TRINITY_DN149681_c1_g1;TRINITY_DN151454_c4_g3;TRINITY_DN152260_c3_g1;TRINITY_DN152260_c3_g3;TRINITY_DN155142_c4_g1;TRINITY_DN155142_c4_g3;TRINITY_DN155142_c4_g6;TRINITY_DN156657_c1_g3;TRINITY_…
GO:0010982	regulation of high-density lipoprotein particle clearance	2	12	0.00031	0.0153801	TRINITY_DN106757_c0_g2;TRINITY_DN92535_c0_g1
GO:0010986	positive regulation of lipoprotein particle clearance	2	12	0.00031	0.0153801	TRINITY_DN106757_c0_g2;TRINITY_DN92535_c0_g1
GO:0009220	pyrimidine ribonucleotide biosynthetic process	3	60	0.00031	0.0153801	TRINITY_DN150265_c1_g3;TRINITY_DN150265_c1_g4;TRINITY_DN150265_c1_g6
GO:0006820	anion transport	10	1207	0.00033	0.0162103	TRINITY_DN122799_c2_g3;TRINITY_DN139384_c3_g2;TRINITY_DN152641_c1_g3;TRINITY_DN153831_c10_g1;TRINITY_DN153831_c10_g2;TRINITY_DN153831_c10_g4;TRINITY_DN153874_c4_g1;TRINITY_DN153874_c4_g3;TRINITY_DN157448_c6_g3;TRINITY_DN159417_c19_g1
GO:0006497	protein lipidation	5	270	0.00033	0.0162103	TRINITY_DN140760_c5_g2;TRINITY_DN140760_c5_g3;TRINITY_DN141916_c9_g1;TRINITY_DN141916_c9_g2;TRINITY_DN141916_c9_g4
GO:0009164	nucleoside catabolic process	3	61	0.00033	0.0162103	TRINITY_DN150265_c1_g3;TRINITY_DN150265_c1_g4;TRINITY_DN150265_c1_g6
GO:0015801	aromatic amino acid transport	2	13	0.00036	0.017568	TRINITY_DN153874_c4_g1;TRINITY_DN153874_c4_g3
GO:0060363	cranial suture morphogenesis	2	13	0.00036	0.017568	TRINITY_DN144796_c3_g3;TRINITY_DN144796_c3_g5
GO:0046474	glycerophospholipid biosynthetic process	6	429	0.00037	0.017997	TRINITY_DN132068_c1_g1;TRINITY_DN140760_c5_g2;TRINITY_DN140760_c5_g3;TRINITY_DN141916_c9_g1;TRINITY_DN141916_c9_g2;TRINITY_DN141916_c9_g4
GO:0009218	pyrimidine ribonucleotide metabolic process	3	64	0.00038	0.0184232	TRINITY_DN150265_c1_g3;TRINITY_DN150265_c1_g4;TRINITY_DN150265_c1_g6
GO:0042158	lipoprotein biosynthetic process	5	280	0.00039	0.0188466	TRINITY_DN140760_c5_g2;TRINITY_DN140760_c5_g3;TRINITY_DN141916_c9_g1;TRINITY_DN141916_c9_g2;TRINITY_DN141916_c9_g4
GO:0051955	regulation of amino acid transport	3	65	0.0004	0.0192673	TRINITY_DN153831_c10_g1;TRINITY_DN153831_c10_g2;TRINITY_DN153831_c10_g4
GO:0006664	glycolipid metabolic process	5	284	0.00041	0.0196853	TRINITY_DN140760_c5_g2;TRINITY_DN140760_c5_g3;TRINITY_DN141916_c9_g1;TRINITY_DN141916_c9_g2;TRINITY_DN141916_c9_g4
GO:0060343	trabecula formation	3	66	0.00042	0.0200362	TRINITY_DN149296_c2_g4;TRINITY_DN158663_c0_g1;TRINITY_DN158663_c0_g2
GO:0001101	response to acid chemical	8	812	0.00042	0.0200362	TRINITY_DN122799_c2_g3;TRINITY_DN122799_c2_g5;TRINITY_DN149681_c1_g1;TRINITY_DN151454_c4_g3;TRINITY_DN152474_c2_g1;TRINITY_DN152474_c2_g3;TRINITY_DN152474_c2_g5;TRINITY_DN159417_c19_g1
GO:0046131	pyrimidine ribonucleoside metabolic process	3	67	0.00043	0.0204477	TRINITY_DN150265_c1_g3;TRINITY_DN150265_c1_g4;TRINITY_DN150265_c1_g6
GO:0055090	acylglycerol homeostasis	3	68	0.00045	0.0212629	TRINITY_DN152474_c2_g1;TRINITY_DN152474_c2_g3;TRINITY_DN152474_c2_g5
GO:0070328	triglyceride homeostasis	3	68	0.00045	0.0212629	TRINITY_DN152474_c2_g1;TRINITY_DN152474_c2_g3;TRINITY_DN152474_c2_g5
GO:0043154	negative regulation of cysteine-type endopeptidase activity involved in apoptotic process	4	163	0.00046	0.0216666	TRINITY_DN140509_c7_g1;TRINITY_DN140509_c7_g2;TRINITY_DN140509_c7_g4;TRINITY_DN140509_c7_g5
GO:0072529	pyrimidine-containing compound catabolic process	3	69	0.00047	0.0219984	TRINITY_DN150265_c1_g3;TRINITY_DN150265_c1_g4;TRINITY_DN150265_c1_g6
GO:0090208	positive regulation of triglyceride metabolic process	3	69	0.00047	0.0219984	TRINITY_DN152474_c2_g1;TRINITY_DN152474_c2_g3;TRINITY_DN152474_c2_g5
GO:0010557	positive regulation of macromolecule biosynthetic process	19	3740	0.00048	0.022396	TRINITY_DN123734_c0_g1;TRINITY_DN127284_c8_g1;TRINITY_DN141373_c2_g1;TRINITY_DN141373_c2_g2;TRINITY_DN141373_c2_g3;TRINITY_DN141575_c1_g1;TRINITY_DN141575_c1_g5;TRINITY_DN144629_c2_g1;TRINITY_DN144796_c3_g3;TRINITY_DN144796_c3_g5;TRINITY_DN149296_c2_g4;TRINITY_DN153831_c10_g1;TRINITY_DN153831_c10_g2;TRINITY_DN153831_c10_g4;TRINITY_DN154339_c6_g4;TRINITY_DN158663_c0_g1;TRINITY_DN158663_c0_g2;TRINI…
GO:0015837	amine transport	4	165	0.00049	0.0227201	TRINITY_DN153831_c10_g1;TRINITY_DN153831_c10_g2;TRINITY_DN153831_c10_g4;TRINITY_DN157448_c6_g3
GO:0006475	internal protein amino acid acetylation	6	452	0.00049	0.0227201	TRINITY_DN120109_c0_g1;TRINITY_DN127284_c8_g1;TRINITY_DN141373_c2_g1;TRINITY_DN141373_c2_g2;TRINITY_DN141373_c2_g3;TRINITY_DN141373_c2_g4
GO:0046889	positive regulation of lipid biosynthetic process	4	166	0.0005	0.0230402	TRINITY_DN144629_c2_g1;TRINITY_DN152474_c2_g1;TRINITY_DN152474_c2_g3;TRINITY_DN152474_c2_g5
GO:1903509	liposaccharide metabolic process	5	297	0.0005	0.0230402	TRINITY_DN140760_c5_g2;TRINITY_DN140760_c5_g3;TRINITY_DN141916_c9_g1;TRINITY_DN141916_c9_g2;TRINITY_DN141916_c9_g4
GO:0033554	cellular response to stress	25	5684	0.00051	0.0234285	TRINITY_DN118883_c4_g2;TRINITY_DN122799_c2_g3;TRINITY_DN122799_c2_g5;TRINITY_DN125398_c0_g1;TRINITY_DN127284_c8_g1;TRINITY_DN139384_c3_g2;TRINITY_DN139504_c2_g2;TRINITY_DN140509_c7_g1;TRINITY_DN140509_c7_g2;TRINITY_DN140509_c7_g4;TRINITY_DN140509_c7_g5;TRINITY_DN140825_c0_g2;TRINITY_DN141373_c2_g1;TRINITY_DN141373_c2_g2;TRINITY_DN141373_c2_g3;TRINITY_DN144796_c3_g3;TRINITY_DN144796_c3_g5;TRINITY_…
GO:0014823	response to activity	4	168	0.00052	0.0238144	TRINITY_DN127284_c8_g1;TRINITY_DN141373_c2_g1;TRINITY_DN141373_c2_g2;TRINITY_DN151454_c4_g3
GO:0051259	protein complex oligomerization	10	1289	0.00054	0.0245791	TRINITY_DN125398_c0_g1;TRINITY_DN130092_c4_g1;TRINITY_DN130092_c4_g2;TRINITY_DN130092_c4_g4;TRINITY_DN130092_c4_g5;TRINITY_DN130092_c4_g6;TRINITY_DN140512_c6_g3;TRINITY_DN140823_c1_g2;TRINITY_DN144232_c0_g1;TRINITY_DN151454_c4_g3
GO:0032922	circadian regulation of gene expression	4	170	0.00054	0.0245791	TRINITY_DN144629_c2_g1;TRINITY_DN154952_c2_g1;TRINITY_DN154952_c2_g6;TRINITY_DN154952_c2_g7
GO:0006643	membrane lipid metabolic process	6	466	0.00057	0.0257869	TRINITY_DN140760_c5_g2;TRINITY_DN140760_c5_g3;TRINITY_DN141916_c9_g1;TRINITY_DN141916_c9_g2;TRINITY_DN141916_c9_g4;TRINITY_DN159170_c5_g2
GO:0006366	transcription by RNA polymerase II	22	4744	0.00057	0.0257869	TRINITY_DN123771_c1_g5;TRINITY_DN127284_c8_g1;TRINITY_DN141373_c2_g1;TRINITY_DN141373_c2_g2;TRINITY_DN141373_c2_g3;TRINITY_DN141575_c1_g1;TRINITY_DN144629_c2_g1;TRINITY_DN144796_c3_g3;TRINITY_DN144796_c3_g5;TRINITY_DN147241_c1_g4;TRINITY_DN149296_c2_g4;TRINITY_DN153831_c10_g1;TRINITY_DN153831_c10_g2;TRINITY_DN153831_c10_g4;TRINITY_DN154339_c6_g4;TRINITY_DN154952_c2_g1;TRINITY_DN157967_c1_g3;TRINI…
GO:0035336	long-chain fatty-acyl-CoA metabolic process	3	74	0.00058	0.0261598	TRINITY_DN152474_c2_g1;TRINITY_DN152474_c2_g3;TRINITY_DN152474_c2_g5
GO:2000117	negative regulation of cysteine-type endopeptidase activity	4	174	0.00059	0.0265304	TRINITY_DN140509_c7_g1;TRINITY_DN140509_c7_g2;TRINITY_DN140509_c7_g4;TRINITY_DN140509_c7_g5
GO:0048513	animal organ development	33	8551	0.0006	0.0268988	TRINITY_DN123771_c1_g5;TRINITY_DN131369_c2_g4;TRINITY_DN132068_c1_g1;TRINITY_DN136081_c2_g3;TRINITY_DN137938_c7_g5;TRINITY_DN139384_c3_g2;TRINITY_DN140825_c0_g2;TRINITY_DN141575_c1_g1;TRINITY_DN141575_c1_g5;TRINITY_DN142103_c0_g1;TRINITY_DN143559_c2_g1;TRINITY_DN144796_c3_g3;TRINITY_DN144796_c3_g5;TRINITY_DN148702_c1_g1;TRINITY_DN148702_c1_g2;TRINITY_DN149296_c2_g4;TRINITY_DN151454_c4_g3;TRINITY_…
GO:0032892	positive regulation of organic acid transport	3	75	0.00061	0.0271834	TRINITY_DN153831_c10_g1;TRINITY_DN153831_c10_g2;TRINITY_DN153831_c10_g4
GO:1901658	glycosyl compound catabolic process	3	75	0.00061	0.0271834	TRINITY_DN150265_c1_g3;TRINITY_DN150265_c1_g4;TRINITY_DN150265_c1_g6
GO:0036289	peptidyl-serine autophosphorylation	2	17	0.00062	0.0274645	TRINITY_DN159312_c5_g2;TRINITY_DN159312_c5_g4
GO:0090080	positive regulation of MAPKKK cascade by fibroblast growth factor receptor signaling pathway	2	17	0.00062	0.0274645	TRINITY_DN152260_c3_g1;TRINITY_DN152260_c3_g3
GO:0034656	nucleobase-containing small molecule catabolic process	3	76	0.00063	0.0276605	TRINITY_DN150265_c1_g3;TRINITY_DN150265_c1_g4;TRINITY_DN150265_c1_g6
GO:0046134	pyrimidine nucleoside biosynthetic process	3	76	0.00063	0.0276605	TRINITY_DN150265_c1_g3;TRINITY_DN150265_c1_g4;TRINITY_DN150265_c1_g6
GO:0051954	positive regulation of amine transport	3	76	0.00063	0.0276605	TRINITY_DN153831_c10_g1;TRINITY_DN153831_c10_g2;TRINITY_DN153831_c10_g4
GO:0071229	cellular response to acid chemical	6	480	0.00067	0.0293302	TRINITY_DN122799_c2_g3;TRINITY_DN122799_c2_g5;TRINITY_DN149681_c1_g1;TRINITY_DN152474_c2_g1;TRINITY_DN152474_c2_g3;TRINITY_DN152474_c2_g5
GO:0006987	activation of signaling protein activity involved in unfolded protein response	2	18	0.0007	0.0303755	TRINITY_DN159312_c5_g2;TRINITY_DN159312_c5_g4
GO:0035459	cargo loading into vesicle	2	18	0.0007	0.0303755	TRINITY_DN144796_c3_g3;TRINITY_DN144796_c3_g5
GO:0035337	fatty-acyl-CoA metabolic process	3	79	0.0007	0.0303755	TRINITY_DN152474_c2_g1;TRINITY_DN152474_c2_g3;TRINITY_DN152474_c2_g5
GO:0070542	response to fatty acid	4	183	0.00071	0.0307199	TRINITY_DN151454_c4_g3;TRINITY_DN152474_c2_g1;TRINITY_DN152474_c2_g3;TRINITY_DN152474_c2_g5
GO:0044249	cellular biosynthetic process	66	21972	0.00073	0.0314937	TRINITY_DN118883_c4_g2;TRINITY_DN120911_c2_g2;TRINITY_DN123734_c0_g1;TRINITY_DN123771_c1_g5;TRINITY_DN125912_c0_g2;TRINITY_DN127284_c8_g1;TRINITY_DN129982_c5_g3;TRINITY_DN129982_c5_g4;TRINITY_DN130092_c4_g1;TRINITY_DN130092_c4_g2;TRINITY_DN130092_c4_g4;TRINITY_DN130092_c4_g5;TRINITY_DN130092_c4_g6;TRINITY_DN131513_c0_g5;TRINITY_DN132068_c1_g1;TRINITY_DN136268_c7_g2;TRINITY_DN137938_c7_g5;TRINITY_…
GO:0097193	intrinsic apoptotic signaling pathway	7	682	0.00077	0.0330279	TRINITY_DN140509_c7_g1;TRINITY_DN140509_c7_g2;TRINITY_DN140509_c7_g4;TRINITY_DN140509_c7_g5;TRINITY_DN159280_c14_g2;TRINITY_DN159312_c5_g2;TRINITY_DN159312_c5_g4
GO:0030433	ubiquitin-dependent ERAD pathway	4	187	0.00077	0.0330279	TRINITY_DN140509_c7_g1;TRINITY_DN140509_c7_g2;TRINITY_DN140509_c7_g4;TRINITY_DN140509_c7_g5
GO:2001243	negative regulation of intrinsic apoptotic signaling pathway	4	188	0.00079	0.0337884	TRINITY_DN140509_c7_g1;TRINITY_DN140509_c7_g2;TRINITY_DN140509_c7_g4;TRINITY_DN140509_c7_g5
GO:0009725	response to hormone	13	2137	0.00081	0.0345445	TRINITY_DN127284_c8_g1;TRINITY_DN131122_c1_g1;TRINITY_DN141373_c2_g1;TRINITY_DN141373_c2_g2;TRINITY_DN141373_c2_g3;TRINITY_DN143559_c2_g1;TRINITY_DN144629_c2_g1;TRINITY_DN151454_c4_g3;TRINITY_DN155142_c4_g1;TRINITY_DN155142_c4_g3;TRINITY_DN155142_c4_g6;TRINITY_DN156657_c1_g3;TRINITY_DN159280_c14_g2
GO:0032436	positive regulation of proteasomal ubiquitin-dependent protein catabolic process	4	190	0.00082	0.0348711	TRINITY_DN140509_c7_g1;TRINITY_DN140509_c7_g2;TRINITY_DN140509_c7_g4;TRINITY_DN140509_c7_g5
GO:0006473	protein acetylation	6	511	0.00093	0.0394362	TRINITY_DN120109_c0_g1;TRINITY_DN127284_c8_g1;TRINITY_DN141373_c2_g1;TRINITY_DN141373_c2_g2;TRINITY_DN141373_c2_g3;TRINITY_DN141373_c2_g4
GO:0043434	response to peptide hormone	8	921	0.00096	0.0404777	TRINITY_DN127284_c8_g1;TRINITY_DN131122_c1_g1;TRINITY_DN141373_c2_g1;TRINITY_DN141373_c2_g2;TRINITY_DN141373_c2_g3;TRINITY_DN151454_c4_g3;TRINITY_DN156657_c1_g3;TRINITY_DN159280_c14_g2
GO:0010866	regulation of triglyceride biosynthetic process	3	88	0.00096	0.0404777	TRINITY_DN152474_c2_g1;TRINITY_DN152474_c2_g3;TRINITY_DN152474_c2_g5
GO:0048255	mRNA stabilization	3	89	0.001	0.0420452	TRINITY_DN154952_c2_g1;TRINITY_DN154952_c2_g6;TRINITY_DN154952_c2_g7
GO:0043489	RNA stabilization	3	90	0.00103	0.0431846	TRINITY_DN154952_c2_g1;TRINITY_DN154952_c2_g6;TRINITY_DN154952_c2_g7
GO:0097190	apoptotic signaling pathway	10	1404	0.00104	0.0433596	TRINITY_DN137938_c7_g5;TRINITY_DN140509_c7_g1;TRINITY_DN140509_c7_g2;TRINITY_DN140509_c7_g4;TRINITY_DN140509_c7_g5;TRINITY_DN148702_c1_g1;TRINITY_DN148702_c1_g2;TRINITY_DN159280_c14_g2;TRINITY_DN159312_c5_g2;TRINITY_DN159312_c5_g4
GO:1901657	glycosyl compound metabolic process	5	349	0.00104	0.0433596	TRINITY_DN150265_c1_g3;TRINITY_DN150265_c1_g4;TRINITY_DN150265_c1_g6;TRINITY_DN152260_c3_g1;TRINITY_DN152260_c3_g3
GO:0006950	response to stress	36	9947	0.00105	0.0435326	TRINITY_DN118883_c4_g2;TRINITY_DN122799_c2_g3;TRINITY_DN122799_c2_g5;TRINITY_DN123734_c0_g1;TRINITY_DN125398_c0_g1;TRINITY_DN127284_c8_g1;TRINITY_DN136081_c2_g3;TRINITY_DN139384_c3_g2;TRINITY_DN139504_c2_g2;TRINITY_DN140509_c7_g1;TRINITY_DN140509_c7_g2;TRINITY_DN140509_c7_g4;TRINITY_DN140509_c7_g5;TRINITY_DN140825_c0_g2;TRINITY_DN141373_c2_g1;TRINITY_DN141373_c2_g2;TRINITY_DN141373_c2_g3;TRINITY_…
GO:0034384	high-density lipoprotein particle clearance	2	22	0.00105	0.0435326	TRINITY_DN106757_c0_g2;TRINITY_DN92535_c0_g1
GO:0010876	lipid localization	8	935	0.00106	0.0438251	TRINITY_DN106757_c0_g2;TRINITY_DN134295_c3_g1;TRINITY_DN152474_c2_g1;TRINITY_DN152474_c2_g3;TRINITY_DN152474_c2_g5;TRINITY_DN157448_c6_g3;TRINITY_DN158596_c9_g1;TRINITY_DN92535_c0_g1
GO:0032008	positive regulation of TOR signaling	3	94	0.00117	0.048239	TRINITY_DN122799_c2_g3;TRINITY_DN122799_c2_g5;TRINITY_DN149681_c1_g1
GO:0062012	regulation of small molecule metabolic process	8	954	0.0012	0.0493392	TRINITY_DN143559_c2_g1;TRINITY_DN144629_c2_g1;TRINITY_DN144796_c3_g3;TRINITY_DN144796_c3_g5;TRINITY_DN152474_c2_g1;TRINITY_DN152474_c2_g3;TRINITY_DN152474_c2_g5;TRINITY_DN159280_c14_g2

## Sheet: Sleep vs Activity
Table S3. GO biological process enrichment data of six pairwise comparisons.
GO ID	Description	GeneRatio (116)	BgRatio (59313)	pvalue	fdr	Gene ID
Go biological process categories significantly enriched by up-regulated genes.
GO:0060345	spleen trabecula formation	5	5	2.6e-14	3.86984e-10	TRINITY_DN102478_c0_g1;TRINITY_DN149296_c2_g2;TRINITY_DN149296_c2_g4;TRINITY_DN158663_c0_g1;TRINITY_DN158663_c0_g2
GO:0070839	divalent metal ion export	5	6	1.6e-13	4.76288e-10	TRINITY_DN102478_c0_g1;TRINITY_DN149296_c2_g2;TRINITY_DN149296_c2_g4;TRINITY_DN158663_c0_g1;TRINITY_DN158663_c0_g2
GO:1903414	iron cation export	5	6	1.6e-13	4.76288e-10	TRINITY_DN102478_c0_g1;TRINITY_DN149296_c2_g2;TRINITY_DN149296_c2_g4;TRINITY_DN158663_c0_g1;TRINITY_DN158663_c0_g2
GO:1903874	ferrous iron transmembrane transport	5	6	1.6e-13	4.76288e-10	TRINITY_DN102478_c0_g1;TRINITY_DN149296_c2_g2;TRINITY_DN149296_c2_g4;TRINITY_DN158663_c0_g1;TRINITY_DN158663_c0_g2
GO:1903988	ferrous iron export across plasma membrane	5	6	1.6e-13	4.76288e-10	TRINITY_DN102478_c0_g1;TRINITY_DN149296_c2_g2;TRINITY_DN149296_c2_g4;TRINITY_DN158663_c0_g1;TRINITY_DN158663_c0_g2
GO:0015684	ferrous iron transport	5	7	5.5e-13	1.36437e-09	TRINITY_DN102478_c0_g1;TRINITY_DN149296_c2_g2;TRINITY_DN149296_c2_g4;TRINITY_DN158663_c0_g1;TRINITY_DN158663_c0_g2
GO:0034395	regulation of transcription from RNA polymerase II promoter in response to iron	5	9	3.3e-12	7.01674e-09	TRINITY_DN102478_c0_g1;TRINITY_DN149296_c2_g2;TRINITY_DN149296_c2_g4;TRINITY_DN158663_c0_g1;TRINITY_DN158663_c0_g2
GO:0044281	small molecule metabolic process	40	6536	1.8e-11	3.3489e-08	TRINITY_DN109518_c0_g1;TRINITY_DN113603_c0_g1;TRINITY_DN117086_c0_g1;TRINITY_DN118534_c0_g1;TRINITY_DN120234_c0_g1;TRINITY_DN124904_c2_g1;TRINITY_DN128492_c1_g4;TRINITY_DN129783_c2_g1;TRINITY_DN129834_c2_g2;TRINITY_DN131148_c2_g3;TRINITY_DN135082_c11_g1;TRINITY_DN136093_c1_g1;TRINITY_DN139140_c1_g1;TRINITY_DN139140_c1_g2;TRINITY_DN139660_c3_g2;TRINITY_DN140840_c2_g1;TRINITY_DN140840_c2_g4;TRINITY…
GO:0034755	iron ion transmembrane transport	5	12	2.1e-11	3.47293e-08	TRINITY_DN102478_c0_g1;TRINITY_DN149296_c2_g2;TRINITY_DN149296_c2_g4;TRINITY_DN158663_c0_g1;TRINITY_DN158663_c0_g2
GO:0060586	multicellular organismal iron ion homeostasis	5	19	3e-10	4.4652e-07	TRINITY_DN102478_c0_g1;TRINITY_DN149296_c2_g2;TRINITY_DN149296_c2_g4;TRINITY_DN158663_c0_g1;TRINITY_DN158663_c0_g2
GO:0051186	cofactor metabolic process	19	1845	3.5e-09	4.73582e-06	TRINITY_DN117086_c0_g1;TRINITY_DN118534_c0_g1;TRINITY_DN123168_c2_g6;TRINITY_DN123168_c2_g7;TRINITY_DN123373_c1_g2;TRINITY_DN123373_c1_g3;TRINITY_DN131148_c2_g3;TRINITY_DN136093_c1_g1;TRINITY_DN141603_c3_g2;TRINITY_DN143806_c0_g1;TRINITY_DN146888_c0_g2;TRINITY_DN147410_c1_g1;TRINITY_DN150285_c1_g1;TRINITY_DN156092_c8_g2;TRINITY_DN156092_c8_g6;TRINITY_DN157409_c7_g2;TRINITY_DN157537_c5_g8;TRINITY_…
GO:0071281	cellular response to iron ion	5	34	7e-09	8.68233e-06	TRINITY_DN102478_c0_g1;TRINITY_DN149296_c2_g2;TRINITY_DN149296_c2_g4;TRINITY_DN158663_c0_g1;TRINITY_DN158663_c0_g2
GO:0006749	glutathione metabolic process	7	137	1.1e-08	1.25942e-05	TRINITY_DN123168_c2_g6;TRINITY_DN123168_c2_g7;TRINITY_DN123373_c1_g2;TRINITY_DN123373_c1_g3;TRINITY_DN136093_c1_g1;TRINITY_DN150285_c1_g1;TRINITY_DN157752_c9_g4
GO:0019752	carboxylic acid metabolic process	24	3350	2.8e-08	2.9768e-05	TRINITY_DN117086_c0_g1;TRINITY_DN118534_c0_g1;TRINITY_DN124904_c2_g1;TRINITY_DN128492_c1_g4;TRINITY_DN129783_c2_g1;TRINITY_DN129834_c2_g2;TRINITY_DN131148_c2_g3;TRINITY_DN136093_c1_g1;TRINITY_DN140840_c2_g1;TRINITY_DN140840_c2_g4;TRINITY_DN141603_c3_g2;TRINITY_DN143806_c0_g1;TRINITY_DN144629_c2_g1;TRINITY_DN149566_c7_g2;TRINITY_DN152876_c4_g5;TRINITY_DN153290_c0_g1;TRINITY_DN153388_c2_g1;TRINITY_…
GO:0006575	cellular modified amino acid metabolic process	11	625	4.7e-08	4.66365e-05	TRINITY_DN117086_c0_g1;TRINITY_DN123168_c2_g6;TRINITY_DN123168_c2_g7;TRINITY_DN123373_c1_g2;TRINITY_DN123373_c1_g3;TRINITY_DN136093_c1_g1;TRINITY_DN150285_c1_g1;TRINITY_DN156092_c8_g2;TRINITY_DN156092_c8_g6;TRINITY_DN157537_c5_g8;TRINITY_DN157752_c9_g4
GO:0043436	oxoacid metabolic process	24	3592	1e-07	9.3025e-05	TRINITY_DN117086_c0_g1;TRINITY_DN118534_c0_g1;TRINITY_DN124904_c2_g1;TRINITY_DN128492_c1_g4;TRINITY_DN129783_c2_g1;TRINITY_DN129834_c2_g2;TRINITY_DN131148_c2_g3;TRINITY_DN136093_c1_g1;TRINITY_DN140840_c2_g1;TRINITY_DN140840_c2_g4;TRINITY_DN141603_c3_g2;TRINITY_DN143806_c0_g1;TRINITY_DN144629_c2_g1;TRINITY_DN149566_c7_g2;TRINITY_DN152876_c4_g5;TRINITY_DN153290_c0_g1;TRINITY_DN153388_c2_g1;TRINITY_…
GO:0006082	organic acid metabolic process	24	3636	1.3e-07	0.000113819	TRINITY_DN117086_c0_g1;TRINITY_DN118534_c0_g1;TRINITY_DN124904_c2_g1;TRINITY_DN128492_c1_g4;TRINITY_DN129783_c2_g1;TRINITY_DN129834_c2_g2;TRINITY_DN131148_c2_g3;TRINITY_DN136093_c1_g1;TRINITY_DN140840_c2_g1;TRINITY_DN140840_c2_g4;TRINITY_DN141603_c3_g2;TRINITY_DN143806_c0_g1;TRINITY_DN144629_c2_g1;TRINITY_DN149566_c7_g2;TRINITY_DN152876_c4_g5;TRINITY_DN153290_c0_g1;TRINITY_DN153388_c2_g1;TRINITY_…
GO:0010038	response to metal ion	12	875	1.7e-07	0.000140571	TRINITY_DN102478_c0_g1;TRINITY_DN109518_c0_g1;TRINITY_DN118675_c1_g1;TRINITY_DN131148_c2_g3;TRINITY_DN132160_c1_g5;TRINITY_DN136093_c1_g1;TRINITY_DN141603_c3_g2;TRINITY_DN144560_c0_g2;TRINITY_DN149296_c2_g2;TRINITY_DN149296_c2_g4;TRINITY_DN158663_c0_g1;TRINITY_DN158663_c0_g2
GO:0060343	trabecula formation	5	66	2.1e-07	0.000164507	TRINITY_DN102478_c0_g1;TRINITY_DN149296_c2_g2;TRINITY_DN149296_c2_g4;TRINITY_DN158663_c0_g1;TRINITY_DN158663_c0_g2
GO:0010039	response to iron ion	5	69	2.7e-07	0.000196198	TRINITY_DN102478_c0_g1;TRINITY_DN149296_c2_g2;TRINITY_DN149296_c2_g4;TRINITY_DN158663_c0_g1;TRINITY_DN158663_c0_g2
GO:0019318	hexose metabolic process	11	749	2.9e-07	0.000196198	TRINITY_DN109518_c0_g1;TRINITY_DN131148_c2_g3;TRINITY_DN139140_c1_g1;TRINITY_DN139140_c1_g2;TRINITY_DN144560_c0_g2;TRINITY_DN144629_c2_g1;TRINITY_DN151805_c3_g3;TRINITY_DN151805_c3_g5;TRINITY_DN156302_c7_g1;TRINITY_DN157537_c5_g8;TRINITY_DN157856_c10_g2
GO:0140115	export across plasma membrane	5	70	2.9e-07	0.000196198	TRINITY_DN102478_c0_g1;TRINITY_DN149296_c2_g2;TRINITY_DN149296_c2_g4;TRINITY_DN158663_c0_g1;TRINITY_DN158663_c0_g2
GO:0006520	cellular amino acid metabolic process	14	1334	3.8e-07	0.00024591	TRINITY_DN117086_c0_g1;TRINITY_DN118534_c0_g1;TRINITY_DN124904_c2_g1;TRINITY_DN136093_c1_g1;TRINITY_DN141603_c3_g2;TRINITY_DN143806_c0_g1;TRINITY_DN152876_c4_g5;TRINITY_DN153388_c2_g1;TRINITY_DN153521_c2_g1;TRINITY_DN154992_c5_g1;TRINITY_DN156092_c8_g2;TRINITY_DN156092_c8_g6;TRINITY_DN157537_c5_g8;TRINITY_DN157752_c9_g4
GO:0010949	negative regulation of intestinal phytosterol absorption	3	9	6.1e-07	0.000336268	TRINITY_DN156418_c8_g1;TRINITY_DN156418_c8_g2;TRINITY_DN156418_c8_g3
GO:0045796	negative regulation of intestinal cholesterol absorption	3	9	6.1e-07	0.000336268	TRINITY_DN156418_c8_g1;TRINITY_DN156418_c8_g2;TRINITY_DN156418_c8_g3
GO:0060752	intestinal phytosterol absorption	3	9	6.1e-07	0.000336268	TRINITY_DN156418_c8_g1;TRINITY_DN156418_c8_g2;TRINITY_DN156418_c8_g3
GO:1904730	negative regulation of intestinal lipid absorption	3	9	6.1e-07	0.000336268	TRINITY_DN156418_c8_g1;TRINITY_DN156418_c8_g2;TRINITY_DN156418_c8_g3
GO:1904479	negative regulation of intestinal absorption	3	10	8.7e-07	0.000462467	TRINITY_DN156418_c8_g1;TRINITY_DN156418_c8_g2;TRINITY_DN156418_c8_g3
GO:0005996	monosaccharide metabolic process	11	852	1e-06	0.000513241	TRINITY_DN109518_c0_g1;TRINITY_DN131148_c2_g3;TRINITY_DN139140_c1_g1;TRINITY_DN139140_c1_g2;TRINITY_DN144560_c0_g2;TRINITY_DN144629_c2_g1;TRINITY_DN151805_c3_g3;TRINITY_DN151805_c3_g5;TRINITY_DN156302_c7_g1;TRINITY_DN157537_c5_g8;TRINITY_DN157856_c10_g2
GO:0006790	sulfur compound metabolic process	12	1052	1.2e-06	0.00059536	TRINITY_DN123168_c2_g6;TRINITY_DN123168_c2_g7;TRINITY_DN123373_c1_g2;TRINITY_DN123373_c1_g3;TRINITY_DN136093_c1_g1;TRINITY_DN147410_c1_g1;TRINITY_DN150285_c1_g1;TRINITY_DN154992_c5_g1;TRINITY_DN156092_c8_g2;TRINITY_DN156092_c8_g6;TRINITY_DN157752_c9_g4;TRINITY_DN159378_c2_g2
GO:1901605	alpha-amino acid metabolic process	11	899	1.7e-06	0.000816219	TRINITY_DN117086_c0_g1;TRINITY_DN118534_c0_g1;TRINITY_DN141603_c3_g2;TRINITY_DN143806_c0_g1;TRINITY_DN153388_c2_g1;TRINITY_DN153521_c2_g1;TRINITY_DN154992_c5_g1;TRINITY_DN156092_c8_g2;TRINITY_DN156092_c8_g6;TRINITY_DN157537_c5_g8;TRINITY_DN157752_c9_g4
GO:0015711	organic anion transport	11	936	2.5e-06	0.00116281	TRINITY_DN139108_c1_g1;TRINITY_DN144560_c0_g2;TRINITY_DN147410_c1_g1;TRINITY_DN153290_c0_g1;TRINITY_DN156418_c8_g1;TRINITY_DN156418_c8_g2;TRINITY_DN156418_c8_g3;TRINITY_DN157537_c5_g8;TRINITY_DN158996_c5_g1;TRINITY_DN158996_c5_g2;TRINITY_DN158996_c5_g3
GO:0017144	drug metabolic process	17	2338	3.2e-06	0.0014433	TRINITY_DN113603_c0_g1;TRINITY_DN117086_c0_g1;TRINITY_DN118534_c0_g1;TRINITY_DN124904_c2_g1;TRINITY_DN131148_c2_g3;TRINITY_DN139660_c3_g2;TRINITY_DN141603_c3_g2;TRINITY_DN144560_c0_g2;TRINITY_DN146222_c0_g1;TRINITY_DN146888_c0_g2;TRINITY_DN147410_c1_g1;TRINITY_DN152876_c4_g5;TRINITY_DN154992_c5_g1;TRINITY_DN156092_c8_g2;TRINITY_DN156092_c8_g6;TRINITY_DN157752_c9_g4;TRINITY_DN159378_c2_g2
GO:0048536	spleen development	5	116	3.5e-06	0.00153218	TRINITY_DN102478_c0_g1;TRINITY_DN149296_c2_g2;TRINITY_DN149296_c2_g4;TRINITY_DN158663_c0_g1;TRINITY_DN158663_c0_g2
GO:0030300	regulation of intestinal cholesterol absorption	3	16	4e-06	0.00165378	TRINITY_DN156418_c8_g1;TRINITY_DN156418_c8_g2;TRINITY_DN156418_c8_g3
GO:1904729	regulation of intestinal lipid absorption	3	16	4e-06	0.00165378	TRINITY_DN156418_c8_g1;TRINITY_DN156418_c8_g2;TRINITY_DN156418_c8_g3
GO:0006869	lipid transport	10	812	4.8e-06	0.00191925	TRINITY_DN139108_c1_g1;TRINITY_DN147410_c1_g1;TRINITY_DN153290_c0_g1;TRINITY_DN156418_c8_g1;TRINITY_DN156418_c8_g2;TRINITY_DN156418_c8_g3;TRINITY_DN157537_c5_g8;TRINITY_DN158996_c5_g1;TRINITY_DN158996_c5_g2;TRINITY_DN158996_c5_g3
GO:1904478	regulation of intestinal absorption	3	17	4.9e-06	0.00191925	TRINITY_DN156418_c8_g1;TRINITY_DN156418_c8_g2;TRINITY_DN156418_c8_g3
GO:0044282	small molecule catabolic process	12	1224	5.4e-06	0.00200761	TRINITY_DN109518_c0_g1;TRINITY_DN118534_c0_g1;TRINITY_DN129783_c2_g1;TRINITY_DN140840_c2_g1;TRINITY_DN140840_c2_g4;TRINITY_DN141603_c3_g2;TRINITY_DN151805_c3_g3;TRINITY_DN152876_c4_g5;TRINITY_DN153290_c0_g1;TRINITY_DN153521_c2_g1;TRINITY_DN157537_c5_g8;TRINITY_DN157752_c9_g4
GO:0002260	lymphocyte homeostasis	5	128	5.7e-06	0.00200761	TRINITY_DN102478_c0_g1;TRINITY_DN149296_c2_g2;TRINITY_DN149296_c2_g4;TRINITY_DN158663_c0_g1;TRINITY_DN158663_c0_g2
GO:0061383	trabecula morphogenesis	5	128	5.7e-06	0.00200761	TRINITY_DN102478_c0_g1;TRINITY_DN149296_c2_g2;TRINITY_DN149296_c2_g4;TRINITY_DN158663_c0_g1;TRINITY_DN158663_c0_g2
GO:1901685	glutathione derivative metabolic process	3	18	5.8e-06	0.00200761	TRINITY_DN123168_c2_g6;TRINITY_DN123168_c2_g7;TRINITY_DN150285_c1_g1
GO:1901687	glutathione derivative biosynthetic process	3	18	5.8e-06	0.00200761	TRINITY_DN123168_c2_g6;TRINITY_DN123168_c2_g7;TRINITY_DN150285_c1_g1
GO:0071248	cellular response to metal ion	7	352	6.5e-06	0.00219877	TRINITY_DN102478_c0_g1;TRINITY_DN118675_c1_g1;TRINITY_DN131148_c2_g3;TRINITY_DN149296_c2_g2;TRINITY_DN149296_c2_g4;TRINITY_DN158663_c0_g1;TRINITY_DN158663_c0_g2
GO:0032372	negative regulation of sterol transport	3	22	1.1e-05	0.00348349	TRINITY_DN156418_c8_g1;TRINITY_DN156418_c8_g2;TRINITY_DN156418_c8_g3
GO:0032375	negative regulation of cholesterol transport	3	22	1.1e-05	0.00348349	TRINITY_DN156418_c8_g1;TRINITY_DN156418_c8_g2;TRINITY_DN156418_c8_g3
GO:0071718	sodium-independent icosanoid transport	2	3	1.1e-05	0.00348349	TRINITY_DN158996_c5_g1;TRINITY_DN158996_c5_g2
GO:0010035	response to inorganic substance	12	1320	1.2e-05	0.00357216	TRINITY_DN102478_c0_g1;TRINITY_DN109518_c0_g1;TRINITY_DN118675_c1_g1;TRINITY_DN131148_c2_g3;TRINITY_DN132160_c1_g5;TRINITY_DN136093_c1_g1;TRINITY_DN141603_c3_g2;TRINITY_DN144560_c0_g2;TRINITY_DN149296_c2_g2;TRINITY_DN149296_c2_g4;TRINITY_DN158663_c0_g1;TRINITY_DN158663_c0_g2
GO:0055114	oxidation-reduction process	13	1554	1.2e-05	0.00357216	TRINITY_DN108401_c0_g1;TRINITY_DN128115_c1_g2;TRINITY_DN128492_c1_g4;TRINITY_DN129783_c2_g1;TRINITY_DN129834_c2_g2;TRINITY_DN139660_c3_g2;TRINITY_DN140840_c2_g1;TRINITY_DN140840_c2_g4;TRINITY_DN144560_c0_g2;TRINITY_DN144629_c2_g1;TRINITY_DN151805_c3_g3;TRINITY_DN153290_c0_g1;TRINITY_DN159378_c2_g2
GO:0042221	response to chemical	37	9371	1.2e-05	0.00357216	TRINITY_DN102478_c0_g1;TRINITY_DN107704_c0_g1;TRINITY_DN108401_c0_g1;TRINITY_DN109518_c0_g1;TRINITY_DN116738_c1_g1;TRINITY_DN117086_c0_g1;TRINITY_DN118675_c1_g1;TRINITY_DN123373_c1_g2;TRINITY_DN123373_c1_g3;TRINITY_DN128492_c1_g4;TRINITY_DN131148_c2_g3;TRINITY_DN132160_c1_g5;TRINITY_DN136093_c1_g1;TRINITY_DN138786_c1_g1;TRINITY_DN141603_c3_g2;TRINITY_DN144228_c0_g2;TRINITY_DN144420_c2_g5;TRINITY_…
GO:0048871	multicellular organismal homeostasis	10	906	1.3e-05	0.00379396	TRINITY_DN102478_c0_g1;TRINITY_DN132160_c1_g5;TRINITY_DN144629_c2_g1;TRINITY_DN149296_c2_g2;TRINITY_DN149296_c2_g4;TRINITY_DN156112_c3_g2;TRINITY_DN156112_c3_g4;TRINITY_DN157856_c10_g2;TRINITY_DN158663_c0_g1;TRINITY_DN158663_c0_g2
GO:0015914	phospholipid transport	5	157	1.5e-05	0.00429346	TRINITY_DN139108_c1_g1;TRINITY_DN147410_c1_g1;TRINITY_DN156418_c8_g1;TRINITY_DN156418_c8_g2;TRINITY_DN156418_c8_g3
GO:0010876	lipid localization	10	935	1.6e-05	0.00449328	TRINITY_DN139108_c1_g1;TRINITY_DN147410_c1_g1;TRINITY_DN153290_c0_g1;TRINITY_DN156418_c8_g1;TRINITY_DN156418_c8_g2;TRINITY_DN156418_c8_g3;TRINITY_DN157537_c5_g8;TRINITY_DN158996_c5_g1;TRINITY_DN158996_c5_g2;TRINITY_DN158996_c5_g3
GO:0001776	leukocyte homeostasis	5	164	1.9e-05	0.00523696	TRINITY_DN102478_c0_g1;TRINITY_DN149296_c2_g2;TRINITY_DN149296_c2_g4;TRINITY_DN158663_c0_g1;TRINITY_DN158663_c0_g2
GO:0071241	cellular response to inorganic substance	7	419	2e-05	0.00541236	TRINITY_DN102478_c0_g1;TRINITY_DN118675_c1_g1;TRINITY_DN131148_c2_g3;TRINITY_DN149296_c2_g2;TRINITY_DN149296_c2_g4;TRINITY_DN158663_c0_g1;TRINITY_DN158663_c0_g2
GO:0015862	uridine transport	2	4	2.3e-05	0.00611307	TRINITY_DN150742_c0_g1;TRINITY_DN150742_c1_g1
GO:0030299	intestinal cholesterol absorption	3	29	2.6e-05	0.00667214	TRINITY_DN156418_c8_g1;TRINITY_DN156418_c8_g2;TRINITY_DN156418_c8_g3
GO:0098856	intestinal lipid absorption	3	29	2.6e-05	0.00667214	TRINITY_DN156418_c8_g1;TRINITY_DN156418_c8_g2;TRINITY_DN156418_c8_g3
GO:0006820	anion transport	11	1207	2.7e-05	0.00681132	TRINITY_DN139108_c1_g1;TRINITY_DN144560_c0_g2;TRINITY_DN147410_c1_g1;TRINITY_DN153290_c0_g1;TRINITY_DN156418_c8_g1;TRINITY_DN156418_c8_g2;TRINITY_DN156418_c8_g3;TRINITY_DN157537_c5_g8;TRINITY_DN158996_c5_g1;TRINITY_DN158996_c5_g2;TRINITY_DN158996_c5_g3
GO:0006006	glucose metabolic process	8	615	3e-05	0.007442	TRINITY_DN131148_c2_g3;TRINITY_DN144560_c0_g2;TRINITY_DN144629_c2_g1;TRINITY_DN151805_c3_g3;TRINITY_DN151805_c3_g5;TRINITY_DN156302_c7_g1;TRINITY_DN157537_c5_g8;TRINITY_DN157856_c10_g2
GO:0005975	carbohydrate metabolic process	13	1762	4.3e-05	0.010492	TRINITY_DN108401_c0_g1;TRINITY_DN109518_c0_g1;TRINITY_DN131148_c2_g3;TRINITY_DN139140_c1_g1;TRINITY_DN139140_c1_g2;TRINITY_DN144560_c0_g2;TRINITY_DN144629_c2_g1;TRINITY_DN151805_c3_g3;TRINITY_DN151805_c3_g5;TRINITY_DN156302_c7_g1;TRINITY_DN157409_c7_g2;TRINITY_DN157537_c5_g8;TRINITY_DN157856_c10_g2
GO:0015748	organophosphate ester transport	5	201	5e-05	0.0120032	TRINITY_DN139108_c1_g1;TRINITY_DN147410_c1_g1;TRINITY_DN156418_c8_g1;TRINITY_DN156418_c8_g2;TRINITY_DN156418_c8_g3
GO:0006518	peptide metabolic process	18	3210	5.3e-05	0.0125215	TRINITY_DN113114_c1_g1;TRINITY_DN123168_c2_g6;TRINITY_DN123168_c2_g7;TRINITY_DN123373_c1_g2;TRINITY_DN123373_c1_g3;TRINITY_DN130720_c0_g1;TRINITY_DN136093_c1_g1;TRINITY_DN144560_c0_g2;TRINITY_DN147672_c3_g1;TRINITY_DN149803_c2_g3;TRINITY_DN150276_c1_g2;TRINITY_DN150285_c1_g1;TRINITY_DN151329_c2_g3;TRINITY_DN156112_c3_g2;TRINITY_DN156112_c3_g4;TRINITY_DN157107_c3_g2;TRINITY_DN157752_c9_g4;TRINITY_…
GO:0015850	organic hydroxy compound transport	7	507	6.7e-05	0.0155817	TRINITY_DN147410_c1_g1;TRINITY_DN156418_c8_g1;TRINITY_DN156418_c8_g2;TRINITY_DN156418_c8_g3;TRINITY_DN158996_c5_g1;TRINITY_DN158996_c5_g2;TRINITY_DN158996_c5_g3
GO:0016054	organic acid catabolic process	9	898	7.2e-05	0.0162371	TRINITY_DN118534_c0_g1;TRINITY_DN129783_c2_g1;TRINITY_DN140840_c2_g1;TRINITY_DN140840_c2_g4;TRINITY_DN141603_c3_g2;TRINITY_DN153290_c0_g1;TRINITY_DN153521_c2_g1;TRINITY_DN157537_c5_g8;TRINITY_DN157752_c9_g4
GO:0046395	carboxylic acid catabolic process	9	898	7.2e-05	0.0162371	TRINITY_DN118534_c0_g1;TRINITY_DN129783_c2_g1;TRINITY_DN140840_c2_g1;TRINITY_DN140840_c2_g4;TRINITY_DN141603_c3_g2;TRINITY_DN153290_c0_g1;TRINITY_DN153521_c2_g1;TRINITY_DN157537_c5_g8;TRINITY_DN157752_c9_g4
GO:0006094	gluconeogenesis	5	219	7.5e-05	0.0166612	TRINITY_DN131148_c2_g3;TRINITY_DN144560_c0_g2;TRINITY_DN144629_c2_g1;TRINITY_DN157537_c5_g8;TRINITY_DN157856_c10_g2
GO:0006601	creatine biosynthetic process	2	7	7.9e-05	0.0167977	TRINITY_DN156092_c8_g2;TRINITY_DN156092_c8_g6
GO:0015864	pyrimidine nucleoside transport	2	7	7.9e-05	0.0167977	TRINITY_DN150742_c0_g1;TRINITY_DN150742_c1_g1
GO:0060457	negative regulation of digestive system process	3	42	7.9e-05	0.0167977	TRINITY_DN156418_c8_g1;TRINITY_DN156418_c8_g2;TRINITY_DN156418_c8_g3
GO:0019395	fatty acid oxidation	6	362	8.4e-05	0.0173647	TRINITY_DN128492_c1_g4;TRINITY_DN129783_c2_g1;TRINITY_DN129834_c2_g2;TRINITY_DN140840_c2_g1;TRINITY_DN140840_c2_g4;TRINITY_DN153290_c0_g1
GO:0007588	excretion	4	116	8.4e-05	0.0173647	TRINITY_DN132160_c1_g5;TRINITY_DN156418_c8_g1;TRINITY_DN156418_c8_g2;TRINITY_DN156418_c8_g3
GO:0019319	hexose biosynthetic process	5	227	8.9e-05	0.0181022	TRINITY_DN131148_c2_g3;TRINITY_DN144560_c0_g2;TRINITY_DN144629_c2_g1;TRINITY_DN157537_c5_g8;TRINITY_DN157856_c10_g2
GO:0034440	lipid oxidation	6	367	9e-05	0.0181022	TRINITY_DN128492_c1_g4;TRINITY_DN129783_c2_g1;TRINITY_DN129834_c2_g2;TRINITY_DN140840_c2_g1;TRINITY_DN140840_c2_g4;TRINITY_DN153290_c0_g1
GO:0006811	ion transport	20	3998	9.4e-05	0.0186546	TRINITY_DN102478_c0_g1;TRINITY_DN132160_c1_g5;TRINITY_DN138159_c1_g2;TRINITY_DN139108_c1_g1;TRINITY_DN144560_c0_g2;TRINITY_DN147410_c1_g1;TRINITY_DN149296_c2_g2;TRINITY_DN149296_c2_g4;TRINITY_DN150285_c1_g1;TRINITY_DN152141_c2_g1;TRINITY_DN153290_c0_g1;TRINITY_DN156418_c8_g1;TRINITY_DN156418_c8_g2;TRINITY_DN156418_c8_g3;TRINITY_DN157537_c5_g8;TRINITY_DN158663_c0_g1;TRINITY_DN158663_c0_g2;TRINITY_…
GO:0016051	carbohydrate biosynthetic process	7	543	0.0001	0.0193299	TRINITY_DN108401_c0_g1;TRINITY_DN131148_c2_g3;TRINITY_DN144560_c0_g2;TRINITY_DN144629_c2_g1;TRINITY_DN151805_c3_g3;TRINITY_DN157537_c5_g8;TRINITY_DN157856_c10_g2
GO:0044241	lipid digestion	3	46	0.0001	0.0193299	TRINITY_DN156418_c8_g1;TRINITY_DN156418_c8_g2;TRINITY_DN156418_c8_g3
GO:0032371	regulation of sterol transport	4	126	0.00012	0.022326	TRINITY_DN147410_c1_g1;TRINITY_DN156418_c8_g1;TRINITY_DN156418_c8_g2;TRINITY_DN156418_c8_g3
GO:0032374	regulation of cholesterol transport	4	126	0.00012	0.022326	TRINITY_DN147410_c1_g1;TRINITY_DN156418_c8_g1;TRINITY_DN156418_c8_g2;TRINITY_DN156418_c8_g3
GO:0043252	sodium-independent organic anion transport	3	48	0.00012	0.022326	TRINITY_DN158996_c5_g1;TRINITY_DN158996_c5_g2;TRINITY_DN158996_c5_g3
GO:0046364	monosaccharide biosynthetic process	5	244	0.00013	0.0233123	TRINITY_DN131148_c2_g3;TRINITY_DN144560_c0_g2;TRINITY_DN144629_c2_g1;TRINITY_DN157537_c5_g8;TRINITY_DN157856_c10_g2
GO:0006531	aspartate metabolic process	3	49	0.00013	0.0233123	TRINITY_DN143806_c0_g1;TRINITY_DN153521_c2_g1;TRINITY_DN157537_c5_g8
GO:0006732	coenzyme metabolic process	10	1203	0.00013	0.0233123	TRINITY_DN117086_c0_g1;TRINITY_DN118534_c0_g1;TRINITY_DN131148_c2_g3;TRINITY_DN141603_c3_g2;TRINITY_DN143806_c0_g1;TRINITY_DN147410_c1_g1;TRINITY_DN156092_c8_g2;TRINITY_DN156092_c8_g6;TRINITY_DN157409_c7_g2;TRINITY_DN159378_c2_g2
GO:0043603	cellular amide metabolic process	19	3817	0.00015	0.0265786	TRINITY_DN113114_c1_g1;TRINITY_DN117086_c0_g1;TRINITY_DN123168_c2_g6;TRINITY_DN123168_c2_g7;TRINITY_DN123373_c1_g2;TRINITY_DN123373_c1_g3;TRINITY_DN130720_c0_g1;TRINITY_DN136093_c1_g1;TRINITY_DN144560_c0_g2;TRINITY_DN147672_c3_g1;TRINITY_DN149803_c2_g3;TRINITY_DN150276_c1_g2;TRINITY_DN150285_c1_g1;TRINITY_DN151329_c2_g3;TRINITY_DN156112_c3_g2;TRINITY_DN156112_c3_g4;TRINITY_DN157107_c3_g2;TRINITY_…
GO:0006533	aspartate catabolic process	2	10	0.00017	0.029768	TRINITY_DN153521_c2_g1;TRINITY_DN157537_c5_g8
GO:0043648	dicarboxylic acid metabolic process	6	416	0.00018	0.0311526	TRINITY_DN117086_c0_g1;TRINITY_DN118534_c0_g1;TRINITY_DN143806_c0_g1;TRINITY_DN153521_c2_g1;TRINITY_DN157537_c5_g8;TRINITY_DN159378_c2_g2
GO:0006805	xenobiotic metabolic process	4	148	0.00021	0.0359269	TRINITY_DN123373_c1_g2;TRINITY_DN123373_c1_g3;TRINITY_DN144420_c2_g5;TRINITY_DN150285_c1_g1
GO:0048878	chemical homeostasis	16	2961	0.00022	0.03721	TRINITY_DN102478_c0_g1;TRINITY_DN121140_c0_g1;TRINITY_DN128492_c1_g4;TRINITY_DN132160_c1_g5;TRINITY_DN144629_c2_g1;TRINITY_DN149296_c2_g2;TRINITY_DN149296_c2_g4;TRINITY_DN150285_c1_g1;TRINITY_DN150742_c0_g1;TRINITY_DN150742_c1_g1;TRINITY_DN156418_c8_g1;TRINITY_DN156418_c8_g2;TRINITY_DN156418_c8_g3;TRINITY_DN157856_c10_g2;TRINITY_DN158663_c0_g1;TRINITY_DN158663_c0_g2
GO:0006600	creatine metabolic process	2	12	0.00025	0.0413444	TRINITY_DN156092_c8_g2;TRINITY_DN156092_c8_g6
GO:0044283	small molecule biosynthetic process	13	2102	0.00025	0.0413444	TRINITY_DN117086_c0_g1;TRINITY_DN118534_c0_g1;TRINITY_DN131148_c2_g3;TRINITY_DN141603_c3_g2;TRINITY_DN144560_c0_g2;TRINITY_DN144629_c2_g1;TRINITY_DN147410_c1_g1;TRINITY_DN149566_c7_g2;TRINITY_DN153290_c0_g1;TRINITY_DN156092_c8_g2;TRINITY_DN156092_c8_g6;TRINITY_DN157537_c5_g8;TRINITY_DN157856_c10_g2
GO:0003158	endothelium development	5	285	0.00026	0.0420635	TRINITY_DN102478_c0_g1;TRINITY_DN149296_c2_g2;TRINITY_DN149296_c2_g4;TRINITY_DN158663_c0_g1;TRINITY_DN158663_c0_g2
GO:0007586	digestion	5	286	0.00026	0.0420635	TRINITY_DN146888_c0_g2;TRINITY_DN156418_c8_g1;TRINITY_DN156418_c8_g2;TRINITY_DN156418_c8_g3;TRINITY_DN157856_c10_g2
GO:0032369	negative regulation of lipid transport	3	65	0.00029	0.0459187	TRINITY_DN156418_c8_g1;TRINITY_DN156418_c8_g2;TRINITY_DN156418_c8_g3
GO:0015858	nucleoside transport	2	13	0.00029	0.0459187	TRINITY_DN150742_c0_g1;TRINITY_DN150742_c1_g1
Go biological process categories significantly enriched by down-regulated genes.
GO:0006457	protein folding	19	567	4.1e-17	6.10244e-13	TRINITY_DN135293_c0_g3;TRINITY_DN135296_c4_g1;TRINITY_DN135296_c4_g3;TRINITY_DN135296_c4_g4;TRINITY_DN135296_c4_g6;TRINITY_DN138111_c2_g1;TRINITY_DN138305_c5_g3;TRINITY_DN140877_c2_g2;TRINITY_DN143015_c1_g2;TRINITY_DN143063_c0_g1;TRINITY_DN143063_c2_g1;TRINITY_DN143063_c2_g3;TRINITY_DN144266_c4_g2;TRINITY_DN144266_c4_g3;TRINITY_DN145242_c2_g4;TRINITY_DN153207_c2_g4;TRINITY_DN153579_c4_g1;TRINITY_…
GO:0009408	response to heat	13	340	9.1e-13	6.77222e-09	TRINITY_DN135296_c4_g1;TRINITY_DN135296_c4_g3;TRINITY_DN135296_c4_g4;TRINITY_DN135296_c4_g6;TRINITY_DN143015_c1_g2;TRINITY_DN143063_c0_g1;TRINITY_DN143063_c2_g1;TRINITY_DN143063_c2_g3;TRINITY_DN143709_c1_g2;TRINITY_DN144266_c4_g2;TRINITY_DN153207_c2_g4;TRINITY_DN153703_c4_g1;TRINITY_DN153703_c4_g6
GO:0042026	protein refolding	7	40	3.8e-12	1.88531e-08	TRINITY_DN135296_c4_g3;TRINITY_DN140877_c2_g2;TRINITY_DN143063_c0_g1;TRINITY_DN143063_c2_g1;TRINITY_DN143063_c2_g3;TRINITY_DN144266_c4_g2;TRINITY_DN144266_c4_g3
GO:0006986	response to unfolded protein	12	328	1.2e-11	4.4652e-08	TRINITY_DN132229_c1_g1;TRINITY_DN135296_c4_g3;TRINITY_DN143015_c1_g2;TRINITY_DN143063_c2_g1;TRINITY_DN143063_c2_g3;TRINITY_DN143063_c2_g4;TRINITY_DN145242_c2_g4;TRINITY_DN145242_c2_g5;TRINITY_DN147493_c4_g1;TRINITY_DN152961_c2_g1;TRINITY_DN152961_c2_g4;TRINITY_DN156281_c1_g1
GO:0035966	response to topologically incorrect protein	12	360	3.5e-11	1.01707e-07	TRINITY_DN132229_c1_g1;TRINITY_DN135296_c4_g3;TRINITY_DN143015_c1_g2;TRINITY_DN143063_c2_g1;TRINITY_DN143063_c2_g3;TRINITY_DN143063_c2_g4;TRINITY_DN145242_c2_g4;TRINITY_DN145242_c2_g5;TRINITY_DN147493_c4_g1;TRINITY_DN152961_c2_g1;TRINITY_DN152961_c2_g4;TRINITY_DN156281_c1_g1
GO:0042221	response to chemical	52	9371	4.1e-11	1.01707e-07	TRINITY_DN122327_c2_g1;TRINITY_DN122588_c1_g3;TRINITY_DN132229_c1_g1;TRINITY_DN132688_c4_g2;TRINITY_DN133837_c2_g1;TRINITY_DN135293_c0_g3;TRINITY_DN135296_c4_g1;TRINITY_DN135296_c4_g3;TRINITY_DN135296_c4_g4;TRINITY_DN135296_c4_g6;TRINITY_DN136344_c1_g4;TRINITY_DN138530_c3_g1;TRINITY_DN140116_c3_g3;TRINITY_DN140168_c1_g2;TRINITY_DN140597_c2_g1;TRINITY_DN142463_c2_g1;TRINITY_DN142463_c2_g3;TRINITY_…
GO:0007623	circadian rhythm	13	474	5.7e-11	1.21198e-07	TRINITY_DN140597_c2_g1;TRINITY_DN142463_c2_g1;TRINITY_DN142463_c2_g3;TRINITY_DN148447_c2_g1;TRINITY_DN148447_c2_g6;TRINITY_DN148517_c3_g3;TRINITY_DN149827_c1_g1;TRINITY_DN150176_c1_g1;TRINITY_DN150900_c4_g2;TRINITY_DN152125_c2_g2;TRINITY_DN156388_c5_g1;TRINITY_DN156388_c5_g3;TRINITY_DN156638_c7_g3
GO:0048511	rhythmic process	15	718	7.9e-11	1.46979e-07	TRINITY_DN140597_c2_g1;TRINITY_DN142463_c2_g1;TRINITY_DN142463_c2_g3;TRINITY_DN143063_c0_g1;TRINITY_DN144266_c4_g2;TRINITY_DN148447_c2_g1;TRINITY_DN148447_c2_g6;TRINITY_DN148517_c3_g3;TRINITY_DN149827_c1_g1;TRINITY_DN150176_c1_g1;TRINITY_DN150900_c4_g2;TRINITY_DN152125_c2_g2;TRINITY_DN156388_c5_g1;TRINITY_DN156388_c5_g3;TRINITY_DN156638_c7_g3
GO:0010658	striated muscle cell apoptotic process	7	69	2.1e-10	3.47293e-07	TRINITY_DN135296_c4_g3;TRINITY_DN143063_c0_g1;TRINITY_DN144266_c4_g2;TRINITY_DN153703_c4_g1;TRINITY_DN153703_c4_g3;TRINITY_DN153703_c4_g4;TRINITY_DN153703_c4_g6
GO:0010664	negative regulation of striated muscle cell apoptotic process	6	42	5.1e-10	7.30669e-07	TRINITY_DN143063_c0_g1;TRINITY_DN144266_c4_g2;TRINITY_DN153703_c4_g1;TRINITY_DN153703_c4_g3;TRINITY_DN153703_c4_g4;TRINITY_DN153703_c4_g6
GO:0010033	response to organic substance	41	6650	5.4e-10	7.30669e-07	TRINITY_DN132229_c1_g1;TRINITY_DN132688_c4_g2;TRINITY_DN133837_c2_g1;TRINITY_DN135296_c4_g3;TRINITY_DN136344_c1_g4;TRINITY_DN138530_c3_g1;TRINITY_DN140116_c3_g3;TRINITY_DN140168_c1_g2;TRINITY_DN140597_c2_g1;TRINITY_DN142463_c2_g1;TRINITY_DN142463_c2_g3;TRINITY_DN143015_c1_g2;TRINITY_DN143063_c0_g1;TRINITY_DN143063_c2_g1;TRINITY_DN143063_c2_g3;TRINITY_DN143063_c2_g4;TRINITY_DN144266_c4_g2;TRINITY_…
GO:0009266	response to temperature stimulus	13	621	1.5e-09	1.8605e-06	TRINITY_DN135296_c4_g1;TRINITY_DN135296_c4_g3;TRINITY_DN135296_c4_g4;TRINITY_DN135296_c4_g6;TRINITY_DN143015_c1_g2;TRINITY_DN143063_c0_g1;TRINITY_DN143063_c2_g1;TRINITY_DN143063_c2_g3;TRINITY_DN143709_c1_g2;TRINITY_DN144266_c4_g2;TRINITY_DN153207_c2_g4;TRINITY_DN153703_c4_g1;TRINITY_DN153703_c4_g6
GO:0010662	regulation of striated muscle cell apoptotic process	6	56	3.1e-09	3.54926e-06	TRINITY_DN143063_c0_g1;TRINITY_DN144266_c4_g2;TRINITY_DN153703_c4_g1;TRINITY_DN153703_c4_g3;TRINITY_DN153703_c4_g4;TRINITY_DN153703_c4_g6
GO:0071353	cellular response to interleukin-4	6	60	4.7e-09	4.99677e-06	TRINITY_DN145242_c2_g4;TRINITY_DN145242_c2_g5;TRINITY_DN148447_c2_g1;TRINITY_DN148447_c2_g6;TRINITY_DN155702_c2_g4;TRINITY_DN158756_c5_g2
GO:0031396	regulation of protein ubiquitination	11	459	7.3e-09	7.16292e-06	TRINITY_DN121482_c0_g1;TRINITY_DN121482_c0_g2;TRINITY_DN135296_c4_g1;TRINITY_DN135296_c4_g3;TRINITY_DN135296_c4_g6;TRINITY_DN143015_c1_g2;TRINITY_DN143063_c2_g1;TRINITY_DN145242_c2_g4;TRINITY_DN145242_c2_g5;TRINITY_DN147241_c1_g4;TRINITY_DN155671_c1_g1
GO:0070670	response to interleukin-4	6	65	7.7e-09	7.16292e-06	TRINITY_DN145242_c2_g4;TRINITY_DN145242_c2_g5;TRINITY_DN148447_c2_g1;TRINITY_DN148447_c2_g6;TRINITY_DN155702_c2_g4;TRINITY_DN158756_c5_g2
GO:0009628	response to abiotic stimulus	25	3047	1.3e-08	1.07496e-05	TRINITY_DN132688_c4_g2;TRINITY_DN135296_c4_g1;TRINITY_DN135296_c4_g3;TRINITY_DN135296_c4_g4;TRINITY_DN135296_c4_g6;TRINITY_DN139384_c3_g2;TRINITY_DN142463_c2_g1;TRINITY_DN142463_c2_g3;TRINITY_DN143015_c1_g2;TRINITY_DN143063_c0_g1;TRINITY_DN143063_c2_g1;TRINITY_DN143063_c2_g3;TRINITY_DN143709_c1_g2;TRINITY_DN144266_c4_g2;TRINITY_DN147493_c4_g1;TRINITY_DN148517_c3_g2;TRINITY_DN148517_c3_g3;TRINITY_…
GO:0051085	chaperone cofactor-dependent protein refolding	5	34	1.3e-08	1.07496e-05	TRINITY_DN135293_c0_g3;TRINITY_DN138111_c2_g1;TRINITY_DN143063_c0_g1;TRINITY_DN144266_c4_g2;TRINITY_DN144266_c4_g3
GO:0061073	ciliary body morphogenesis	4	13	1.6e-08	1.25339e-05	TRINITY_DN113400_c0_g1;TRINITY_DN138459_c1_g3;TRINITY_DN157569_c5_g3;TRINITY_DN157569_c5_g4
GO:0010657	muscle cell apoptotic process	7	129	1.7e-08	1.26514e-05	TRINITY_DN135296_c4_g3;TRINITY_DN143063_c0_g1;TRINITY_DN144266_c4_g2;TRINITY_DN153703_c4_g1;TRINITY_DN153703_c4_g3;TRINITY_DN153703_c4_g4;TRINITY_DN153703_c4_g6
GO:0070887	cellular response to chemical stimulus	37	6310	1.9e-08	1.34665e-05	TRINITY_DN122327_c2_g1;TRINITY_DN132229_c1_g1;TRINITY_DN132688_c4_g2;TRINITY_DN133837_c2_g1;TRINITY_DN135293_c0_g3;TRINITY_DN136344_c1_g4;TRINITY_DN138530_c3_g1;TRINITY_DN140168_c1_g2;TRINITY_DN140597_c2_g1;TRINITY_DN142463_c2_g1;TRINITY_DN142463_c2_g3;TRINITY_DN143015_c1_g2;TRINITY_DN143063_c0_g1;TRINITY_DN143063_c2_g1;TRINITY_DN144266_c4_g2;TRINITY_DN145242_c2_g4;TRINITY_DN145242_c2_g5;TRINITY_…
GO:0010656	negative regulation of muscle cell apoptotic process	6	77	2.2e-08	1.4884e-05	TRINITY_DN143063_c0_g1;TRINITY_DN144266_c4_g2;TRINITY_DN153703_c4_g1;TRINITY_DN153703_c4_g3;TRINITY_DN153703_c4_g4;TRINITY_DN153703_c4_g6
GO:1903320	regulation of protein modification by small protein conjugation or removal	11	525	2.9e-08	1.87668e-05	TRINITY_DN121482_c0_g1;TRINITY_DN121482_c0_g2;TRINITY_DN135296_c4_g1;TRINITY_DN135296_c4_g3;TRINITY_DN135296_c4_g6;TRINITY_DN143015_c1_g2;TRINITY_DN143063_c2_g1;TRINITY_DN145242_c2_g4;TRINITY_DN145242_c2_g5;TRINITY_DN147241_c1_g4;TRINITY_DN155671_c1_g1
GO:0032922	circadian regulation of gene expression	7	170	1.2e-07	7.442e-05	TRINITY_DN140597_c2_g1;TRINITY_DN142463_c2_g1;TRINITY_DN142463_c2_g3;TRINITY_DN149827_c1_g1;TRINITY_DN152125_c2_g2;TRINITY_DN156388_c5_g1;TRINITY_DN156388_c5_g3
GO:0043066	negative regulation of apoptotic process	19	2038	1.3e-07	7.442e-05	TRINITY_DN121482_c0_g1;TRINITY_DN121482_c0_g2;TRINITY_DN122588_c1_g3;TRINITY_DN135293_c0_g3;TRINITY_DN143015_c1_g2;TRINITY_DN143063_c0_g1;TRINITY_DN143063_c2_g1;TRINITY_DN143063_c2_g4;TRINITY_DN144266_c4_g2;TRINITY_DN145242_c2_g4;TRINITY_DN145242_c2_g5;TRINITY_DN147493_c4_g1;TRINITY_DN153703_c4_g1;TRINITY_DN153703_c4_g3;TRINITY_DN153703_c4_g4;TRINITY_DN153703_c4_g6;TRINITY_DN155671_c1_g1;TRINITY_…
GO:0048519	negative regulation of biological process	54	12476	1.3e-07	7.442e-05	TRINITY_DN113400_c0_g1;TRINITY_DN121482_c0_g1;TRINITY_DN121482_c0_g2;TRINITY_DN122588_c1_g3;TRINITY_DN123331_c3_g1;TRINITY_DN129278_c1_g1;TRINITY_DN129883_c1_g3;TRINITY_DN132688_c4_g2;TRINITY_DN133837_c2_g1;TRINITY_DN134840_c1_g1;TRINITY_DN135293_c0_g3;TRINITY_DN137197_c0_g2;TRINITY_DN138111_c2_g1;TRINITY_DN138459_c1_g3;TRINITY_DN138530_c3_g1;TRINITY_DN139191_c1_g2;TRINITY_DN140168_c1_g1;TRINITY_…
GO:0051084	'de novo' posttranslational protein folding	5	54	1.4e-07	7.71763e-05	TRINITY_DN135293_c0_g3;TRINITY_DN138111_c2_g1;TRINITY_DN143063_c0_g1;TRINITY_DN144266_c4_g2;TRINITY_DN144266_c4_g3
GO:0042752	regulation of circadian rhythm	8	264	1.5e-07	7.97357e-05	TRINITY_DN142463_c2_g1;TRINITY_DN142463_c2_g3;TRINITY_DN150176_c1_g1;TRINITY_DN150900_c4_g2;TRINITY_DN152125_c2_g2;TRINITY_DN156388_c5_g1;TRINITY_DN156388_c5_g3;TRINITY_DN156638_c7_g3
GO:0043069	negative regulation of programmed cell death	19	2077	1.7e-07	8.7251e-05	TRINITY_DN121482_c0_g1;TRINITY_DN121482_c0_g2;TRINITY_DN122588_c1_g3;TRINITY_DN135293_c0_g3;TRINITY_DN143015_c1_g2;TRINITY_DN143063_c0_g1;TRINITY_DN143063_c2_g1;TRINITY_DN143063_c2_g4;TRINITY_DN144266_c4_g2;TRINITY_DN145242_c2_g4;TRINITY_DN145242_c2_g5;TRINITY_DN147493_c4_g1;TRINITY_DN153703_c4_g1;TRINITY_DN153703_c4_g3;TRINITY_DN153703_c4_g4;TRINITY_DN153703_c4_g6;TRINITY_DN155671_c1_g1;TRINITY_…
GO:0021960	anterior commissure morphogenesis	4	23	1.9e-07	9.42653e-05	TRINITY_DN113400_c0_g1;TRINITY_DN138459_c1_g3;TRINITY_DN157569_c5_g3;TRINITY_DN157569_c5_g4
GO:0010660	regulation of muscle cell apoptotic process	6	113	2.2e-07	0.000102328	TRINITY_DN143063_c0_g1;TRINITY_DN144266_c4_g2;TRINITY_DN153703_c4_g1;TRINITY_DN153703_c4_g3;TRINITY_DN153703_c4_g4;TRINITY_DN153703_c4_g6
GO:0006458	'de novo' protein folding	5	59	2.2e-07	0.000102328	TRINITY_DN135293_c0_g3;TRINITY_DN138111_c2_g1;TRINITY_DN143063_c0_g1;TRINITY_DN144266_c4_g2;TRINITY_DN144266_c4_g3
GO:0021540	corpus callosum morphogenesis	4	24	2.3e-07	0.000103737	TRINITY_DN113400_c0_g1;TRINITY_DN138459_c1_g3;TRINITY_DN157569_c5_g3;TRINITY_DN157569_c5_g4
GO:0050896	response to stimulus	79	22793	3.3e-07	0.000140335	TRINITY_DN113400_c0_g1;TRINITY_DN121214_c9_g2;TRINITY_DN121482_c0_g1;TRINITY_DN121482_c0_g2;TRINITY_DN122327_c2_g1;TRINITY_DN122588_c1_g3;TRINITY_DN123989_c1_g1;TRINITY_DN127061_c1_g1;TRINITY_DN129032_c0_g1;TRINITY_DN129278_c1_g1;TRINITY_DN132229_c1_g1;TRINITY_DN132688_c4_g2;TRINITY_DN133837_c2_g1;TRINITY_DN134840_c1_g1;TRINITY_DN135293_c0_g3;TRINITY_DN135296_c4_g1;TRINITY_DN135296_c4_g3;TRINITY_…
GO:0035437	maintenance of protein localization in endoplasmic reticulum	4	26	3.3e-07	0.000140335	TRINITY_DN145242_c2_g1;TRINITY_DN145242_c2_g2;TRINITY_DN145242_c2_g4;TRINITY_DN145242_c2_g5
GO:0071310	cellular response to organic substance	30	5047	4.6e-07	0.000190184	TRINITY_DN132229_c1_g1;TRINITY_DN132688_c4_g2;TRINITY_DN133837_c2_g1;TRINITY_DN136344_c1_g4;TRINITY_DN138530_c3_g1;TRINITY_DN140168_c1_g2;TRINITY_DN140597_c2_g1;TRINITY_DN142463_c2_g1;TRINITY_DN142463_c2_g3;TRINITY_DN143015_c1_g2;TRINITY_DN143063_c2_g1;TRINITY_DN145242_c2_g4;TRINITY_DN145242_c2_g5;TRINITY_DN147493_c4_g1;TRINITY_DN148447_c2_g1;TRINITY_DN148447_c2_g6;TRINITY_DN148517_c3_g2;TRINITY_…
GO:0061077	chaperone-mediated protein folding	6	132	5.4e-07	0.000215426	TRINITY_DN135293_c0_g3;TRINITY_DN138111_c2_g1;TRINITY_DN143063_c0_g1;TRINITY_DN144266_c4_g2;TRINITY_DN144266_c4_g3;TRINITY_DN153207_c2_g4
GO:0060548	negative regulation of cell death	19	2244	5.5e-07	0.000215426	TRINITY_DN121482_c0_g1;TRINITY_DN121482_c0_g2;TRINITY_DN122588_c1_g3;TRINITY_DN135293_c0_g3;TRINITY_DN143015_c1_g2;TRINITY_DN143063_c0_g1;TRINITY_DN143063_c2_g1;TRINITY_DN143063_c2_g4;TRINITY_DN144266_c4_g2;TRINITY_DN145242_c2_g4;TRINITY_DN145242_c2_g5;TRINITY_DN147493_c4_g1;TRINITY_DN153703_c4_g1;TRINITY_DN153703_c4_g3;TRINITY_DN153703_c4_g4;TRINITY_DN153703_c4_g6;TRINITY_DN155671_c1_g1;TRINITY_…
GO:0034605	cellular response to heat	7	216	5.9e-07	0.000221445	TRINITY_DN143063_c0_g1;TRINITY_DN143063_c2_g1;TRINITY_DN143709_c1_g2;TRINITY_DN144266_c4_g2;TRINITY_DN153207_c2_g4;TRINITY_DN153703_c4_g1;TRINITY_DN153703_c4_g6
GO:0042754	negative regulation of circadian rhythm	4	30	6e-07	0.000221445	TRINITY_DN142463_c2_g1;TRINITY_DN142463_c2_g3;TRINITY_DN150900_c4_g2;TRINITY_DN156638_c7_g3
GO:0048523	negative regulation of cellular process	49	11248	6.1e-07	0.000221445	TRINITY_DN113400_c0_g1;TRINITY_DN121482_c0_g1;TRINITY_DN121482_c0_g2;TRINITY_DN122588_c1_g3;TRINITY_DN129883_c1_g3;TRINITY_DN132688_c4_g2;TRINITY_DN134840_c1_g1;TRINITY_DN135293_c0_g3;TRINITY_DN137197_c0_g2;TRINITY_DN138111_c2_g1;TRINITY_DN138459_c1_g3;TRINITY_DN138530_c3_g1;TRINITY_DN140168_c1_g1;TRINITY_DN140168_c1_g2;TRINITY_DN140597_c2_g1;TRINITY_DN142463_c2_g1;TRINITY_DN142463_c2_g3;TRINITY_…
GO:0010941	regulation of cell death	25	3859	1.1e-06	0.000380753	TRINITY_DN121482_c0_g1;TRINITY_DN121482_c0_g2;TRINITY_DN122588_c1_g3;TRINITY_DN132688_c4_g2;TRINITY_DN134840_c1_g1;TRINITY_DN135293_c0_g3;TRINITY_DN143015_c1_g2;TRINITY_DN143063_c0_g1;TRINITY_DN143063_c2_g1;TRINITY_DN143063_c2_g4;TRINITY_DN144266_c4_g2;TRINITY_DN145242_c2_g4;TRINITY_DN145242_c2_g5;TRINITY_DN147493_c4_g1;TRINITY_DN148517_c3_g2;TRINITY_DN148517_c3_g3;TRINITY_DN150900_c4_g2;TRINITY_…
GO:0030522	intracellular receptor signaling pathway	10	609	1.1e-06	0.000380753	TRINITY_DN137197_c0_g2;TRINITY_DN140168_c1_g2;TRINITY_DN142463_c2_g1;TRINITY_DN142463_c2_g3;TRINITY_DN143015_c1_g2;TRINITY_DN143063_c2_g1;TRINITY_DN152125_c2_g2;TRINITY_DN155671_c1_g1;TRINITY_DN158550_c4_g1;TRINITY_DN158861_c4_g2
GO:0034976	response to endoplasmic reticulum stress	10	613	1.2e-06	0.000405927	TRINITY_DN132229_c1_g1;TRINITY_DN143063_c2_g1;TRINITY_DN145242_c2_g4;TRINITY_DN145242_c2_g5;TRINITY_DN147493_c4_g1;TRINITY_DN148954_c1_g1;TRINITY_DN148954_c1_g5;TRINITY_DN153579_c4_g1;TRINITY_DN156281_c1_g1;TRINITY_DN158550_c4_g1
GO:0009409	response to cold	5	88	1.6e-06	0.000529209	TRINITY_DN135296_c4_g1;TRINITY_DN135296_c4_g3;TRINITY_DN135296_c4_g4;TRINITY_DN135296_c4_g6;TRINITY_DN143063_c2_g3
GO:0014070	response to organic cyclic compound	18	2198	1.8e-06	0.000582417	TRINITY_DN132688_c4_g2;TRINITY_DN136344_c1_g4;TRINITY_DN140116_c3_g3;TRINITY_DN140168_c1_g2;TRINITY_DN142463_c2_g1;TRINITY_DN142463_c2_g3;TRINITY_DN143015_c1_g2;TRINITY_DN143063_c0_g1;TRINITY_DN144266_c4_g2;TRINITY_DN148517_c3_g2;TRINITY_DN148517_c3_g3;TRINITY_DN149827_c1_g1;TRINITY_DN152125_c2_g2;TRINITY_DN155671_c1_g1;TRINITY_DN156388_c5_g1;TRINITY_DN156388_c5_g3;TRINITY_DN158550_c4_g1;TRINITY_…
GO:0021670	lateral ventricle development	4	45	3.2e-06	0.00101338	TRINITY_DN113400_c0_g1;TRINITY_DN138459_c1_g3;TRINITY_DN157569_c5_g3;TRINITY_DN157569_c5_g4
GO:0060850	regulation of transcription involved in cell fate commitment	4	48	4.1e-06	0.00127134	TRINITY_DN150176_c1_g1;TRINITY_DN152125_c2_g2;TRINITY_DN156388_c5_g1;TRINITY_DN156388_c5_g3
GO:0034097	response to cytokine	14	1461	4.8e-06	0.00145802	TRINITY_DN132688_c4_g2;TRINITY_DN133837_c2_g1;TRINITY_DN136344_c1_g4;TRINITY_DN143063_c2_g1;TRINITY_DN145242_c2_g4;TRINITY_DN145242_c2_g5;TRINITY_DN148447_c2_g1;TRINITY_DN148447_c2_g6;TRINITY_DN148517_c3_g2;TRINITY_DN148517_c3_g3;TRINITY_DN152125_c2_g2;TRINITY_DN155671_c1_g1;TRINITY_DN155702_c2_g4;TRINITY_DN158756_c5_g2
GO:0060255	regulation of macromolecule metabolic process	58	15495	5.3e-06	0.00157595	TRINITY_DN113400_c0_g1;TRINITY_DN121482_c0_g1;TRINITY_DN121482_c0_g2;TRINITY_DN122588_c1_g3;TRINITY_DN129883_c1_g3;TRINITY_DN132229_c1_g1;TRINITY_DN132688_c4_g2;TRINITY_DN134840_c1_g1;TRINITY_DN135293_c0_g3;TRINITY_DN135296_c4_g1;TRINITY_DN135296_c4_g3;TRINITY_DN135296_c4_g6;TRINITY_DN138459_c1_g3;TRINITY_DN138530_c3_g1;TRINITY_DN140168_c1_g1;TRINITY_DN140168_c1_g2;TRINITY_DN140597_c2_g1;TRINITY_…
GO:0033365	protein localization to organelle	16	1913	5.4e-06	0.00157595	TRINITY_DN135293_c0_g3;TRINITY_DN135296_c4_g1;TRINITY_DN135296_c4_g3;TRINITY_DN135296_c4_g6;TRINITY_DN140877_c2_g2;TRINITY_DN141597_c4_g1;TRINITY_DN141597_c4_g4;TRINITY_DN142463_c2_g1;TRINITY_DN143015_c1_g2;TRINITY_DN143063_c0_g1;TRINITY_DN144266_c4_g2;TRINITY_DN145242_c2_g1;TRINITY_DN145242_c2_g2;TRINITY_DN145242_c2_g4;TRINITY_DN145242_c2_g5;TRINITY_DN156320_c1_g1
GO:1903332	regulation of protein folding	3	16	5.8e-06	0.00166014	TRINITY_DN143063_c0_g1;TRINITY_DN144266_c4_g2;TRINITY_DN145242_c2_g4
GO:0097340	inhibition of cysteine-type endopeptidase activity	3	17	7e-06	0.00189433	TRINITY_DN121482_c0_g1;TRINITY_DN121482_c0_g2;TRINITY_DN155671_c1_g1
GO:0097341	zymogen inhibition	3	17	7e-06	0.00189433	TRINITY_DN121482_c0_g1;TRINITY_DN121482_c0_g2;TRINITY_DN155671_c1_g1
GO:1990001	inhibition of cysteine-type endopeptidase activity involved in apoptotic process	3	17	7e-06	0.00189433	TRINITY_DN121482_c0_g1;TRINITY_DN121482_c0_g2;TRINITY_DN155671_c1_g1
GO:0070585	protein localization to mitochondrion	8	450	7.9e-06	0.00209971	TRINITY_DN135293_c0_g3;TRINITY_DN135296_c4_g1;TRINITY_DN135296_c4_g3;TRINITY_DN135296_c4_g6;TRINITY_DN140877_c2_g2;TRINITY_DN141597_c4_g1;TRINITY_DN141597_c4_g4;TRINITY_DN143015_c1_g2
GO:0006006	glucose metabolic process	9	615	1e-05	0.00256621	TRINITY_DN132229_c1_g1;TRINITY_DN136344_c1_g4;TRINITY_DN138530_c3_g1;TRINITY_DN140597_c2_g1;TRINITY_DN152125_c2_g2;TRINITY_DN153990_c5_g2;TRINITY_DN156388_c5_g1;TRINITY_DN156388_c5_g3;TRINITY_DN156750_c4_g3
GO:0022038	corpus callosum development	4	60	1e-05	0.00256621	TRINITY_DN113400_c0_g1;TRINITY_DN138459_c1_g3;TRINITY_DN157569_c5_g3;TRINITY_DN157569_c5_g4
GO:0042981	regulation of apoptotic process	22	3552	1.1e-05	0.002684	TRINITY_DN121482_c0_g1;TRINITY_DN121482_c0_g2;TRINITY_DN122588_c1_g3;TRINITY_DN134840_c1_g1;TRINITY_DN135293_c0_g3;TRINITY_DN143015_c1_g2;TRINITY_DN143063_c0_g1;TRINITY_DN143063_c2_g1;TRINITY_DN143063_c2_g4;TRINITY_DN144266_c4_g2;TRINITY_DN145242_c2_g4;TRINITY_DN145242_c2_g5;TRINITY_DN147493_c4_g1;TRINITY_DN150900_c4_g2;TRINITY_DN152215_c0_g4;TRINITY_DN153703_c4_g1;TRINITY_DN153703_c4_g3;TRINITY_…
GO:0046677	response to antibiotic	10	788	1.1e-05	0.002684	TRINITY_DN135293_c0_g3;TRINITY_DN135296_c4_g1;TRINITY_DN135296_c4_g3;TRINITY_DN135296_c4_g4;TRINITY_DN135296_c4_g6;TRINITY_DN143063_c0_g1;TRINITY_DN144266_c4_g2;TRINITY_DN145242_c2_g4;TRINITY_DN145242_c2_g5;TRINITY_DN155671_c1_g1
GO:0002460	adaptive immune response based on somatic recombination of immune receptors built from immunoglobuli...	9	625	1.1e-05	0.002684	TRINITY_DN123989_c1_g1;TRINITY_DN127061_c1_g1;TRINITY_DN138248_c1_g1;TRINITY_DN143063_c0_g1;TRINITY_DN143063_c2_g4;TRINITY_DN144266_c4_g2;TRINITY_DN152125_c2_g2;TRINITY_DN156388_c5_g1;TRINITY_DN156388_c5_g3
GO:0009893	positive regulation of metabolic process	36	7860	1.2e-05	0.00288077	TRINITY_DN121482_c0_g1;TRINITY_DN121482_c0_g2;TRINITY_DN122588_c1_g3;TRINITY_DN132229_c1_g1;TRINITY_DN132688_c4_g2;TRINITY_DN135293_c0_g3;TRINITY_DN135296_c4_g1;TRINITY_DN135296_c4_g3;TRINITY_DN135296_c4_g6;TRINITY_DN138530_c3_g1;TRINITY_DN139191_c1_g2;TRINITY_DN140168_c1_g1;TRINITY_DN140168_c1_g2;TRINITY_DN141784_c1_g3;TRINITY_DN143063_c0_g1;TRINITY_DN143063_c2_g1;TRINITY_DN144266_c4_g2;TRINITY_…
GO:0043067	regulation of programmed cell death	22	3591	1.3e-05	0.00302331	TRINITY_DN121482_c0_g1;TRINITY_DN121482_c0_g2;TRINITY_DN122588_c1_g3;TRINITY_DN134840_c1_g1;TRINITY_DN135293_c0_g3;TRINITY_DN143015_c1_g2;TRINITY_DN143063_c0_g1;TRINITY_DN143063_c2_g1;TRINITY_DN143063_c2_g4;TRINITY_DN144266_c4_g2;TRINITY_DN145242_c2_g4;TRINITY_DN145242_c2_g5;TRINITY_DN147493_c4_g1;TRINITY_DN150900_c4_g2;TRINITY_DN152215_c0_g4;TRINITY_DN153703_c4_g1;TRINITY_DN153703_c4_g3;TRINITY_…
GO:0006950	response to stress	42	9947	1.3e-05	0.00302331	TRINITY_DN121482_c0_g1;TRINITY_DN121482_c0_g2;TRINITY_DN122588_c1_g3;TRINITY_DN129032_c0_g1;TRINITY_DN129278_c1_g1;TRINITY_DN132229_c1_g1;TRINITY_DN133837_c2_g1;TRINITY_DN134840_c1_g1;TRINITY_DN135293_c0_g3;TRINITY_DN135296_c4_g1;TRINITY_DN135296_c4_g3;TRINITY_DN135296_c4_g4;TRINITY_DN135296_c4_g6;TRINITY_DN136344_c1_g4;TRINITY_DN139384_c3_g2;TRINITY_DN140168_c1_g2;TRINITY_DN143015_c1_g2;TRINITY_…
GO:0007420	brain development	16	2069	1.4e-05	0.00320578	TRINITY_DN113400_c0_g1;TRINITY_DN138459_c1_g3;TRINITY_DN139384_c3_g2;TRINITY_DN139798_c5_g1;TRINITY_DN143063_c0_g1;TRINITY_DN144266_c4_g2;TRINITY_DN145242_c2_g4;TRINITY_DN145242_c2_g5;TRINITY_DN150176_c1_g1;TRINITY_DN152125_c2_g2;TRINITY_DN153703_c4_g1;TRINITY_DN153703_c4_g3;TRINITY_DN153703_c4_g4;TRINITY_DN153703_c4_g6;TRINITY_DN157569_c5_g3;TRINITY_DN157569_c5_g4
GO:0031325	positive regulation of cellular metabolic process	34	7268	1.5e-05	0.00333224	TRINITY_DN121482_c0_g1;TRINITY_DN121482_c0_g2;TRINITY_DN122588_c1_g3;TRINITY_DN132229_c1_g1;TRINITY_DN132688_c4_g2;TRINITY_DN135293_c0_g3;TRINITY_DN135296_c4_g1;TRINITY_DN135296_c4_g3;TRINITY_DN135296_c4_g6;TRINITY_DN138530_c3_g1;TRINITY_DN139191_c1_g2;TRINITY_DN140168_c1_g1;TRINITY_DN140168_c1_g2;TRINITY_DN141784_c1_g3;TRINITY_DN143063_c0_g1;TRINITY_DN143063_c2_g1;TRINITY_DN144266_c4_g2;TRINITY_…
GO:0006886	intracellular protein transport	19	2820	1.5e-05	0.00333224	TRINITY_DN116907_c10_g2;TRINITY_DN135296_c4_g1;TRINITY_DN135296_c4_g3;TRINITY_DN135296_c4_g6;TRINITY_DN140877_c2_g2;TRINITY_DN141597_c4_g1;TRINITY_DN141597_c4_g4;TRINITY_DN141784_c1_g3;TRINITY_DN142463_c2_g1;TRINITY_DN143063_c0_g1;TRINITY_DN144266_c4_g2;TRINITY_DN146013_c2_g3;TRINITY_DN153542_c3_g1;TRINITY_DN153558_c4_g3;TRINITY_DN153558_c4_g4;TRINITY_DN153935_c1_g3;TRINITY_DN154329_c2_g2;TRINITY…
GO:0072539	T-helper 17 cell differentiation	3	22	1.6e-05	0.00345136	TRINITY_DN152125_c2_g2;TRINITY_DN156388_c5_g1;TRINITY_DN156388_c5_g3
GO:0008219	cell death	27	5092	1.6e-05	0.00345136	TRINITY_DN121482_c0_g1;TRINITY_DN121482_c0_g2;TRINITY_DN122588_c1_g3;TRINITY_DN132688_c4_g2;TRINITY_DN133837_c2_g1;TRINITY_DN134840_c1_g1;TRINITY_DN135293_c0_g3;TRINITY_DN135296_c4_g3;TRINITY_DN143015_c1_g2;TRINITY_DN143063_c0_g1;TRINITY_DN143063_c2_g1;TRINITY_DN143063_c2_g4;TRINITY_DN144266_c4_g2;TRINITY_DN145242_c2_g4;TRINITY_DN145242_c2_g5;TRINITY_DN147493_c4_g1;TRINITY_DN148517_c3_g2;TRINITY_…
GO:0060546	negative regulation of necroptotic process	3	23	1.8e-05	0.00382731	TRINITY_DN121482_c0_g1;TRINITY_DN121482_c0_g2;TRINITY_DN155671_c1_g1
GO:0034613	cellular protein localization	25	4562	2e-05	0.00419268	TRINITY_DN116907_c10_g2;TRINITY_DN135293_c0_g3;TRINITY_DN135296_c4_g1;TRINITY_DN135296_c4_g3;TRINITY_DN135296_c4_g6;TRINITY_DN140877_c2_g2;TRINITY_DN141597_c4_g1;TRINITY_DN141597_c4_g4;TRINITY_DN141784_c1_g3;TRINITY_DN142463_c2_g1;TRINITY_DN143015_c1_g2;TRINITY_DN143063_c0_g1;TRINITY_DN144266_c4_g2;TRINITY_DN145242_c2_g1;TRINITY_DN145242_c2_g2;TRINITY_DN145242_c2_g4;TRINITY_DN145242_c2_g5;TRINITY…
GO:0045040	protein import into mitochondrial outer membrane	3	24	2.1e-05	0.00427915	TRINITY_DN135296_c4_g1;TRINITY_DN135296_c4_g3;TRINITY_DN135296_c4_g6
GO:0072318	clathrin coat disassembly	3	24	2.1e-05	0.00427915	TRINITY_DN143063_c0_g1;TRINITY_DN144266_c4_g2;TRINITY_DN144266_c4_g3
GO:0030968	endoplasmic reticulum unfolded protein response	6	251	2.2e-05	0.00427915	TRINITY_DN132229_c1_g1;TRINITY_DN143063_c2_g1;TRINITY_DN145242_c2_g4;TRINITY_DN145242_c2_g5;TRINITY_DN147493_c4_g1;TRINITY_DN156281_c1_g1
GO:0010605	negative regulation of macromolecule metabolic process	29	5799	2.2e-05	0.00427915	TRINITY_DN121482_c0_g1;TRINITY_DN121482_c0_g2;TRINITY_DN129883_c1_g3;TRINITY_DN132688_c4_g2;TRINITY_DN134840_c1_g1;TRINITY_DN135293_c0_g3;TRINITY_DN138530_c3_g1;TRINITY_DN140597_c2_g1;TRINITY_DN142463_c2_g1;TRINITY_DN142463_c2_g3;TRINITY_DN143015_c1_g2;TRINITY_DN143063_c0_g1;TRINITY_DN143063_c2_g1;TRINITY_DN143063_c2_g4;TRINITY_DN144266_c4_g1;TRINITY_DN144266_c4_g2;TRINITY_DN144266_c4_g3;TRINITY_…
[truncated: 173 more rows]
