# Supplementary material for: Comparative analysis of the daily liver transcriptomes in wild nocturnal bats
Source: BMC Genomics. 2022 Aug 10;23:572. doi: 10.1186/s12864-022-08823-y (PMC9367025; doi:10.1186/s12864-022-08823-y)
Supplement: Supplementary file 5 — Additional file 5: Table S4. KEGG enrichment data of six pairwise comparisons. [file 12864_2022_8823_MOESM5_ESM.xlsx]

## Sheet: Satiation vs Sleep
Comparative Analysis of the Daily Liver Transcriptomes in Wild Nocturnal Bats
Yujia Chu1, Jingjing Li1, Lei Feng2, Guoting Zhang1, Hui Wu1, Tinglei Jiang2, Hui Wang1* and Jiang Feng1, 2*
Table S4. KEGG enrichment data of six pairwise comparisons.
KEGG_A_class	KEGG_B_class	Pathway	out (801)	All (9176)	Pvalue	Qvalue	Pathway ID	Gene ID	K_IDs
Kegg pathways significantly enriched by up-regulated genes.
Genetic Information Processing	Folding, sorting and degradation	Protein processing in endoplasmic reticulum	7	230	1.39e-05	0.000355664	ko04141	TRINITY_DN143015_c1_g2;TRINITY_DN152564_c7_g4;TRINITY_DN135296_c4_g3;TRINITY_DN145242_c2_g2;TRINITY_DN145242_c2_g1;TRINITY_DN135296_c4_g1;TRINITY_DN156320_c1_g1	K09502+K09487+K04079+K09490+K09490+K04079+K09540
Organismal Systems	Environmental adaptation	Circadian rhythm	3	35	0.000256465	0.00404945	ko04710	TRINITY_DN156388_c5_g1;TRINITY_DN156388_c5_g3;TRINITY_DN123853_c5_g1	K08534+K08533+K02295
Genetic Information Processing	Folding, sorting and degradation	Protein export	3	40	0.000382435	0.00452883	ko03060	TRINITY_DN145242_c2_g2;TRINITY_DN145242_c2_g1;TRINITY_DN156320_c1_g1	K09490+K09490+K09540
Organismal Systems	Endocrine system	Estrogen signaling pathway	4	133	0.00124603	0.0118045	ko04915	TRINITY_DN152564_c7_g4;TRINITY_DN147165_c2_g1;TRINITY_DN135296_c4_g3;TRINITY_DN135296_c4_g1	K09487+K09571+K04079+K04079
Organismal Systems	Immune system	NOD-like receptor signaling pathway	3	74	0.00230903	0.0182292	ko04621	TRINITY_DN152564_c7_g4;TRINITY_DN135296_c4_g3;TRINITY_DN135296_c4_g1	K09487+K04079+K04079
Metabolism	Energy metabolism	Oxidative phosphorylation	4	214	0.00692712	0.0468753	ko00190	TRINITY_DN129515_c1_g1;TRINITY_DN158095_c5_g3;TRINITY_DN122260_c1_g1;TRINITY_DN128826_c0_g2	K03965+K02270+K02256+K03938
Kegg pathways significantly enriched by down-regulated genes.
Organismal Systems	Digestive system	Mineral absorption	4	69	1.59142e-05	0.000385291	ko04978	TRINITY_DN149296_c2_g4;TRINITY_DN149296_c2_g2;TRINITY_DN158663_c0_g1;TRINITY_DN158663_c0_g2	K14685+K14685+K14685+K14685

## Sheet: Sleep vs Fasting
Table S4. KEGG enrichment data of six pairwise comparisons.
KEGG_A_class	KEGG_B_class	Pathway	out (801)	All (9176)	Pvalue	Qvalue	Pathway ID	Gene ID	K_IDs
Kegg pathways significantly enriched by up-regulated genes.
Metabolism	Lipid metabolism	Biosynthesis of unsaturated fatty acids	5	41	1.17618e-06	6.80945e-05	ko01040	TRINITY_DN142171_c5_g2;TRINITY_DN125255_c2_g1;TRINITY_DN128099_c3_g3;TRINITY_DN153827_c2_g2;TRINITY_DN153827_c2_g4	K10244+K10224+K10224+K10226+K10226
Metabolism	Global and overview maps	Fatty acid metabolism	5	78	2.91552e-05	0.000843966	ko01212	TRINITY_DN142171_c5_g2;TRINITY_DN125255_c2_g1;TRINITY_DN128099_c3_g3;TRINITY_DN153827_c2_g2;TRINITY_DN153827_c2_g4	K10244+K10224+K10224+K10226+K10226
Metabolism	Xenobiotics biodegradation and metabolism	Drug metabolism - cytochrome P450	3	57	0.00235185	0.0346313	ko00982	TRINITY_DN123168_c2_g7;TRINITY_DN135964_c7_g1;TRINITY_DN155219_c6_g3	K00799+K00799+K00485
Organismal Systems	Endocrine system	PPAR signaling pathway	4	127	0.00284544	0.0346313	ko03320	TRINITY_DN137910_c2_g4;TRINITY_DN152145_c1_g1;TRINITY_DN153827_c2_g2;TRINITY_DN153827_c2_g4	K07425+K00864+K10226+K10226
Metabolism	Xenobiotics biodegradation and metabolism	Metabolism of xenobiotics by cytochrome P450	3	62	0.00299088	0.0346313	ko00980	TRINITY_DN148299_c3_g1;TRINITY_DN123168_c2_g7;TRINITY_DN135964_c7_g1	K11822+K00799+K00799
Organismal Systems	Endocrine system	Glucagon signaling pathway	4	148	0.0049218	0.047491	ko04922	TRINITY_DN155664_c1_g2;TRINITY_DN108401_c0_g1;TRINITY_DN119409_c1_g1;TRINITY_DN151725_c3_g3	K07190+K00693+K01834+K01834
Metabolism	Metabolism of other amino acids	Selenocompound metabolism	2	25	0.00600995	0.0497064	ko00450	TRINITY_DN157677_c6_g3;TRINITY_DN157677_c6_g8	K01763+K01763+
Kegg pathways significantly enriched by down-regulated genes.
Organismal Systems	Digestive system	Protein digestion and absorption	5	136	0.000112945	0.00380092	ko04974	TRINITY_DN139384_c3_g2;TRINITY_DN153650_c7_g3;TRINITY_DN138204_c1_g2;TRINITY_DN153456_c0_g1;TRINITY_DN138204_c1_g1	K14207+K04916+K04916+K04916+K04916
Organismal Systems	Sensory system	Taste transduction	4	73	0.000126697	0.00380092	ko04742	TRINITY_DN153650_c7_g3;TRINITY_DN138204_c1_g2;TRINITY_DN153456_c0_g1;TRINITY_DN138204_c1_g1	K04916+K04916+K04916+K04916
Organismal Systems	Immune system	Toll-like receptor signaling pathway	4	109	0.000591239	0.0118248	ko04620	TRINITY_DN145762_c0_g1;TRINITY_DN124984_c0_g2;TRINITY_DN147458_c5_g4;TRINITY_DN145762_c0_g4	K09447+K12671+K05416+K09447+
Organismal Systems	Immune system	Cytosolic DNA-sensing pathway	3	60	0.00126133	0.0189199	ko04623	TRINITY_DN145762_c0_g1;TRINITY_DN124984_c0_g2;TRINITY_DN145762_c0_g4	K09447+K12671+K09447
Organismal Systems	Immune system	RIG-I-like receptor signaling pathway	3	67	0.0017358	0.0208296	ko04622	TRINITY_DN145762_c0_g1;TRINITY_DN124984_c0_g2;TRINITY_DN145762_c0_g4	K09447+K12671+K09447

## Sheet: Fasting vs Activity
Table S4. KEGG enrichment data of six pairwise comparisons.
KEGG_A_class	KEGG_B_class	Pathway	out (801)	All (9176)	Pvalue	Qvalue	Pathway ID	Gene ID	K_IDs
Kegg pathways significantly enriched by up-regulated genes.
Metabolism	Energy metabolism	Oxidative phosphorylation	11	214	4.88493e-12	1.64545e-10	ko00190	TRINITY_DN119096_c2_g2;TRINITY_DN117845_c2_g1;TRINITY_DN130260_c2_g1;TRINITY_DN124995_c0_g1;TRINITY_DN121755_c0_g1;TRINITY_DN141379_c2_g1;TRINITY_DN139660_c3_g2;TRINITY_DN127179_c0_g1;TRINITY_DN140016_c1_g2;TRINITY_DN125676_c2_g3;TRINITY_DN125934_c6_g1	K03880+K02262+K02256+K02137+K02256+K02132+K03879+K03879+K02126+K03881+K02126
Organismal Systems	Digestive system	Mineral absorption	5	69	1.20792e-06	2.03439e-05	ko04978	TRINITY_DN149296_c2_g4;TRINITY_DN149296_c2_g2;TRINITY_DN158663_c0_g1;TRINITY_DN158663_c0_g2;TRINITY_DN133642_c2_g1	K14685+K14685+K14685+K14685+K13625
Kegg pathways significantly enriched by down-regulated genes.
Genetic Information Processing	Folding, sorting and degradation	Protein processing in endoplasmic reticulum	9	230	5.81863e-07	3.12368e-05	ko04141	TRINITY_DN135293_c0_g3;TRINITY_DN138111_c2_g1;TRINITY_DN149034_c3_g2;TRINITY_DN147493_c4_g1;TRINITY_DN135296_c4_g3;TRINITY_DN145242_c2_g2;TRINITY_DN145242_c2_g1;TRINITY_DN135296_c4_g1;TRINITY_DN158083_c6_g1	K09485+K09507+K10956+K09486+K04079+K09490+K09490+K04079+K10601
Organismal Systems	Environmental adaptation	Circadian rhythm	4	35	1.62507e-05	0.000436204	ko04710	TRINITY_DN156388_c5_g1;TRINITY_DN156388_c5_g3;TRINITY_DN149827_c1_g1;TRINITY_DN123853_c5_g1	K08534+K08533+K05870+K02295
Genetic Information Processing	Folding, sorting and degradation	Protein export	3	40	0.000729383	0.0130521	ko03060	TRINITY_DN149034_c3_g2;TRINITY_DN145242_c2_g2;TRINITY_DN145242_c2_g1	K10956+K09490+K09490
Organismal Systems	Endocrine system	Thyroid hormone synthesis	4	125	0.00225109	0.0241696	ko04918	TRINITY_DN132610_c0_g4;TRINITY_DN145242_c2_g2;TRINITY_DN145242_c2_g1;TRINITY_DN149827_c1_g1	K00432+K09490+K09490+K05870
Environmental Information Processing	Signal transduction	TNF signaling pathway	4	136	0.00305694	0.0273516	ko04668	TRINITY_DN149827_c1_g1;TRINITY_DN122196_c0_g1;TRINITY_DN155671_c1_g1;TRINITY_DN149918_c1_g4	K05870+K07763+K16060+K07763
Organismal Systems	Immune system	NOD-like receptor signaling pathway	3	74	0.00430822	0.0330405	ko04621	TRINITY_DN135296_c4_g3;TRINITY_DN135296_c4_g1;TRINITY_DN155671_c1_g1	K04079+K04079+K16060

## Sheet: Activity vs Satiation
Table S4. KEGG enrichment data of six pairwise comparisons.
KEGG_A_class	KEGG_B_class	Pathway	out (801)	All (9176)	Pvalue	Qvalue	Pathway ID	Gene ID	K_IDs
Kegg pathways significantly enriched by up-regulated genes.
Organismal Systems	Immune system	Antigen processing and presentation	4	98	8.125e-06	0.000230921	ko04612	TRINITY_DN140877_c2_g2;TRINITY_DN144266_c4_g3;TRINITY_DN149827_c1_g1;TRINITY_DN143063_c2_g3	K03283+K03283+K05870+K03283
Organismal Systems	Endocrine system	Estrogen signaling pathway	4	133	2.72557e-05	0.000387318	ko04915	TRINITY_DN140877_c2_g2;TRINITY_DN144266_c4_g3;TRINITY_DN149827_c1_g1;TRINITY_DN143063_c2_g3	K03283+K03283+K05870+K03283
Organismal Systems	Aging	Longevity regulating pathway - multiple species	3	86	0.000212433	0.00163494	ko04213	TRINITY_DN140877_c2_g2;TRINITY_DN144266_c4_g3;TRINITY_DN143063_c2_g3	K03283+K03283+K03283
Genetic Information Processing	Folding, sorting and degradation	Protein processing in endoplasmic reticulum	4	230	0.000230102	0.00163494	ko04141	TRINITY_DN140877_c2_g2;TRINITY_DN135293_c0_g3;TRINITY_DN144266_c4_g3;TRINITY_DN143063_c2_g3	K03283+K09485+K03283+K03283
Genetic Information Processing	Transcription	Spliceosome	3	209	0.00281394	0.0142549	ko03040	TRINITY_DN140877_c2_g2;TRINITY_DN144266_c4_g3;TRINITY_DN143063_c2_g3	K03283+K03283+K03283
Metabolism	Energy metabolism	Oxidative phosphorylation	3	214	0.00300938	0.0142549	ko00190	TRINITY_DN118882_c2_g1;TRINITY_DN132220_c1_g1;TRINITY_DN131934_c1_g1	K03883+K03878+K00412
Environmental Information Processing	Signal transduction	MAPK signaling pathway	3	358	0.0125824	0.0462436	ko04010	TRINITY_DN140877_c2_g2;TRINITY_DN144266_c4_g3;TRINITY_DN143063_c2_g3	K03283+K03283+K03283
Organismal Systems	Endocrine system	Thyroid hormone synthesis	2	125	0.0130167	0.0462436	ko04918	TRINITY_DN132610_c0_g4;TRINITY_DN149827_c1_g1	K00432+K05870
Kegg pathways significantly enriched by down-regulated genes.
Metabolism	Energy metabolism	Oxidative phosphorylation	15	214	2.81236e-21	2.07226e-20	ko00190	TRINITY_DN117295_c4_g1;TRINITY_DN153223_c30_g2;TRINITY_DN119096_c2_g2;TRINITY_DN117845_c2_g1;TRINITY_DN129515_c1_g1;TRINITY_DN130260_c2_g1;TRINITY_DN118235_c0_g1;TRINITY_DN122260_c1_g1;TRINITY_DN121755_c0_g1;TRINITY_DN139660_c3_g2;TRINITY_DN127179_c0_g1;TRINITY_DN140016_c1_g2;TRINITY_DN125676_c2_g3;TRINITY_DN128826_c0_g2;TRINITY_DN125934_c6_g1	K02262+K02256+K03880+K02262+K03965+K02256+K02256+K02256+K02256+K03879+K03879+K02126+K03881+K03938+K02126
Organismal Systems	Circulatory system	Cardiac muscle contraction	7	128	5.81137e-09	2.14103e-08	ko04260	TRINITY_DN117295_c4_g1;TRINITY_DN153223_c30_g2;TRINITY_DN117845_c2_g1;TRINITY_DN130260_c2_g1;TRINITY_DN118235_c0_g1;TRINITY_DN122260_c1_g1;TRINITY_DN121755_c0_g1	K02262+K02256+K02262+K02256+K02256+K02256+K02256
Metabolism;	Energy metabolism	Methane metabolism	2	57	0.00670445	0.0164671	ko00680	TRINITY_DN151725_c3_g2;TRINITY_DN119409_c1_g1	K01834+K01834
Metabolism	Amino acid metabolism	Glycine, serine and threonine metabolism	2	100	0.0196631	0.0362214	ko00260	TRINITY_DN151725_c3_g2;TRINITY_DN119409_c1_g1	K01834+K01834
Metabolism	Carbohydrate metabolism	Glycolysis / Gluconeogenesis	2	119	0.027211	0.0401005	ko00010	TRINITY_DN151725_c3_g2;TRINITY_DN119409_c1_g1	K01834+K01834
Organismal Systems	Endocrine system	Glucagon signaling pathway	2	148	0.040607	0.0498682	ko04922	TRINITY_DN151725_c3_g2;TRINITY_DN119409_c1_g1	K01834+K01834

## Sheet: Satiation vs Fasting
Table S4. KEGG enrichment data of six pairwise comparisons.
KEGG_A_class	KEGG_B_class	Pathway	out (801)	All (9176)	Pvalue	Qvalue	Pathway ID	Gene ID	K_IDs
Kegg pathways significantly enriched by up-regulated genes.
Metabolism	Amino acid metabolism	Glycine, serine and threonine metabolism	6	100	0.000146693	0.0060333	ko00260	TRINITY_DN151725_c3_g2;TRINITY_DN145433_c0_g1;TRINITY_DN150191_c2_g1;TRINITY_DN119409_c1_g1;TRINITY_DN138817_c0_g1;TRINITY_DN151725_c3_g3	K01834+K01079+K00643+K01834+K00643+K01834
Organismal Systems	Environmental adaptation	Circadian rhythm	4	35	0.000168878	0.0060333	ko04710	TRINITY_DN156388_c5_g1;TRINITY_DN156388_c5_g3;TRINITY_DN144937_c1_g1;TRINITY_DN123853_c5_g1	K08534+K08533+K02296+K02295
Organismal Systems	Endocrine system	PPAR signaling pathway	6	127	0.000536021	0.0141058	ko03320	TRINITY_DN140116_c3_g5;TRINITY_DN140116_c3_g3;TRINITY_DN152145_c1_g1;TRINITY_DN151240_c7_g1;TRINITY_DN153827_c2_g2;TRINITY_DN153827_c2_g4	K17284+K17284+K00864+K09025+K10226+K10226
Metabolism;	Energy metabolism	Methane metabolism	4	57	0.00111453	0.0234639	ko00680	TRINITY_DN151725_c3_g2;TRINITY_DN145433_c0_g1;TRINITY_DN119409_c1_g1;TRINITY_DN151725_c3_g3	K01834+K01079+K01834+K01834
Metabolism	Xenobiotics biodegradation and metabolism	Metabolism of xenobiotics by cytochrome P450	4	62	0.00152697	0.0267889	ko00980	TRINITY_DN159032_c3_g2;TRINITY_DN148299_c3_g1;TRINITY_DN123168_c2_g7;TRINITY_DN125793_c1_g1	K15680+K11822+K00799+K00799
Metabolism	Metabolism of other amino acids	Glutathione metabolism	4	75	0.00307522	0.0462439	ko00480	TRINITY_DN123168_c2_g7;TRINITY_DN124131_c4_g1;TRINITY_DN125793_c1_g1;TRINITY_DN154856_c3_g1	K00799+K11204+K00799+K11204
Kegg pathways significantly enriched by down-regulated genes.
Metabolism	Amino acid metabolism	Tryptophan metabolism	6	79	6.96351e-06	0.000527761	ko00380	TRINITY_DN151454_c4_g3;TRINITY_DN149748_c1_g2;TRINITY_DN155740_c8_g3;TRINITY_DN155740_c8_g4;TRINITY_DN133466_c0_g1;TRINITY_DN155740_c8_g1	K03781+K00816+K00453+K00453+K00453+K00453
Metabolism	Amino acid metabolism	Valine, leucine and isoleucine biosynthesis	3	11	3.25016e-05	0.00123164	ko00290	TRINITY_DN125912_c0_g2;TRINITY_DN147656_c3_g4;TRINITY_DN147656_c3_g7	K17989+K17989+K17989
Metabolism	Glycan biosynthesis and metabolism	Glycosylphosphatidylinositol(GPI)-anchor biosynthesis	4	46	0.000156398	0.00395111	ko00563	TRINITY_DN140760_c5_g2;TRINITY_DN141916_c9_g2;TRINITY_DN141916_c9_g1;TRINITY_DN141916_c9_g4	K05310+K05310+K05310+K05310
Metabolism	Amino acid metabolism	Cysteine and methionine metabolism	4	88	0.00185552	0.0351573	ko00270	TRINITY_DN125912_c0_g2;TRINITY_DN154285_c7_g7;TRINITY_DN147656_c3_g4;TRINITY_DN147656_c3_g7	K17989+K00789+K17989+K17989

## Sheet: Sleep vs Activity
Table S4. KEGG enrichment data of six pairwise comparisons.
KEGG_A_class	KEGG_B_class	Pathway	out (801)	All (9176)	Pvalue	Qvalue	Pathway ID	Gene ID	K_IDs
Kegg pathways significantly enriched by up-regulated genes.
Organismal Systems	Digestive system	Mineral absorption	4	69	7.90563e-05	0.00331882	ko04978	TRINITY_DN149296_c2_g4;TRINITY_DN149296_c2_g2;TRINITY_DN158663_c0_g1;TRINITY_DN158663_c0_g2	K14685+K14685+K14685+K14685
Cellular Processes	Transport and catabolism	Peroxisome	5	152	0.000140128	0.00331882	ko04146	TRINITY_DN153521_c2_g1;TRINITY_DN147410_c1_g1;TRINITY_DN140840_c2_g4;TRINITY_DN129783_c2_g1;TRINITY_DN140840_c2_g1	K00272+K08764+K13239+K12261+K13239
Kegg pathways significantly enriched by down-regulated genes.
Genetic Information Processing	Folding, sorting and degradation	Protein processing in endoplasmic reticulum	14	230	5.94315e-11	5.00476e-09	ko04141	TRINITY_DN140877_c2_g2;TRINITY_DN153558_c4_g3;TRINITY_DN143015_c1_g2;TRINITY_DN135293_c0_g3;TRINITY_DN138111_c2_g1;TRINITY_DN144266_c4_g3;TRINITY_DN156281_c1_g1;TRINITY_DN147493_c4_g1;TRINITY_DN135296_c4_g3;TRINITY_DN145242_c2_g2;TRINITY_DN145242_c2_g1;TRINITY_DN135296_c4_g1;TRINITY_DN156320_c1_g1;TRINITY_DN143063_c2_g3	K03283+K14006+K09502+K09485+K09507+K03283+K10086+K09486+K04079+K09490+K09490+K04079+K09540+K03283
Organismal Systems	Environmental adaptation	Circadian rhythm	5	35	1.99223e-06	8.38834e-05	ko04710	TRINITY_DN156388_c5_g1;TRINITY_DN156388_c5_g3;TRINITY_DN152125_c2_g2;TRINITY_DN149827_c1_g1;TRINITY_DN142463_c2_g1	K08534+K08533+K08532+K05870+K02295
Organismal Systems	Endocrine system	Estrogen signaling pathway	7	133	1.47304e-05	0.000413484	ko04915	TRINITY_DN140877_c2_g2;TRINITY_DN144266_c4_g3;TRINITY_DN132688_c4_g2;TRINITY_DN135296_c4_g3;TRINITY_DN149827_c1_g1;TRINITY_DN135296_c4_g1;TRINITY_DN143063_c2_g3	K03283+K03283+K04448+K04079+K05870+K04079+K03283
Organismal Systems	Immune system	Antigen processing and presentation	6	98	2.6837e-05	0.000564989	ko04612	TRINITY_DN140877_c2_g2;TRINITY_DN144266_c4_g3;TRINITY_DN135296_c4_g3;TRINITY_DN149827_c1_g1;TRINITY_DN135296_c4_g1;TRINITY_DN143063_c2_g3	K03283+K03283+K04079+K05870+K04079+K03283
Metabolism	Metabolism of cofactors and vitamins	Retinol metabolism	4	64	0.000602326	0.0101444	ko00830	TRINITY_DN143248_c2_g6;TRINITY_DN137197_c0_g2;TRINITY_DN149938_c0_g2;TRINITY_DN122327_c2_g1	K07413+K07437+K07412+K17720
Genetic Information Processing	Folding, sorting and degradation	Protein export	3	40	0.00181285	0.0254434	ko03060	TRINITY_DN145242_c2_g2;TRINITY_DN145242_c2_g1;TRINITY_DN156320_c1_g1	K09490+K09490+K09540
Organismal Systems	Immune system	B cell receptor signaling pathway	4	106	0.00389737	0.041025	ko04662	TRINITY_DN138248_c1_g1;TRINITY_DN124498_c0_g1;TRINITY_DN132688_c4_g2;TRINITY_DN156776_c3_g1	K06856+K06856+K04448+K06856
Organismal Systems	Immune system	Hematopoietic cell lineage	4	117	0.00553605	0.0492857	ko04640	TRINITY_DN138248_c1_g1;TRINITY_DN124498_c0_g1;TRINITY_DN157049_c4_g1;TRINITY_DN156776_c3_g1	K06856+K06856+K06493+K06856
Metabolism	Lipid metabolism	Fatty acid biosynthesis	2	19	0.00585268	0.0492857	ko00061	TRINITY_DN158756_c5_g2;TRINITY_DN155702_c2_g4	K00665+K00665
