# Supplementary material for: Comparative analysis of the daily liver transcriptomes in wild nocturnal bats
Source: BMC Genomics. 2022 Aug 10;23:572. doi: 10.1186/s12864-022-08823-y (PMC9367025; doi:10.1186/s12864-022-08823-y)
Supplement: Supplementary file 6 — Additional file 6: Table S5. GO cell component enrichment data of trend cluster genes. [file 12864_2022_8823_MOESM6_ESM.xlsx]

## Sheet: cluster1
Comparative Analysis of the Daily Liver Transcriptomes in Wild Nocturnal Bats
Yujia Chu1, Jingjing Li1, Lei Feng2, Guoting Zhang1, Hui Wu1, Tinglei Jiang2, Hui Wang1* and Jiang Feng1, 2*
Table S5. GO cell component enrichment data of trend cluster genes.
GO ID	Description	GeneRatio (64)	BgRatio (59313)	pvalue	fdr	Gene ID
Go cell component categories significantly enriched by DEGs of cluster1.
GO:0042599	lamellar body	2	30	0.000299615	0.0243511	TRINITY_DN146576_c5_g1;TRINITY_DN146576_c5_g9
GO:0031974	membrane-enclosed lumen	22	12633	0.000310205	0.0243511	TRINITY_DN129872_c0_g5;TRINITY_DN138817_c0_g1;TRINITY_DN146260_c5_g3;TRINITY_DN146576_c5_g9;TRINITY_DN147677_c2_g1;TRINITY_DN150191_c2_g1;TRINITY_DN150191_c2_g3;TRINITY_DN150191_c2_g4;TRINITY_DN150191_c2_g5;TRINITY_DN150536_c4_g1;TRINITY_DN151273_c4_g2;TRINITY_DN151273_c4_g3;TRINITY_DN154305_c4_g1;TRINITY_DN154305_c4_g5;TRINITY_DN155593_c2_g2;TRINITY_DN155679_c5_g1;TRINITY_DN155679_c5_g3;TRINITY_…
GO:0044429	mitochondrial part	9	2927	0.000709046	0.0288197	TRINITY_DN138817_c0_g1;TRINITY_DN150191_c2_g1;TRINITY_DN150191_c2_g3;TRINITY_DN150191_c2_g4;TRINITY_DN150191_c2_g5;TRINITY_DN155679_c5_g1;TRINITY_DN155679_c5_g3;TRINITY_DN155679_c5_g4;TRINITY_DN156918_c4_g4
GO:0043233	organelle lumen	21	12467	0.00073426	0.0288197	TRINITY_DN129872_c0_g5;TRINITY_DN138817_c0_g1;TRINITY_DN146260_c5_g3;TRINITY_DN146576_c5_g9;TRINITY_DN147677_c2_g1;TRINITY_DN150191_c2_g1;TRINITY_DN150191_c2_g3;TRINITY_DN150191_c2_g4;TRINITY_DN150191_c2_g5;TRINITY_DN150536_c4_g1;TRINITY_DN151273_c4_g2;TRINITY_DN151273_c4_g3;TRINITY_DN154305_c4_g1;TRINITY_DN154305_c4_g5;TRINITY_DN155593_c2_g2;TRINITY_DN155679_c5_g1;TRINITY_DN155679_c5_g3;TRINITY_…

## Sheet: cluster3
Table S5. GO cell component enrichment data of trend module genes.
GO ID	Description	GeneRatio (64)	BgRatio (59313)	pvalue	fdr	Gene ID
Go cell component categories significantly enriched by DEGs of cluster3.
GO:0042470	melanosome	10	307	6.33583e-12	8.17322e-10	TRINITY_DN135296_c4_g1;TRINITY_DN135296_c4_g3;TRINITY_DN135296_c4_g4;TRINITY_DN135296_c4_g6;TRINITY_DN145242_c2_g1;TRINITY_DN145242_c2_g2;TRINITY_DN145242_c2_g4;TRINITY_DN145242_c2_g5;TRINITY_DN152564_c7_g4;TRINITY_DN157049_c4_g1
GO:0048770	pigment granule	10	307	6.33583e-12	8.17322e-10	TRINITY_DN135296_c4_g1;TRINITY_DN135296_c4_g3;TRINITY_DN135296_c4_g4;TRINITY_DN135296_c4_g6;TRINITY_DN145242_c2_g1;TRINITY_DN145242_c2_g2;TRINITY_DN145242_c2_g4;TRINITY_DN145242_c2_g5;TRINITY_DN152564_c7_g4;TRINITY_DN157049_c4_g1
GO:0005576	extracellular region	37	11394	3.21727e-09	2.76685e-07	TRINITY_DN115562_c0_g2;TRINITY_DN122153_c4_g2;TRINITY_DN122588_c1_g3;TRINITY_DN127061_c1_g1;TRINITY_DN129217_c3_g1;TRINITY_DN130343_c0_g3;TRINITY_DN135296_c4_g1;TRINITY_DN135296_c4_g3;TRINITY_DN135296_c4_g6;TRINITY_DN137522_c2_g1;TRINITY_DN137895_c0_g2;TRINITY_DN138459_c1_g3;TRINITY_DN140116_c3_g3;TRINITY_DN140116_c3_g5;TRINITY_DN141455_c1_g2;TRINITY_DN141934_c0_g2;TRINITY_DN144874_c1_g1;TRINITY_…
GO:0005783	endoplasmic reticulum	23	4693	7.06549e-09	4.55724e-07	TRINITY_DN122153_c4_g2;TRINITY_DN134207_c0_g1;TRINITY_DN140116_c3_g3;TRINITY_DN140116_c3_g5;TRINITY_DN141399_c1_g2;TRINITY_DN141455_c1_g2;TRINITY_DN144874_c1_g1;TRINITY_DN145242_c2_g1;TRINITY_DN145242_c2_g2;TRINITY_DN145242_c2_g4;TRINITY_DN145242_c2_g5;TRINITY_DN145356_c5_g7;TRINITY_DN146617_c2_g2;TRINITY_DN147165_c2_g1;TRINITY_DN147493_c4_g1;TRINITY_DN149034_c3_g2;TRINITY_DN151056_c0_g5;TRINITY_…
GO:0044432	endoplasmic reticulum part	19	3240	1.17754e-08	6.07612e-07	TRINITY_DN134207_c0_g1;TRINITY_DN141399_c1_g2;TRINITY_DN141455_c1_g2;TRINITY_DN144874_c1_g1;TRINITY_DN145242_c2_g1;TRINITY_DN145242_c2_g2;TRINITY_DN145242_c2_g4;TRINITY_DN145242_c2_g5;TRINITY_DN145356_c5_g7;TRINITY_DN146617_c2_g2;TRINITY_DN147165_c2_g1;TRINITY_DN147493_c4_g1;TRINITY_DN149034_c3_g2;TRINITY_DN151056_c0_g5;TRINITY_DN151219_c1_g2;TRINITY_DN152564_c7_g4;TRINITY_DN153990_c5_g1;TRINITY_…
GO:0034663	endoplasmic reticulum chaperone complex	4	26	3.22755e-08	1.38785e-06	TRINITY_DN145242_c2_g4;TRINITY_DN145242_c2_g5;TRINITY_DN147493_c4_g1;TRINITY_DN152564_c7_g4
GO:0042175	nuclear outer membrane-endoplasmic reticulum membrane network	16	2885	4.33719e-07	1.59856e-05	TRINITY_DN122153_c4_g2;TRINITY_DN134207_c0_g1;TRINITY_DN141455_c1_g2;TRINITY_DN144874_c1_g1;TRINITY_DN145242_c2_g4;TRINITY_DN145242_c2_g5;TRINITY_DN145356_c5_g7;TRINITY_DN146617_c2_g2;TRINITY_DN147165_c2_g1;TRINITY_DN149034_c3_g2;TRINITY_DN151056_c0_g5;TRINITY_DN151219_c1_g2;TRINITY_DN152564_c7_g4;TRINITY_DN153990_c5_g1;TRINITY_DN153990_c5_g2;TRINITY_DN156320_c1_g1
GO:0044421	extracellular region part	30	9970	1.24902e-06	4.0281e-05	TRINITY_DN122153_c4_g2;TRINITY_DN122588_c1_g3;TRINITY_DN127061_c1_g1;TRINITY_DN129217_c3_g1;TRINITY_DN130343_c0_g3;TRINITY_DN135296_c4_g1;TRINITY_DN135296_c4_g3;TRINITY_DN135296_c4_g6;TRINITY_DN137522_c2_g1;TRINITY_DN137895_c0_g2;TRINITY_DN138459_c1_g3;TRINITY_DN141455_c1_g2;TRINITY_DN141934_c0_g2;TRINITY_DN144874_c1_g1;TRINITY_DN145242_c2_g4;TRINITY_DN145242_c2_g5;TRINITY_DN147165_c2_g1;TRINITY_…
GO:0012505	endomembrane system	32	11237	1.5487e-06	4.3396e-05	TRINITY_DN116159_c0_g1;TRINITY_DN122153_c4_g2;TRINITY_DN122588_c1_g3;TRINITY_DN130343_c0_g3;TRINITY_DN134207_c0_g1;TRINITY_DN140116_c3_g3;TRINITY_DN140116_c3_g5;TRINITY_DN141399_c1_g2;TRINITY_DN141455_c1_g2;TRINITY_DN144874_c1_g1;TRINITY_DN145242_c2_g1;TRINITY_DN145242_c2_g2;TRINITY_DN145242_c2_g4;TRINITY_DN145242_c2_g5;TRINITY_DN145356_c5_g7;TRINITY_DN146013_c2_g3;TRINITY_DN146617_c2_g2;TRINITY_…
GO:0005789	endoplasmic reticulum membrane	15	2809	1.68202e-06	4.3396e-05	TRINITY_DN134207_c0_g1;TRINITY_DN141455_c1_g2;TRINITY_DN144874_c1_g1;TRINITY_DN145242_c2_g4;TRINITY_DN145242_c2_g5;TRINITY_DN145356_c5_g7;TRINITY_DN146617_c2_g2;TRINITY_DN147165_c2_g1;TRINITY_DN149034_c3_g2;TRINITY_DN151056_c0_g5;TRINITY_DN151219_c1_g2;TRINITY_DN152564_c7_g4;TRINITY_DN153990_c5_g1;TRINITY_DN153990_c5_g2;TRINITY_DN156320_c1_g1
GO:0005788	endoplasmic reticulum lumen	7	467	2.01948e-06	4.73661e-05	TRINITY_DN141399_c1_g2;TRINITY_DN145242_c2_g1;TRINITY_DN145242_c2_g2;TRINITY_DN145242_c2_g4;TRINITY_DN145242_c2_g5;TRINITY_DN147493_c4_g1;TRINITY_DN152564_c7_g4
GO:0031410	cytoplasmic vesicle	15	3116	5.93755e-06	0.000127657	TRINITY_DN122588_c1_g3;TRINITY_DN129379_c1_g1;TRINITY_DN130343_c0_g3;TRINITY_DN135296_c4_g1;TRINITY_DN135296_c4_g3;TRINITY_DN135296_c4_g4;TRINITY_DN135296_c4_g6;TRINITY_DN145242_c2_g1;TRINITY_DN145242_c2_g2;TRINITY_DN145242_c2_g4;TRINITY_DN145242_c2_g5;TRINITY_DN146013_c2_g3;TRINITY_DN147493_c4_g1;TRINITY_DN152564_c7_g4;TRINITY_DN157049_c4_g1
GO:0016023	cytoplasmic, membrane-bounded vesicle	14	2750	6.76736e-06	0.000134306	TRINITY_DN122588_c1_g3;TRINITY_DN130343_c0_g3;TRINITY_DN135296_c4_g1;TRINITY_DN135296_c4_g3;TRINITY_DN135296_c4_g4;TRINITY_DN135296_c4_g6;TRINITY_DN145242_c2_g1;TRINITY_DN145242_c2_g2;TRINITY_DN145242_c2_g4;TRINITY_DN145242_c2_g5;TRINITY_DN146013_c2_g3;TRINITY_DN147493_c4_g1;TRINITY_DN152564_c7_g4;TRINITY_DN157049_c4_g1
GO:0005615	extracellular space	14	3095	2.53416e-05	0.000467009	TRINITY_DN122153_c4_g2;TRINITY_DN122588_c1_g3;TRINITY_DN130343_c0_g3;TRINITY_DN137522_c2_g1;TRINITY_DN137895_c0_g2;TRINITY_DN138459_c1_g3;TRINITY_DN141934_c0_g2;TRINITY_DN151240_c7_g1;TRINITY_DN151240_c7_g2;TRINITY_DN155682_c9_g3;TRINITY_DN157569_c5_g1;TRINITY_DN157569_c5_g3;TRINITY_DN157569_c5_g4;TRINITY_DN159079_c4_g1
GO:0017109	glutamate-cysteine ligase complex	2	7	3.18735e-05	0.000548224	TRINITY_DN124131_c4_g1;TRINITY_DN154856_c3_g1
GO:0098588	bounding membrane of organelle	21	6792	5.95407e-05	0.000960093	TRINITY_DN116159_c0_g1;TRINITY_DN122153_c4_g2;TRINITY_DN134207_c0_g1;TRINITY_DN137522_c2_g1;TRINITY_DN141455_c1_g2;TRINITY_DN144874_c1_g1;TRINITY_DN145242_c2_g4;TRINITY_DN145242_c2_g5;TRINITY_DN145356_c5_g7;TRINITY_DN146617_c2_g2;TRINITY_DN147165_c2_g1;TRINITY_DN149034_c3_g2;TRINITY_DN150557_c2_g6;TRINITY_DN151056_c0_g5;TRINITY_DN151219_c1_g2;TRINITY_DN152564_c7_g4;TRINITY_DN153990_c5_g1;TRINITY_…
GO:0031982	vesicle	26	9735	7.38251e-05	0.0011204	TRINITY_DN122153_c4_g2;TRINITY_DN122588_c1_g3;TRINITY_DN127061_c1_g1;TRINITY_DN129217_c3_g1;TRINITY_DN129379_c1_g1;TRINITY_DN130343_c0_g3;TRINITY_DN135296_c4_g1;TRINITY_DN135296_c4_g3;TRINITY_DN135296_c4_g4;TRINITY_DN135296_c4_g6;TRINITY_DN137522_c2_g1;TRINITY_DN141455_c1_g2;TRINITY_DN141934_c0_g2;TRINITY_DN144874_c1_g1;TRINITY_DN145242_c2_g1;TRINITY_DN145242_c2_g2;TRINITY_DN145242_c2_g4;TRINITY_…
GO:0030176	integral component of endoplasmic reticulum membrane	5	376	0.000110679	0.0015864	TRINITY_DN145242_c2_g4;TRINITY_DN145242_c2_g5;TRINITY_DN149034_c3_g2;TRINITY_DN153990_c5_g1;TRINITY_DN153990_c5_g2
GO:0031227	intrinsic component of endoplasmic reticulum membrane	5	393	0.00013598	0.00184647	TRINITY_DN145242_c2_g4;TRINITY_DN145242_c2_g5;TRINITY_DN149034_c3_g2;TRINITY_DN153990_c5_g1;TRINITY_DN153990_c5_g2
GO:0005790	smooth endoplasmic reticulum	3	90	0.000200511	0.00258659	TRINITY_DN145242_c2_g4;TRINITY_DN145242_c2_g5;TRINITY_DN147493_c4_g1
GO:0031988	membrane-bounded vesicle	24	9304	0.000268844	0.00330294	TRINITY_DN122153_c4_g2;TRINITY_DN122588_c1_g3;TRINITY_DN127061_c1_g1;TRINITY_DN129217_c3_g1;TRINITY_DN130343_c0_g3;TRINITY_DN135296_c4_g1;TRINITY_DN135296_c4_g3;TRINITY_DN135296_c4_g4;TRINITY_DN135296_c4_g6;TRINITY_DN137522_c2_g1;TRINITY_DN141455_c1_g2;TRINITY_DN141934_c0_g2;TRINITY_DN144874_c1_g1;TRINITY_DN145242_c2_g1;TRINITY_DN145242_c2_g2;TRINITY_DN145242_c2_g4;TRINITY_DN145242_c2_g5;TRINITY_…
GO:0070062	extracellular exosome	20	7292	0.000469439	0.00507267	TRINITY_DN122153_c4_g2;TRINITY_DN122588_c1_g3;TRINITY_DN127061_c1_g1;TRINITY_DN129217_c3_g1;TRINITY_DN130343_c0_g3;TRINITY_DN135296_c4_g1;TRINITY_DN135296_c4_g3;TRINITY_DN135296_c4_g6;TRINITY_DN137522_c2_g1;TRINITY_DN141455_c1_g2;TRINITY_DN141934_c0_g2;TRINITY_DN144874_c1_g1;TRINITY_DN145242_c2_g4;TRINITY_DN145242_c2_g5;TRINITY_DN147165_c2_g1;TRINITY_DN147493_c4_g1;TRINITY_DN151056_c0_g5;TRINITY_…
GO:0065010	extracellular membrane-bounded organelle	20	7300	0.00047617	0.00507267	TRINITY_DN122153_c4_g2;TRINITY_DN122588_c1_g3;TRINITY_DN127061_c1_g1;TRINITY_DN129217_c3_g1;TRINITY_DN130343_c0_g3;TRINITY_DN135296_c4_g1;TRINITY_DN135296_c4_g3;TRINITY_DN135296_c4_g6;TRINITY_DN137522_c2_g1;TRINITY_DN141455_c1_g2;TRINITY_DN141934_c0_g2;TRINITY_DN144874_c1_g1;TRINITY_DN145242_c2_g4;TRINITY_DN145242_c2_g5;TRINITY_DN147165_c2_g1;TRINITY_DN147493_c4_g1;TRINITY_DN151056_c0_g5;TRINITY_…
GO:0060205	cytoplasmic membrane-bounded vesicle lumen	3	122	0.000489726	0.00507267	TRINITY_DN122588_c1_g3;TRINITY_DN130343_c0_g3;TRINITY_DN147493_c4_g1
GO:1903561	extracellular vesicle	20	7348	0.000518361	0.00507267	TRINITY_DN122153_c4_g2;TRINITY_DN122588_c1_g3;TRINITY_DN127061_c1_g1;TRINITY_DN129217_c3_g1;TRINITY_DN130343_c0_g3;TRINITY_DN135296_c4_g1;TRINITY_DN135296_c4_g3;TRINITY_DN135296_c4_g6;TRINITY_DN137522_c2_g1;TRINITY_DN141455_c1_g2;TRINITY_DN141934_c0_g2;TRINITY_DN144874_c1_g1;TRINITY_DN145242_c2_g4;TRINITY_DN145242_c2_g5;TRINITY_DN147165_c2_g1;TRINITY_DN147493_c4_g1;TRINITY_DN151056_c0_g5;TRINITY_…
GO:0043230	extracellular organelle	20	7356	0.000525702	0.00507267	TRINITY_DN122153_c4_g2;TRINITY_DN122588_c1_g3;TRINITY_DN127061_c1_g1;TRINITY_DN129217_c3_g1;TRINITY_DN130343_c0_g3;TRINITY_DN135296_c4_g1;TRINITY_DN135296_c4_g3;TRINITY_DN135296_c4_g6;TRINITY_DN137522_c2_g1;TRINITY_DN141455_c1_g2;TRINITY_DN141934_c0_g2;TRINITY_DN144874_c1_g1;TRINITY_DN145242_c2_g4;TRINITY_DN145242_c2_g5;TRINITY_DN147165_c2_g1;TRINITY_DN147493_c4_g1;TRINITY_DN151056_c0_g5;TRINITY_…
GO:0031090	organelle membrane	23	9141	0.000542897	0.00507267	TRINITY_DN100227_c0_g1;TRINITY_DN116159_c0_g1;TRINITY_DN122153_c4_g2;TRINITY_DN134207_c0_g1;TRINITY_DN137522_c2_g1;TRINITY_DN141455_c1_g2;TRINITY_DN144874_c1_g1;TRINITY_DN145242_c2_g4;TRINITY_DN145242_c2_g5;TRINITY_DN145356_c5_g7;TRINITY_DN146013_c2_g3;TRINITY_DN146617_c2_g2;TRINITY_DN147165_c2_g1;TRINITY_DN149034_c3_g2;TRINITY_DN150557_c2_g6;TRINITY_DN151056_c0_g5;TRINITY_DN151219_c1_g2;TRINITY_…
GO:0031983	vesicle lumen	3	127	0.000550523	0.00507267	TRINITY_DN122588_c1_g3;TRINITY_DN130343_c0_g3;TRINITY_DN147493_c4_g1
GO:0032587	ruffle membrane	4	305	0.000587248	0.00522448	TRINITY_DN135296_c4_g1;TRINITY_DN135296_c4_g3;TRINITY_DN135296_c4_g6;TRINITY_DN157049_c4_g1
GO:0043209	myelin sheath	5	594	0.000891718	0.00766878	TRINITY_DN135296_c4_g1;TRINITY_DN135296_c4_g3;TRINITY_DN135296_c4_g6;TRINITY_DN145242_c2_g4;TRINITY_DN145242_c2_g5
GO:0042627	chylomicron	2	36	0.000934113	0.00777423	TRINITY_DN151240_c7_g1;TRINITY_DN151240_c7_g2
GO:0005924	cell-substrate adherens junction	7	1268	0.00102518	0.00826549	TRINITY_DN135550_c0_g3;TRINITY_DN141934_c0_g2;TRINITY_DN145242_c2_g4;TRINITY_DN145242_c2_g5;TRINITY_DN147493_c4_g1;TRINITY_DN152564_c7_g4;TRINITY_DN157049_c4_g1
GO:0030055	cell-substrate junction	7	1282	0.00109212	0.00853837	TRINITY_DN135550_c0_g3;TRINITY_DN141934_c0_g2;TRINITY_DN145242_c2_g4;TRINITY_DN145242_c2_g5;TRINITY_DN147493_c4_g1;TRINITY_DN152564_c7_g4;TRINITY_DN157049_c4_g1
GO:0005577	fibrinogen complex	2	40	0.0011528	0.00874774	TRINITY_DN122588_c1_g3;TRINITY_DN137895_c0_g2
GO:0044444	cytoplasmic part	45	25169	0.0012522	0.0092198	TRINITY_DN100227_c0_g1;TRINITY_DN116159_c0_g1;TRINITY_DN122153_c4_g2;TRINITY_DN122588_c1_g3;TRINITY_DN124131_c4_g1;TRINITY_DN129379_c1_g1;TRINITY_DN130343_c0_g3;TRINITY_DN134207_c0_g1;TRINITY_DN135296_c4_g1;TRINITY_DN135296_c4_g3;TRINITY_DN135296_c4_g4;TRINITY_DN135296_c4_g6;TRINITY_DN135550_c0_g3;TRINITY_DN137522_c2_g1;TRINITY_DN140116_c3_g3;TRINITY_DN140116_c3_g5;TRINITY_DN141399_c1_g2;TRINITY_…
GO:0072562	blood microparticle	4	377	0.00128648	0.0092198	TRINITY_DN122588_c1_g3;TRINITY_DN137522_c2_g1;TRINITY_DN151240_c7_g1;TRINITY_DN151240_c7_g2
GO:0034361	very-low-density lipoprotein particle	2	54	0.00209127	0.0141986	TRINITY_DN151240_c7_g1;TRINITY_DN151240_c7_g2
GO:0034385	triglyceride-rich lipoprotein particle	2	54	0.00209127	0.0141986	TRINITY_DN151240_c7_g1;TRINITY_DN151240_c7_g2
GO:0045095	keratin filament	2	61	0.00265937	0.0175928	TRINITY_DN127160_c2_g1;TRINITY_DN128403_c0_g5
GO:0031301	integral component of organelle membrane	5	790	0.00308791	0.019917	TRINITY_DN145242_c2_g4;TRINITY_DN145242_c2_g5;TRINITY_DN149034_c3_g2;TRINITY_DN153990_c5_g1;TRINITY_DN153990_c5_g2
GO:0030867	rough endoplasmic reticulum membrane	2	67	0.00319761	0.0201215	TRINITY_DN141455_c1_g2;TRINITY_DN144874_c1_g1
GO:0031300	intrinsic component of organelle membrane	5	821	0.00363561	0.021344	TRINITY_DN145242_c2_g4;TRINITY_DN145242_c2_g5;TRINITY_DN149034_c3_g2;TRINITY_DN153990_c5_g1;TRINITY_DN153990_c5_g2
GO:0005912	adherens junction	7	1592	0.00367767	0.021344	TRINITY_DN135550_c0_g3;TRINITY_DN141934_c0_g2;TRINITY_DN145242_c2_g4;TRINITY_DN145242_c2_g5;TRINITY_DN147493_c4_g1;TRINITY_DN152564_c7_g4;TRINITY_DN157049_c4_g1
GO:0031256	leading edge membrane	4	506	0.00371715	0.021344	TRINITY_DN135296_c4_g1;TRINITY_DN135296_c4_g3;TRINITY_DN135296_c4_g6;TRINITY_DN157049_c4_g1
GO:0071133	alpha9-beta1 integrin-ADAM8 complex	1	3	0.00372279	0.021344	TRINITY_DN157049_c4_g1
GO:0070161	anchoring junction	7	1653	0.00450883	0.0252887	TRINITY_DN135550_c0_g3;TRINITY_DN141934_c0_g2;TRINITY_DN145242_c2_g4;TRINITY_DN145242_c2_g5;TRINITY_DN147493_c4_g1;TRINITY_DN152564_c7_g4;TRINITY_DN157049_c4_g1
GO:0005925	focal adhesion	6	1257	0.00481113	0.0258856	TRINITY_DN141934_c0_g2;TRINITY_DN145242_c2_g4;TRINITY_DN145242_c2_g5;TRINITY_DN147493_c4_g1;TRINITY_DN152564_c7_g4;TRINITY_DN157049_c4_g1
GO:0005793	endoplasmic reticulum-Golgi intermediate compartment	3	272	0.00481593	0.0258856	TRINITY_DN122153_c4_g2;TRINITY_DN145242_c2_g4;TRINITY_DN145242_c2_g5
GO:0071062	alphav-beta3 integrin-vitronectin complex	1	4	0.00496068	0.0261195	TRINITY_DN157049_c4_g1
GO:0008180	COP9 signalosome	2	85	0.00508902	0.0262593	TRINITY_DN145242_c2_g4;TRINITY_DN145242_c2_g5
GO:0034364	high-density lipoprotein particle	2	89	0.00556438	0.0281492	TRINITY_DN151240_c7_g1;TRINITY_DN151240_c7_g2
GO:0005737	cytoplasm	55	35328	0.00693684	0.0344174	TRINITY_DN100227_c0_g1;TRINITY_DN115562_c0_g2;TRINITY_DN116159_c0_g1;TRINITY_DN122153_c4_g2;TRINITY_DN122588_c1_g3;TRINITY_DN124131_c4_g1;TRINITY_DN127160_c2_g1;TRINITY_DN128403_c0_g5;TRINITY_DN129379_c1_g1;TRINITY_DN130343_c0_g3;TRINITY_DN134207_c0_g1;TRINITY_DN135296_c4_g1;TRINITY_DN135296_c4_g3;TRINITY_DN135296_c4_g4;TRINITY_DN135296_c4_g6;TRINITY_DN135550_c0_g3;TRINITY_DN137522_c2_g1;TRINITY_…
GO:0001726	ruffle	4	619	0.00751213	0.0365685	TRINITY_DN135296_c4_g1;TRINITY_DN135296_c4_g3;TRINITY_DN135296_c4_g6;TRINITY_DN157049_c4_g1
GO:0034774	secretory granule lumen	2	107	0.00794285	0.0379492	TRINITY_DN122588_c1_g3;TRINITY_DN130343_c0_g3
GO:0034683	integrin alphav-beta3 complex	1	7	0.00866524	0.0406478	TRINITY_DN157049_c4_g1
GO:0044422	organelle part	43	25896	0.00920041	0.0423876	TRINITY_DN100227_c0_g1;TRINITY_DN116159_c0_g1;TRINITY_DN122153_c4_g2;TRINITY_DN122588_c1_g3;TRINITY_DN127160_c2_g1;TRINITY_DN128403_c0_g5;TRINITY_DN129379_c1_g1;TRINITY_DN130343_c0_g3;TRINITY_DN134207_c0_g1;TRINITY_DN135296_c4_g1;TRINITY_DN135296_c4_g3;TRINITY_DN135296_c4_g6;TRINITY_DN137522_c2_g1;TRINITY_DN141399_c1_g2;TRINITY_DN141455_c1_g2;TRINITY_DN141934_c0_g2;TRINITY_DN144874_c1_g1;TRINITY_…
GO:0070876	SOSS complex	1	8	0.00989706	0.0447972	TRINITY_DN149065_c1_g1
GO:0044446	intracellular organelle part	42	25240	0.0101372	0.0450931	TRINITY_DN100227_c0_g1;TRINITY_DN116159_c0_g1;TRINITY_DN122153_c4_g2;TRINITY_DN122588_c1_g3;TRINITY_DN127160_c2_g1;TRINITY_DN128403_c0_g5;TRINITY_DN129379_c1_g1;TRINITY_DN130343_c0_g3;TRINITY_DN134207_c0_g1;TRINITY_DN135296_c4_g1;TRINITY_DN135296_c4_g3;TRINITY_DN135296_c4_g6;TRINITY_DN137522_c2_g1;TRINITY_DN141399_c1_g2;TRINITY_DN141455_c1_g2;TRINITY_DN141934_c0_g2;TRINITY_DN144874_c1_g1;TRINITY_…
GO:0034358	plasma lipoprotein particle	2	126	0.0108636	0.0467134	TRINITY_DN151240_c7_g1;TRINITY_DN151240_c7_g2
GO:1990777	lipoprotein particle	2	126	0.0108636	0.0467134	TRINITY_DN151240_c7_g1;TRINITY_DN151240_c7_g2
GO:0071682	endocytic vesicle lumen	1	9	0.0111274	0.0470633	TRINITY_DN147493_c4_g1

## Sheet: cluster6
Table S5. GO cell component enrichment data of trend module genes.
GO ID	Description	GeneRatio (64)	BgRatio (59313)	pvalue	fdr	Gene ID
Go cell component categories significantly enriched by DEGs of cluster6.
GO:0000974	Prp19 complex	4	55	4.90245e-07	7.56438e-05	TRINITY_DN129883_c1_g3;TRINITY_DN144266_c4_g1;TRINITY_DN144266_c4_g2;TRINITY_DN144266_c4_g3
GO:0005783	endoplasmic reticulum	19	4693	7.48103e-07	7.56438e-05	TRINITY_DN131688_c4_g1;TRINITY_DN132229_c1_g1;TRINITY_DN136344_c1_g4;TRINITY_DN138305_c5_g3;TRINITY_DN139558_c3_g3;TRINITY_DN143015_c1_g2;TRINITY_DN143248_c2_g6;TRINITY_DN146350_c2_g2;TRINITY_DN146350_c2_g3;TRINITY_DN147116_c0_g2;TRINITY_DN148954_c1_g1;TRINITY_DN148954_c1_g5;TRINITY_DN149938_c0_g2;TRINITY_DN150242_c2_g2;TRINITY_DN150448_c3_g2;TRINITY_DN153542_c3_g1;TRINITY_DN153558_c4_g4;TRINITY_…
GO:0042470	melanosome	6	307	1.42795e-06	7.56438e-05	TRINITY_DN129883_c1_g3;TRINITY_DN144266_c4_g1;TRINITY_DN144266_c4_g2;TRINITY_DN144266_c4_g3;TRINITY_DN155702_c2_g4;TRINITY_DN158756_c5_g2
GO:0048770	pigment granule	6	307	1.42795e-06	7.56438e-05	TRINITY_DN129883_c1_g3;TRINITY_DN144266_c4_g1;TRINITY_DN144266_c4_g2;TRINITY_DN144266_c4_g3;TRINITY_DN155702_c2_g4;TRINITY_DN158756_c5_g2
GO:0012505	endomembrane system	30	11237	1.55646e-06	7.56438e-05	TRINITY_DN131688_c4_g1;TRINITY_DN132229_c1_g1;TRINITY_DN134840_c1_g1;TRINITY_DN136344_c1_g4;TRINITY_DN138305_c5_g3;TRINITY_DN139558_c3_g3;TRINITY_DN139796_c6_g4;TRINITY_DN139798_c5_g1;TRINITY_DN141597_c4_g1;TRINITY_DN141597_c4_g4;TRINITY_DN143015_c1_g2;TRINITY_DN143248_c2_g6;TRINITY_DN144266_c4_g2;TRINITY_DN144266_c4_g3;TRINITY_DN144679_c1_g2;TRINITY_DN146350_c2_g2;TRINITY_DN146350_c2_g3;TRINITY_…
GO:0044432	endoplasmic reticulum part	15	3240	2.78669e-06	0.000112861	TRINITY_DN132229_c1_g1;TRINITY_DN136344_c1_g4;TRINITY_DN138305_c5_g3;TRINITY_DN139558_c3_g3;TRINITY_DN143015_c1_g2;TRINITY_DN143248_c2_g6;TRINITY_DN146350_c2_g2;TRINITY_DN146350_c2_g3;TRINITY_DN147116_c0_g2;TRINITY_DN148954_c1_g1;TRINITY_DN148954_c1_g5;TRINITY_DN149938_c0_g2;TRINITY_DN150242_c2_g2;TRINITY_DN153558_c4_g4;TRINITY_DN156281_c1_g1
GO:0043231	intracellular membrane-bounded organelle	56	34744	3.02923e-05	0.000992863	TRINITY_DN121482_c0_g1;TRINITY_DN121482_c0_g2;TRINITY_DN122383_c1_g4;TRINITY_DN123331_c3_g1;TRINITY_DN129883_c1_g3;TRINITY_DN131688_c4_g1;TRINITY_DN132229_c1_g1;TRINITY_DN132688_c4_g2;TRINITY_DN133446_c0_g2;TRINITY_DN134840_c1_g1;TRINITY_DN136344_c1_g4;TRINITY_DN138305_c5_g3;TRINITY_DN139191_c1_g2;TRINITY_DN139558_c3_g3;TRINITY_DN139796_c6_g4;TRINITY_DN139798_c5_g1;TRINITY_DN140168_c1_g1;TRINITY_…
GO:0005681	spliceosomal complex	6	533	3.26869e-05	0.000992863	TRINITY_DN123331_c3_g1;TRINITY_DN129883_c1_g3;TRINITY_DN141784_c1_g3;TRINITY_DN144266_c4_g1;TRINITY_DN144266_c4_g2;TRINITY_DN144266_c4_g3
GO:0044422	organelle part	46	25896	5.29546e-05	0.00142977	TRINITY_DN121482_c0_g1;TRINITY_DN121482_c0_g2;TRINITY_DN123331_c3_g1;TRINITY_DN129883_c1_g3;TRINITY_DN131688_c4_g1;TRINITY_DN132229_c1_g1;TRINITY_DN132688_c4_g2;TRINITY_DN133446_c0_g2;TRINITY_DN134840_c1_g1;TRINITY_DN136344_c1_g4;TRINITY_DN138305_c5_g3;TRINITY_DN139558_c3_g3;TRINITY_DN139796_c6_g4;TRINITY_DN139798_c5_g1;TRINITY_DN140168_c1_g1;TRINITY_DN140168_c1_g2;TRINITY_DN141597_c4_g1;TRINITY_…
GO:0044446	intracellular organelle part	45	25240	6.71859e-05	0.00152368	TRINITY_DN121482_c0_g1;TRINITY_DN121482_c0_g2;TRINITY_DN123331_c3_g1;TRINITY_DN129883_c1_g3;TRINITY_DN131688_c4_g1;TRINITY_DN132229_c1_g1;TRINITY_DN132688_c4_g2;TRINITY_DN133446_c0_g2;TRINITY_DN134840_c1_g1;TRINITY_DN136344_c1_g4;TRINITY_DN138305_c5_g3;TRINITY_DN139558_c3_g3;TRINITY_DN139796_c6_g4;TRINITY_DN139798_c5_g1;TRINITY_DN140168_c1_g1;TRINITY_DN140168_c1_g2;TRINITY_DN141597_c4_g1;TRINITY_…
GO:0005789	endoplasmic reticulum membrane	12	2809	6.89733e-05	0.00152368	TRINITY_DN132229_c1_g1;TRINITY_DN136344_c1_g4;TRINITY_DN138305_c5_g3;TRINITY_DN139558_c3_g3;TRINITY_DN143015_c1_g2;TRINITY_DN143248_c2_g6;TRINITY_DN146350_c2_g2;TRINITY_DN146350_c2_g3;TRINITY_DN147116_c0_g2;TRINITY_DN149938_c0_g2;TRINITY_DN150242_c2_g2;TRINITY_DN153558_c4_g4
GO:0042587	glycogen granule	2	12	8.26221e-05	0.00166109	TRINITY_DN155702_c2_g4;TRINITY_DN158756_c5_g2
GO:0042175	nuclear outer membrane-endoplasmic reticulum membrane network	12	2885	8.8865e-05	0.00166109	TRINITY_DN132229_c1_g1;TRINITY_DN136344_c1_g4;TRINITY_DN138305_c5_g3;TRINITY_DN139558_c3_g3;TRINITY_DN143015_c1_g2;TRINITY_DN143248_c2_g6;TRINITY_DN146350_c2_g2;TRINITY_DN146350_c2_g3;TRINITY_DN147116_c0_g2;TRINITY_DN149938_c0_g2;TRINITY_DN150242_c2_g2;TRINITY_DN153558_c4_g4
GO:0005730	nucleolus	12	3067	0.000157685	0.00273697	TRINITY_DN129883_c1_g3;TRINITY_DN133446_c0_g2;TRINITY_DN140168_c1_g1;TRINITY_DN140168_c1_g2;TRINITY_DN144266_c4_g1;TRINITY_DN144266_c4_g2;TRINITY_DN144266_c4_g3;TRINITY_DN148954_c1_g1;TRINITY_DN148954_c1_g5;TRINITY_DN150242_c2_g2;TRINITY_DN150850_c0_g1;TRINITY_DN154329_c2_g2
GO:0012507	ER to Golgi transport vesicle membrane	3	105	0.000239202	0.00384742	TRINITY_DN139558_c3_g3;TRINITY_DN153558_c4_g4;TRINITY_DN154329_c2_g2
GO:0005667	transcription factor complex	6	776	0.000253328	0.00384742	TRINITY_DN132688_c4_g2;TRINITY_DN140168_c1_g1;TRINITY_DN140168_c1_g2;TRINITY_DN148517_c3_g2;TRINITY_DN148517_c3_g3;TRINITY_DN150900_c4_g2
GO:0043227	membrane-bounded organelle	57	37949	0.00029294	0.00411866	TRINITY_DN121482_c0_g1;TRINITY_DN121482_c0_g2;TRINITY_DN122383_c1_g4;TRINITY_DN123331_c3_g1;TRINITY_DN129883_c1_g3;TRINITY_DN131688_c4_g1;TRINITY_DN132229_c1_g1;TRINITY_DN132688_c4_g2;TRINITY_DN133424_c1_g1;TRINITY_DN133446_c0_g2;TRINITY_DN134840_c1_g1;TRINITY_DN136344_c1_g4;TRINITY_DN138305_c5_g3;TRINITY_DN139191_c1_g2;TRINITY_DN139558_c3_g3;TRINITY_DN139796_c6_g4;TRINITY_DN139798_c5_g1;TRINITY_…
GO:0043233	organelle lumen	27	12467	0.000305086	0.00411866	TRINITY_DN121482_c0_g1;TRINITY_DN121482_c0_g2;TRINITY_DN129883_c1_g3;TRINITY_DN132688_c4_g2;TRINITY_DN133446_c0_g2;TRINITY_DN134840_c1_g1;TRINITY_DN139796_c6_g4;TRINITY_DN140168_c1_g1;TRINITY_DN140168_c1_g2;TRINITY_DN141784_c1_g3;TRINITY_DN143709_c1_g2;TRINITY_DN144266_c4_g1;TRINITY_DN144266_c4_g2;TRINITY_DN144266_c4_g3;TRINITY_DN148517_c3_g2;TRINITY_DN148517_c3_g3;TRINITY_DN148954_c1_g1;TRINITY_…
GO:0031974	membrane-enclosed lumen	27	12633	0.000380806	0.0047964	TRINITY_DN121482_c0_g1;TRINITY_DN121482_c0_g2;TRINITY_DN129883_c1_g3;TRINITY_DN132688_c4_g2;TRINITY_DN133446_c0_g2;TRINITY_DN134840_c1_g1;TRINITY_DN139796_c6_g4;TRINITY_DN140168_c1_g1;TRINITY_DN140168_c1_g2;TRINITY_DN141784_c1_g3;TRINITY_DN143709_c1_g2;TRINITY_DN144266_c4_g1;TRINITY_DN144266_c4_g2;TRINITY_DN144266_c4_g3;TRINITY_DN148517_c3_g2;TRINITY_DN148517_c3_g3;TRINITY_DN148954_c1_g1;TRINITY_…
GO:0044428	nuclear part	26	11958	0.000394765	0.0047964	TRINITY_DN121482_c0_g1;TRINITY_DN121482_c0_g2;TRINITY_DN123331_c3_g1;TRINITY_DN129883_c1_g3;TRINITY_DN131688_c4_g1;TRINITY_DN132688_c4_g2;TRINITY_DN133446_c0_g2;TRINITY_DN139796_c6_g4;TRINITY_DN139798_c5_g1;TRINITY_DN140168_c1_g1;TRINITY_DN140168_c1_g2;TRINITY_DN141784_c1_g3;TRINITY_DN143709_c1_g2;TRINITY_DN144266_c4_g1;TRINITY_DN144266_c4_g2;TRINITY_DN144266_c4_g3;TRINITY_DN148517_c3_g2;TRINITY_…
GO:0030127	COPII vesicle coat	2	33	0.000650896	0.00716675	TRINITY_DN139558_c3_g3;TRINITY_DN153558_c4_g4
GO:0070013	intracellular organelle lumen	26	12360	0.000669131	0.00716675	TRINITY_DN121482_c0_g1;TRINITY_DN121482_c0_g2;TRINITY_DN129883_c1_g3;TRINITY_DN132688_c4_g2;TRINITY_DN133446_c0_g2;TRINITY_DN139796_c6_g4;TRINITY_DN140168_c1_g1;TRINITY_DN140168_c1_g2;TRINITY_DN141784_c1_g3;TRINITY_DN143709_c1_g2;TRINITY_DN144266_c4_g1;TRINITY_DN144266_c4_g2;TRINITY_DN144266_c4_g3;TRINITY_DN148517_c3_g2;TRINITY_DN148517_c3_g3;TRINITY_DN148954_c1_g1;TRINITY_DN148954_c1_g5;TRINITY_…
GO:0030134	ER to Golgi transport vesicle	3	150	0.000678335	0.00716675	TRINITY_DN139558_c3_g3;TRINITY_DN153558_c4_g4;TRINITY_DN154329_c2_g2
GO:0016023	cytoplasmic, membrane-bounded vesicle	10	2750	0.00102872	0.010065	TRINITY_DN129883_c1_g3;TRINITY_DN134840_c1_g1;TRINITY_DN139558_c3_g3;TRINITY_DN144266_c4_g1;TRINITY_DN144266_c4_g2;TRINITY_DN144266_c4_g3;TRINITY_DN153558_c4_g4;TRINITY_DN154329_c2_g2;TRINITY_DN155702_c2_g4;TRINITY_DN158756_c5_g2
GO:0031981	nuclear lumen	23	10603	0.00103549	0.010065	TRINITY_DN121482_c0_g1;TRINITY_DN121482_c0_g2;TRINITY_DN129883_c1_g3;TRINITY_DN132688_c4_g2;TRINITY_DN133446_c0_g2;TRINITY_DN139796_c6_g4;TRINITY_DN140168_c1_g1;TRINITY_DN140168_c1_g2;TRINITY_DN141784_c1_g3;TRINITY_DN143709_c1_g2;TRINITY_DN144266_c4_g1;TRINITY_DN144266_c4_g2;TRINITY_DN144266_c4_g3;TRINITY_DN148517_c3_g2;TRINITY_DN148517_c3_g3;TRINITY_DN148954_c1_g1;TRINITY_DN148954_c1_g5;TRINITY_…
GO:0098588	bounding membrane of organelle	17	6792	0.00124774	0.0116616	TRINITY_DN132229_c1_g1;TRINITY_DN136344_c1_g4;TRINITY_DN138305_c5_g3;TRINITY_DN139558_c3_g3;TRINITY_DN141597_c4_g1;TRINITY_DN141597_c4_g4;TRINITY_DN143015_c1_g2;TRINITY_DN143248_c2_g6;TRINITY_DN144266_c4_g2;TRINITY_DN144679_c1_g2;TRINITY_DN146350_c2_g2;TRINITY_DN146350_c2_g3;TRINITY_DN147116_c0_g2;TRINITY_DN149938_c0_g2;TRINITY_DN150242_c2_g2;TRINITY_DN153558_c4_g4;TRINITY_DN154329_c2_g2
GO:0043229	intracellular organelle	57	39744	0.0015296	0.0137664	TRINITY_DN121482_c0_g1;TRINITY_DN121482_c0_g2;TRINITY_DN122383_c1_g4;TRINITY_DN123331_c3_g1;TRINITY_DN129883_c1_g3;TRINITY_DN131688_c4_g1;TRINITY_DN132229_c1_g1;TRINITY_DN132688_c4_g2;TRINITY_DN133446_c0_g2;TRINITY_DN134840_c1_g1;TRINITY_DN136344_c1_g4;TRINITY_DN138305_c5_g3;TRINITY_DN139191_c1_g2;TRINITY_DN139558_c3_g3;TRINITY_DN139796_c6_g4;TRINITY_DN139798_c5_g1;TRINITY_DN140168_c1_g1;TRINITY_…
GO:0044444	cytoplasmic part	41	25169	0.00197144	0.0166196	TRINITY_DN129883_c1_g3;TRINITY_DN131688_c4_g1;TRINITY_DN132229_c1_g1;TRINITY_DN134840_c1_g1;TRINITY_DN136344_c1_g4;TRINITY_DN138305_c5_g3;TRINITY_DN138530_c3_g1;TRINITY_DN139191_c1_g2;TRINITY_DN139558_c3_g3;TRINITY_DN139796_c6_g4;TRINITY_DN141597_c4_g1;TRINITY_DN141597_c4_g4;TRINITY_DN141784_c1_g3;TRINITY_DN142463_c2_g1;TRINITY_DN143015_c1_g2;TRINITY_DN143248_c2_g6;TRINITY_DN144266_c4_g1;TRINITY_…
GO:0005634	nucleus	38	22649	0.00198341	0.0166196	TRINITY_DN121482_c0_g1;TRINITY_DN121482_c0_g2;TRINITY_DN122383_c1_g4;TRINITY_DN123331_c3_g1;TRINITY_DN129883_c1_g3;TRINITY_DN131688_c4_g1;TRINITY_DN132688_c4_g2;TRINITY_DN133446_c0_g2;TRINITY_DN136344_c1_g4;TRINITY_DN139191_c1_g2;TRINITY_DN139796_c6_g4;TRINITY_DN139798_c5_g1;TRINITY_DN140168_c1_g1;TRINITY_DN140168_c1_g2;TRINITY_DN141784_c1_g3;TRINITY_DN142463_c2_g1;TRINITY_DN142463_c2_g3;TRINITY_…
GO:0031410	cytoplasmic vesicle	10	3116	0.00258921	0.0209726	TRINITY_DN129883_c1_g3;TRINITY_DN134840_c1_g1;TRINITY_DN139558_c3_g3;TRINITY_DN144266_c4_g1;TRINITY_DN144266_c4_g2;TRINITY_DN144266_c4_g3;TRINITY_DN153558_c4_g4;TRINITY_DN154329_c2_g2;TRINITY_DN155702_c2_g4;TRINITY_DN158756_c5_g2
GO:0002102	podosome	2	85	0.00423708	0.0332133	TRINITY_DN141597_c4_g1;TRINITY_DN141597_c4_g4
GO:0030662	coated vesicle membrane	3	316	0.00560813	0.0425867	TRINITY_DN139558_c3_g3;TRINITY_DN153558_c4_g4;TRINITY_DN154329_c2_g2
GO:0031988	membrane-bounded vesicle	19	9304	0.00639153	0.045676	TRINITY_DN129883_c1_g3;TRINITY_DN133424_c1_g1;TRINITY_DN134840_c1_g1;TRINITY_DN136344_c1_g4;TRINITY_DN139558_c3_g3;TRINITY_DN141784_c1_g3;TRINITY_DN143015_c1_g2;TRINITY_DN143870_c5_g3;TRINITY_DN144266_c4_g1;TRINITY_DN144266_c4_g2;TRINITY_DN144266_c4_g3;TRINITY_DN148954_c1_g1;TRINITY_DN148954_c1_g5;TRINITY_DN150448_c3_g2;TRINITY_DN153542_c3_g1;TRINITY_DN153558_c4_g4;TRINITY_DN154329_c2_g2;TRINITY_…
GO:0043226	organelle	58	42562	0.00665308	0.045676	TRINITY_DN121482_c0_g1;TRINITY_DN121482_c0_g2;TRINITY_DN122383_c1_g4;TRINITY_DN123331_c3_g1;TRINITY_DN129883_c1_g3;TRINITY_DN131688_c4_g1;TRINITY_DN132229_c1_g1;TRINITY_DN132688_c4_g2;TRINITY_DN133424_c1_g1;TRINITY_DN133446_c0_g2;TRINITY_DN134840_c1_g1;TRINITY_DN136344_c1_g4;TRINITY_DN138305_c5_g3;TRINITY_DN139191_c1_g2;TRINITY_DN139558_c3_g3;TRINITY_DN139796_c6_g4;TRINITY_DN139798_c5_g1;TRINITY_…
GO:0030895	apolipoprotein B mRNA editing enzyme complex	1	6	0.00676682	0.045676	TRINITY_DN131688_c4_g1
GO:1990836	lysosomal matrix	1	6	0.00676682	0.045676	TRINITY_DN144266_c4_g2

## Sheet: cluster7
Table S5. GO cell component enrichment data of trend module genes.
GO ID	Description	GeneRatio (64)	BgRatio (59313)	pvalue	fdr	Gene ID
Go cell component categories significantly enriched by DEGs of cluster7.
GO:0097447	dendritic tree	2	2	4.58243e-07	8.93574e-05	TRINITY_DN142171_c5_g2;TRINITY_DN142171_c5_g6
GO:0044444	cytoplasmic part	31	25169	2.1292e-05	0.00207597	TRINITY_DN112951_c0_g1;TRINITY_DN119409_c1_g1;TRINITY_DN123168_c2_g6;TRINITY_DN123168_c2_g7;TRINITY_DN130487_c0_g1;TRINITY_DN131831_c2_g2;TRINITY_DN132583_c5_g1;TRINITY_DN133112_c0_g3;TRINITY_DN137262_c2_g3;TRINITY_DN137910_c2_g4;TRINITY_DN142171_c5_g2;TRINITY_DN142171_c5_g6;TRINITY_DN142188_c0_g1;TRINITY_DN143926_c0_g1;TRINITY_DN144027_c0_g1;TRINITY_DN147141_c1_g6;TRINITY_DN147672_c3_g1;TRINITY_…
GO:0042470	melanosome	4	307	5.95423e-05	0.00267696	TRINITY_DN132583_c5_g1;TRINITY_DN157529_c2_g1;TRINITY_DN157529_c2_g5;TRINITY_DN158704_c1_g1
GO:0048770	pigment granule	4	307	5.95423e-05	0.00267696	TRINITY_DN132583_c5_g1;TRINITY_DN157529_c2_g1;TRINITY_DN157529_c2_g5;TRINITY_DN158704_c1_g1
GO:0031988	membrane-bounded vesicle	17	9304	6.864e-05	0.00267696	TRINITY_DN112266_c0_g1;TRINITY_DN112951_c0_g1;TRINITY_DN123168_c2_g6;TRINITY_DN123168_c2_g7;TRINITY_DN132583_c5_g1;TRINITY_DN137262_c2_g3;TRINITY_DN142188_c0_g1;TRINITY_DN144027_c0_g1;TRINITY_DN147672_c3_g1;TRINITY_DN152001_c1_g1;TRINITY_DN152847_c1_g1;TRINITY_DN153945_c9_g2;TRINITY_DN156092_c8_g2;TRINITY_DN157529_c2_g1;TRINITY_DN157529_c2_g5;TRINITY_DN157537_c5_g8;TRINITY_DN158704_c1_g1
GO:0031982	vesicle	17	9735	0.000122259	0.00364805	TRINITY_DN112266_c0_g1;TRINITY_DN112951_c0_g1;TRINITY_DN123168_c2_g6;TRINITY_DN123168_c2_g7;TRINITY_DN132583_c5_g1;TRINITY_DN137262_c2_g3;TRINITY_DN142188_c0_g1;TRINITY_DN144027_c0_g1;TRINITY_DN147672_c3_g1;TRINITY_DN152001_c1_g1;TRINITY_DN152847_c1_g1;TRINITY_DN153945_c9_g2;TRINITY_DN156092_c8_g2;TRINITY_DN157529_c2_g1;TRINITY_DN157529_c2_g5;TRINITY_DN157537_c5_g8;TRINITY_DN158704_c1_g1
GO:0005737	cytoplasm	36	35328	0.000130956	0.00364805	TRINITY_DN112951_c0_g1;TRINITY_DN119409_c1_g1;TRINITY_DN123168_c2_g6;TRINITY_DN123168_c2_g7;TRINITY_DN130487_c0_g1;TRINITY_DN131831_c2_g2;TRINITY_DN132583_c5_g1;TRINITY_DN133112_c0_g3;TRINITY_DN137262_c2_g3;TRINITY_DN137910_c2_g4;TRINITY_DN139108_c1_g1;TRINITY_DN140130_c1_g2;TRINITY_DN142171_c5_g2;TRINITY_DN142171_c5_g6;TRINITY_DN142188_c0_g1;TRINITY_DN143926_c0_g1;TRINITY_DN144027_c0_g1;TRINITY_…
GO:0070062	extracellular exosome	14	7292	0.000234455	0.00455727	TRINITY_DN112266_c0_g1;TRINITY_DN112951_c0_g1;TRINITY_DN123168_c2_g6;TRINITY_DN123168_c2_g7;TRINITY_DN132583_c5_g1;TRINITY_DN137262_c2_g3;TRINITY_DN142188_c0_g1;TRINITY_DN144027_c0_g1;TRINITY_DN147672_c3_g1;TRINITY_DN152001_c1_g1;TRINITY_DN153945_c9_g2;TRINITY_DN156092_c8_g2;TRINITY_DN157537_c5_g8;TRINITY_DN158704_c1_g1
GO:0065010	extracellular membrane-bounded organelle	14	7300	0.000237184	0.00455727	TRINITY_DN112266_c0_g1;TRINITY_DN112951_c0_g1;TRINITY_DN123168_c2_g6;TRINITY_DN123168_c2_g7;TRINITY_DN132583_c5_g1;TRINITY_DN137262_c2_g3;TRINITY_DN142188_c0_g1;TRINITY_DN144027_c0_g1;TRINITY_DN147672_c3_g1;TRINITY_DN152001_c1_g1;TRINITY_DN153945_c9_g2;TRINITY_DN156092_c8_g2;TRINITY_DN157537_c5_g8;TRINITY_DN158704_c1_g1
GO:1903561	extracellular vesicle	14	7348	0.000254149	0.00455727	TRINITY_DN112266_c0_g1;TRINITY_DN112951_c0_g1;TRINITY_DN123168_c2_g6;TRINITY_DN123168_c2_g7;TRINITY_DN132583_c5_g1;TRINITY_DN137262_c2_g3;TRINITY_DN142188_c0_g1;TRINITY_DN144027_c0_g1;TRINITY_DN147672_c3_g1;TRINITY_DN152001_c1_g1;TRINITY_DN153945_c9_g2;TRINITY_DN156092_c8_g2;TRINITY_DN157537_c5_g8;TRINITY_DN158704_c1_g1
GO:0043230	extracellular organelle	14	7356	0.000257077	0.00455727	TRINITY_DN112266_c0_g1;TRINITY_DN112951_c0_g1;TRINITY_DN123168_c2_g6;TRINITY_DN123168_c2_g7;TRINITY_DN132583_c5_g1;TRINITY_DN137262_c2_g3;TRINITY_DN142188_c0_g1;TRINITY_DN144027_c0_g1;TRINITY_DN147672_c3_g1;TRINITY_DN152001_c1_g1;TRINITY_DN153945_c9_g2;TRINITY_DN156092_c8_g2;TRINITY_DN157537_c5_g8;TRINITY_DN158704_c1_g1
GO:0031090	organelle membrane	15	9141	0.000724626	0.0109622	TRINITY_DN131831_c2_g2;TRINITY_DN132583_c5_g1;TRINITY_DN133112_c0_g3;TRINITY_DN137262_c2_g3;TRINITY_DN137910_c2_g4;TRINITY_DN142171_c5_g2;TRINITY_DN142171_c5_g6;TRINITY_DN144027_c0_g1;TRINITY_DN147672_c3_g1;TRINITY_DN152847_c1_g1;TRINITY_DN157537_c5_g8;TRINITY_DN158113_c8_g2;TRINITY_DN158704_c1_g1;TRINITY_DN159032_c3_g2;TRINITY_DN159506_c10_g1
GO:0043209	myelin sheath	4	594	0.000730811	0.0109622	TRINITY_DN137262_c2_g3;TRINITY_DN147672_c3_g1;TRINITY_DN152001_c1_g1;TRINITY_DN157537_c5_g8
GO:0031902	late endosome membrane	3	286	0.00100895	0.0140533	TRINITY_DN132583_c5_g1;TRINITY_DN152847_c1_g1;TRINITY_DN158704_c1_g1
GO:0098588	bounding membrane of organelle	12	6792	0.0015655	0.0203515	TRINITY_DN131831_c2_g2;TRINITY_DN132583_c5_g1;TRINITY_DN137262_c2_g3;TRINITY_DN137910_c2_g4;TRINITY_DN142171_c5_g2;TRINITY_DN142171_c5_g6;TRINITY_DN144027_c0_g1;TRINITY_DN152847_c1_g1;TRINITY_DN158113_c8_g2;TRINITY_DN158704_c1_g1;TRINITY_DN159032_c3_g2;TRINITY_DN159506_c10_g1
GO:0016324	apical plasma membrane	4	825	0.00243298	0.0296519	TRINITY_DN140130_c1_g2;TRINITY_DN157529_c2_g1;TRINITY_DN157529_c2_g5;TRINITY_DN158704_c1_g1
GO:0005789	endoplasmic reticulum membrane	7	2809	0.00278584	0.0315078	TRINITY_DN131831_c2_g2;TRINITY_DN137910_c2_g4;TRINITY_DN142171_c5_g2;TRINITY_DN142171_c5_g6;TRINITY_DN152847_c1_g1;TRINITY_DN158113_c8_g2;TRINITY_DN159032_c3_g2
GO:0005740	mitochondrial envelope	6	2129	0.00314194	0.0315078	TRINITY_DN132583_c5_g1;TRINITY_DN133112_c0_g3;TRINITY_DN147141_c1_g6;TRINITY_DN147672_c3_g1;TRINITY_DN157537_c5_g8;TRINITY_DN159506_c10_g1
GO:0005743	mitochondrial inner membrane	5	1466	0.00317996	0.0315078	TRINITY_DN132583_c5_g1;TRINITY_DN133112_c0_g3;TRINITY_DN147672_c3_g1;TRINITY_DN157537_c5_g8;TRINITY_DN159506_c10_g1
GO:0042175	nuclear outer membrane-endoplasmic reticulum membrane network	7	2885	0.00323157	0.0315078	TRINITY_DN131831_c2_g2;TRINITY_DN137910_c2_g4;TRINITY_DN142171_c5_g2;TRINITY_DN142171_c5_g6;TRINITY_DN152847_c1_g1;TRINITY_DN158113_c8_g2;TRINITY_DN159032_c3_g2
GO:0044429	mitochondrial part	7	2927	0.00350042	0.0325039	TRINITY_DN132583_c5_g1;TRINITY_DN133112_c0_g3;TRINITY_DN147141_c1_g6;TRINITY_DN147672_c3_g1;TRINITY_DN150191_c2_g2;TRINITY_DN157537_c5_g8;TRINITY_DN159506_c10_g1
GO:0005829	cytosol	13	8583	0.00382642	0.033916	TRINITY_DN112951_c0_g1;TRINITY_DN119409_c1_g1;TRINITY_DN123168_c2_g6;TRINITY_DN123168_c2_g7;TRINITY_DN132583_c5_g1;TRINITY_DN137262_c2_g3;TRINITY_DN142188_c0_g1;TRINITY_DN143926_c0_g1;TRINITY_DN152001_c1_g1;TRINITY_DN155664_c1_g2;TRINITY_DN157677_c6_g3;TRINITY_DN157677_c6_g5;TRINITY_DN157677_c6_g8
GO:0031262	Ndc80 complex	1	6	0.00410279	0.0347845	TRINITY_DN144306_c0_g2
GO:0044421	extracellular region part	14	9970	0.00516683	0.0413926	TRINITY_DN112266_c0_g1;TRINITY_DN112951_c0_g1;TRINITY_DN123168_c2_g6;TRINITY_DN123168_c2_g7;TRINITY_DN132583_c5_g1;TRINITY_DN137262_c2_g3;TRINITY_DN142188_c0_g1;TRINITY_DN144027_c0_g1;TRINITY_DN147672_c3_g1;TRINITY_DN152001_c1_g1;TRINITY_DN153945_c9_g2;TRINITY_DN156092_c8_g2;TRINITY_DN157537_c5_g8;TRINITY_DN158704_c1_g1
GO:0019866	organelle inner membrane	5	1655	0.00530675	0.0413926	TRINITY_DN132583_c5_g1;TRINITY_DN133112_c0_g3;TRINITY_DN147672_c3_g1;TRINITY_DN157537_c5_g8;TRINITY_DN159506_c10_g1
GO:0010008	endosome membrane	4	1049	0.00570356	0.0423624	TRINITY_DN132583_c5_g1;TRINITY_DN137262_c2_g3;TRINITY_DN152847_c1_g1;TRINITY_DN158704_c1_g1
GO:0045177	apical part of cell	4	1068	0.00607171	0.0423624	TRINITY_DN140130_c1_g2;TRINITY_DN157529_c2_g1;TRINITY_DN157529_c2_g5;TRINITY_DN158704_c1_g1
GO:0044432	endoplasmic reticulum part	7	3240	0.0060828	0.0423624	TRINITY_DN131831_c2_g2;TRINITY_DN137910_c2_g4;TRINITY_DN142171_c5_g2;TRINITY_DN142171_c5_g6;TRINITY_DN152847_c1_g1;TRINITY_DN158113_c8_g2;TRINITY_DN159032_c3_g2
GO:0005770	late endosome	3	553	0.00645946	0.0434343	TRINITY_DN132583_c5_g1;TRINITY_DN152847_c1_g1;TRINITY_DN158704_c1_g1
GO:0044440	endosomal part	4	1116	0.00707179	0.0459667	TRINITY_DN132583_c5_g1;TRINITY_DN137262_c2_g3;TRINITY_DN152847_c1_g1;TRINITY_DN158704_c1_g1

## Sheet: cluster8
Table S5. GO cell component enrichment data of trend module genes.
GO ID	Description	GeneRatio (64)	BgRatio (59313)	pvalue	fdr	Gene ID
Go cell component categories significantly enriched by DEGs of cluster8.
GO:0055036	virion membrane	4	35	9.56201e-08	1.94109e-05	TRINITY_DN125171_c1_g1;TRINITY_DN154629_c3_g1;TRINITY_DN154629_c3_g3;TRINITY_DN154629_c3_g5
GO:0019031	viral envelope	4	77	2.37928e-06	0.000146731	TRINITY_DN125171_c1_g1;TRINITY_DN154629_c3_g1;TRINITY_DN154629_c3_g3;TRINITY_DN154629_c3_g5
GO:0036338	viral membrane	4	77	2.37928e-06	0.000146731	TRINITY_DN125171_c1_g1;TRINITY_DN154629_c3_g1;TRINITY_DN154629_c3_g3;TRINITY_DN154629_c3_g5
GO:0020002	host cell plasma membrane	4	82	3.06127e-06	0.000146731	TRINITY_DN125171_c1_g1;TRINITY_DN154629_c3_g1;TRINITY_DN154629_c3_g3;TRINITY_DN154629_c3_g5
GO:0033644	host cell membrane	4	93	5.0597e-06	0.000146731	TRINITY_DN125171_c1_g1;TRINITY_DN154629_c3_g1;TRINITY_DN154629_c3_g3;TRINITY_DN154629_c3_g5
GO:0044218	other organism cell membrane	4	93	5.0597e-06	0.000146731	TRINITY_DN125171_c1_g1;TRINITY_DN154629_c3_g1;TRINITY_DN154629_c3_g3;TRINITY_DN154629_c3_g5
GO:0044279	other organism membrane	4	93	5.0597e-06	0.000146731	TRINITY_DN125171_c1_g1;TRINITY_DN154629_c3_g1;TRINITY_DN154629_c3_g3;TRINITY_DN154629_c3_g5
GO:0019028	viral capsid	5	241	1.10876e-05	0.000281348	TRINITY_DN125171_c1_g1;TRINITY_DN154629_c3_g1;TRINITY_DN154629_c3_g3;TRINITY_DN154629_c3_g5;TRINITY_DN158658_c9_g3
GO:0033643	host cell part	4	126	1.6836e-05	0.00035623	TRINITY_DN125171_c1_g1;TRINITY_DN154629_c3_g1;TRINITY_DN154629_c3_g3;TRINITY_DN154629_c3_g5
GO:0018995	host	4	133	2.08222e-05	0.00035623	TRINITY_DN125171_c1_g1;TRINITY_DN154629_c3_g1;TRINITY_DN154629_c3_g3;TRINITY_DN154629_c3_g5
GO:0043657	host cell	4	133	2.08222e-05	0.00035623	TRINITY_DN125171_c1_g1;TRINITY_DN154629_c3_g1;TRINITY_DN154629_c3_g3;TRINITY_DN154629_c3_g5
GO:0097632	extrinsic component of pre-autophagosomal structure membrane	2	6	2.10579e-05	0.00035623	TRINITY_DN155518_c4_g2;TRINITY_DN155518_c4_g3
GO:0044423	virion part	5	292	2.78184e-05	0.000398227	TRINITY_DN125171_c1_g1;TRINITY_DN154629_c3_g1;TRINITY_DN154629_c3_g3;TRINITY_DN154629_c3_g5;TRINITY_DN158658_c9_g3
GO:0019012	virion	5	301	3.21426e-05	0.000398227	TRINITY_DN125171_c1_g1;TRINITY_DN154629_c3_g1;TRINITY_DN154629_c3_g3;TRINITY_DN154629_c3_g5;TRINITY_DN158658_c9_g3
GO:0044215	other organism	4	150	3.33491e-05	0.000398227	TRINITY_DN125171_c1_g1;TRINITY_DN154629_c3_g1;TRINITY_DN154629_c3_g3;TRINITY_DN154629_c3_g5
GO:0044216	other organism cell	4	150	3.33491e-05	0.000398227	TRINITY_DN125171_c1_g1;TRINITY_DN154629_c3_g1;TRINITY_DN154629_c3_g3;TRINITY_DN154629_c3_g5
GO:0044217	other organism part	4	150	3.33491e-05	0.000398227	TRINITY_DN125171_c1_g1;TRINITY_DN154629_c3_g1;TRINITY_DN154629_c3_g3;TRINITY_DN154629_c3_g5
GO:0097629	extrinsic component of omegasome membrane	2	10	6.29782e-05	0.000710254	TRINITY_DN155518_c4_g2;TRINITY_DN155518_c4_g3
GO:0097635	extrinsic component of autophagosome membrane	2	11	7.69137e-05	0.000743499	TRINITY_DN155518_c4_g2;TRINITY_DN155518_c4_g3
GO:1903349	omegasome membrane	2	11	7.69137e-05	0.000743499	TRINITY_DN155518_c4_g2;TRINITY_DN155518_c4_g3
GO:1990462	omegasome	2	11	7.69137e-05	0.000743499	TRINITY_DN155518_c4_g2;TRINITY_DN155518_c4_g3
GO:1990316	ATG1/ULK1 kinase complex	2	12	9.22249e-05	0.000850984	TRINITY_DN155518_c4_g2;TRINITY_DN155518_c4_g3
GO:0000306	extrinsic component of vacuolar membrane	2	13	0.000108909	0.000961237	TRINITY_DN155518_c4_g2;TRINITY_DN155518_c4_g3
GO:0005776	autophagosome	4	227	0.000165448	0.00139941	TRINITY_DN155518_c4_g2;TRINITY_DN155518_c4_g3;TRINITY_DN159132_c5_g1;TRINITY_DN159132_c5_g3
GO:0005740	mitochondrial envelope	10	2129	0.000219395	0.00178149	TRINITY_DN121398_c4_g1;TRINITY_DN123042_c0_g5;TRINITY_DN146514_c7_g2;TRINITY_DN152145_c1_g1;TRINITY_DN152145_c1_g3;TRINITY_DN153194_c5_g1;TRINITY_DN155679_c5_g2;TRINITY_DN156918_c4_g2;TRINITY_DN156918_c4_g3;TRINITY_DN159117_c7_g1
GO:0031090	organelle membrane	23	9141	0.000290682	0.00226956	TRINITY_DN121398_c4_g1;TRINITY_DN123042_c0_g5;TRINITY_DN124401_c0_g3;TRINITY_DN125255_c2_g1;TRINITY_DN128099_c3_g1;TRINITY_DN128099_c3_g3;TRINITY_DN129160_c0_g1;TRINITY_DN131085_c1_g7;TRINITY_DN146514_c7_g2;TRINITY_DN149551_c1_g9;TRINITY_DN150557_c2_g2;TRINITY_DN152145_c1_g1;TRINITY_DN152145_c1_g3;TRINITY_DN153194_c5_g1;TRINITY_DN153827_c2_g2;TRINITY_DN153827_c2_g4;TRINITY_DN153827_c2_g6;TRINITY_…
GO:0005739	mitochondrion	17	5678	0.000316707	0.00238116	TRINITY_DN115206_c0_g1;TRINITY_DN121398_c4_g1;TRINITY_DN123042_c0_g5;TRINITY_DN125255_c2_g1;TRINITY_DN128099_c3_g1;TRINITY_DN128099_c3_g3;TRINITY_DN131085_c1_g7;TRINITY_DN146514_c7_g2;TRINITY_DN151504_c1_g4;TRINITY_DN152145_c1_g1;TRINITY_DN152145_c1_g3;TRINITY_DN153194_c5_g1;TRINITY_DN155679_c5_g2;TRINITY_DN156918_c4_g2;TRINITY_DN156918_c4_g3;TRINITY_DN159113_c3_g1;TRINITY_DN159117_c7_g1
GO:0044352	pinosome	2	29	0.000559904	0.00391933	TRINITY_DN122196_c0_g1;TRINITY_DN133767_c4_g1
GO:0044354	macropinosome	2	29	0.000559904	0.00391933	TRINITY_DN122196_c0_g1;TRINITY_DN133767_c4_g1
GO:0031967	organelle envelope	12	3502	0.000875149	0.00592184	TRINITY_DN121398_c4_g1;TRINITY_DN123042_c0_g5;TRINITY_DN124401_c0_g3;TRINITY_DN146514_c7_g2;TRINITY_DN149551_c1_g9;TRINITY_DN152145_c1_g1;TRINITY_DN152145_c1_g3;TRINITY_DN153194_c5_g1;TRINITY_DN155679_c5_g2;TRINITY_DN156918_c4_g2;TRINITY_DN156918_c4_g3;TRINITY_DN159117_c7_g1
GO:0031975	envelope	12	3530	0.000937727	0.0061406	TRINITY_DN121398_c4_g1;TRINITY_DN123042_c0_g5;TRINITY_DN124401_c0_g3;TRINITY_DN146514_c7_g2;TRINITY_DN149551_c1_g9;TRINITY_DN152145_c1_g1;TRINITY_DN152145_c1_g3;TRINITY_DN153194_c5_g1;TRINITY_DN155679_c5_g2;TRINITY_DN156918_c4_g2;TRINITY_DN156918_c4_g3;TRINITY_DN159117_c7_g1
GO:0034045	pre-autophagosomal structure membrane	2	53	0.00186543	0.0118338	TRINITY_DN155518_c4_g2;TRINITY_DN155518_c4_g3
GO:0005741	mitochondrial outer membrane	4	458	0.00225862	0.013894	TRINITY_DN152145_c1_g1;TRINITY_DN152145_c1_g3;TRINITY_DN155679_c5_g2;TRINITY_DN159117_c7_g1
GO:0098588	bounding membrane of organelle	17	6792	0.0023527	0.014047	TRINITY_DN125255_c2_g1;TRINITY_DN128099_c3_g1;TRINITY_DN128099_c3_g3;TRINITY_DN129160_c0_g1;TRINITY_DN131085_c1_g7;TRINITY_DN150557_c2_g2;TRINITY_DN152145_c1_g1;TRINITY_DN152145_c1_g3;TRINITY_DN153827_c2_g2;TRINITY_DN153827_c2_g4;TRINITY_DN153827_c2_g6;TRINITY_DN155518_c4_g2;TRINITY_DN155518_c4_g3;TRINITY_DN155679_c5_g2;TRINITY_DN159113_c3_g1;TRINITY_DN159117_c7_g1;TRINITY_DN98397_c0_g1
GO:0044429	mitochondrial part	10	2927	0.00248822	0.0144317	TRINITY_DN121398_c4_g1;TRINITY_DN123042_c0_g5;TRINITY_DN146514_c7_g2;TRINITY_DN152145_c1_g1;TRINITY_DN152145_c1_g3;TRINITY_DN153194_c5_g1;TRINITY_DN155679_c5_g2;TRINITY_DN156918_c4_g2;TRINITY_DN156918_c4_g3;TRINITY_DN159117_c7_g1
GO:0031966	mitochondrial membrane	8	2010	0.00274435	0.0154751	TRINITY_DN121398_c4_g1;TRINITY_DN123042_c0_g5;TRINITY_DN146514_c7_g2;TRINITY_DN152145_c1_g1;TRINITY_DN152145_c1_g3;TRINITY_DN153194_c5_g1;TRINITY_DN155679_c5_g2;TRINITY_DN159117_c7_g1
GO:0031012	extracellular matrix	7	1600	0.00303161	0.0166329	TRINITY_DN122196_c0_g1;TRINITY_DN129160_c0_g1;TRINITY_DN133767_c4_g1;TRINITY_DN149918_c1_g4;TRINITY_DN153260_c1_g1;TRINITY_DN153260_c1_g4;TRINITY_DN153260_c1_g5
GO:0005615	extracellular space	10	3095	0.00370706	0.0197288	TRINITY_DN113400_c1_g1;TRINITY_DN118055_c8_g2;TRINITY_DN119090_c0_g2;TRINITY_DN129160_c0_g1;TRINITY_DN141273_c2_g3;TRINITY_DN144054_c1_g4;TRINITY_DN153260_c1_g4;TRINITY_DN153260_c1_g5;TRINITY_DN159079_c4_g2;TRINITY_DN159113_c3_g1
GO:0000421	autophagosome membrane	2	76	0.00379027	0.0197288	TRINITY_DN155518_c4_g2;TRINITY_DN155518_c4_g3
GO:0031968	organelle outer membrane	4	568	0.00485547	0.0246415	TRINITY_DN152145_c1_g1;TRINITY_DN152145_c1_g3;TRINITY_DN155679_c5_g2;TRINITY_DN159117_c7_g1
GO:0044432	endoplasmic reticulum part	10	3240	0.00510594	0.0252806	TRINITY_DN125255_c2_g1;TRINITY_DN128099_c3_g1;TRINITY_DN128099_c3_g3;TRINITY_DN129160_c0_g1;TRINITY_DN131085_c1_g7;TRINITY_DN153827_c2_g2;TRINITY_DN153827_c2_g4;TRINITY_DN153827_c2_g6;TRINITY_DN155679_c5_g2;TRINITY_DN98397_c0_g1
GO:0019867	outer membrane	4	591	0.00557785	0.0269596	TRINITY_DN152145_c1_g1;TRINITY_DN152145_c1_g3;TRINITY_DN155679_c5_g2;TRINITY_DN159117_c7_g1
GO:0042470	melanosome	3	307	0.00603085	0.0274727	TRINITY_DN122196_c0_g1;TRINITY_DN133767_c4_g1;TRINITY_DN149918_c1_g4
GO:0048770	pigment granule	3	307	0.00603085	0.0274727	TRINITY_DN122196_c0_g1;TRINITY_DN133767_c4_g1;TRINITY_DN149918_c1_g4
GO:0031312	extrinsic component of organelle membrane	2	97	0.00609279	0.0274727	TRINITY_DN155518_c4_g2;TRINITY_DN155518_c4_g3
GO:0005789	endoplasmic reticulum membrane	9	2809	0.00622535	0.0274727	TRINITY_DN125255_c2_g1;TRINITY_DN128099_c3_g1;TRINITY_DN128099_c3_g3;TRINITY_DN131085_c1_g7;TRINITY_DN153827_c2_g2;TRINITY_DN153827_c2_g4;TRINITY_DN153827_c2_g6;TRINITY_DN155679_c5_g2;TRINITY_DN98397_c0_g1
GO:0000407	pre-autophagosomal structure	2	106	0.00723207	0.0302718	TRINITY_DN155518_c4_g2;TRINITY_DN155518_c4_g3
GO:0016605	PML body	3	330	0.00735078	0.0302718	TRINITY_DN144937_c1_g1;TRINITY_DN159132_c5_g1;TRINITY_DN159132_c5_g3
GO:0042175	nuclear outer membrane-endoplasmic reticulum membrane network	9	2885	0.00736628	0.0302718	TRINITY_DN125255_c2_g1;TRINITY_DN128099_c3_g1;TRINITY_DN128099_c3_g3;TRINITY_DN131085_c1_g7;TRINITY_DN153827_c2_g2;TRINITY_DN153827_c2_g4;TRINITY_DN153827_c2_g6;TRINITY_DN155679_c5_g2;TRINITY_DN98397_c0_g1
GO:0044444	cytoplasmic part	41	25169	0.00745611	0.0302718	TRINITY_DN115206_c0_g1;TRINITY_DN121398_c4_g1;TRINITY_DN122196_c0_g1;TRINITY_DN122838_c0_g1;TRINITY_DN123042_c0_g5;TRINITY_DN125255_c2_g1;TRINITY_DN128099_c3_g1;TRINITY_DN128099_c3_g3;TRINITY_DN129160_c0_g1;TRINITY_DN130338_c0_g2;TRINITY_DN131085_c1_g7;TRINITY_DN133767_c4_g1;TRINITY_DN137126_c5_g5;TRINITY_DN143474_c2_g1;TRINITY_DN143474_c2_g2;TRINITY_DN143474_c2_g3;TRINITY_DN143474_c2_g4;TRINITY_…
GO:0005783	endoplasmic reticulum	12	4693	0.00946736	0.0376838	TRINITY_DN123042_c0_g5;TRINITY_DN125255_c2_g1;TRINITY_DN128099_c3_g1;TRINITY_DN128099_c3_g3;TRINITY_DN129160_c0_g1;TRINITY_DN131085_c1_g7;TRINITY_DN153827_c2_g2;TRINITY_DN153827_c2_g4;TRINITY_DN153827_c2_g6;TRINITY_DN155679_c5_g2;TRINITY_DN159079_c4_g2;TRINITY_DN98397_c0_g1

## Sheet: cluster10
Table S5. GO cell component enrichment data of trend module genes.
GO ID	Description	GeneRatio (64)	BgRatio (59313)	pvalue	fdr	Gene ID
Go cell component categories significantly enriched by DEGs of cluster10.
GO:0072562	blood microparticle	5	377	7.62679e-06	0.00174654	TRINITY_DN123848_c6_g2;TRINITY_DN129278_c1_g1;TRINITY_DN140877_c2_g2;TRINITY_DN143063_c2_g1;TRINITY_DN143063_c2_g3
GO:0044421	extracellular region part	17	9970	0.000314397	0.026739	TRINITY_DN113400_c0_g1;TRINITY_DN114222_c1_g1;TRINITY_DN122192_c1_g3;TRINITY_DN123848_c6_g2;TRINITY_DN124620_c4_g2;TRINITY_DN127726_c0_g1;TRINITY_DN129278_c1_g1;TRINITY_DN135293_c0_g3;TRINITY_DN138031_c2_g2;TRINITY_DN138111_c2_g1;TRINITY_DN140597_c2_g1;TRINITY_DN140877_c2_g2;TRINITY_DN143063_c0_g1;TRINITY_DN143063_c2_g1;TRINITY_DN143063_c2_g3;TRINITY_DN156718_c4_g1;TRINITY_DN158208_c1_g3
GO:0044432	endoplasmic reticulum part	9	3240	0.000419568	0.026739	TRINITY_DN135303_c0_g3;TRINITY_DN135303_c0_g4;TRINITY_DN137197_c0_g2;TRINITY_DN148954_c1_g6;TRINITY_DN153558_c4_g3;TRINITY_DN153579_c4_g1;TRINITY_DN153888_c6_g5;TRINITY_DN155352_c1_g4;TRINITY_DN158083_c6_g1
GO:0005576	extracellular region	18	11394	0.000502334	0.026739	TRINITY_DN113400_c0_g1;TRINITY_DN114222_c1_g1;TRINITY_DN122192_c1_g3;TRINITY_DN123848_c6_g2;TRINITY_DN124620_c4_g2;TRINITY_DN127726_c0_g1;TRINITY_DN129278_c1_g1;TRINITY_DN135293_c0_g3;TRINITY_DN138031_c2_g2;TRINITY_DN138111_c2_g1;TRINITY_DN140597_c2_g1;TRINITY_DN140877_c2_g2;TRINITY_DN143063_c0_g1;TRINITY_DN143063_c2_g1;TRINITY_DN143063_c2_g3;TRINITY_DN152961_c2_g4;TRINITY_DN156718_c4_g1;TRINITY_…
GO:0005789	endoplasmic reticulum membrane	8	2809	0.000778873	0.026739	TRINITY_DN135303_c0_g3;TRINITY_DN135303_c0_g4;TRINITY_DN137197_c0_g2;TRINITY_DN153558_c4_g3;TRINITY_DN153579_c4_g1;TRINITY_DN153888_c6_g5;TRINITY_DN155352_c1_g4;TRINITY_DN158083_c6_g1
GO:0042175	nuclear outer membrane-endoplasmic reticulum membrane network	8	2885	0.000926209	0.026739	TRINITY_DN135303_c0_g3;TRINITY_DN135303_c0_g4;TRINITY_DN137197_c0_g2;TRINITY_DN153558_c4_g3;TRINITY_DN153579_c4_g1;TRINITY_DN153888_c6_g5;TRINITY_DN155352_c1_g4;TRINITY_DN158083_c6_g1
GO:0070062	extracellular exosome	13	7292	0.00137865	0.026739	TRINITY_DN114222_c1_g1;TRINITY_DN122192_c1_g3;TRINITY_DN123848_c6_g2;TRINITY_DN124620_c4_g2;TRINITY_DN129278_c1_g1;TRINITY_DN135293_c0_g3;TRINITY_DN138031_c2_g2;TRINITY_DN138111_c2_g1;TRINITY_DN140597_c2_g1;TRINITY_DN143063_c0_g1;TRINITY_DN143063_c2_g3;TRINITY_DN156718_c4_g1;TRINITY_DN158208_c1_g3
GO:0065010	extracellular membrane-bounded organelle	13	7300	0.00139269	0.026739	TRINITY_DN114222_c1_g1;TRINITY_DN122192_c1_g3;TRINITY_DN123848_c6_g2;TRINITY_DN124620_c4_g2;TRINITY_DN129278_c1_g1;TRINITY_DN135293_c0_g3;TRINITY_DN138031_c2_g2;TRINITY_DN138111_c2_g1;TRINITY_DN140597_c2_g1;TRINITY_DN143063_c0_g1;TRINITY_DN143063_c2_g3;TRINITY_DN156718_c4_g1;TRINITY_DN158208_c1_g3
GO:0005615	extracellular space	8	3095	0.00145338	0.026739	TRINITY_DN113400_c0_g1;TRINITY_DN123848_c6_g2;TRINITY_DN124620_c4_g2;TRINITY_DN127726_c0_g1;TRINITY_DN129278_c1_g1;TRINITY_DN140877_c2_g2;TRINITY_DN143063_c2_g1;TRINITY_DN143063_c2_g3
GO:1903561	extracellular vesicle	13	7348	0.00147951	0.026739	TRINITY_DN114222_c1_g1;TRINITY_DN122192_c1_g3;TRINITY_DN123848_c6_g2;TRINITY_DN124620_c4_g2;TRINITY_DN129278_c1_g1;TRINITY_DN135293_c0_g3;TRINITY_DN138031_c2_g2;TRINITY_DN138111_c2_g1;TRINITY_DN140597_c2_g1;TRINITY_DN143063_c0_g1;TRINITY_DN143063_c2_g3;TRINITY_DN156718_c4_g1;TRINITY_DN158208_c1_g3
GO:0031988	membrane-bounded vesicle	15	9304	0.00148733	0.026739	TRINITY_DN114222_c1_g1;TRINITY_DN122192_c1_g3;TRINITY_DN123848_c6_g2;TRINITY_DN124620_c4_g2;TRINITY_DN129278_c1_g1;TRINITY_DN135293_c0_g3;TRINITY_DN138031_c2_g2;TRINITY_DN138111_c2_g1;TRINITY_DN140597_c2_g1;TRINITY_DN143063_c0_g1;TRINITY_DN143063_c2_g3;TRINITY_DN152985_c0_g1;TRINITY_DN153558_c4_g3;TRINITY_DN156718_c4_g1;TRINITY_DN158208_c1_g3
GO:0043230	extracellular organelle	13	7356	0.00149441	0.026739	TRINITY_DN114222_c1_g1;TRINITY_DN122192_c1_g3;TRINITY_DN123848_c6_g2;TRINITY_DN124620_c4_g2;TRINITY_DN129278_c1_g1;TRINITY_DN135293_c0_g3;TRINITY_DN138031_c2_g2;TRINITY_DN138111_c2_g1;TRINITY_DN140597_c2_g1;TRINITY_DN143063_c0_g1;TRINITY_DN143063_c2_g3;TRINITY_DN156718_c4_g1;TRINITY_DN158208_c1_g3
GO:0005783	endoplasmic reticulum	10	4693	0.00151793	0.026739	TRINITY_DN135303_c0_g3;TRINITY_DN135303_c0_g4;TRINITY_DN137197_c0_g2;TRINITY_DN148954_c1_g6;TRINITY_DN153558_c4_g3;TRINITY_DN153579_c4_g1;TRINITY_DN153888_c6_g5;TRINITY_DN155352_c1_g4;TRINITY_DN158083_c6_g1;TRINITY_DN158208_c1_g3
GO:0014801	longitudinal sarcoplasmic reticulum	1	3	0.00214889	0.0328064	TRINITY_DN135303_c0_g4
GO:0090534	calcium ion-transporting ATPase complex	1	3	0.00214889	0.0328064	TRINITY_DN135303_c0_g4
GO:0031982	vesicle	15	9735	0.0023583	0.0337531	TRINITY_DN114222_c1_g1;TRINITY_DN122192_c1_g3;TRINITY_DN123848_c6_g2;TRINITY_DN124620_c4_g2;TRINITY_DN129278_c1_g1;TRINITY_DN135293_c0_g3;TRINITY_DN138031_c2_g2;TRINITY_DN138111_c2_g1;TRINITY_DN140597_c2_g1;TRINITY_DN143063_c0_g1;TRINITY_DN143063_c2_g3;TRINITY_DN152985_c0_g1;TRINITY_DN153558_c4_g3;TRINITY_DN156718_c4_g1;TRINITY_DN158208_c1_g3
GO:0043226	organelle	39	42562	0.00335153	0.045147	TRINITY_DN114222_c1_g1;TRINITY_DN122192_c1_g3;TRINITY_DN123848_c6_g2;TRINITY_DN124620_c4_g2;TRINITY_DN129278_c1_g1;TRINITY_DN135293_c0_g3;TRINITY_DN135303_c0_g3;TRINITY_DN135303_c0_g4;TRINITY_DN137197_c0_g2;TRINITY_DN137745_c0_g1;TRINITY_DN138031_c2_g2;TRINITY_DN138111_c2_g1;TRINITY_DN140597_c2_g1;TRINITY_DN140877_c2_g2;TRINITY_DN141671_c0_g1;TRINITY_DN143063_c0_g1;TRINITY_DN143063_c2_g1;TRINITY_…
GO:0008287	protein serine/threonine phosphatase complex	2	132	0.00409399	0.0472057	TRINITY_DN141671_c0_g1;TRINITY_DN156750_c4_g3
GO:1903293	phosphatase complex	2	132	0.00409399	0.0472057	TRINITY_DN141671_c0_g1;TRINITY_DN156750_c4_g3
GO:1990836	lysosomal matrix	1	6	0.00429327	0.0472057	TRINITY_DN143063_c0_g1
GO:0043227	membrane-bounded organelle	36	37949	0.00432891	0.0472057	TRINITY_DN114222_c1_g1;TRINITY_DN122192_c1_g3;TRINITY_DN123848_c6_g2;TRINITY_DN124620_c4_g2;TRINITY_DN129278_c1_g1;TRINITY_DN135293_c0_g3;TRINITY_DN135303_c0_g3;TRINITY_DN135303_c0_g4;TRINITY_DN137197_c0_g2;TRINITY_DN138031_c2_g2;TRINITY_DN138111_c2_g1;TRINITY_DN140597_c2_g1;TRINITY_DN140877_c2_g2;TRINITY_DN141671_c0_g1;TRINITY_DN143063_c0_g1;TRINITY_DN143063_c2_g1;TRINITY_DN143063_c2_g3;TRINITY_…

## Sheet: cluster11
Table S5. GO cell component enrichment data of trend module genes.
GO ID	Description	GeneRatio (64)	BgRatio (59313)	pvalue	fdr	Gene ID
Go cell component categories significantly enriched by DEGs of cluster11.
GO:1990604	IRE1-TRAF2-ASK1 complex	2	8	1.27973e-05	0.000958964	TRINITY_DN159312_c5_g2;TRINITY_DN159312_c5_g4
GO:1990597	AIP1-IRE1 complex	2	10	2.05492e-05	0.000958964	TRINITY_DN159312_c5_g2;TRINITY_DN159312_c5_g4
GO:1990630	IRE1-RACK1-PP2A complex	2	10	2.05492e-05	0.000958964	TRINITY_DN159312_c5_g2;TRINITY_DN159312_c5_g4
GO:0019866	organelle inner membrane	6	1655	0.000879959	0.0307986	TRINITY_DN124995_c0_g1;TRINITY_DN125398_c0_g1;TRINITY_DN151671_c1_g4;TRINITY_DN153429_c5_g2;TRINITY_DN159312_c5_g2;TRINITY_DN159312_c5_g4
GO:0005739	mitochondrion	11	5678	0.00122796	0.0319533	TRINITY_DN117180_c0_g1;TRINITY_DN124995_c0_g1;TRINITY_DN125398_c0_g1;TRINITY_DN125912_c0_g2;TRINITY_DN130012_c0_g3;TRINITY_DN151671_c1_g4;TRINITY_DN153429_c5_g2;TRINITY_DN156387_c7_g2;TRINITY_DN156813_c5_g2;TRINITY_DN159312_c5_g2;TRINITY_DN159312_c5_g4
GO:1990332	Ire1 complex	1	2	0.00136943	0.0319533	TRINITY_DN159312_c5_g4

## Sheet: cluster13
Table S5. GO cell component enrichment data of trend module genes.
GO ID	Description	GeneRatio (64)	BgRatio (59313)	pvalue	fdr	Gene ID
Go cell component categories significantly enriched by DEGs of cluster13.
GO:0016324	apical plasma membrane	8	825	5.44448e-06	0.000420534	TRINITY_DN144420_c2_g5;TRINITY_DN150742_c0_g1;TRINITY_DN150742_c1_g1;TRINITY_DN156418_c8_g1;TRINITY_DN156418_c8_g2;TRINITY_DN156418_c8_g3;TRINITY_DN158996_c5_g1;TRINITY_DN158996_c5_g2
GO:0031988	membrane-bounded vesicle	26	9304	8.83959e-06	0.000420534	TRINITY_DN102478_c0_g1;TRINITY_DN109518_c0_g1;TRINITY_DN117086_c0_g1;TRINITY_DN118675_c1_g1;TRINITY_DN124417_c1_g5;TRINITY_DN125031_c0_g2;TRINITY_DN143234_c0_g4;TRINITY_DN144420_c2_g5;TRINITY_DN147410_c1_g1;TRINITY_DN148771_c1_g1;TRINITY_DN149296_c2_g2;TRINITY_DN149296_c2_g4;TRINITY_DN150285_c1_g1;TRINITY_DN152876_c4_g5;TRINITY_DN153290_c0_g1;TRINITY_DN153388_c2_g1;TRINITY_DN154992_c5_g1;TRINITY_…
GO:0043190	ATP-binding cassette (ABC) transporter complex	3	40	1.44482e-05	0.000420534	TRINITY_DN156418_c8_g1;TRINITY_DN156418_c8_g2;TRINITY_DN156418_c8_g3
GO:0070062	extracellular exosome	22	7292	1.75577e-05	0.000420534	TRINITY_DN109518_c0_g1;TRINITY_DN117086_c0_g1;TRINITY_DN118675_c1_g1;TRINITY_DN124417_c1_g5;TRINITY_DN125031_c0_g2;TRINITY_DN143234_c0_g4;TRINITY_DN144420_c2_g5;TRINITY_DN147410_c1_g1;TRINITY_DN148771_c1_g1;TRINITY_DN150285_c1_g1;TRINITY_DN152876_c4_g5;TRINITY_DN153290_c0_g1;TRINITY_DN153388_c2_g1;TRINITY_DN154992_c5_g1;TRINITY_DN155753_c6_g2;TRINITY_DN155753_c6_g3;TRINITY_DN156092_c8_g6;TRINITY_…
GO:0065010	extracellular membrane-bounded organelle	22	7300	1.78637e-05	0.000420534	TRINITY_DN109518_c0_g1;TRINITY_DN117086_c0_g1;TRINITY_DN118675_c1_g1;TRINITY_DN124417_c1_g5;TRINITY_DN125031_c0_g2;TRINITY_DN143234_c0_g4;TRINITY_DN144420_c2_g5;TRINITY_DN147410_c1_g1;TRINITY_DN148771_c1_g1;TRINITY_DN150285_c1_g1;TRINITY_DN152876_c4_g5;TRINITY_DN153290_c0_g1;TRINITY_DN153388_c2_g1;TRINITY_DN154992_c5_g1;TRINITY_DN155753_c6_g2;TRINITY_DN155753_c6_g3;TRINITY_DN156092_c8_g6;TRINITY_…
GO:1903561	extracellular vesicle	22	7348	1.9804e-05	0.000420534	TRINITY_DN109518_c0_g1;TRINITY_DN117086_c0_g1;TRINITY_DN118675_c1_g1;TRINITY_DN124417_c1_g5;TRINITY_DN125031_c0_g2;TRINITY_DN143234_c0_g4;TRINITY_DN144420_c2_g5;TRINITY_DN147410_c1_g1;TRINITY_DN148771_c1_g1;TRINITY_DN150285_c1_g1;TRINITY_DN152876_c4_g5;TRINITY_DN153290_c0_g1;TRINITY_DN153388_c2_g1;TRINITY_DN154992_c5_g1;TRINITY_DN155753_c6_g2;TRINITY_DN155753_c6_g3;TRINITY_DN156092_c8_g6;TRINITY_…
GO:0031982	vesicle	26	9735	2.00899e-05	0.000420534	TRINITY_DN102478_c0_g1;TRINITY_DN109518_c0_g1;TRINITY_DN117086_c0_g1;TRINITY_DN118675_c1_g1;TRINITY_DN124417_c1_g5;TRINITY_DN125031_c0_g2;TRINITY_DN143234_c0_g4;TRINITY_DN144420_c2_g5;TRINITY_DN147410_c1_g1;TRINITY_DN148771_c1_g1;TRINITY_DN149296_c2_g2;TRINITY_DN149296_c2_g4;TRINITY_DN150285_c1_g1;TRINITY_DN152876_c4_g5;TRINITY_DN153290_c0_g1;TRINITY_DN153388_c2_g1;TRINITY_DN154992_c5_g1;TRINITY_…
GO:0043230	extracellular organelle	22	7356	2.01454e-05	0.000420534	TRINITY_DN109518_c0_g1;TRINITY_DN117086_c0_g1;TRINITY_DN118675_c1_g1;TRINITY_DN124417_c1_g5;TRINITY_DN125031_c0_g2;TRINITY_DN143234_c0_g4;TRINITY_DN144420_c2_g5;TRINITY_DN147410_c1_g1;TRINITY_DN148771_c1_g1;TRINITY_DN150285_c1_g1;TRINITY_DN152876_c4_g5;TRINITY_DN153290_c0_g1;TRINITY_DN153388_c2_g1;TRINITY_DN154992_c5_g1;TRINITY_DN155753_c6_g2;TRINITY_DN155753_c6_g3;TRINITY_DN156092_c8_g6;TRINITY_…
GO:0045177	apical part of cell	8	1068	3.45881e-05	0.000641802	TRINITY_DN144420_c2_g5;TRINITY_DN150742_c0_g1;TRINITY_DN150742_c1_g1;TRINITY_DN156418_c8_g1;TRINITY_DN156418_c8_g2;TRINITY_DN156418_c8_g3;TRINITY_DN158996_c5_g1;TRINITY_DN158996_c5_g2
GO:0005739	mitochondrion	18	5678	6.74044e-05	0.00112565	TRINITY_DN113114_c1_g1;TRINITY_DN117086_c0_g1;TRINITY_DN132156_c1_g3;TRINITY_DN137480_c0_g1;TRINITY_DN139660_c3_g2;TRINITY_DN140840_c2_g1;TRINITY_DN140840_c2_g4;TRINITY_DN143806_c0_g1;TRINITY_DN144560_c0_g2;TRINITY_DN147410_c1_g1;TRINITY_DN149803_c2_g3;TRINITY_DN151544_c2_g1;TRINITY_DN153290_c0_g1;TRINITY_DN153388_c2_g1;TRINITY_DN154992_c5_g1;TRINITY_DN155163_c9_g1;TRINITY_DN155163_c9_g5;TRINITY_…
GO:0016323	basolateral plasma membrane	6	629	9.51908e-05	0.00144517	TRINITY_DN102478_c0_g1;TRINITY_DN149296_c2_g2;TRINITY_DN149296_c2_g4;TRINITY_DN150742_c0_g1;TRINITY_DN150742_c1_g1;TRINITY_DN158996_c5_g3
GO:0005771	multivesicular body	3	92	0.000175847	0.0024472	TRINITY_DN102478_c0_g1;TRINITY_DN149296_c2_g2;TRINITY_DN149296_c2_g4
GO:0005887	integral component of plasma membrane	13	3553	0.000211053	0.00271122	TRINITY_DN137480_c0_g1;TRINITY_DN138159_c1_g2;TRINITY_DN144560_c0_g2;TRINITY_DN148771_c1_g1;TRINITY_DN149296_c2_g2;TRINITY_DN149296_c2_g4;TRINITY_DN150742_c0_g1;TRINITY_DN150742_c1_g1;TRINITY_DN158996_c5_g1;TRINITY_DN158996_c5_g2;TRINITY_DN158996_c5_g3;TRINITY_DN159151_c6_g1;TRINITY_DN159151_c6_g3
GO:0098590	plasma membrane region	12	3142	0.000258212	0.0030801	TRINITY_DN102478_c0_g1;TRINITY_DN144420_c2_g5;TRINITY_DN149296_c2_g2;TRINITY_DN149296_c2_g4;TRINITY_DN150742_c0_g1;TRINITY_DN150742_c1_g1;TRINITY_DN156418_c8_g1;TRINITY_DN156418_c8_g2;TRINITY_DN156418_c8_g3;TRINITY_DN158996_c5_g1;TRINITY_DN158996_c5_g2;TRINITY_DN158996_c5_g3
GO:0031226	intrinsic component of plasma membrane	13	3728	0.000336162	0.00374261	TRINITY_DN137480_c0_g1;TRINITY_DN138159_c1_g2;TRINITY_DN144560_c0_g2;TRINITY_DN148771_c1_g1;TRINITY_DN149296_c2_g2;TRINITY_DN149296_c2_g4;TRINITY_DN150742_c0_g1;TRINITY_DN150742_c1_g1;TRINITY_DN158996_c5_g1;TRINITY_DN158996_c5_g2;TRINITY_DN158996_c5_g3;TRINITY_DN159151_c6_g1;TRINITY_DN159151_c6_g3
GO:0098533	ATPase dependent transmembrane transport complex	3	123	0.000412953	0.00405666	TRINITY_DN156418_c8_g1;TRINITY_DN156418_c8_g2;TRINITY_DN156418_c8_g3
GO:1904949	ATPase complex	3	123	0.000412953	0.00405666	TRINITY_DN156418_c8_g1;TRINITY_DN156418_c8_g2;TRINITY_DN156418_c8_g3
GO:0044421	extracellular region part	23	9970	0.00066707	0.00618893	TRINITY_DN109518_c0_g1;TRINITY_DN117086_c0_g1;TRINITY_DN118675_c1_g1;TRINITY_DN124417_c1_g5;TRINITY_DN125031_c0_g2;TRINITY_DN143234_c0_g4;TRINITY_DN144420_c2_g5;TRINITY_DN146888_c0_g2;TRINITY_DN147410_c1_g1;TRINITY_DN148771_c1_g1;TRINITY_DN150285_c1_g1;TRINITY_DN152876_c4_g5;TRINITY_DN153290_c0_g1;TRINITY_DN153388_c2_g1;TRINITY_DN154992_c5_g1;TRINITY_DN155753_c6_g2;TRINITY_DN155753_c6_g3;TRINITY_…
GO:0005576	extracellular region	25	11394	0.000754627	0.00663278	TRINITY_DN109518_c0_g1;TRINITY_DN117086_c0_g1;TRINITY_DN118675_c1_g1;TRINITY_DN120168_c0_g1;TRINITY_DN124417_c1_g5;TRINITY_DN125031_c0_g2;TRINITY_DN140010_c0_g1;TRINITY_DN143234_c0_g4;TRINITY_DN144420_c2_g5;TRINITY_DN146888_c0_g2;TRINITY_DN147410_c1_g1;TRINITY_DN148771_c1_g1;TRINITY_DN150285_c1_g1;TRINITY_DN152876_c4_g5;TRINITY_DN153290_c0_g1;TRINITY_DN153388_c2_g1;TRINITY_DN154992_c5_g1;TRINITY_…
GO:0044459	plasma membrane part	18	7090	0.00103938	0.00867882	TRINITY_DN102478_c0_g1;TRINITY_DN137480_c0_g1;TRINITY_DN138159_c1_g2;TRINITY_DN144420_c2_g5;TRINITY_DN144560_c0_g2;TRINITY_DN148771_c1_g1;TRINITY_DN149296_c2_g2;TRINITY_DN149296_c2_g4;TRINITY_DN150742_c0_g1;TRINITY_DN150742_c1_g1;TRINITY_DN156418_c8_g1;TRINITY_DN156418_c8_g2;TRINITY_DN156418_c8_g3;TRINITY_DN158996_c5_g1;TRINITY_DN158996_c5_g2;TRINITY_DN158996_c5_g3;TRINITY_DN159151_c6_g1;TRINITY_…
GO:0098589	membrane region	12	3762	0.00126984	0.0100982	TRINITY_DN102478_c0_g1;TRINITY_DN144420_c2_g5;TRINITY_DN149296_c2_g2;TRINITY_DN149296_c2_g4;TRINITY_DN150742_c0_g1;TRINITY_DN150742_c1_g1;TRINITY_DN156418_c8_g1;TRINITY_DN156418_c8_g2;TRINITY_DN156418_c8_g3;TRINITY_DN158996_c5_g1;TRINITY_DN158996_c5_g2;TRINITY_DN158996_c5_g3
GO:0005777	peroxisome	4	489	0.00258999	0.0188056	TRINITY_DN140840_c2_g1;TRINITY_DN140840_c2_g4;TRINITY_DN147410_c1_g1;TRINITY_DN153290_c0_g1
GO:0042579	microbody	4	489	0.00258999	0.0188056	TRINITY_DN140840_c2_g1;TRINITY_DN140840_c2_g4;TRINITY_DN147410_c1_g1;TRINITY_DN153290_c0_g1
GO:0016021	integral component of membrane	34	19144	0.00278614	0.0193869	TRINITY_DN102478_c0_g1;TRINITY_DN121140_c0_g1;TRINITY_DN131010_c8_g4;TRINITY_DN136786_c0_g2;TRINITY_DN137480_c0_g1;TRINITY_DN138159_c1_g2;TRINITY_DN139660_c3_g2;TRINITY_DN139946_c7_g1;TRINITY_DN139946_c7_g3;TRINITY_DN140010_c0_g1;TRINITY_DN143234_c0_g4;TRINITY_DN144560_c0_g2;TRINITY_DN148771_c1_g1;TRINITY_DN149296_c2_g2;TRINITY_DN149296_c2_g4;TRINITY_DN149566_c7_g2;TRINITY_DN149676_c2_g1;TRINITY_…
GO:0031224	intrinsic component of membrane	34	19475	0.00378728	0.025299	TRINITY_DN102478_c0_g1;TRINITY_DN121140_c0_g1;TRINITY_DN131010_c8_g4;TRINITY_DN136786_c0_g2;TRINITY_DN137480_c0_g1;TRINITY_DN138159_c1_g2;TRINITY_DN139660_c3_g2;TRINITY_DN139946_c7_g1;TRINITY_DN139946_c7_g3;TRINITY_DN140010_c0_g1;TRINITY_DN143234_c0_g4;TRINITY_DN144560_c0_g2;TRINITY_DN148771_c1_g1;TRINITY_DN149296_c2_g2;TRINITY_DN149296_c2_g4;TRINITY_DN149566_c7_g2;TRINITY_DN149676_c2_g1;TRINITY_…
GO:0044438	microbody part	3	298	0.00515364	0.0318762	TRINITY_DN140840_c2_g1;TRINITY_DN140840_c2_g4;TRINITY_DN153290_c0_g1
GO:0044439	peroxisomal part	3	298	0.00515364	0.0318762	TRINITY_DN140840_c2_g1;TRINITY_DN140840_c2_g4;TRINITY_DN153290_c0_g1
GO:0005782	peroxisomal matrix	2	114	0.00789709	0.0454764	TRINITY_DN140840_c2_g1;TRINITY_DN140840_c2_g4
GO:0031907	microbody lumen	2	114	0.00789709	0.0454764	TRINITY_DN140840_c2_g1;TRINITY_DN140840_c2_g4
GO:0008021	synaptic vesicle	3	355	0.00832622	0.0463493	TRINITY_DN102478_c0_g1;TRINITY_DN149296_c2_g2;TRINITY_DN149296_c2_g4

## Sheet: cluster18
Table S5. GO cell component enrichment data of trend module genes.
GO ID	Description	GeneRatio (64)	BgRatio (59313)	pvalue	fdr	Gene ID
Go cell component categories significantly enriched by DEGs of cluster18.
GO:0030176	integral component of endoplasmic reticulum membrane	7	376	9.755e-09	8.45242e-07	TRINITY_DN140760_c5_g2;TRINITY_DN140760_c5_g3;TRINITY_DN141916_c9_g1;TRINITY_DN141916_c9_g2;TRINITY_DN141916_c9_g4;TRINITY_DN144796_c3_g3;TRINITY_DN144796_c3_g5
GO:0031227	intrinsic component of endoplasmic reticulum membrane	7	393	1.32069e-08	8.45242e-07	TRINITY_DN140760_c5_g2;TRINITY_DN140760_c5_g3;TRINITY_DN141916_c9_g1;TRINITY_DN141916_c9_g2;TRINITY_DN141916_c9_g4;TRINITY_DN144796_c3_g3;TRINITY_DN144796_c3_g5
GO:0034448	EGO complex	3	17	2.32364e-07	7.43565e-06	TRINITY_DN122799_c2_g3;TRINITY_DN122799_c2_g5;TRINITY_DN149681_c1_g1
GO:1990131	Gtr1-Gtr2 GTPase complex	3	17	2.32364e-07	7.43565e-06	TRINITY_DN122799_c2_g3;TRINITY_DN122799_c2_g5;TRINITY_DN149681_c1_g1
GO:0031301	integral component of organelle membrane	7	790	1.45734e-06	3.73079e-05	TRINITY_DN140760_c5_g2;TRINITY_DN140760_c5_g3;TRINITY_DN141916_c9_g1;TRINITY_DN141916_c9_g2;TRINITY_DN141916_c9_g4;TRINITY_DN144796_c3_g3;TRINITY_DN144796_c3_g5
GO:0031300	intrinsic component of organelle membrane	7	821	1.87866e-06	4.00781e-05	TRINITY_DN140760_c5_g2;TRINITY_DN140760_c5_g3;TRINITY_DN141916_c9_g1;TRINITY_DN141916_c9_g2;TRINITY_DN141916_c9_g4;TRINITY_DN144796_c3_g3;TRINITY_DN144796_c3_g5
GO:0032937	SREBP-SCAP-Insig complex	2	9	1.80284e-05	0.000329662	TRINITY_DN144796_c3_g3;TRINITY_DN144796_c3_g5
GO:0016323	basolateral plasma membrane	5	629	8.71897e-05	0.00139503	TRINITY_DN153831_c10_g1;TRINITY_DN153831_c10_g2;TRINITY_DN153831_c10_g4;TRINITY_DN153874_c4_g1;TRINITY_DN157448_c6_g3
GO:0044440	endosomal part	5	1116	0.00119254	0.0162946	TRINITY_DN122799_c2_g3;TRINITY_DN122799_c2_g5;TRINITY_DN149681_c1_g1;TRINITY_DN151401_c5_g2;TRINITY_DN158394_c5_g1
GO:0098805	whole membrane	12	6311	0.00127301	0.0162946	TRINITY_DN122799_c2_g3;TRINITY_DN122799_c2_g5;TRINITY_DN149681_c1_g1;TRINITY_DN151401_c5_g2;TRINITY_DN153831_c10_g1;TRINITY_DN153831_c10_g2;TRINITY_DN153831_c10_g4;TRINITY_DN153874_c4_g1;TRINITY_DN157448_c6_g3;TRINITY_DN158394_c5_g1;TRINITY_DN158596_c9_g1;TRINITY_DN159417_c19_g1
GO:0044425	membrane part	27	23666	0.00197534	0.0229858	TRINITY_DN122799_c2_g3;TRINITY_DN122799_c2_g5;TRINITY_DN129982_c5_g4;TRINITY_DN133790_c0_g2;TRINITY_DN140760_c5_g2;TRINITY_DN140760_c5_g3;TRINITY_DN141916_c9_g1;TRINITY_DN141916_c9_g2;TRINITY_DN141916_c9_g4;TRINITY_DN144748_c2_g3;TRINITY_DN144796_c3_g3;TRINITY_DN144796_c3_g5;TRINITY_DN146444_c0_g2;TRINITY_DN146460_c2_g5;TRINITY_DN149681_c1_g1;TRINITY_DN151401_c5_g2;TRINITY_DN152260_c3_g1;TRINITY_…
GO:0098588	bounding membrane of organelle	12	6792	0.00239252	0.0255202	TRINITY_DN122799_c2_g3;TRINITY_DN122799_c2_g5;TRINITY_DN140760_c5_g2;TRINITY_DN140760_c5_g3;TRINITY_DN141916_c9_g1;TRINITY_DN141916_c9_g2;TRINITY_DN141916_c9_g4;TRINITY_DN144796_c3_g3;TRINITY_DN144796_c3_g5;TRINITY_DN149681_c1_g1;TRINITY_DN151401_c5_g2;TRINITY_DN158394_c5_g1
GO:0016021	integral component of membrane	23	19144	0.00305211	0.0264232	TRINITY_DN129982_c5_g4;TRINITY_DN133790_c0_g2;TRINITY_DN140760_c5_g2;TRINITY_DN140760_c5_g3;TRINITY_DN141916_c9_g1;TRINITY_DN141916_c9_g2;TRINITY_DN141916_c9_g4;TRINITY_DN144748_c2_g3;TRINITY_DN144796_c3_g3;TRINITY_DN144796_c3_g5;TRINITY_DN146444_c0_g2;TRINITY_DN146460_c2_g5;TRINITY_DN151401_c5_g2;TRINITY_DN152260_c3_g1;TRINITY_DN152641_c1_g1;TRINITY_DN152641_c1_g3;TRINITY_DN153831_c10_g1;TRINITY…
GO:0005764	lysosome	5	1411	0.00330233	0.0264232	TRINITY_DN122799_c2_g3;TRINITY_DN122799_c2_g5;TRINITY_DN149681_c1_g1;TRINITY_DN151401_c5_g2;TRINITY_DN158596_c9_g1
GO:0000323	lytic vacuole	5	1412	0.00331231	0.0264232	TRINITY_DN122799_c2_g3;TRINITY_DN122799_c2_g5;TRINITY_DN149681_c1_g1;TRINITY_DN151401_c5_g2;TRINITY_DN158596_c9_g1
GO:0005887	integral component of plasma membrane	8	3553	0.00343486	0.0264232	TRINITY_DN152260_c3_g1;TRINITY_DN152641_c1_g1;TRINITY_DN152641_c1_g3;TRINITY_DN153831_c10_g1;TRINITY_DN153831_c10_g2;TRINITY_DN153831_c10_g4;TRINITY_DN153874_c4_g1;TRINITY_DN157448_c6_g3
GO:0005789	endoplasmic reticulum membrane	7	2809	0.0036304	0.0264232	TRINITY_DN140760_c5_g2;TRINITY_DN140760_c5_g3;TRINITY_DN141916_c9_g1;TRINITY_DN141916_c9_g2;TRINITY_DN141916_c9_g4;TRINITY_DN144796_c3_g3;TRINITY_DN144796_c3_g5
GO:0031224	intrinsic component of membrane	23	19475	0.00388603	0.0264232	TRINITY_DN129982_c5_g4;TRINITY_DN133790_c0_g2;TRINITY_DN140760_c5_g2;TRINITY_DN140760_c5_g3;TRINITY_DN141916_c9_g1;TRINITY_DN141916_c9_g2;TRINITY_DN141916_c9_g4;TRINITY_DN144748_c2_g3;TRINITY_DN144796_c3_g3;TRINITY_DN144796_c3_g5;TRINITY_DN146444_c0_g2;TRINITY_DN146460_c2_g5;TRINITY_DN151401_c5_g2;TRINITY_DN152260_c3_g1;TRINITY_DN152641_c1_g1;TRINITY_DN152641_c1_g3;TRINITY_DN153831_c10_g1;TRINITY…
GO:0005774	vacuolar membrane	4	900	0.00392219	0.0264232	TRINITY_DN122799_c2_g3;TRINITY_DN122799_c2_g5;TRINITY_DN149681_c1_g1;TRINITY_DN151401_c5_g2
GO:0042175	nuclear outer membrane-endoplasmic reticulum membrane network	7	2885	0.00420254	0.0268963	TRINITY_DN140760_c5_g2;TRINITY_DN140760_c5_g3;TRINITY_DN141916_c9_g1;TRINITY_DN141916_c9_g2;TRINITY_DN141916_c9_g4;TRINITY_DN144796_c3_g3;TRINITY_DN144796_c3_g5
GO:0031226	intrinsic component of plasma membrane	8	3728	0.00459603	0.0280139	TRINITY_DN152260_c3_g1;TRINITY_DN152641_c1_g1;TRINITY_DN152641_c1_g3;TRINITY_DN153831_c10_g1;TRINITY_DN153831_c10_g2;TRINITY_DN153831_c10_g4;TRINITY_DN153874_c4_g1;TRINITY_DN157448_c6_g3
GO:0005768	endosome	6	2230	0.00496159	0.0288674	TRINITY_DN122799_c2_g3;TRINITY_DN122799_c2_g5;TRINITY_DN149681_c1_g1;TRINITY_DN151401_c5_g2;TRINITY_DN158394_c5_g1;TRINITY_DN158596_c9_g1
GO:0044437	vacuolar part	4	1024	0.00616938	0.034334	TRINITY_DN122799_c2_g3;TRINITY_DN122799_c2_g5;TRINITY_DN149681_c1_g1;TRINITY_DN151401_c5_g2
GO:0005773	vacuole	5	1664	0.00659737	0.035186	TRINITY_DN122799_c2_g3;TRINITY_DN122799_c2_g5;TRINITY_DN149681_c1_g1;TRINITY_DN151401_c5_g2;TRINITY_DN158596_c9_g1
GO:0000814	ESCRT II complex	1	10	0.00714544	0.0360945	TRINITY_DN158394_c5_g1
GO:0005770	late endosome	3	553	0.0073317	0.0360945	TRINITY_DN151401_c5_g2;TRINITY_DN158394_c5_g1;TRINITY_DN158596_c9_g1
GO:0044432	endoplasmic reticulum part	7	3240	0.00783441	0.0371409	TRINITY_DN140760_c5_g2;TRINITY_DN140760_c5_g3;TRINITY_DN141916_c9_g1;TRINITY_DN141916_c9_g2;TRINITY_DN141916_c9_g4;TRINITY_DN144796_c3_g3;TRINITY_DN144796_c3_g5
GO:0031090	organelle membrane	13	9141	0.00994125	0.0454457	TRINITY_DN122799_c2_g3;TRINITY_DN122799_c2_g5;TRINITY_DN129982_c5_g4;TRINITY_DN140760_c5_g2;TRINITY_DN140760_c5_g3;TRINITY_DN141916_c9_g1;TRINITY_DN141916_c9_g2;TRINITY_DN141916_c9_g4;TRINITY_DN144796_c3_g3;TRINITY_DN144796_c3_g5;TRINITY_DN149681_c1_g1;TRINITY_DN151401_c5_g2;TRINITY_DN158394_c5_g1
