# Supplementary material for: Comparative analysis of the daily liver transcriptomes in wild nocturnal bats
Source: BMC Genomics. 2022 Aug 10;23:572. doi: 10.1186/s12864-022-08823-y (PMC9367025; doi:10.1186/s12864-022-08823-y)
Supplement: Supplementary file 7 — Additional file 7: Table S6. GO molecular function enrichment data of trend cluster genes. [file 12864_2022_8823_MOESM7_ESM.xlsx]

## Sheet: cluster1
Comparative Analysis of the Daily Liver Transcriptomes in Wild Nocturnal Bats
Yujia Chu1, Jingjing Li1, Lei Feng2, Guoting Zhang1, Hui Wu1, Tinglei Jiang2, Hui Wang1* and Jiang Feng1, 2*
Table S6. GO molecular function enrichment data of trend cluster genes.
GO ID	Description	GeneRatio (64)	BgRatio (59313)	pvalue	fdr	Gene ID
Go molecular function categories significantly enriched by DEGs of cluster1.
GO:0003870	5-aminolevulinate synthase activity	5	7	3.65511e-15	4.0389e-13	TRINITY_DN138817_c0_g1;TRINITY_DN150191_c2_g1;TRINITY_DN150191_c2_g3;TRINITY_DN150191_c2_g4;TRINITY_DN150191_c2_g5
GO:0016749	N-succinyltransferase activity	5	7	3.65511e-15	4.0389e-13	TRINITY_DN138817_c0_g1;TRINITY_DN150191_c2_g1;TRINITY_DN150191_c2_g3;TRINITY_DN150191_c2_g4;TRINITY_DN150191_c2_g5
GO:0016748	succinyltransferase activity	5	11	8.02365e-14	5.91075e-12	TRINITY_DN138817_c0_g1;TRINITY_DN150191_c2_g1;TRINITY_DN150191_c2_g3;TRINITY_DN150191_c2_g4;TRINITY_DN150191_c2_g5
GO:0016410	N-acyltransferase activity	5	276	1.93298e-06	0.000106797	TRINITY_DN138817_c0_g1;TRINITY_DN150191_c2_g1;TRINITY_DN150191_c2_g3;TRINITY_DN150191_c2_g4;TRINITY_DN150191_c2_g5
GO:0030170	pyridoxal phosphate binding	5	319	3.91339e-06	0.000172972	TRINITY_DN138817_c0_g1;TRINITY_DN150191_c2_g1;TRINITY_DN150191_c2_g3;TRINITY_DN150191_c2_g4;TRINITY_DN150191_c2_g5
GO:0016747	transferase activity, transferring acyl groups other than amino-acyl groups	6	644	7.80436e-06	0.000287461	TRINITY_DN122784_c1_g1;TRINITY_DN138817_c0_g1;TRINITY_DN150191_c2_g1;TRINITY_DN150191_c2_g3;TRINITY_DN150191_c2_g4;TRINITY_DN150191_c2_g5
GO:0061750	acid sphingomyelin phosphodiesterase activity	2	7	1.11469e-05	0.000351924	TRINITY_DN146576_c5_g1;TRINITY_DN146576_c5_g9
GO:0016746	transferase activity, transferring acyl groups	6	751	1.85662e-05	0.000466691	TRINITY_DN122784_c1_g1;TRINITY_DN138817_c0_g1;TRINITY_DN150191_c2_g1;TRINITY_DN150191_c2_g3;TRINITY_DN150191_c2_g4;TRINITY_DN150191_c2_g5
GO:0004467	long-chain fatty acid-CoA ligase activity	3	69	1.90055e-05	0.000466691	TRINITY_DN155679_c5_g1;TRINITY_DN155679_c5_g3;TRINITY_DN155679_c5_g4
GO:0048037	cofactor binding	7	1194	2.58231e-05	0.000570692	TRINITY_DN128861_c2_g1;TRINITY_DN138817_c0_g1;TRINITY_DN146617_c2_g5;TRINITY_DN150191_c2_g1;TRINITY_DN150191_c2_g3;TRINITY_DN150191_c2_g4;TRINITY_DN150191_c2_g5
GO:0015645	fatty acid ligase activity	3	81	3.0758e-05	0.000617956	TRINITY_DN155679_c5_g1;TRINITY_DN155679_c5_g3;TRINITY_DN155679_c5_g4
GO:0004411	homogentisate 1,2-dioxygenase activity	2	29	0.00021329	0.00392808	TRINITY_DN113366_c0_g2;TRINITY_DN153945_c9_g1
GO:0004767	sphingomyelin phosphodiesterase activity	2	32	0.000260204	0.00442346	TRINITY_DN146576_c5_g1;TRINITY_DN146576_c5_g9
GO:0016877	ligase activity, forming carbon-sulfur bonds	3	184	0.000349162	0.00551177	TRINITY_DN155679_c5_g1;TRINITY_DN155679_c5_g3;TRINITY_DN155679_c5_g4
GO:0008143	poly(A) binding	2	43	0.000471277	0.00694347	TRINITY_DN151273_c4_g2;TRINITY_DN151273_c4_g3
GO:0070717	poly-purine tract binding	2	61	0.000947045	0.0130811	TRINITY_DN151273_c4_g2;TRINITY_DN151273_c4_g3
GO:0004620	phospholipase activity	3	277	0.00114189	0.0148446	TRINITY_DN146576_c5_g1;TRINITY_DN146576_c5_g9;TRINITY_DN157659_c10_g6
GO:0016298	lipase activity	3	337	0.00199771	0.0244297	TRINITY_DN146576_c5_g1;TRINITY_DN146576_c5_g9;TRINITY_DN157659_c10_g6
GO:0017069	snRNA binding	2	93	0.00218095	0.0244297	TRINITY_DN151273_c4_g2;TRINITY_DN151273_c4_g3
GO:0009882	blue light photoreceptor activity	1	3	0.00221083	0.0244297	TRINITY_DN123853_c5_g1

## Sheet: cluster3
Table S6. GO molecular function enrichment data of trend module genes.
GO ID	Description	GeneRatio (64)	BgRatio (59313)	pvalue	fdr	Gene ID
Go molecular function categories significantly enriched by DEGs of cluster3.
GO:0030235	nitric-oxide synthase regulator activity	3	16	5.7141e-07	0.000151825	TRINITY_DN135296_c4_g1;TRINITY_DN135296_c4_g3;TRINITY_DN135296_c4_g6
GO:0008112	nicotinamide N-methyltransferase activity	2	2	1.03635e-06	0.000151825	TRINITY_DN139986_c4_g1;TRINITY_DN139986_c4_g5
GO:0005496	steroid binding	5	241	5.22925e-06	0.000468449	TRINITY_DN134207_c0_g1;TRINITY_DN151240_c7_g1;TRINITY_DN151240_c7_g2;TRINITY_DN156388_c5_g1;TRINITY_DN156388_c5_g3
GO:0032934	sterol binding	4	115	6.39521e-06	0.000468449	TRINITY_DN151240_c7_g1;TRINITY_DN151240_c7_g2;TRINITY_DN156388_c5_g1;TRINITY_DN156388_c5_g3
GO:0033823	procollagen glucosyltransferase activity	2	5	1.03429e-05	0.000606095	TRINITY_DN141455_c1_g2;TRINITY_DN144874_c1_g1
GO:0004357	glutamate-cysteine ligase activity	2	7	2.16913e-05	0.000907938	TRINITY_DN124131_c4_g1;TRINITY_DN154856_c3_g1
GO:0035473	lipase binding	2	7	2.16913e-05	0.000907938	TRINITY_DN151240_c7_g1;TRINITY_DN151240_c7_g2
GO:0030911	TPR domain binding	2	8	2.89026e-05	0.000940941	TRINITY_DN135296_c4_g3;TRINITY_DN135296_c4_g6
GO:0060228	phosphatidylcholine-sterol O-acyltransferase activator activity	2	8	2.89026e-05	0.000940941	TRINITY_DN151240_c7_g1;TRINITY_DN151240_c7_g2
GO:0008475	procollagen-lysine 5-dioxygenase activity	2	9	3.71359e-05	0.00108808	TRINITY_DN141455_c1_g2;TRINITY_DN144874_c1_g1
GO:0008142	oxysterol binding	2	10	4.63891e-05	0.00123564	TRINITY_DN156388_c5_g1;TRINITY_DN156388_c5_g3
GO:0004346	glucose-6-phosphatase activity	2	12	6.79473e-05	0.00153143	TRINITY_DN153990_c5_g1;TRINITY_DN153990_c5_g2
GO:0050309	sugar-terminal-phosphatase activity	2	12	6.79473e-05	0.00153143	TRINITY_DN153990_c5_g1;TRINITY_DN153990_c5_g2
GO:0060230	lipoprotein lipase activator activity	2	13	8.02482e-05	0.00167948	TRINITY_DN151240_c7_g1;TRINITY_DN151240_c7_g2
GO:0003823	antigen binding	4	240	0.000113301	0.00221316	TRINITY_DN127061_c1_g1;TRINITY_DN129217_c3_g1;TRINITY_DN135296_c4_g3;TRINITY_DN156776_c3_g1
GO:0070815	peptidyl-lysine 5-dioxygenase activity	2	16	0.000123214	0.00225635	TRINITY_DN141455_c1_g2;TRINITY_DN144874_c1_g1
GO:0043178	alcohol binding	4	253	0.000138711	0.00239072	TRINITY_DN151240_c7_g1;TRINITY_DN151240_c7_g2;TRINITY_DN156388_c5_g1;TRINITY_DN156388_c5_g3
GO:0051082	unfolded protein binding	3	112	0.000216779	0.00352868	TRINITY_DN135296_c4_g3;TRINITY_DN145242_c2_g4;TRINITY_DN145242_c2_g5
GO:0051087	chaperone binding	3	129	0.000328316	0.00506298	TRINITY_DN137522_c2_g1;TRINITY_DN145242_c2_g4;TRINITY_DN147493_c4_g1
GO:0043531	ADP binding	3	134	0.000366973	0.00537239	TRINITY_DN124131_c4_g1;TRINITY_DN153207_c2_g4;TRINITY_DN154856_c3_g1
GO:0050750	low-density lipoprotein particle receptor binding	2	28	0.000385052	0.00537239	TRINITY_DN151240_c7_g1;TRINITY_DN151240_c7_g2
GO:0051787	misfolded protein binding	2	33	0.000536074	0.00713954	TRINITY_DN145242_c2_g4;TRINITY_DN145242_c2_g5
GO:0060229	lipase activator activity	2	36	0.000638366	0.00813223	TRINITY_DN151240_c7_g1;TRINITY_DN151240_c7_g2
GO:0070325	lipoprotein particle receptor binding	2	38	0.000711394	0.00824869	TRINITY_DN151240_c7_g1;TRINITY_DN151240_c7_g2
GO:0036094	small molecule binding	25	13087	0.000738329	0.00824869	TRINITY_DN124131_c4_g1;TRINITY_DN134207_c0_g1;TRINITY_DN135296_c4_g1;TRINITY_DN135296_c4_g3;TRINITY_DN135296_c4_g4;TRINITY_DN135296_c4_g6;TRINITY_DN141455_c1_g2;TRINITY_DN144874_c1_g1;TRINITY_DN145242_c2_g1;TRINITY_DN145242_c2_g2;TRINITY_DN145242_c2_g4;TRINITY_DN145242_c2_g5;TRINITY_DN146617_c2_g2;TRINITY_DN147165_c2_g1;TRINITY_DN147493_c4_g1;TRINITY_DN151240_c7_g1;TRINITY_DN151240_c7_g2;TRINITY_…
GO:0017127	cholesterol transporter activity	2	39	0.000749352	0.00824869	TRINITY_DN151240_c7_g1;TRINITY_DN151240_c7_g2
GO:0031210	phosphatidylcholine binding	2	40	0.000788271	0.00824869	TRINITY_DN151240_c7_g1;TRINITY_DN151240_c7_g2
GO:0050308	sugar-phosphatase activity	2	40	0.000788271	0.00824869	TRINITY_DN153990_c5_g1;TRINITY_DN153990_c5_g2
GO:0016595	glutamate binding	2	41	0.000828147	0.00836714	TRINITY_DN124131_c4_g1;TRINITY_DN154856_c3_g1
GO:0019203	carbohydrate phosphatase activity	2	42	0.00086898	0.00848704	TRINITY_DN153990_c5_g1;TRINITY_DN153990_c5_g2
GO:0005527	macrolide binding	2	47	0.00108742	0.00969348	TRINITY_DN147165_c2_g1;TRINITY_DN151056_c0_g5
GO:0005528	FK506 binding	2	47	0.00108742	0.00969348	TRINITY_DN147165_c2_g1;TRINITY_DN151056_c0_g5
GO:0043168	anion binding	24	12636	0.00109176	0.00969348	TRINITY_DN124131_c4_g1;TRINITY_DN135296_c4_g1;TRINITY_DN135296_c4_g3;TRINITY_DN135296_c4_g4;TRINITY_DN135296_c4_g6;TRINITY_DN136529_c1_g1;TRINITY_DN141455_c1_g2;TRINITY_DN144874_c1_g1;TRINITY_DN145242_c2_g1;TRINITY_DN145242_c2_g2;TRINITY_DN145242_c2_g4;TRINITY_DN145242_c2_g5;TRINITY_DN146617_c2_g2;TRINITY_DN147165_c2_g1;TRINITY_DN147493_c4_g1;TRINITY_DN150868_c4_g1;TRINITY_DN151240_c7_g1;TRINITY_…
GO:0046527	glucosyltransferase activity	2	50	0.00122983	0.0105983	TRINITY_DN141455_c1_g2;TRINITY_DN144874_c1_g1
GO:0015248	sterol transporter activity	2	55	0.00148594	0.0124395	TRINITY_DN151240_c7_g1;TRINITY_DN151240_c7_g2
GO:0005179	hormone activity	2	58	0.00165078	0.0134355	TRINITY_DN146054_c0_g1;TRINITY_DN146054_c0_g3
GO:0008426	protein kinase C inhibitor activity	1	2	0.00205107	0.0159883	TRINITY_DN141934_c0_g2
GO:0030554	adenyl nucleotide binding	17	7904	0.00207357	0.0159883	TRINITY_DN124131_c4_g1;TRINITY_DN135296_c4_g1;TRINITY_DN135296_c4_g3;TRINITY_DN135296_c4_g4;TRINITY_DN135296_c4_g6;TRINITY_DN145242_c2_g1;TRINITY_DN145242_c2_g2;TRINITY_DN145242_c2_g4;TRINITY_DN145242_c2_g5;TRINITY_DN147165_c2_g1;TRINITY_DN147493_c4_g1;TRINITY_DN152564_c7_g4;TRINITY_DN153207_c2_g4;TRINITY_DN153703_c4_g1;TRINITY_DN153731_c3_g2;TRINITY_DN154856_c3_g1;TRINITY_DN158550_c4_g1
GO:0050997	quaternary ammonium group binding	2	73	0.00259862	0.0195229	TRINITY_DN151240_c7_g1;TRINITY_DN151240_c7_g2
GO:0016881	acid-amino acid ligase activity	2	76	0.00281256	0.0202732	TRINITY_DN124131_c4_g1;TRINITY_DN154856_c3_g1
GO:0016879	ligase activity, forming carbon-nitrogen bonds	3	273	0.00283686	0.0202732	TRINITY_DN124131_c4_g1;TRINITY_DN153731_c3_g2;TRINITY_DN154856_c3_g1
GO:0002135	CTP binding	1	3	0.00307505	0.0209532	TRINITY_DN135296_c4_g3
GO:0003845	11-beta-hydroxysteroid dehydrogenase [NAD(P)] activity	1	3	0.00307505	0.0209532	TRINITY_DN134207_c0_g1
GO:0031418	L-ascorbic acid binding	2	83	0.00334284	0.0222603	TRINITY_DN141455_c1_g2;TRINITY_DN144874_c1_g1
GO:0032558	adenyl deoxyribonucleotide binding	1	4	0.00409799	0.0250148	TRINITY_DN135296_c4_g3
GO:0032564	dATP binding	1	4	0.00409799	0.0250148	TRINITY_DN135296_c4_g3
GO:0045503	dynein light chain binding	1	4	0.00409799	0.0250148	TRINITY_DN157624_c11_g1
GO:0071566	UFM1 activating enzyme activity	1	4	0.00409799	0.0250148	TRINITY_DN158550_c4_g1
GO:0070405	ammonium ion binding	2	95	0.00435153	0.0260204	TRINITY_DN151240_c7_g1;TRINITY_DN151240_c7_g2
GO:0005524	ATP binding	16	7788	0.00458212	0.0268512	TRINITY_DN124131_c4_g1;TRINITY_DN135296_c4_g1;TRINITY_DN135296_c4_g3;TRINITY_DN135296_c4_g4;TRINITY_DN135296_c4_g6;TRINITY_DN145242_c2_g1;TRINITY_DN145242_c2_g2;TRINITY_DN145242_c2_g4;TRINITY_DN145242_c2_g5;TRINITY_DN147165_c2_g1;TRINITY_DN147493_c4_g1;TRINITY_DN152564_c7_g4;TRINITY_DN153207_c2_g4;TRINITY_DN153731_c3_g2;TRINITY_DN154856_c3_g1;TRINITY_DN158550_c4_g1
GO:0032559	adenyl ribonucleotide binding	16	7886	0.00517934	0.0297558	TRINITY_DN124131_c4_g1;TRINITY_DN135296_c4_g1;TRINITY_DN135296_c4_g3;TRINITY_DN135296_c4_g4;TRINITY_DN135296_c4_g6;TRINITY_DN145242_c2_g1;TRINITY_DN145242_c2_g2;TRINITY_DN145242_c2_g4;TRINITY_DN145242_c2_g5;TRINITY_DN147165_c2_g1;TRINITY_DN147493_c4_g1;TRINITY_DN152564_c7_g4;TRINITY_DN153207_c2_g4;TRINITY_DN153731_c3_g2;TRINITY_DN154856_c3_g1;TRINITY_DN158550_c4_g1
GO:0008289	lipid binding	7	2077	0.00533294	0.0297668	TRINITY_DN134207_c0_g1;TRINITY_DN136529_c1_g1;TRINITY_DN147213_c1_g1;TRINITY_DN151240_c7_g1;TRINITY_DN151240_c7_g2;TRINITY_DN156388_c5_g1;TRINITY_DN156388_c5_g3
GO:0015485	cholesterol binding	2	106	0.00538444	0.0297668	TRINITY_DN151240_c7_g1;TRINITY_DN151240_c7_g2
GO:0031406	carboxylic acid binding	4	700	0.00586995	0.0310216	TRINITY_DN124131_c4_g1;TRINITY_DN141455_c1_g2;TRINITY_DN144874_c1_g1;TRINITY_DN154856_c3_g1
GO:0043177	organic acid binding	4	704	0.00598738	0.0310216	TRINITY_DN124131_c4_g1;TRINITY_DN141455_c1_g2;TRINITY_DN144874_c1_g1;TRINITY_DN154856_c3_g1
GO:0016603	glutaminyl-peptide cyclotransferase activity	1	6	0.00614079	0.0310216	TRINITY_DN150557_c2_g6
GO:0032552	deoxyribonucleotide binding	1	6	0.00614079	0.0310216	TRINITY_DN135296_c4_g3
GO:0032554	purine deoxyribonucleotide binding	1	6	0.00614079	0.0310216	TRINITY_DN135296_c4_g3
GO:0001884	pyrimidine nucleoside binding	1	7	0.00716064	0.0343945	TRINITY_DN135296_c4_g3
GO:0002134	UTP binding	1	7	0.00716064	0.0343945	TRINITY_DN135296_c4_g3
GO:0032551	pyrimidine ribonucleoside binding	1	7	0.00716064	0.0343945	TRINITY_DN135296_c4_g3
GO:0004879	RNA polymerase II transcription factor activity, ligand-activated sequence-specific DNA binding	2	125	0.00740545	0.0344412	TRINITY_DN156388_c5_g1;TRINITY_DN156388_c5_g3
GO:0098531	transcription factor activity, direct ligand regulated sequence-specific DNA binding	2	125	0.00740545	0.0344412	TRINITY_DN156388_c5_g1;TRINITY_DN156388_c5_g3
GO:0048037	cofactor binding	5	1194	0.00765603	0.0349407	TRINITY_DN124131_c4_g1;TRINITY_DN134207_c0_g1;TRINITY_DN146617_c2_g2;TRINITY_DN150868_c4_g1;TRINITY_DN154856_c3_g1
GO:0003755	peptidyl-prolyl cis-trans isomerase activity	2	128	0.00775136	0.0349407	TRINITY_DN147165_c2_g1;TRINITY_DN151056_c0_g5
GO:0032557	pyrimidine ribonucleotide binding	1	8	0.00817946	0.0363118	TRINITY_DN135296_c4_g3
GO:0016859	cis-trans isomerase activity	2	136	0.00870873	0.0380845	TRINITY_DN147165_c2_g1;TRINITY_DN151056_c0_g5
GO:0050662	coenzyme binding	4	791	0.00894203	0.0385296	TRINITY_DN124131_c4_g1;TRINITY_DN134207_c0_g1;TRINITY_DN146617_c2_g2;TRINITY_DN154856_c3_g1
GO:0031072	heat shock protein binding	2	140	0.00920629	0.0390934	TRINITY_DN147165_c2_g1;TRINITY_DN151056_c0_g5
GO:0004637	phosphoribosylamine-glycine ligase activity	1	10	0.010214	0.040996	TRINITY_DN153731_c3_g2
GO:0004641	phosphoribosylformylglycinamidine cyclo-ligase activity	1	10	0.010214	0.040996	TRINITY_DN153731_c3_g2
GO:0004644	phosphoribosylglycinamide formyltransferase activity	1	10	0.010214	0.040996	TRINITY_DN153731_c3_g2
GO:0004647	phosphoserine phosphatase activity	1	10	0.010214	0.040996	TRINITY_DN145433_c0_g1
GO:0019103	pyrimidine nucleotide binding	1	11	0.0112297	0.0438709	TRINITY_DN135296_c4_g3
GO:0038036	sphingosine-1-phosphate receptor activity	1	11	0.0112297	0.0438709	TRINITY_DN147213_c1_g1
GO:0043022	ribosome binding	2	158	0.0115977	0.0447121	TRINITY_DN145242_c2_g4;TRINITY_DN145242_c2_g5
GO:0016882	cyclo-ligase activity	1	12	0.0122445	0.045413	TRINITY_DN153731_c3_g2
GO:0043184	vascular endothelial growth factor receptor 2 binding	1	12	0.0122445	0.045413	TRINITY_DN157049_c4_g1
GO:0050459	ethanolamine-phosphate phospho-lyase activity	1	12	0.0122445	0.045413	TRINITY_DN150868_c4_g1
GO:0004499	N,N-dimethylaniline monooxygenase activity	1	13	0.0132581	0.0473736	TRINITY_DN146617_c2_g2
GO:0016838	carbon-oxygen lyase activity, acting on phosphates	1	13	0.0132581	0.0473736	TRINITY_DN150868_c4_g1
GO:0023026	MHC class II protein complex binding	1	13	0.0132581	0.0473736	TRINITY_DN135296_c4_g3
GO:0005102	receptor binding	7	2484	0.0135147	0.0477084	TRINITY_DN122588_c1_g3;TRINITY_DN146054_c0_g1;TRINITY_DN146054_c0_g3;TRINITY_DN147213_c1_g1;TRINITY_DN151240_c7_g1;TRINITY_DN151240_c7_g2;TRINITY_DN157049_c4_g1
GO:0005172	vascular endothelial growth factor receptor binding	1	14	0.0142708	0.0497779	TRINITY_DN157049_c4_g1
GO:0003707	steroid hormone receptor activity	2	178	0.0145385	0.0498436	TRINITY_DN156388_c5_g1;TRINITY_DN156388_c5_g3
GO:0016853	isomerase activity	3	497	0.0146299	0.0498436	TRINITY_DN147165_c2_g1;TRINITY_DN151056_c0_g5;TRINITY_DN157049_c4_g1

## Sheet: cluster6
Table S6. GO molecular function enrichment data of trend module genes.
GO ID	Description	GeneRatio (64)	BgRatio (59313)	pvalue	fdr	Gene ID
Go molecular function categories significantly enriched by DEGs of cluster6.
GO:0004869	cysteine-type endopeptidase inhibitor activity	4	121	7.34465e-06	0.00104991	TRINITY_DN121482_c0_g1;TRINITY_DN121482_c0_g2;TRINITY_DN134840_c1_g1;TRINITY_DN155671_c1_g1
GO:0016705	oxidoreductase activity, acting on paired donors, with incorporation or reduction of molecular oxygen	6	523	1.53069e-05	0.00104991	TRINITY_DN143248_c2_g6;TRINITY_DN147116_c0_g2;TRINITY_DN149938_c0_g1;TRINITY_DN149938_c0_g2;TRINITY_DN150242_c2_g2;TRINITY_DN152215_c0_g4
GO:0043027	cysteine-type endopeptidase inhibitor activity involved in apoptotic process	3	50	1.86032e-05	0.00104991	TRINITY_DN121482_c0_g1;TRINITY_DN121482_c0_g2;TRINITY_DN155671_c1_g1
GO:0004313	[acyl-carrier-protein] S-acetyltransferase activity	2	9	3.59781e-05	0.00104991	TRINITY_DN155702_c2_g4;TRINITY_DN158756_c5_g2
GO:0004316	3-oxoacyl-[acyl-carrier-protein] reductase (NADPH) activity	2	9	3.59781e-05	0.00104991	TRINITY_DN155702_c2_g4;TRINITY_DN158756_c5_g2
GO:0004317	3-hydroxypalmitoyl-[acyl-carrier-protein] dehydratase activity	2	9	3.59781e-05	0.00104991	TRINITY_DN155702_c2_g4;TRINITY_DN158756_c5_g2
GO:0004319	enoyl-[acyl-carrier-protein] reductase (NADPH, B-specific) activity	2	9	3.59781e-05	0.00104991	TRINITY_DN155702_c2_g4;TRINITY_DN158756_c5_g2
GO:0019171	3-hydroxyacyl-[acyl-carrier-protein] dehydratase activity	2	9	3.59781e-05	0.00104991	TRINITY_DN155702_c2_g4;TRINITY_DN158756_c5_g2
GO:0031177	phosphopantetheine binding	2	9	3.59781e-05	0.00104991	TRINITY_DN155702_c2_g4;TRINITY_DN158756_c5_g2
GO:0047117	enoyl-[acyl-carrier-protein] reductase (NADPH, A-specific) activity	2	9	3.59781e-05	0.00104991	TRINITY_DN155702_c2_g4;TRINITY_DN158756_c5_g2
GO:0047451	3-hydroxyoctanoyl-[acyl-carrier-protein] dehydratase activity	2	9	3.59781e-05	0.00104991	TRINITY_DN155702_c2_g4;TRINITY_DN158756_c5_g2
GO:0004320	oleoyl-[acyl-carrier-protein] hydrolase activity	2	11	5.48949e-05	0.00117475	TRINITY_DN155702_c2_g4;TRINITY_DN158756_c5_g2
GO:0016295	myristoyl-[acyl-carrier-protein] hydrolase activity	2	11	5.48949e-05	0.00117475	TRINITY_DN155702_c2_g4;TRINITY_DN158756_c5_g2
GO:0016296	palmitoyl-[acyl-carrier-protein] hydrolase activity	2	11	5.48949e-05	0.00117475	TRINITY_DN155702_c2_g4;TRINITY_DN158756_c5_g2
GO:0016297	acyl-[acyl-carrier-protein] hydrolase activity	2	11	5.48949e-05	0.00117475	TRINITY_DN155702_c2_g4;TRINITY_DN158756_c5_g2
GO:0004314	[acyl-carrier-protein] S-malonyltransferase activity	2	13	7.77496e-05	0.00120499	TRINITY_DN155702_c2_g4;TRINITY_DN158756_c5_g2
GO:0004315	3-oxoacyl-[acyl-carrier-protein] synthase activity	2	13	7.77496e-05	0.00120499	TRINITY_DN155702_c2_g4;TRINITY_DN158756_c5_g2
GO:0016418	S-acetyltransferase activity	2	13	7.77496e-05	0.00120499	TRINITY_DN155702_c2_g4;TRINITY_DN158756_c5_g2
GO:0016419	S-malonyltransferase activity	2	13	7.77496e-05	0.00120499	TRINITY_DN155702_c2_g4;TRINITY_DN158756_c5_g2
GO:0016420	malonyltransferase activity	2	13	7.77496e-05	0.00120499	TRINITY_DN155702_c2_g4;TRINITY_DN158756_c5_g2
GO:0016491	oxidoreductase activity	12	3215	7.88311e-05	0.00120499	TRINITY_DN138305_c5_g3;TRINITY_DN139796_c6_g4;TRINITY_DN143248_c2_g6;TRINITY_DN147116_c0_g2;TRINITY_DN149938_c0_g1;TRINITY_DN149938_c0_g2;TRINITY_DN150242_c2_g2;TRINITY_DN152215_c0_g4;TRINITY_DN154417_c5_g2;TRINITY_DN154417_c5_g6;TRINITY_DN155702_c2_g4;TRINITY_DN158756_c5_g2
GO:0003823	antigen binding	4	240	0.00010654	0.00155452	TRINITY_DN123989_c1_g1;TRINITY_DN124498_c0_g1;TRINITY_DN138248_c1_g1;TRINITY_DN143870_c5_g3
GO:0043028	cysteine-type endopeptidase regulator activity involved in apoptotic process	3	103	0.000161573	0.002255	TRINITY_DN121482_c0_g1;TRINITY_DN121482_c0_g2;TRINITY_DN155671_c1_g1
GO:0003713	transcription coactivator activity	6	823	0.000185769	0.00248467	TRINITY_DN132688_c4_g2;TRINITY_DN140168_c1_g1;TRINITY_DN140168_c1_g2;TRINITY_DN148517_c3_g2;TRINITY_DN148517_c3_g3;TRINITY_DN155671_c1_g1
GO:0036094	small molecule binding	26	13087	0.000209846	0.00269442	TRINITY_DN119745_c6_g5;TRINITY_DN129032_c0_g1;TRINITY_DN129883_c1_g3;TRINITY_DN131688_c4_g1;TRINITY_DN133424_c1_g1;TRINITY_DN136344_c1_g4;TRINITY_DN139796_c6_g4;TRINITY_DN140168_c1_g1;TRINITY_DN140168_c1_g2;TRINITY_DN141597_c4_g1;TRINITY_DN141597_c4_g4;TRINITY_DN141784_c1_g3;TRINITY_DN142463_c2_g1;TRINITY_DN142463_c2_g3;TRINITY_DN143015_c1_g2;TRINITY_DN144266_c4_g1;TRINITY_DN144266_c4_g2;TRINITY_…
GO:0019842	vitamin binding	4	294	0.000231423	0.00285718	TRINITY_DN133424_c1_g1;TRINITY_DN152215_c0_g4;TRINITY_DN155702_c2_g4;TRINITY_DN158756_c5_g2
GO:0004329	formate-tetrahydrofolate ligase activity	2	23	0.00025055	0.00297876	TRINITY_DN154417_c5_g2;TRINITY_DN154417_c5_g6
GO:0004488	methylenetetrahydrofolate dehydrogenase (NADP+) activity	2	29	0.000400501	0.00459146	TRINITY_DN154417_c5_g2;TRINITY_DN154417_c5_g6
GO:0004312	fatty acid synthase activity	2	30	0.000428829	0.00474669	TRINITY_DN155702_c2_g4;TRINITY_DN158756_c5_g2
GO:0005515	protein binding	25	12916	0.000455873	0.00487785	TRINITY_DN118204_c0_g1;TRINITY_DN123331_c3_g1;TRINITY_DN132688_c4_g2;TRINITY_DN133446_c0_g2;TRINITY_DN134840_c1_g1;TRINITY_DN136344_c1_g4;TRINITY_DN138305_c5_g3;TRINITY_DN138530_c3_g1;TRINITY_DN139796_c6_g4;TRINITY_DN140168_c1_g2;TRINITY_DN142463_c2_g1;TRINITY_DN142463_c2_g3;TRINITY_DN143015_c1_g2;TRINITY_DN144266_c4_g2;TRINITY_DN148517_c3_g2;TRINITY_DN148517_c3_g3;TRINITY_DN148954_c1_g5;TRINITY_…
GO:0033218	amide binding	5	692	0.000684849	0.0070915	TRINITY_DN143870_c5_g3;TRINITY_DN144266_c4_g2;TRINITY_DN145416_c0_g2;TRINITY_DN155702_c2_g4;TRINITY_DN158756_c5_g2
GO:0020037	heme binding	4	415	0.000843915	0.00846553	TRINITY_DN143248_c2_g6;TRINITY_DN149938_c0_g1;TRINITY_DN149938_c0_g2;TRINITY_DN150242_c2_g2
GO:0008392	arachidonic acid epoxygenase activity	2	46	0.00100975	0.0095308	TRINITY_DN143248_c2_g6;TRINITY_DN149938_c0_g2
GO:0008455	alpha-1,6-mannosylglycoprotein 2-beta-N-acetylglucosaminyltransferase activity	1	1	0.00101002	0.0095308	TRINITY_DN144679_c1_g2
GO:0046906	tetrapyrrole binding	4	445	0.00109192	0.0095308	TRINITY_DN143248_c2_g6;TRINITY_DN149938_c0_g1;TRINITY_DN149938_c0_g2;TRINITY_DN150242_c2_g2
GO:0008391	arachidonic acid monooxygenase activity	2	48	0.00109905	0.0095308	TRINITY_DN143248_c2_g6;TRINITY_DN149938_c0_g2
GO:0072341	modified amino acid binding	3	203	0.0011681	0.0095308	TRINITY_DN144266_c4_g3;TRINITY_DN155702_c2_g4;TRINITY_DN158756_c5_g2
GO:0070402	NADPH binding	2	50	0.00119201	0.0095308	TRINITY_DN155702_c2_g4;TRINITY_DN158756_c5_g2
GO:0000166	nucleotide binding	23	12172	0.0012345	0.0095308	TRINITY_DN119745_c6_g5;TRINITY_DN129032_c0_g1;TRINITY_DN129883_c1_g3;TRINITY_DN131688_c4_g1;TRINITY_DN139796_c6_g4;TRINITY_DN140168_c1_g1;TRINITY_DN140168_c1_g2;TRINITY_DN141597_c4_g1;TRINITY_DN141597_c4_g4;TRINITY_DN141784_c1_g3;TRINITY_DN142463_c2_g1;TRINITY_DN142463_c2_g3;TRINITY_DN143015_c1_g2;TRINITY_DN144266_c4_g1;TRINITY_DN144266_c4_g2;TRINITY_DN144266_c4_g3;TRINITY_DN150900_c4_g2;TRINITY_…
GO:1901265	nucleoside phosphate binding	23	12172	0.0012345	0.0095308	TRINITY_DN119745_c6_g5;TRINITY_DN129032_c0_g1;TRINITY_DN129883_c1_g3;TRINITY_DN131688_c4_g1;TRINITY_DN139796_c6_g4;TRINITY_DN140168_c1_g1;TRINITY_DN140168_c1_g2;TRINITY_DN141597_c4_g1;TRINITY_DN141597_c4_g4;TRINITY_DN141784_c1_g3;TRINITY_DN142463_c2_g1;TRINITY_DN142463_c2_g3;TRINITY_DN143015_c1_g2;TRINITY_DN144266_c4_g1;TRINITY_DN144266_c4_g2;TRINITY_DN144266_c4_g3;TRINITY_DN150900_c4_g2;TRINITY_…
GO:0050662	coenzyme binding	5	791	0.00124066	0.0095308	TRINITY_DN139796_c6_g4;TRINITY_DN142463_c2_g1;TRINITY_DN142463_c2_g3;TRINITY_DN155702_c2_g4;TRINITY_DN158756_c5_g2
GO:0000989	transcription factor activity, transcription factor binding	7	1625	0.00124702	0.0095308	TRINITY_DN132688_c4_g2;TRINITY_DN140168_c1_g1;TRINITY_DN140168_c1_g2;TRINITY_DN142463_c2_g1;TRINITY_DN148517_c3_g2;TRINITY_DN148517_c3_g3;TRINITY_DN155671_c1_g1
GO:0000988	transcription factor activity, protein binding	7	1633	0.00128263	0.00957499	TRINITY_DN132688_c4_g2;TRINITY_DN140168_c1_g1;TRINITY_DN140168_c1_g2;TRINITY_DN142463_c2_g1;TRINITY_DN148517_c3_g2;TRINITY_DN148517_c3_g3;TRINITY_DN155671_c1_g1
GO:0004866	endopeptidase inhibitor activity	4	507	0.00175918	0.012834	TRINITY_DN121482_c0_g1;TRINITY_DN121482_c0_g2;TRINITY_DN134840_c1_g1;TRINITY_DN155671_c1_g1
GO:0030414	peptidase inhibitor activity	4	523	0.00196895	0.0138352	TRINITY_DN121482_c0_g1;TRINITY_DN121482_c0_g2;TRINITY_DN134840_c1_g1;TRINITY_DN155671_c1_g1
GO:0061135	endopeptidase regulator activity	4	524	0.00198261	0.0138352	TRINITY_DN121482_c0_g1;TRINITY_DN121482_c0_g2;TRINITY_DN134840_c1_g1;TRINITY_DN155671_c1_g1
GO:0070330	aromatase activity	2	70	0.00231963	0.0158426	TRINITY_DN143248_c2_g6;TRINITY_DN149938_c0_g2
GO:0004962	endothelin receptor activity	1	3	0.00302705	0.0194337	TRINITY_DN145416_c0_g2
GO:0009882	blue light photoreceptor activity	1	3	0.00302705	0.0194337	TRINITY_DN142463_c2_g1
GO:0050733	RS domain binding	1	3	0.00302705	0.0194337	TRINITY_DN123331_c3_g1
GO:0004497	monooxygenase activity	3	292	0.00327689	0.0206251	TRINITY_DN143248_c2_g6;TRINITY_DN147116_c0_g2;TRINITY_DN149938_c0_g2
GO:0008395	steroid hydroxylase activity	2	86	0.00347441	0.0210432	TRINITY_DN143248_c2_g6;TRINITY_DN149938_c0_g2
GO:0016628	oxidoreductase activity, acting on the CH-CH group of donors, NAD or NADP as acceptor	2	86	0.00347441	0.0210432	TRINITY_DN155702_c2_g4;TRINITY_DN158756_c5_g2
GO:0061134	peptidase regulator activity	4	616	0.00354062	0.021047	TRINITY_DN121482_c0_g1;TRINITY_DN121482_c0_g2;TRINITY_DN134840_c1_g1;TRINITY_DN155671_c1_g1
GO:0071949	FAD binding	2	88	0.00363415	0.0212102	TRINITY_DN142463_c2_g1;TRINITY_DN142463_c2_g3
GO:0003712	transcription cofactor activity	6	1482	0.00381974	0.021851	TRINITY_DN132688_c4_g2;TRINITY_DN140168_c1_g1;TRINITY_DN140168_c1_g2;TRINITY_DN148517_c3_g2;TRINITY_DN148517_c3_g3;TRINITY_DN155671_c1_g1
GO:0016646	oxidoreductase activity, acting on the CH-NH group of donors, NAD or NADP as acceptor	2	91	0.00388008	0.021851	TRINITY_DN154417_c5_g2;TRINITY_DN154417_c5_g6
GO:0004569	glycoprotein endo-alpha-1,2-mannosidase activity	1	4	0.00403406	0.0222258	TRINITY_DN156281_c1_g1
GO:0016712	oxidoreductase activity, acting on paired donors, with incorporation or reduction of molecular oxygen, reduced flavin or flavoprotein as one donor, and incorporation of one atom of oxygen	2	94	0.00413355	0.0222258	TRINITY_DN143248_c2_g6;TRINITY_DN149938_c0_g2
GO:0004857	enzyme inhibitor activity	5	1047	0.00415435	0.0222258	TRINITY_DN121482_c0_g1;TRINITY_DN121482_c0_g2;TRINITY_DN134840_c1_g1;TRINITY_DN147622_c1_g1;TRINITY_DN155671_c1_g1
GO:1901363	heterocyclic compound binding	35	24222	0.00521443	0.0274399	TRINITY_DN119745_c6_g5;TRINITY_DN123331_c3_g1;TRINITY_DN129032_c0_g1;TRINITY_DN129883_c1_g3;TRINITY_DN131688_c4_g1;TRINITY_DN132688_c4_g2;TRINITY_DN133424_c1_g1;TRINITY_DN133446_c0_g2;TRINITY_DN139796_c6_g4;TRINITY_DN140168_c1_g1;TRINITY_DN140168_c1_g2;TRINITY_DN141597_c4_g1;TRINITY_DN141597_c4_g4;TRINITY_DN141784_c1_g3;TRINITY_DN142463_c2_g1;TRINITY_DN142463_c2_g3;TRINITY_DN143015_c1_g2;TRINITY_…
GO:0016790	thiolester hydrolase activity	2	107	0.00531796	0.0275333	TRINITY_DN155702_c2_g4;TRINITY_DN158756_c5_g2
GO:0051082	unfolded protein binding	2	112	0.0058102	0.027721	TRINITY_DN138305_c5_g3;TRINITY_DN144266_c4_g2
GO:0097159	organic cyclic compound binding	35	24408	0.00600631	0.027721	TRINITY_DN119745_c6_g5;TRINITY_DN123331_c3_g1;TRINITY_DN129032_c0_g1;TRINITY_DN129883_c1_g3;TRINITY_DN131688_c4_g1;TRINITY_DN132688_c4_g2;TRINITY_DN133424_c1_g1;TRINITY_DN133446_c0_g2;TRINITY_DN139796_c6_g4;TRINITY_DN140168_c1_g1;TRINITY_DN140168_c1_g2;TRINITY_DN141597_c4_g1;TRINITY_DN141597_c4_g4;TRINITY_DN141784_c1_g3;TRINITY_DN142463_c2_g1;TRINITY_DN142463_c2_g3;TRINITY_DN143015_c1_g2;TRINITY_…
GO:0004392	heme oxygenase (decyclizing) activity	1	6	0.00604508	0.027721	TRINITY_DN150242_c2_g2
GO:0008431	vitamin E binding	1	6	0.00604508	0.027721	TRINITY_DN133424_c1_g1
GO:0031686	A1 adenosine receptor binding	1	6	0.00604508	0.027721	TRINITY_DN144266_c4_g2
GO:0061609	fructose-1-phosphate aldolase activity	1	6	0.00604508	0.027721	TRINITY_DN136344_c1_g4
GO:1904593	prostaglandin binding	1	6	0.00604508	0.027721	TRINITY_DN144266_c4_g2
GO:1990833	clathrin-uncoating ATPase activity	1	6	0.00604508	0.027721	TRINITY_DN144266_c4_g2
GO:0016616	oxidoreductase activity, acting on the CH-OH group of donors, NAD or NADP as acceptor	3	372	0.0064141	0.0286552	TRINITY_DN139796_c6_g4;TRINITY_DN155702_c2_g4;TRINITY_DN158756_c5_g2
GO:0016417	S-acyltransferase activity	2	118	0.00642734	0.0286552	TRINITY_DN155702_c2_g4;TRINITY_DN158756_c5_g2
GO:0048037	cofactor binding	5	1194	0.00716853	0.0315219	TRINITY_DN139796_c6_g4;TRINITY_DN142463_c2_g1;TRINITY_DN142463_c2_g3;TRINITY_DN155702_c2_g4;TRINITY_DN158756_c5_g2
GO:0001664	G-protein coupled receptor binding	3	402	0.00792828	0.0343916	TRINITY_DN118204_c0_g1;TRINITY_DN143015_c1_g2;TRINITY_DN144266_c4_g2
GO:0000976	transcription regulatory region sequence-specific DNA binding	6	1750	0.00842175	0.0360451	TRINITY_DN132688_c4_g2;TRINITY_DN142463_c2_g1;TRINITY_DN142463_c2_g3;TRINITY_DN148517_c3_g2;TRINITY_DN148517_c3_g3;TRINITY_DN150900_c4_g2
GO:0016645	oxidoreductase activity, acting on the CH-NH group of donors	2	139	0.00880972	0.0372095	TRINITY_DN154417_c5_g2;TRINITY_DN154417_c5_g6
GO:0031685	adenosine receptor binding	1	9	0.00905412	0.0372612	TRINITY_DN144266_c4_g2
GO:1990226	histone methyltransferase binding	1	9	0.00905412	0.0372612	TRINITY_DN133446_c0_g2
GO:1990837	sequence-specific double-stranded DNA binding	6	1835	0.0104839	0.0425804	TRINITY_DN132688_c4_g2;TRINITY_DN142463_c2_g1;TRINITY_DN142463_c2_g3;TRINITY_DN148517_c3_g2;TRINITY_DN148517_c3_g3;TRINITY_DN150900_c4_g2
GO:0005488	binding	56	47725	0.0106119	0.0425804	TRINITY_DN118204_c0_g1;TRINITY_DN119745_c6_g5;TRINITY_DN121482_c0_g1;TRINITY_DN121482_c0_g2;TRINITY_DN123331_c3_g1;TRINITY_DN123989_c1_g1;TRINITY_DN124498_c0_g1;TRINITY_DN129032_c0_g1;TRINITY_DN129883_c1_g3;TRINITY_DN131688_c4_g1;TRINITY_DN132688_c4_g2;TRINITY_DN133424_c1_g1;TRINITY_DN133446_c0_g2;TRINITY_DN134840_c1_g1;TRINITY_DN136344_c1_g4;TRINITY_DN138248_c1_g1;TRINITY_DN138305_c5_g3;TRINITY_…
GO:0030374	ligand-dependent nuclear receptor transcription coactivator activity	2	155	0.0108501	0.0427555	TRINITY_DN140168_c1_g1;TRINITY_DN140168_c1_g2
GO:0016715	oxidoreductase activity, acting on paired donors, with incorporation or reduction of molecular oxygen, reduced ascorbate as one donor, and incorporation of one atom of oxygen	1	11	0.0110552	0.0427555	TRINITY_DN147116_c0_g2
GO:0055131	C3HC4-type RING finger domain binding	1	11	0.0110552	0.0427555	TRINITY_DN143015_c1_g2
GO:0005506	iron ion binding	4	898	0.0129999	0.0496782	TRINITY_DN143248_c2_g6;TRINITY_DN149938_c0_g1;TRINITY_DN149938_c0_g2;TRINITY_DN152215_c0_g4

## Sheet: cluster7
Table S6. GO molecular function enrichment data of trend module genes.
GO ID	Description	GeneRatio (64)	BgRatio (59313)	pvalue	fdr	Gene ID
Go molecular function categories significantly enriched by DEGs of cluster7.
GO:0009000	selenocysteine lyase activity	3	6	6.09388e-09	1.63925e-06	TRINITY_DN157677_c6_g3;TRINITY_DN157677_c6_g5;TRINITY_DN157677_c6_g8
GO:0016846	carbon-sulfur lyase activity	3	33	1.64096e-06	0.00022071	TRINITY_DN157677_c6_g3;TRINITY_DN157677_c6_g5;TRINITY_DN157677_c6_g8
GO:0016765	transferase activity, transferring alkyl or aryl (other than methyl) groups	4	191	9.57525e-06	0.000654129	TRINITY_DN123168_c2_g6;TRINITY_DN123168_c2_g7;TRINITY_DN131831_c2_g2;TRINITY_DN158113_c8_g2
GO:0002094	polyprenyltransferase activity	2	7	9.72683e-06	0.000654129	TRINITY_DN131831_c2_g2;TRINITY_DN158113_c8_g2
GO:0004082	bisphosphoglycerate mutase activity	2	9	1.666e-05	0.000699932	TRINITY_DN119409_c1_g1;TRINITY_DN151725_c3_g3
GO:0004083	bisphosphoglycerate 2-phosphatase activity	2	10	2.08158e-05	0.000699932	TRINITY_DN119409_c1_g1;TRINITY_DN151725_c3_g3
GO:0004619	phosphoglycerate mutase activity	2	10	2.08158e-05	0.000699932	TRINITY_DN119409_c1_g1;TRINITY_DN151725_c3_g3
GO:0042015	interleukin-20 binding	2	10	2.08158e-05	0.000699932	TRINITY_DN155674_c1_g1;TRINITY_DN155674_c1_g3
GO:0009922	fatty acid elongase activity	2	11	2.54304e-05	0.000760087	TRINITY_DN142171_c5_g2;TRINITY_DN142171_c5_g6
GO:0034416	bisphosphoglycerate phosphatase activity	2	12	3.05031e-05	0.000820534	TRINITY_DN119409_c1_g1;TRINITY_DN151725_c3_g3
GO:0004312	fatty acid synthase activity	2	30	0.000199465	0.00487782	TRINITY_DN142171_c5_g2;TRINITY_DN142171_c5_g6
GO:0016868	intramolecular transferase activity, phosphotransferases	2	39	0.000338442	0.00758674	TRINITY_DN119409_c1_g1;TRINITY_DN151725_c3_g3
GO:0004659	prenyltransferase activity	2	52	0.000602198	0.0124609	TRINITY_DN131831_c2_g2;TRINITY_DN158113_c8_g2
GO:0004602	glutathione peroxidase activity	2	54	0.000649315	0.0124761	TRINITY_DN123168_c2_g6;TRINITY_DN123168_c2_g7
GO:0016747	transferase activity, transferring acyl groups other than amino-acyl groups	4	644	0.00100956	0.0181047	TRINITY_DN142171_c5_g2;TRINITY_DN142171_c5_g6;TRINITY_DN150191_c2_g2;TRINITY_DN159506_c10_g1
GO:0004364	glutathione transferase activity	2	76	0.00128081	0.0190823	TRINITY_DN123168_c2_g6;TRINITY_DN123168_c2_g7
GO:0048037	cofactor binding	5	1194	0.00134233	0.0190823	TRINITY_DN133112_c0_g3;TRINITY_DN142188_c0_g1;TRINITY_DN146036_c1_g2;TRINITY_DN150191_c2_g2;TRINITY_DN157537_c5_g8
GO:0070524	11-beta-hydroxysteroid dehydrogenase (NADP+) activity	1	2	0.00137829	0.0190823	TRINITY_DN159032_c3_g2
GO:0030170	pyridoxal phosphate binding	3	319	0.00140539	0.0190823	TRINITY_DN146036_c1_g2;TRINITY_DN150191_c2_g2;TRINITY_DN157537_c5_g8
GO:0016491	oxidoreductase activity	8	3215	0.00141876	0.0190823	TRINITY_DN123168_c2_g6;TRINITY_DN123168_c2_g7;TRINITY_DN133112_c0_g3;TRINITY_DN137910_c2_g4;TRINITY_DN142188_c0_g1;TRINITY_DN144027_c0_g1;TRINITY_DN153945_c9_g2;TRINITY_DN159032_c3_g2
GO:0016746	transferase activity, transferring acyl groups	4	751	0.00177261	0.0218734	TRINITY_DN142171_c5_g2;TRINITY_DN142171_c5_g6;TRINITY_DN150191_c2_g2;TRINITY_DN159506_c10_g1
GO:0016866	intramolecular transferase activity	2	90	0.0017889	0.0218734	TRINITY_DN119409_c1_g1;TRINITY_DN151725_c3_g3
GO:0003845	11-beta-hydroxysteroid dehydrogenase [NAD(P)] activity	1	3	0.00206674	0.0235548	TRINITY_DN159032_c3_g2
GO:0016829	lyase activity	4	788	0.00211026	0.0235548	TRINITY_DN146036_c1_g2;TRINITY_DN157677_c6_g3;TRINITY_DN157677_c6_g5;TRINITY_DN157677_c6_g8
GO:0003824	catalytic activity	31	30895	0.00222784	0.0235548	TRINITY_DN112951_c0_g1;TRINITY_DN119409_c1_g1;TRINITY_DN120591_c6_g1;TRINITY_DN123168_c2_g6;TRINITY_DN123168_c2_g7;TRINITY_DN131831_c2_g2;TRINITY_DN133112_c0_g3;TRINITY_DN137910_c2_g4;TRINITY_DN139140_c1_g2;TRINITY_DN140130_c1_g2;TRINITY_DN142171_c5_g2;TRINITY_DN142171_c5_g6;TRINITY_DN142188_c0_g1;TRINITY_DN143926_c0_g1;TRINITY_DN144027_c0_g1;TRINITY_DN144768_c4_g1;TRINITY_DN145576_c2_g5;TRINITY_…
GO:0016597	amino acid binding	3	378	0.00227667	0.0235548	TRINITY_DN112951_c0_g1;TRINITY_DN132583_c5_g1;TRINITY_DN157537_c5_g8
GO:0015485	cholesterol binding	2	106	0.0024684	0.0245926	TRINITY_DN132583_c5_g1;TRINITY_DN158704_c1_g1
GO:0017042	glycosylceramidase activity	1	4	0.00275473	0.0264651	TRINITY_DN143926_c0_g1
GO:0032934	sterol binding	2	115	0.00289613	0.0268641	TRINITY_DN132583_c5_g1;TRINITY_DN158704_c1_g1
GO:0004601	peroxidase activity	2	129	0.00362546	0.0325083	TRINITY_DN123168_c2_g6;TRINITY_DN123168_c2_g7
GO:0016684	oxidoreductase activity, acting on peroxide as acceptor	2	135	0.00396156	0.0336602	TRINITY_DN123168_c2_g6;TRINITY_DN123168_c2_g7
GO:0008887	glycerate kinase activity	1	6	0.00412932	0.0336602	TRINITY_DN145576_c2_g5
GO:0030731	guanidinoacetate N-methyltransferase activity	1	6	0.00412932	0.0336602	TRINITY_DN156092_c8_g2
GO:0005544	calcium-dependent phospholipid binding	2	142	0.0043713	0.0344198	TRINITY_DN132583_c5_g1;TRINITY_DN158704_c1_g1
GO:0019955	cytokine binding	2	147	0.00467549	0.0344198	TRINITY_DN155674_c1_g1;TRINITY_DN155674_c1_g3
GO:0003870	5-aminolevulinate synthase activity	1	7	0.00481591	0.0344198	TRINITY_DN150191_c2_g2
GO:0016749	N-succinyltransferase activity	1	7	0.00481591	0.0344198	TRINITY_DN150191_c2_g2
GO:0016853	isomerase activity	3	497	0.00489867	0.0344198	TRINITY_DN119409_c1_g1;TRINITY_DN139140_c1_g2;TRINITY_DN151725_c3_g3
GO:0004348	glucosylceramidase activity	1	8	0.00550205	0.0344198	TRINITY_DN143926_c0_g1
GO:0008823	cupric reductase activity	1	8	0.00550205	0.0344198	TRINITY_DN144027_c0_g1
GO:0042806	fucose binding	1	8	0.00550205	0.0344198	TRINITY_DN139140_c1_g2
GO:0046538	2,3-bisphosphoglycerate-dependent phosphoglycerate mutase activity	1	8	0.00550205	0.0344198	TRINITY_DN119409_c1_g1
GO:0052851	ferric-chelate reductase (NADPH) activity	1	8	0.00550205	0.0344198	TRINITY_DN144027_c0_g1
GO:0004565	beta-galactosidase activity	1	9	0.00618772	0.0361847	TRINITY_DN143926_c0_g1
GO:0008265	Mo-molybdopterin cofactor sulfurase activity	1	9	0.00618772	0.0361847	TRINITY_DN146036_c1_g2
GO:0008422	beta-glucosidase activity	1	9	0.00618772	0.0361847	TRINITY_DN143926_c0_g1
GO:0032395	MHC class II receptor activity	1	10	0.00687294	0.0393366	TRINITY_DN152847_c1_g1
GO:0004069	L-aspartate:2-oxoglutarate aminotransferase activity	1	11	0.00755769	0.0414902	TRINITY_DN157537_c5_g8
GO:0016748	succinyltransferase activity	1	11	0.00755769	0.0414902	TRINITY_DN150191_c2_g2
GO:0016740	transferase activity	19	16313	0.00792719	0.0426483	TRINITY_DN120591_c6_g1;TRINITY_DN123168_c2_g6;TRINITY_DN123168_c2_g7;TRINITY_DN131831_c2_g2;TRINITY_DN142171_c5_g2;TRINITY_DN142171_c5_g6;TRINITY_DN144768_c4_g1;TRINITY_DN145576_c2_g5;TRINITY_DN146036_c1_g2;TRINITY_DN150191_c2_g2;TRINITY_DN152001_c1_g1;TRINITY_DN155664_c1_g2;TRINITY_DN156092_c8_g2;TRINITY_DN157537_c5_g8;TRINITY_DN157677_c6_g3;TRINITY_DN157677_c6_g5;TRINITY_DN157677_c6_g8;TRINITY_…
GO:0015925	galactosidase activity	1	12	0.00824198	0.0434724	TRINITY_DN143926_c0_g1
GO:0003960	NADPH:quinone reductase activity	1	13	0.0089258	0.0453027	TRINITY_DN142188_c0_g1
GO:0017099	very-long-chain-acyl-CoA dehydrogenase activity	1	13	0.0089258	0.0453027	TRINITY_DN133112_c0_g3
GO:0005543	phospholipid binding	4	1208	0.00948906	0.0472696	TRINITY_DN132583_c5_g1;TRINITY_DN139108_c1_g1;TRINITY_DN157537_c5_g8;TRINITY_DN158704_c1_g1
GO:0004466	long-chain-acyl-CoA dehydrogenase activity	1	15	0.0102921	0.0492425	TRINITY_DN133112_c0_g3
GO:0033130	acetylcholine receptor binding	1	15	0.0102921	0.0492425	TRINITY_DN140130_c1_g2
GO:0016209	antioxidant activity	2	223	0.0104343	0.0492425	TRINITY_DN123168_c2_g6;TRINITY_DN123168_c2_g7

## Sheet: cluster8
Table S6. GO molecular function enrichment data of trend module genes.
GO ID	Description	GeneRatio (64)	BgRatio (59313)	pvalue	fdr	Gene ID
Go molecular function categories significantly enriched by DEGs of cluster8.
GO:0016717	oxidoreductase activity, acting on paired donors, with oxidation of a pair of donors resulting in the reduction of molecular oxygen to two molecules of water	6	22	1.66514e-13	4.91217e-11	TRINITY_DN125255_c2_g1;TRINITY_DN128099_c3_g1;TRINITY_DN128099_c3_g3;TRINITY_DN153827_c2_g2;TRINITY_DN153827_c2_g4;TRINITY_DN153827_c2_g6
GO:0045485	omega-6 fatty acid desaturase activity	3	5	1.60005e-08	2.36008e-06	TRINITY_DN125255_c2_g1;TRINITY_DN128099_c3_g1;TRINITY_DN128099_c3_g3
GO:0000248	C-5 sterol desaturase activity	3	7	5.59063e-08	4.12309e-06	TRINITY_DN125255_c2_g1;TRINITY_DN128099_c3_g1;TRINITY_DN128099_c3_g3
GO:0070704	sterol desaturase activity	3	7	5.59063e-08	4.12309e-06	TRINITY_DN125255_c2_g1;TRINITY_DN128099_c3_g1;TRINITY_DN128099_c3_g3
GO:0004768	stearoyl-CoA 9-desaturase activity	3	14	5.77961e-07	3.40997e-05	TRINITY_DN153827_c2_g2;TRINITY_DN153827_c2_g4;TRINITY_DN153827_c2_g6
GO:0016215	acyl-CoA desaturase activity	3	15	7.21834e-07	3.54902e-05	TRINITY_DN153827_c2_g2;TRINITY_DN153827_c2_g4;TRINITY_DN153827_c2_g6
GO:0008083	growth factor activity	4	72	1.7659e-06	6.51175e-05	TRINITY_DN130093_c0_g2;TRINITY_DN130093_c0_g4;TRINITY_DN157687_c9_g1;TRINITY_DN157687_c9_g4
GO:0017091	AU-rich element binding	4	72	1.7659e-06	6.51175e-05	TRINITY_DN143474_c2_g1;TRINITY_DN143474_c2_g2;TRINITY_DN143474_c2_g3;TRINITY_DN143474_c2_g4
GO:0016705	oxidoreductase activity, acting on paired donors, with incorporation or reduction of molecular oxygen	7	523	3.10146e-06	0.000101659	TRINITY_DN125255_c2_g1;TRINITY_DN128099_c3_g1;TRINITY_DN128099_c3_g3;TRINITY_DN153827_c2_g2;TRINITY_DN153827_c2_g4;TRINITY_DN153827_c2_g6;TRINITY_DN98397_c0_g1
GO:0004370	glycerol kinase activity	2	6	2.07632e-05	0.00059701	TRINITY_DN152145_c1_g1;TRINITY_DN152145_c1_g3
GO:0016491	oxidoreductase activity	14	3215	2.22614e-05	0.00059701	TRINITY_DN121398_c4_g1;TRINITY_DN124643_c3_g1;TRINITY_DN125255_c2_g1;TRINITY_DN128099_c3_g1;TRINITY_DN128099_c3_g3;TRINITY_DN130093_c0_g2;TRINITY_DN130093_c0_g4;TRINITY_DN151504_c1_g4;TRINITY_DN153827_c2_g2;TRINITY_DN153827_c2_g4;TRINITY_DN153827_c2_g6;TRINITY_DN157687_c9_g1;TRINITY_DN157687_c9_g4;TRINITY_DN98397_c0_g1
GO:0004937	alpha1-adrenergic receptor activity	2	9	4.97168e-05	0.0012222	TRINITY_DN124401_c0_g3;TRINITY_DN149551_c1_g9
GO:0008227	G-protein coupled amine receptor activity	3	64	6.33929e-05	0.00143853	TRINITY_DN124401_c0_g3;TRINITY_DN144840_c0_g1;TRINITY_DN149551_c1_g9
GO:0061134	peptidase regulator activity	6	616	9.49445e-05	0.00200062	TRINITY_DN118055_c8_g2;TRINITY_DN119090_c0_g2;TRINITY_DN122196_c0_g1;TRINITY_DN129160_c0_g1;TRINITY_DN133767_c4_g1;TRINITY_DN144054_c1_g4
GO:0004936	alpha-adrenergic receptor activity	2	15	0.00014434	0.00283868	TRINITY_DN124401_c0_g3;TRINITY_DN149551_c1_g9
GO:0004935	adrenergic receptor activity	2	25	0.000409241	0.00671584	TRINITY_DN124401_c0_g3;TRINITY_DN149551_c1_g9
GO:0015232	heme transporter activity	2	25	0.000409241	0.00671584	TRINITY_DN127173_c1_g1;TRINITY_DN154918_c6_g1
GO:0004222	metalloendopeptidase activity	5	531	0.000435926	0.00671584	TRINITY_DN122196_c0_g1;TRINITY_DN133767_c4_g1;TRINITY_DN149918_c1_g4;TRINITY_DN156918_c4_g2;TRINITY_DN156918_c4_g3
GO:0001046	core promoter sequence-specific DNA binding	4	299	0.00045731	0.00671584	TRINITY_DN144937_c1_g1;TRINITY_DN148447_c2_g1;TRINITY_DN148447_c2_g2;TRINITY_DN148447_c2_g6
GO:0031714	C5a anaphylatoxin chemotactic receptor binding	2	27	0.000478076	0.00671584	TRINITY_DN118055_c8_g2;TRINITY_DN144054_c1_g4
GO:0031715	C5L2 anaphylatoxin chemotactic receptor binding	2	27	0.000478076	0.00671584	TRINITY_DN118055_c8_g2;TRINITY_DN144054_c1_g4
GO:0005102	receptor binding	10	2484	0.000692258	0.00928255	TRINITY_DN118055_c8_g2;TRINITY_DN130093_c0_g2;TRINITY_DN130093_c0_g4;TRINITY_DN131085_c1_g7;TRINITY_DN133767_c4_g1;TRINITY_DN144054_c1_g4;TRINITY_DN144937_c1_g1;TRINITY_DN153260_c1_g1;TRINITY_DN157687_c9_g1;TRINITY_DN157687_c9_g4
GO:0000979	RNA polymerase II core promoter sequence-specific DNA binding	3	165	0.00102652	0.0131662	TRINITY_DN148447_c2_g1;TRINITY_DN148447_c2_g2;TRINITY_DN148447_c2_g6
GO:0020037	heme binding	4	415	0.00153932	0.0189209	TRINITY_DN125255_c2_g1;TRINITY_DN127173_c1_g1;TRINITY_DN154918_c6_g1;TRINITY_DN98397_c0_g1
GO:0001530	lipopolysaccharide binding	2	50	0.00163931	0.0193438	TRINITY_DN153260_c1_g4;TRINITY_DN153260_c1_g5
GO:0001047	core promoter binding	4	430	0.00175164	0.0196634	TRINITY_DN144937_c1_g1;TRINITY_DN148447_c2_g1;TRINITY_DN148447_c2_g2;TRINITY_DN148447_c2_g6
GO:0051184	cofactor transporter activity	2	55	0.00197964	0.0196634	TRINITY_DN127173_c1_g1;TRINITY_DN154918_c6_g1
GO:0046906	tetrapyrrole binding	4	445	0.00198349	0.0196634	TRINITY_DN125255_c2_g1;TRINITY_DN127173_c1_g1;TRINITY_DN154918_c6_g1;TRINITY_DN98397_c0_g1
GO:0003729	mRNA binding	4	446	0.00199967	0.0196634	TRINITY_DN143474_c2_g1;TRINITY_DN143474_c2_g2;TRINITY_DN143474_c2_g3;TRINITY_DN143474_c2_g4
GO:0044822	poly(A) RNA binding	4	446	0.00199967	0.0196634	TRINITY_DN143474_c2_g1;TRINITY_DN143474_c2_g2;TRINITY_DN143474_c2_g3;TRINITY_DN143474_c2_g4
GO:0004467	long-chain fatty acid-CoA ligase activity	2	69	0.00309407	0.0292098	TRINITY_DN131085_c1_g7;TRINITY_DN155679_c5_g2
GO:0004866	endopeptidase inhibitor activity	4	507	0.00316852	0.0292098	TRINITY_DN118055_c8_g2;TRINITY_DN119090_c0_g2;TRINITY_DN129160_c0_g1;TRINITY_DN144054_c1_g4
GO:0030414	peptidase inhibitor activity	4	523	0.0035386	0.0300282	TRINITY_DN118055_c8_g2;TRINITY_DN119090_c0_g2;TRINITY_DN129160_c0_g1;TRINITY_DN144054_c1_g4
GO:0047704	bile-salt sulfotransferase activity	1	3	0.00355495	0.0300282	TRINITY_DN148299_c3_g1
GO:0061135	endopeptidase regulator activity	4	524	0.00356267	0.0300282	TRINITY_DN118055_c8_g2;TRINITY_DN119090_c0_g2;TRINITY_DN129160_c0_g1;TRINITY_DN144054_c1_g4
GO:0015645	fatty acid ligase activity	2	81	0.00423408	0.0334853	TRINITY_DN131085_c1_g7;TRINITY_DN155679_c5_g2
GO:0008397	sterol 12-alpha-hydroxylase activity	1	4	0.00473717	0.0334853	TRINITY_DN98397_c0_g1
GO:0033779	5beta-cholestane-3alpha,7alpha-diol 12alpha-hydroxylase activity	1	4	0.00473717	0.0334853	TRINITY_DN98397_c0_g1
GO:0033862	UMP kinase activity	1	4	0.00473717	0.0334853	TRINITY_DN115206_c0_g1
GO:0035403	histone kinase activity (H3-T6 specific)	1	4	0.00473717	0.0334853	TRINITY_DN123042_c0_g5
GO:0050152	omega-amidase activity	1	4	0.00473717	0.0334853	TRINITY_DN120915_c0_g1
GO:0008237	metallopeptidase activity	5	918	0.0047674	0.0334853	TRINITY_DN122196_c0_g1;TRINITY_DN133767_c4_g1;TRINITY_DN149918_c1_g4;TRINITY_DN156918_c4_g2;TRINITY_DN156918_c4_g3
GO:0016504	peptidase activator activity	2	94	0.00565562	0.036371	TRINITY_DN122196_c0_g1;TRINITY_DN133767_c4_g1
GO:0001078	transcriptional repressor activity, RNA polymerase II core promoter proximal region sequence-specific binding	3	304	0.00575651	0.036371	TRINITY_DN148447_c2_g1;TRINITY_DN148447_c2_g2;TRINITY_DN148447_c2_g6
GO:0004698	calcium-dependent protein kinase C activity	1	5	0.00591799	0.036371	TRINITY_DN123042_c0_g5
GO:0015218	pyrimidine nucleotide transmembrane transporter activity	1	5	0.00591799	0.036371	TRINITY_DN153194_c5_g1
GO:0032542	sulfiredoxin activity	1	5	0.00591799	0.036371	TRINITY_DN151504_c1_g4
GO:0098601	selenomethionine adenosyltransferase activity	1	5	0.00591799	0.036371	TRINITY_DN122838_c0_g1
GO:0016603	glutaminyl-peptide cyclotransferase activity	1	6	0.00709744	0.0421147	TRINITY_DN150557_c2_g2
GO:0005198	structural molecule activity	10	3428	0.00713808	0.0421147	TRINITY_DN121566_c2_g3;TRINITY_DN125171_c1_g1;TRINITY_DN130338_c0_g2;TRINITY_DN141481_c7_g2;TRINITY_DN153194_c5_g1;TRINITY_DN154629_c3_g1;TRINITY_DN154629_c3_g3;TRINITY_DN154629_c3_g5;TRINITY_DN158658_c9_g3;TRINITY_DN159263_c13_g5
GO:0003989	acetyl-CoA carboxylase activity	1	7	0.00827551	0.0460618	TRINITY_DN159117_c7_g1
GO:0004798	thymidylate kinase activity	1	7	0.00827551	0.0460618	TRINITY_DN115206_c0_g1
GO:0017162	aryl hydrocarbon receptor binding	1	7	0.00827551	0.0460618	TRINITY_DN144937_c1_g1

## Sheet: cluster10
Table S6. GO molecular function enrichment data of trend module genes.
GO ID	Description	GeneRatio (64)	BgRatio (59313)	pvalue	fdr	Gene ID
Go molecular function categories significantly enriched by DEGs of cluster10.
GO:0086039	calcium-transporting ATPase activity involved in regulation of cardiac muscle cell membrane potential	2	5	4.4204e-06	0.000801837	TRINITY_DN135303_c0_g3;TRINITY_DN135303_c0_g4
GO:0036094	small molecule binding	22	13087	7.12744e-06	0.000801837	TRINITY_DN131662_c5_g1;TRINITY_DN133639_c0_g1;TRINITY_DN133645_c3_g2;TRINITY_DN135293_c0_g3;TRINITY_DN135303_c0_g3;TRINITY_DN135303_c0_g4;TRINITY_DN137197_c0_g2;TRINITY_DN137745_c0_g1;TRINITY_DN140597_c2_g1;TRINITY_DN140877_c2_g2;TRINITY_DN140877_c2_g3;TRINITY_DN143063_c0_g1;TRINITY_DN143063_c2_g1;TRINITY_DN143063_c2_g3;TRINITY_DN143063_c2_g4;TRINITY_DN152125_c2_g2;TRINITY_DN153703_c4_g4;TRINITY_…
GO:0060590	ATPase regulator activity	3	63	1.09592e-05	0.000821936	TRINITY_DN138111_c2_g1;TRINITY_DN153703_c4_g4;TRINITY_DN153703_c4_g6
GO:0000774	adenyl-nucleotide exchange factor activity	2	17	5.98099e-05	0.00276627	TRINITY_DN153703_c4_g4;TRINITY_DN153703_c4_g6
GO:0051082	unfolded protein binding	3	112	6.14727e-05	0.00276627	TRINITY_DN143063_c0_g1;TRINITY_DN143063_c2_g3;TRINITY_DN158083_c6_g1
GO:0017076	purine nucleotide binding	17	9804	0.000102616	0.00339299	TRINITY_DN131662_c5_g1;TRINITY_DN133639_c0_g1;TRINITY_DN133645_c3_g2;TRINITY_DN135293_c0_g3;TRINITY_DN135303_c0_g3;TRINITY_DN135303_c0_g4;TRINITY_DN137745_c0_g1;TRINITY_DN140877_c2_g2;TRINITY_DN140877_c2_g3;TRINITY_DN143063_c0_g1;TRINITY_DN143063_c2_g1;TRINITY_DN143063_c2_g3;TRINITY_DN143063_c2_g4;TRINITY_DN153703_c4_g4;TRINITY_DN153703_c4_g6;TRINITY_DN153888_c6_g5;TRINITY_DN154417_c5_g5
GO:0030554	adenyl nucleotide binding	15	7904	0.000115684	0.00339299	TRINITY_DN131662_c5_g1;TRINITY_DN133639_c0_g1;TRINITY_DN133645_c3_g2;TRINITY_DN135293_c0_g3;TRINITY_DN135303_c0_g3;TRINITY_DN135303_c0_g4;TRINITY_DN140877_c2_g2;TRINITY_DN140877_c2_g3;TRINITY_DN143063_c0_g1;TRINITY_DN143063_c2_g1;TRINITY_DN143063_c2_g3;TRINITY_DN143063_c2_g4;TRINITY_DN153703_c4_g4;TRINITY_DN153703_c4_g6;TRINITY_DN154417_c5_g5
GO:0000166	nucleotide binding	19	12172	0.00013572	0.00339299	TRINITY_DN131662_c5_g1;TRINITY_DN133639_c0_g1;TRINITY_DN133645_c3_g2;TRINITY_DN135293_c0_g3;TRINITY_DN135303_c0_g3;TRINITY_DN135303_c0_g4;TRINITY_DN137745_c0_g1;TRINITY_DN140877_c2_g2;TRINITY_DN140877_c2_g3;TRINITY_DN143063_c0_g1;TRINITY_DN143063_c2_g1;TRINITY_DN143063_c2_g3;TRINITY_DN143063_c2_g4;TRINITY_DN153703_c4_g4;TRINITY_DN153703_c4_g6;TRINITY_DN153888_c6_g5;TRINITY_DN154417_c5_g5;TRINITY_…
GO:1901265	nucleoside phosphate binding	19	12172	0.00013572	0.00339299	TRINITY_DN131662_c5_g1;TRINITY_DN133639_c0_g1;TRINITY_DN133645_c3_g2;TRINITY_DN135293_c0_g3;TRINITY_DN135303_c0_g3;TRINITY_DN135303_c0_g4;TRINITY_DN137745_c0_g1;TRINITY_DN140877_c2_g2;TRINITY_DN140877_c2_g3;TRINITY_DN143063_c0_g1;TRINITY_DN143063_c2_g1;TRINITY_DN143063_c2_g3;TRINITY_DN143063_c2_g4;TRINITY_DN153703_c4_g4;TRINITY_DN153703_c4_g6;TRINITY_DN153888_c6_g5;TRINITY_DN154417_c5_g5;TRINITY_…
GO:0001047	core promoter binding	4	430	0.000202623	0.00455902	TRINITY_DN149827_c1_g1;TRINITY_DN150176_c1_g1;TRINITY_DN152125_c2_g2;TRINITY_DN158861_c4_g2
GO:0005388	calcium-transporting ATPase activity	2	45	0.000430205	0.00879965	TRINITY_DN135303_c0_g3;TRINITY_DN135303_c0_g4
GO:1901363	heterocyclic compound binding	27	24222	0.000740529	0.0131698	TRINITY_DN118602_c0_g2;TRINITY_DN131662_c5_g1;TRINITY_DN133639_c0_g1;TRINITY_DN133645_c3_g2;TRINITY_DN135293_c0_g3;TRINITY_DN135303_c0_g3;TRINITY_DN135303_c0_g4;TRINITY_DN137197_c0_g2;TRINITY_DN137745_c0_g1;TRINITY_DN140877_c2_g2;TRINITY_DN140877_c2_g3;TRINITY_DN141671_c0_g1;TRINITY_DN143063_c0_g1;TRINITY_DN143063_c2_g1;TRINITY_DN143063_c2_g3;TRINITY_DN143063_c2_g4;TRINITY_DN149827_c1_g1;TRINITY_…
GO:0097159	organic cyclic compound binding	27	24408	0.000851017	0.0131698	TRINITY_DN118602_c0_g2;TRINITY_DN131662_c5_g1;TRINITY_DN133639_c0_g1;TRINITY_DN133645_c3_g2;TRINITY_DN135293_c0_g3;TRINITY_DN135303_c0_g3;TRINITY_DN135303_c0_g4;TRINITY_DN137197_c0_g2;TRINITY_DN137745_c0_g1;TRINITY_DN140877_c2_g2;TRINITY_DN140877_c2_g3;TRINITY_DN141671_c0_g1;TRINITY_DN143063_c0_g1;TRINITY_DN143063_c2_g1;TRINITY_DN143063_c2_g3;TRINITY_DN143063_c2_g4;TRINITY_DN149827_c1_g1;TRINITY_…
GO:0035639	purine ribonucleoside triphosphate binding	15	9661	0.0010542	0.0131698	TRINITY_DN131662_c5_g1;TRINITY_DN133639_c0_g1;TRINITY_DN133645_c3_g2;TRINITY_DN135293_c0_g3;TRINITY_DN135303_c0_g3;TRINITY_DN135303_c0_g4;TRINITY_DN137745_c0_g1;TRINITY_DN140877_c2_g2;TRINITY_DN140877_c2_g3;TRINITY_DN143063_c0_g1;TRINITY_DN143063_c2_g1;TRINITY_DN143063_c2_g3;TRINITY_DN143063_c2_g4;TRINITY_DN153888_c6_g5;TRINITY_DN154417_c5_g5
GO:0032550	purine ribonucleoside binding	15	9678	0.00107391	0.0131698	TRINITY_DN131662_c5_g1;TRINITY_DN133639_c0_g1;TRINITY_DN133645_c3_g2;TRINITY_DN135293_c0_g3;TRINITY_DN135303_c0_g3;TRINITY_DN135303_c0_g4;TRINITY_DN137745_c0_g1;TRINITY_DN140877_c2_g2;TRINITY_DN140877_c2_g3;TRINITY_DN143063_c0_g1;TRINITY_DN143063_c2_g1;TRINITY_DN143063_c2_g3;TRINITY_DN143063_c2_g4;TRINITY_DN153888_c6_g5;TRINITY_DN154417_c5_g5
GO:0001883	purine nucleoside binding	15	9680	0.00107625	0.0131698	TRINITY_DN131662_c5_g1;TRINITY_DN133639_c0_g1;TRINITY_DN133645_c3_g2;TRINITY_DN135293_c0_g3;TRINITY_DN135303_c0_g3;TRINITY_DN135303_c0_g4;TRINITY_DN137745_c0_g1;TRINITY_DN140877_c2_g2;TRINITY_DN140877_c2_g3;TRINITY_DN143063_c0_g1;TRINITY_DN143063_c2_g1;TRINITY_DN143063_c2_g3;TRINITY_DN143063_c2_g4;TRINITY_DN153888_c6_g5;TRINITY_DN154417_c5_g5
GO:0001046	core promoter sequence-specific DNA binding	3	299	0.00109004	0.0131698	TRINITY_DN149827_c1_g1;TRINITY_DN150176_c1_g1;TRINITY_DN152125_c2_g2
GO:0032549	ribonucleoside binding	15	9712	0.00111428	0.0131698	TRINITY_DN131662_c5_g1;TRINITY_DN133639_c0_g1;TRINITY_DN133645_c3_g2;TRINITY_DN135293_c0_g3;TRINITY_DN135303_c0_g3;TRINITY_DN135303_c0_g4;TRINITY_DN137745_c0_g1;TRINITY_DN140877_c2_g2;TRINITY_DN140877_c2_g3;TRINITY_DN143063_c0_g1;TRINITY_DN143063_c2_g1;TRINITY_DN143063_c2_g3;TRINITY_DN143063_c2_g4;TRINITY_DN153888_c6_g5;TRINITY_DN154417_c5_g5
GO:0001882	nucleoside binding	15	9726	0.00113127	0.0131698	TRINITY_DN131662_c5_g1;TRINITY_DN133639_c0_g1;TRINITY_DN133645_c3_g2;TRINITY_DN135293_c0_g3;TRINITY_DN135303_c0_g3;TRINITY_DN135303_c0_g4;TRINITY_DN137745_c0_g1;TRINITY_DN140877_c2_g2;TRINITY_DN140877_c2_g3;TRINITY_DN143063_c0_g1;TRINITY_DN143063_c2_g1;TRINITY_DN143063_c2_g3;TRINITY_DN143063_c2_g4;TRINITY_DN153888_c6_g5;TRINITY_DN154417_c5_g5
GO:0032555	purine ribonucleotide binding	15	9784	0.00120408	0.0131698	TRINITY_DN131662_c5_g1;TRINITY_DN133639_c0_g1;TRINITY_DN133645_c3_g2;TRINITY_DN135293_c0_g3;TRINITY_DN135303_c0_g3;TRINITY_DN135303_c0_g4;TRINITY_DN137745_c0_g1;TRINITY_DN140877_c2_g2;TRINITY_DN140877_c2_g3;TRINITY_DN143063_c0_g1;TRINITY_DN143063_c2_g1;TRINITY_DN143063_c2_g3;TRINITY_DN143063_c2_g4;TRINITY_DN153888_c6_g5;TRINITY_DN154417_c5_g5
GO:0032553	ribonucleotide binding	15	9845	0.00128496	0.0131698	TRINITY_DN131662_c5_g1;TRINITY_DN133639_c0_g1;TRINITY_DN133645_c3_g2;TRINITY_DN135293_c0_g3;TRINITY_DN135303_c0_g3;TRINITY_DN135303_c0_g4;TRINITY_DN137745_c0_g1;TRINITY_DN140877_c2_g2;TRINITY_DN140877_c2_g3;TRINITY_DN143063_c0_g1;TRINITY_DN143063_c2_g1;TRINITY_DN143063_c2_g3;TRINITY_DN143063_c2_g4;TRINITY_DN153888_c6_g5;TRINITY_DN154417_c5_g5
GO:0005524	ATP binding	13	7788	0.00133156	0.0131698	TRINITY_DN131662_c5_g1;TRINITY_DN133639_c0_g1;TRINITY_DN133645_c3_g2;TRINITY_DN135293_c0_g3;TRINITY_DN135303_c0_g3;TRINITY_DN135303_c0_g4;TRINITY_DN140877_c2_g2;TRINITY_DN140877_c2_g3;TRINITY_DN143063_c0_g1;TRINITY_DN143063_c2_g1;TRINITY_DN143063_c2_g3;TRINITY_DN143063_c2_g4;TRINITY_DN154417_c5_g5
GO:0050692	DBD domain binding	1	2	0.00134625	0.0131698	TRINITY_DN150176_c1_g1
GO:0032559	adenyl ribonucleotide binding	13	7886	0.00149542	0.0140195	TRINITY_DN131662_c5_g1;TRINITY_DN133639_c0_g1;TRINITY_DN133645_c3_g2;TRINITY_DN135293_c0_g3;TRINITY_DN135303_c0_g3;TRINITY_DN135303_c0_g4;TRINITY_DN140877_c2_g2;TRINITY_DN140877_c2_g3;TRINITY_DN143063_c0_g1;TRINITY_DN143063_c2_g1;TRINITY_DN143063_c2_g3;TRINITY_DN143063_c2_g4;TRINITY_DN154417_c5_g5
GO:0004360	glutamine-fructose-6-phosphate transaminase (isomerizing) activity	1	3	0.00201871	0.0181684	TRINITY_DN140597_c2_g1
GO:0043168	anion binding	17	12636	0.00217767	0.0188452	TRINITY_DN131662_c5_g1;TRINITY_DN133639_c0_g1;TRINITY_DN133645_c3_g2;TRINITY_DN135293_c0_g3;TRINITY_DN135303_c0_g3;TRINITY_DN135303_c0_g4;TRINITY_DN137197_c0_g2;TRINITY_DN137745_c0_g1;TRINITY_DN140597_c2_g1;TRINITY_DN140877_c2_g2;TRINITY_DN140877_c2_g3;TRINITY_DN143063_c0_g1;TRINITY_DN143063_c2_g1;TRINITY_DN143063_c2_g3;TRINITY_DN143063_c2_g4;TRINITY_DN153888_c6_g5;TRINITY_DN154417_c5_g5
GO:0008401	retinoic acid 4-hydroxylase activity	1	4	0.00269073	0.0224228	TRINITY_DN137197_c0_g2
GO:0097367	carbohydrate derivative binding	15	10801	0.00330525	0.0265601	TRINITY_DN131662_c5_g1;TRINITY_DN133639_c0_g1;TRINITY_DN133645_c3_g2;TRINITY_DN135293_c0_g3;TRINITY_DN135303_c0_g3;TRINITY_DN135303_c0_g4;TRINITY_DN137745_c0_g1;TRINITY_DN140877_c2_g2;TRINITY_DN140877_c2_g3;TRINITY_DN143063_c0_g1;TRINITY_DN143063_c2_g1;TRINITY_DN143063_c2_g3;TRINITY_DN143063_c2_g4;TRINITY_DN153888_c6_g5;TRINITY_DN154417_c5_g5
GO:0019888	protein phosphatase regulator activity	2	134	0.00372819	0.0275008	TRINITY_DN141671_c0_g1;TRINITY_DN156750_c4_g3
GO:0031686	A1 adenosine receptor binding	1	6	0.00403345	0.0275008	TRINITY_DN143063_c0_g1
GO:0050693	LBD domain binding	1	6	0.00403345	0.0275008	TRINITY_DN150176_c1_g1
GO:1904593	prostaglandin binding	1	6	0.00403345	0.0275008	TRINITY_DN143063_c0_g1
GO:1990833	clathrin-uncoating ATPase activity	1	6	0.00403345	0.0275008	TRINITY_DN143063_c0_g1
GO:0015662	ATPase activity, coupled to transmembrane movement of ions, phosphorylative mechanism	2	142	0.00417419	0.0276233	TRINITY_DN135303_c0_g3;TRINITY_DN135303_c0_g4
GO:0004334	fumarylacetoacetase activity	1	8	0.0053744	0.03359	TRINITY_DN118602_c0_g2
GO:0008109	N-acetyllactosaminide beta-1,6-N-acetylglucosaminyltransferase activity	1	8	0.0053744	0.03359	TRINITY_DN154398_c0_g1
GO:0002020	protease binding	2	169	0.00585165	0.0342324	TRINITY_DN143063_c2_g4;TRINITY_DN158083_c6_g1
GO:0004056	argininosuccinate lyase activity	1	9	0.00604421	0.0342324	TRINITY_DN122192_c1_g3
GO:0031685	adenosine receptor binding	1	9	0.00604421	0.0342324	TRINITY_DN143063_c0_g1
GO:0030234	enzyme regulator activity	7	3300	0.00608577	0.0342324	TRINITY_DN123848_c6_g2;TRINITY_DN127726_c0_g1;TRINITY_DN138111_c2_g1;TRINITY_DN141671_c0_g1;TRINITY_DN153703_c4_g4;TRINITY_DN153703_c4_g6;TRINITY_DN156750_c4_g3
GO:0019208	phosphatase regulator activity	2	178	0.00646869	0.0354989	TRINITY_DN141671_c0_g1;TRINITY_DN156750_c4_g3
GO:0008142	oxysterol binding	1	10	0.00671358	0.0359656	TRINITY_DN152125_c2_g2
GO:0033293	monocarboxylic acid binding	2	184	0.00689582	0.0360828	TRINITY_DN137197_c0_g2;TRINITY_DN143063_c0_g1
GO:0070548	L-glutamine aminotransferase activity	1	12	0.00805101	0.0411699	TRINITY_DN140597_c2_g1
GO:0016822	hydrolase activity, acting on acid carbon-carbon bonds	1	14	0.00938668	0.0459131	TRINITY_DN118602_c0_g2
GO:0016823	hydrolase activity, acting on acid carbon-carbon bonds, in ketonic substances	1	14	0.00938668	0.0459131	TRINITY_DN118602_c0_g2
GO:0001758	retinal dehydrogenase activity	1	15	0.0100539	0.0471274	TRINITY_DN114222_c1_g1
GO:0008532	N-acetyllactosaminide beta-1,3-N-acetylglucosaminyltransferase activity	1	15	0.0100539	0.0471274	TRINITY_DN154398_c0_g1
GO:0050542	icosanoid binding	1	16	0.0107206	0.0478357	TRINITY_DN143063_c0_g1
GO:1901567	fatty acid derivative binding	1	16	0.0107206	0.0478357	TRINITY_DN143063_c0_g1
GO:0019829	cation-transporting ATPase activity	2	233	0.0108428	0.0478357	TRINITY_DN135303_c0_g3;TRINITY_DN135303_c0_g4
GO:0001223	transcription coactivator binding	1	17	0.0113869	0.0492702	TRINITY_DN152125_c2_g2
GO:0031406	carboxylic acid binding	3	700	0.0116773	0.049404	TRINITY_DN137197_c0_g2;TRINITY_DN140597_c2_g1;TRINITY_DN143063_c0_g1
GO:0043177	organic acid binding	3	704	0.011857	0.049404	TRINITY_DN137197_c0_g2;TRINITY_DN140597_c2_g1;TRINITY_DN143063_c0_g1

## Sheet: cluster11
Table S6. GO molecular function enrichment data of trend module genes.
GO ID	Description	GeneRatio (64)	BgRatio (59313)	pvalue	fdr	Gene ID
Go molecular function categories significantly enriched by DEGs of cluster11.
GO:0004611	phosphoenolpyruvate carboxykinase activity	4	21	6.95343e-10	7.82261e-08	TRINITY_DN141373_c2_g1;TRINITY_DN141373_c2_g2;TRINITY_DN141373_c2_g3;TRINITY_DN141373_c2_g4
GO:0004613	phosphoenolpyruvate carboxykinase (GTP) activity	4	21	6.95343e-10	7.82261e-08	TRINITY_DN141373_c2_g1;TRINITY_DN141373_c2_g2;TRINITY_DN141373_c2_g3;TRINITY_DN141373_c2_g4
GO:0016831	carboxy-lyase activity	4	166	3.32729e-06	0.000249547	TRINITY_DN141373_c2_g1;TRINITY_DN141373_c2_g2;TRINITY_DN141373_c2_g3;TRINITY_DN141373_c2_g4
GO:0016829	lyase activity	6	788	7.80317e-06	0.000438928	TRINITY_DN125912_c0_g2;TRINITY_DN141373_c2_g1;TRINITY_DN141373_c2_g2;TRINITY_DN141373_c2_g3;TRINITY_DN141373_c2_g4;TRINITY_DN153429_c5_g2
GO:0016830	carbon-carbon lyase activity	4	233	1.26757e-05	0.000570406	TRINITY_DN141373_c2_g1;TRINITY_DN141373_c2_g2;TRINITY_DN141373_c2_g3;TRINITY_DN141373_c2_g4
GO:0000287	magnesium ion binding	5	781	0.000108314	0.00406179	TRINITY_DN141373_c2_g1;TRINITY_DN141373_c2_g2;TRINITY_DN141373_c2_g3;TRINITY_DN159312_c5_g2;TRINITY_DN159312_c5_g4
GO:0030145	manganese ion binding	3	165	0.000143239	0.00460412	TRINITY_DN141373_c2_g1;TRINITY_DN141373_c2_g2;TRINITY_DN141373_c2_g3
GO:0030544	Hsp70 protein binding	2	61	0.000646504	0.0161626	TRINITY_DN159312_c5_g2;TRINITY_DN159312_c5_g4
GO:0051879	Hsp90 protein binding	2	61	0.000646504	0.0161626	TRINITY_DN159312_c5_g2;TRINITY_DN159312_c5_g4
GO:0008481	sphinganine kinase activity	1	2	0.00121808	0.0249152	TRINITY_DN159170_c5_g2
GO:0019785	ISG15-specific protease activity	1	2	0.00121808	0.0249152	TRINITY_DN136989_c0_g1
GO:0017050	D-erythro-sphingosine kinase activity	1	3	0.00182657	0.0339874	TRINITY_DN159170_c5_g2
GO:0004540	ribonuclease activity	3	407	0.00196372	0.0339874	TRINITY_DN154952_c2_g1;TRINITY_DN159312_c5_g2;TRINITY_DN159312_c5_g4
GO:0019003	GDP binding	2	116	0.00230718	0.0342381	TRINITY_DN141373_c2_g1;TRINITY_DN141373_c2_g2
GO:0008534	oxidized purine nucleobase lesion DNA N-glycosylase activity	1	4	0.00243471	0.0342381	TRINITY_DN153429_c5_g2
GO:0033862	UMP kinase activity	1	4	0.00243471	0.0342381	TRINITY_DN156387_c7_g2
GO:0001077	transcriptional activator activity, RNA polymerase II core promoter proximal region sequence-specific binding	3	467	0.00289579	0.0362507	TRINITY_DN124342_c0_g2;TRINITY_DN154339_c6_g4;TRINITY_DN159170_c5_g4
GO:0047237	glucuronylgalactosylproteoglycan 4-beta-N-acetylgalactosaminyltransferase activity	1	5	0.00304248	0.0362507	TRINITY_DN152999_c2_g1
GO:0043531	ADP binding	2	134	0.00306117	0.0362507	TRINITY_DN159312_c5_g2;TRINITY_DN159312_c5_g4
GO:0031072	heat shock protein binding	2	140	0.00333485	0.037517	TRINITY_DN159312_c5_g2;TRINITY_DN159312_c5_g4
GO:0042562	hormone binding	2	148	0.00371691	0.039824	TRINITY_DN133942_c1_g1;TRINITY_DN158039_c5_g1
GO:0004798	thymidylate kinase activity	1	7	0.00425695	0.043537	TRINITY_DN156387_c7_g2

## Sheet: cluster13
Table S6. GO molecular function enrichment data of trend module genes.
GO ID	Description	GeneRatio (64)	BgRatio (59313)	pvalue	fdr	Gene ID
Go molecular function categories significantly enriched by DEGs of cluster13.
GO:0005215	transporter activity	20	4357	1.42884e-09	4.34249e-07	TRINITY_DN102478_c0_g1;TRINITY_DN138159_c1_g2;TRINITY_DN144560_c0_g2;TRINITY_DN147410_c1_g1;TRINITY_DN149296_c2_g2;TRINITY_DN149296_c2_g4;TRINITY_DN150742_c0_g1;TRINITY_DN150742_c1_g1;TRINITY_DN152141_c2_g1;TRINITY_DN153290_c0_g1;TRINITY_DN155753_c6_g2;TRINITY_DN155753_c6_g3;TRINITY_DN155753_c6_g4;TRINITY_DN156418_c8_g1;TRINITY_DN156418_c8_g2;TRINITY_DN156418_c8_g3;TRINITY_DN157856_c10_g2;TRINITY…
GO:0005319	lipid transporter activity	8	375	2.68885e-09	4.34249e-07	TRINITY_DN147410_c1_g1;TRINITY_DN153290_c0_g1;TRINITY_DN156418_c8_g1;TRINITY_DN156418_c8_g2;TRINITY_DN156418_c8_g3;TRINITY_DN158996_c5_g1;TRINITY_DN158996_c5_g2;TRINITY_DN158996_c5_g3
GO:0016918	retinal binding	4	24	7.56107e-09	5.18551e-07	TRINITY_DN155753_c6_g2;TRINITY_DN155753_c6_g3;TRINITY_DN155753_c6_g4;TRINITY_DN157856_c10_g2
GO:0019841	retinol binding	4	24	7.56107e-09	5.18551e-07	TRINITY_DN155753_c6_g2;TRINITY_DN155753_c6_g3;TRINITY_DN155753_c6_g4;TRINITY_DN157856_c10_g2
GO:0097689	iron channel activity	3	5	8.02711e-09	5.18551e-07	TRINITY_DN102478_c0_g1;TRINITY_DN149296_c2_g2;TRINITY_DN149296_c2_g4
GO:0015093	ferrous iron transmembrane transporter activity	3	10	9.60014e-08	5.16808e-06	TRINITY_DN102478_c0_g1;TRINITY_DN149296_c2_g2;TRINITY_DN149296_c2_g4
GO:0005501	retinoid binding	4	52	1.88871e-07	8.52123e-06	TRINITY_DN155753_c6_g2;TRINITY_DN155753_c6_g3;TRINITY_DN155753_c6_g4;TRINITY_DN157856_c10_g2
GO:0015248	sterol transporter activity	4	55	2.37434e-07	8.52123e-06	TRINITY_DN147410_c1_g1;TRINITY_DN156418_c8_g1;TRINITY_DN156418_c8_g2;TRINITY_DN156418_c8_g3
GO:0019840	isoprenoid binding	4	55	2.37434e-07	8.52123e-06	TRINITY_DN155753_c6_g2;TRINITY_DN155753_c6_g3;TRINITY_DN155753_c6_g4;TRINITY_DN157856_c10_g2
GO:0022892	substrate-specific transporter activity	16	3848	3.66267e-07	1.18304e-05	TRINITY_DN102478_c0_g1;TRINITY_DN138159_c1_g2;TRINITY_DN144560_c0_g2;TRINITY_DN147410_c1_g1;TRINITY_DN149296_c2_g2;TRINITY_DN149296_c2_g4;TRINITY_DN150742_c0_g1;TRINITY_DN150742_c1_g1;TRINITY_DN152141_c2_g1;TRINITY_DN153290_c0_g1;TRINITY_DN156418_c8_g1;TRINITY_DN156418_c8_g2;TRINITY_DN156418_c8_g3;TRINITY_DN158996_c5_g1;TRINITY_DN158996_c5_g2;TRINITY_DN158996_c5_g3
GO:0005055	laminin receptor activity	3	23	1.40447e-06	4.12404e-05	TRINITY_DN159151_c6_g1;TRINITY_DN159151_c6_g2;TRINITY_DN159151_c6_g3
GO:0005381	iron ion transmembrane transporter activity	3	28	2.58927e-06	6.96945e-05	TRINITY_DN102478_c0_g1;TRINITY_DN149296_c2_g2;TRINITY_DN149296_c2_g4
GO:0022857	transmembrane transporter activity	14	3559	4.39124e-06	0.000101925	TRINITY_DN102478_c0_g1;TRINITY_DN138159_c1_g2;TRINITY_DN144560_c0_g2;TRINITY_DN149296_c2_g2;TRINITY_DN149296_c2_g4;TRINITY_DN150742_c0_g1;TRINITY_DN150742_c1_g1;TRINITY_DN152141_c2_g1;TRINITY_DN156418_c8_g1;TRINITY_DN156418_c8_g2;TRINITY_DN156418_c8_g3;TRINITY_DN158996_c5_g1;TRINITY_DN158996_c5_g2;TRINITY_DN158996_c5_g3
GO:0043178	alcohol binding	5	253	4.41781e-06	0.000101925	TRINITY_DN147410_c1_g1;TRINITY_DN155753_c6_g2;TRINITY_DN155753_c6_g3;TRINITY_DN155753_c6_g4;TRINITY_DN157856_c10_g2
GO:0015125	bile acid transmembrane transporter activity	3	37	6.10413e-06	0.000123227	TRINITY_DN158996_c5_g1;TRINITY_DN158996_c5_g2;TRINITY_DN158996_c5_g3
GO:0015347	sodium-independent organic anion transmembrane transporter activity	3	37	6.10413e-06	0.000123227	TRINITY_DN158996_c5_g1;TRINITY_DN158996_c5_g2;TRINITY_DN158996_c5_g3
GO:0017127	cholesterol transporter activity	3	39	7.16997e-06	0.000136229	TRINITY_DN156418_c8_g1;TRINITY_DN156418_c8_g2;TRINITY_DN156418_c8_g3
GO:0016853	isomerase activity	6	497	7.82485e-06	0.000140413	TRINITY_DN139140_c1_g1;TRINITY_DN140840_c2_g1;TRINITY_DN140840_c2_g4;TRINITY_DN151805_c3_g3;TRINITY_DN151805_c3_g5;TRINITY_DN156302_c7_g1
GO:0017046	peptide hormone binding	3	57	2.26796e-05	0.000385552	TRINITY_DN102478_c0_g1;TRINITY_DN149296_c2_g2;TRINITY_DN149296_c2_g4
GO:0004165	dodecenoyl-CoA delta-isomerase activity	2	8	2.45378e-05	0.000396286	TRINITY_DN140840_c2_g1;TRINITY_DN140840_c2_g4
GO:0004614	phosphoglucomutase activity	2	14	7.9457e-05	0.00122212	TRINITY_DN151805_c3_g3;TRINITY_DN151805_c3_g5
GO:0048037	cofactor binding	7	1194	0.000132667	0.00191155	TRINITY_DN117086_c0_g1;TRINITY_DN124904_c2_g1;TRINITY_DN140840_c2_g1;TRINITY_DN140840_c2_g4;TRINITY_DN147410_c1_g1;TRINITY_DN155219_c6_g3;TRINITY_DN159378_c2_g2
GO:0022804	active transmembrane transporter activity	7	1199	0.000136116	0.00191155	TRINITY_DN152141_c2_g1;TRINITY_DN156418_c8_g1;TRINITY_DN156418_c8_g2;TRINITY_DN156418_c8_g3;TRINITY_DN158996_c5_g1;TRINITY_DN158996_c5_g2;TRINITY_DN158996_c5_g3
GO:0000062	fatty-acyl-CoA binding	3	111	0.000165804	0.00214219	TRINITY_DN140840_c2_g1;TRINITY_DN140840_c2_g4;TRINITY_DN147410_c1_g1
GO:0046915	transition metal ion transmembrane transporter activity	3	111	0.000165804	0.00214219	TRINITY_DN102478_c0_g1;TRINITY_DN149296_c2_g2;TRINITY_DN149296_c2_g4
GO:0019842	vitamin binding	4	294	0.000179455	0.00218423	TRINITY_DN155753_c6_g2;TRINITY_DN155753_c6_g3;TRINITY_DN155753_c6_g4;TRINITY_DN157856_c10_g2
GO:0016863	intramolecular oxidoreductase activity, transposing C=C bonds	2	21	0.000182583	0.00218423	TRINITY_DN140840_c2_g1;TRINITY_DN140840_c2_g4
GO:0008028	monocarboxylic acid transmembrane transporter activity	3	123	0.000224391	0.00248149	TRINITY_DN158996_c5_g1;TRINITY_DN158996_c5_g2;TRINITY_DN158996_c5_g3
GO:1901618	organic hydroxy compound transmembrane transporter activity	3	123	0.000224391	0.00248149	TRINITY_DN158996_c5_g1;TRINITY_DN158996_c5_g2;TRINITY_DN158996_c5_g3
GO:0022891	substrate-specific transmembrane transporter activity	11	3289	0.000230479	0.00248149	TRINITY_DN102478_c0_g1;TRINITY_DN138159_c1_g2;TRINITY_DN144560_c0_g2;TRINITY_DN149296_c2_g2;TRINITY_DN149296_c2_g4;TRINITY_DN150742_c0_g1;TRINITY_DN150742_c1_g1;TRINITY_DN152141_c2_g1;TRINITY_DN158996_c5_g1;TRINITY_DN158996_c5_g2;TRINITY_DN158996_c5_g3
GO:0005337	nucleoside transmembrane transporter activity	2	30	0.000376141	0.00389635	TRINITY_DN150742_c0_g1;TRINITY_DN150742_c1_g1
GO:0042562	hormone binding	3	148	0.000386016	0.00389635	TRINITY_DN102478_c0_g1;TRINITY_DN149296_c2_g2;TRINITY_DN149296_c2_g4
GO:0046943	carboxylic acid transmembrane transporter activity	4	369	0.000424256	0.00415257	TRINITY_DN144560_c0_g2;TRINITY_DN158996_c5_g1;TRINITY_DN158996_c5_g2;TRINITY_DN158996_c5_g3
GO:0005342	organic acid transmembrane transporter activity	4	378	0.000464428	0.00441207	TRINITY_DN144560_c0_g2;TRINITY_DN158996_c5_g1;TRINITY_DN158996_c5_g2;TRINITY_DN158996_c5_g3
GO:0016857	racemase and epimerase activity, acting on carbohydrates and derivatives	2	36	0.000542772	0.00500901	TRINITY_DN139140_c1_g1;TRINITY_DN156302_c7_g1
GO:0016868	intramolecular transferase activity, phosphotransferases	2	39	0.000637239	0.00571745	TRINITY_DN151805_c3_g3;TRINITY_DN151805_c3_g5
GO:0008514	organic anion transmembrane transporter activity	4	468	0.00102774	0.00897192	TRINITY_DN144560_c0_g2;TRINITY_DN158996_c5_g1;TRINITY_DN158996_c5_g2;TRINITY_DN158996_c5_g3
GO:1901681	sulfur compound binding	5	817	0.00106323	0.00903749	TRINITY_DN120168_c0_g1;TRINITY_DN140840_c2_g1;TRINITY_DN140840_c2_g4;TRINITY_DN147410_c1_g1;TRINITY_DN150285_c1_g1
GO:0016854	racemase and epimerase activity	2	52	0.00113135	0.00936989	TRINITY_DN139140_c1_g1;TRINITY_DN156302_c7_g1
GO:0043236	laminin binding	2	59	0.00145364	0.0117381	TRINITY_DN159151_c6_g1;TRINITY_DN159151_c6_g3
GO:0015932	nucleobase-containing compound transmembrane transporter activity	2	66	0.00181463	0.0142958	TRINITY_DN150742_c0_g1;TRINITY_DN150742_c1_g1
GO:0016810	hydrolase activity, acting on carbon-nitrogen (but not peptide) bonds	4	560	0.00197984	0.0152259	TRINITY_DN144420_c2_g5;TRINITY_DN152876_c4_g5;TRINITY_DN153388_c2_g1;TRINITY_DN156966_c1_g1
GO:0042277	peptide binding	4	593	0.00243414	0.0182844	TRINITY_DN102478_c0_g1;TRINITY_DN149296_c2_g2;TRINITY_DN149296_c2_g4;TRINITY_DN150285_c1_g1
GO:0015075	ion transmembrane transporter activity	9	3138	0.00262438	0.0192653	TRINITY_DN102478_c0_g1;TRINITY_DN138159_c1_g2;TRINITY_DN144560_c0_g2;TRINITY_DN149296_c2_g2;TRINITY_DN149296_c2_g4;TRINITY_DN152141_c2_g1;TRINITY_DN158996_c5_g1;TRINITY_DN158996_c5_g2;TRINITY_DN158996_c5_g3
GO:1901505	carbohydrate derivative transporter activity	2	82	0.00278237	0.0199069	TRINITY_DN150742_c0_g1;TRINITY_DN150742_c1_g1
GO:0016920	pyroglutamyl-peptidase activity	1	3	0.00283504	0.0199069	TRINITY_DN155285_c1_g1
GO:0016878	acid-thiol ligase activity	2	85	0.00298555	0.0205177	TRINITY_DN153290_c0_g1;TRINITY_DN159378_c2_g2
GO:0016866	intramolecular transferase activity	2	90	0.0033392	0.0224701	TRINITY_DN151805_c3_g3;TRINITY_DN151805_c3_g5
GO:0003939	L-iditol 2-dehydrogenase activity	1	4	0.00377829	0.0239292	TRINITY_DN132156_c1_g3
GO:0004034	aldose 1-epimerase activity	1	4	0.00377829	0.0239292	TRINITY_DN156302_c7_g1
GO:0047016	cholest-5-ene-3-beta,7-alpha-diol 3-beta-dehydrogenase activity	1	4	0.00377829	0.0239292	TRINITY_DN149566_c7_g2
GO:0033218	amide binding	4	692	0.00421881	0.0262053	TRINITY_DN102478_c0_g1;TRINITY_DN149296_c2_g2;TRINITY_DN149296_c2_g4;TRINITY_DN150285_c1_g1
GO:0015291	secondary active transmembrane transporter activity	4	699	0.00437113	0.0266392	TRINITY_DN152141_c2_g1;TRINITY_DN158996_c5_g1;TRINITY_DN158996_c5_g2;TRINITY_DN158996_c5_g3
GO:0004058	aromatic-L-amino-acid decarboxylase activity	1	6	0.00566217	0.0315324	TRINITY_DN124904_c2_g1
GO:0008783	agmatinase activity	1	6	0.00566217	0.0315324	TRINITY_DN153388_c2_g1
GO:0016784	3-mercaptopyruvate sulfurtransferase activity	1	6	0.00566217	0.0315324	TRINITY_DN154992_c5_g1
GO:0030731	guanidinoacetate N-methyltransferase activity	1	6	0.00566217	0.0315324	TRINITY_DN156092_c8_g6
GO:0050632	propionyl-CoA C2-trimethyltridecanoyltransferase activity	1	6	0.00566217	0.0315324	TRINITY_DN147410_c1_g1
GO:0070538	oleic acid binding	1	7	0.0066028	0.0361475	TRINITY_DN147410_c1_g1
GO:0050662	coenzyme binding	4	791	0.00672999	0.0362298	TRINITY_DN140840_c2_g1;TRINITY_DN140840_c2_g4;TRINITY_DN147410_c1_g1;TRINITY_DN155219_c6_g3
GO:0030246	carbohydrate binding	4	805	0.00715026	0.0378612	TRINITY_DN121140_c0_g1;TRINITY_DN131148_c2_g3;TRINITY_DN139140_c1_g1;TRINITY_DN156302_c7_g1
GO:0004873	asialoglycoprotein receptor activity	1	8	0.00754255	0.0381015	TRINITY_DN121140_c0_g1
GO:0042806	fucose binding	1	8	0.00754255	0.0381015	TRINITY_DN139140_c1_g1
GO:0050840	extracellular matrix binding	2	137	0.00754953	0.0381015	TRINITY_DN159151_c6_g1;TRINITY_DN159151_c6_g3
GO:0000309	nicotinamide-nucleotide adenylyltransferase activity	1	9	0.00848143	0.0391357	TRINITY_DN143806_c0_g1
GO:0004454	ketohexokinase activity	1	9	0.00848143	0.0391357	TRINITY_DN109518_c0_g1
GO:0004793	threonine aldolase activity	1	9	0.00848143	0.0391357	TRINITY_DN117086_c0_g1
GO:0008732	L-allo-threonine aldolase activity	1	9	0.00848143	0.0391357	TRINITY_DN117086_c0_g1
GO:0033814	propanoyl-CoA C-acyltransferase activity	1	9	0.00848143	0.0391357	TRINITY_DN147410_c1_g1
GO:0042132	fructose 1,6-bisphosphate 1-phosphatase activity	1	9	0.00848143	0.0391357	TRINITY_DN131148_c2_g3
GO:0008509	anion transmembrane transporter activity	4	862	0.00904031	0.0411271	TRINITY_DN144560_c0_g2;TRINITY_DN158996_c5_g1;TRINITY_DN158996_c5_g2;TRINITY_DN158996_c5_g3
GO:0016860	intramolecular oxidoreductase activity	2	152	0.00921611	0.0412984	TRINITY_DN140840_c2_g1;TRINITY_DN140840_c2_g4
GO:0043168	anion binding	20	12636	0.010023	0.0412984	TRINITY_DN109518_c0_g1;TRINITY_DN117086_c0_g1;TRINITY_DN120168_c0_g1;TRINITY_DN124904_c2_g1;TRINITY_DN131148_c2_g3;TRINITY_DN139035_c2_g2;TRINITY_DN140840_c2_g1;TRINITY_DN140840_c2_g4;TRINITY_DN143806_c0_g1;TRINITY_DN147410_c1_g1;TRINITY_DN150276_c1_g2;TRINITY_DN150285_c1_g1;TRINITY_DN151544_c2_g1;TRINITY_DN152876_c4_g5;TRINITY_DN153290_c0_g1;TRINITY_DN155219_c6_g3;TRINITY_DN156418_c8_g1;TRINITY_…
GO:0016820	hydrolase activity, acting on acid anhydrides, catalyzing transmembrane movement of substances	3	470	0.0101149	0.0412984	TRINITY_DN156418_c8_g1;TRINITY_DN156418_c8_g2;TRINITY_DN156418_c8_g3
GO:0042626	ATPase activity, coupled to transmembrane movement of substances	3	470	0.0101149	0.0412984	TRINITY_DN156418_c8_g1;TRINITY_DN156418_c8_g2;TRINITY_DN156418_c8_g3
GO:0002058	uracil binding	1	11	0.0103566	0.0412984	TRINITY_DN152876_c4_g5
GO:0002059	thymine binding	1	11	0.0103566	0.0412984	TRINITY_DN152876_c4_g5
GO:0002061	pyrimidine nucleobase binding	1	11	0.0103566	0.0412984	TRINITY_DN152876_c4_g5
GO:0003854	3-beta-hydroxy-delta5-steroid dehydrogenase activity	1	11	0.0103566	0.0412984	TRINITY_DN149566_c7_g2
GO:0004157	dihydropyrimidinase activity	1	11	0.0103566	0.0412984	TRINITY_DN152876_c4_g5
GO:0004775	succinate-CoA ligase (ADP-forming) activity	1	11	0.0103566	0.0412984	TRINITY_DN159378_c2_g2
GO:0015399	primary active transmembrane transporter activity	3	482	0.0108249	0.0419262	TRINITY_DN156418_c8_g1;TRINITY_DN156418_c8_g2;TRINITY_DN156418_c8_g3
GO:0015405	P-P-bond-hydrolysis-driven transmembrane transporter activity	3	482	0.0108249	0.0419262	TRINITY_DN156418_c8_g1;TRINITY_DN156418_c8_g2;TRINITY_DN156418_c8_g3
GO:0004515	nicotinate-nucleotide adenylyltransferase activity	1	12	0.0112928	0.0419262	TRINITY_DN143806_c0_g1
GO:0004792	thiosulfate sulfurtransferase activity	1	12	0.0112928	0.0419262	TRINITY_DN154992_c5_g1
GO:0050197	phytanate-CoA ligase activity	1	12	0.0112928	0.0419262	TRINITY_DN153290_c0_g1
GO:0070251	pristanate-CoA ligase activity	1	12	0.0112928	0.0419262	TRINITY_DN153290_c0_g1
GO:0004499	N,N-dimethylaniline monooxygenase activity	1	13	0.0122282	0.0448831	TRINITY_DN155219_c6_g3
GO:0036042	long-chain fatty acyl-CoA binding	1	14	0.0131627	0.0475969	TRINITY_DN147410_c1_g1
GO:0016877	ligase activity, forming carbon-sulfur bonds	2	184	0.0132623	0.0475969	TRINITY_DN153290_c0_g1;TRINITY_DN159378_c2_g2
GO:0008289	lipid binding	6	2077	0.0135572	0.0481206	TRINITY_DN147410_c1_g1;TRINITY_DN150276_c1_g2;TRINITY_DN155753_c6_g2;TRINITY_DN155753_c6_g3;TRINITY_DN155753_c6_g4;TRINITY_DN157856_c10_g2
GO:0004046	aminoacylase activity	1	15	0.0140964	0.0489584	TRINITY_DN144420_c2_g5
GO:0086006	voltage-gated sodium channel activity involved in cardiac muscle cell action potential	1	15	0.0140964	0.0489584	TRINITY_DN138159_c1_g2

## Sheet: cluster18
Table S6. GO molecular function enrichment data of trend module genes.
GO ID	Description	GeneRatio (64)	BgRatio (59313)	pvalue	fdr	Gene ID
Go cell component categories significantly enriched by DEGs of cluster18.
GO:0051267	CP2 mannose-ethanolamine phosphotransferase activity	5	5	8.36429e-17	1.94052e-14	TRINITY_DN140760_c5_g2;TRINITY_DN140760_c5_g3;TRINITY_DN141916_c9_g1;TRINITY_DN141916_c9_g2;TRINITY_DN141916_c9_g4
GO:0051377	mannose-ethanolamine phosphotransferase activity	5	17	5.14685e-13	5.97035e-11	TRINITY_DN140760_c5_g2;TRINITY_DN140760_c5_g3;TRINITY_DN141916_c9_g1;TRINITY_DN141916_c9_g2;TRINITY_DN141916_c9_g4
GO:0046943	carboxylic acid transmembrane transporter activity	8	369	9.06696e-11	5.31471e-09	TRINITY_DN152641_c1_g1;TRINITY_DN152641_c1_g3;TRINITY_DN153831_c10_g1;TRINITY_DN153831_c10_g2;TRINITY_DN153831_c10_g4;TRINITY_DN153874_c4_g1;TRINITY_DN157448_c6_g3;TRINITY_DN159417_c19_g1
GO:0005342	organic acid transmembrane transporter activity	8	378	1.09696e-10	5.31471e-09	TRINITY_DN152641_c1_g1;TRINITY_DN152641_c1_g3;TRINITY_DN153831_c10_g1;TRINITY_DN153831_c10_g2;TRINITY_DN153831_c10_g4;TRINITY_DN153874_c4_g1;TRINITY_DN157448_c6_g3;TRINITY_DN159417_c19_g1
GO:0015171	amino acid transmembrane transporter activity	7	223	1.14541e-10	5.31471e-09	TRINITY_DN152641_c1_g1;TRINITY_DN152641_c1_g3;TRINITY_DN153831_c10_g1;TRINITY_DN153831_c10_g2;TRINITY_DN153831_c10_g4;TRINITY_DN153874_c4_g1;TRINITY_DN159417_c19_g1
GO:0008514	organic anion transmembrane transporter activity	8	468	5.89645e-10	2.05611e-08	TRINITY_DN152641_c1_g1;TRINITY_DN152641_c1_g3;TRINITY_DN153831_c10_g1;TRINITY_DN153831_c10_g2;TRINITY_DN153831_c10_g4;TRINITY_DN153874_c4_g1;TRINITY_DN157448_c6_g3;TRINITY_DN159417_c19_g1
GO:0016780	phosphotransferase activity, for other substituted phosphate groups	5	64	6.20377e-10	2.05611e-08	TRINITY_DN140760_c5_g2;TRINITY_DN140760_c5_g3;TRINITY_DN141916_c9_g1;TRINITY_DN141916_c9_g2;TRINITY_DN141916_c9_g4
GO:0005290	L-histidine transmembrane transporter activity	3	7	8.53478e-09	2.20008e-07	TRINITY_DN153831_c10_g1;TRINITY_DN153831_c10_g2;TRINITY_DN153831_c10_g4
GO:0015182	L-asparagine transmembrane transporter activity	3	7	8.53478e-09	2.20008e-07	TRINITY_DN153831_c10_g1;TRINITY_DN153831_c10_g2;TRINITY_DN153831_c10_g4
GO:0015293	symporter activity	7	433	1.13253e-08	2.62746e-07	TRINITY_DN129982_c5_g4;TRINITY_DN152641_c1_g1;TRINITY_DN152641_c1_g3;TRINITY_DN153831_c10_g1;TRINITY_DN153831_c10_g2;TRINITY_DN153831_c10_g4;TRINITY_DN159417_c19_g1
GO:0015291	secondary active transmembrane transporter activity	8	699	1.34003e-08	2.82624e-07	TRINITY_DN129982_c5_g4;TRINITY_DN152641_c1_g1;TRINITY_DN152641_c1_g3;TRINITY_DN153831_c10_g1;TRINITY_DN153831_c10_g2;TRINITY_DN153831_c10_g4;TRINITY_DN153874_c4_g1;TRINITY_DN159417_c19_g1
GO:0015186	L-glutamine transmembrane transporter activity	3	9	2.04653e-08	3.39139e-07	TRINITY_DN153831_c10_g1;TRINITY_DN153831_c10_g2;TRINITY_DN153831_c10_g4
GO:0045118	azole transporter activity	3	9	2.04653e-08	3.39139e-07	TRINITY_DN153831_c10_g1;TRINITY_DN153831_c10_g2;TRINITY_DN153831_c10_g4
GO:1901474	azole transmembrane transporter activity	3	9	2.04653e-08	3.39139e-07	TRINITY_DN153831_c10_g1;TRINITY_DN153831_c10_g2;TRINITY_DN153831_c10_g4
GO:0042887	amide transmembrane transporter activity	4	51	3.54364e-08	5.48083e-07	TRINITY_DN153831_c10_g1;TRINITY_DN153831_c10_g2;TRINITY_DN153831_c10_g4;TRINITY_DN157448_c6_g3
GO:0022804	active transmembrane transporter activity	9	1199	5.56798e-08	8.07357e-07	TRINITY_DN129982_c5_g4;TRINITY_DN152641_c1_g1;TRINITY_DN152641_c1_g3;TRINITY_DN153831_c10_g1;TRINITY_DN153831_c10_g2;TRINITY_DN153831_c10_g4;TRINITY_DN153874_c4_g1;TRINITY_DN157448_c6_g3;TRINITY_DN159417_c19_g1
GO:0008509	anion transmembrane transporter activity	8	862	6.70131e-08	9.14531e-07	TRINITY_DN152641_c1_g1;TRINITY_DN152641_c1_g3;TRINITY_DN153831_c10_g1;TRINITY_DN153831_c10_g2;TRINITY_DN153831_c10_g4;TRINITY_DN153874_c4_g1;TRINITY_DN157448_c6_g3;TRINITY_DN159417_c19_g1
GO:0015180	L-alanine transmembrane transporter activity	3	19	2.35033e-07	2.86988e-06	TRINITY_DN153831_c10_g1;TRINITY_DN153831_c10_g2;TRINITY_DN153831_c10_g4
GO:0022858	alanine transmembrane transporter activity	3	19	2.35033e-07	2.86988e-06	TRINITY_DN153831_c10_g1;TRINITY_DN153831_c10_g2;TRINITY_DN153831_c10_g4
GO:0015174	basic amino acid transmembrane transporter activity	3	21	3.22308e-07	3.73877e-06	TRINITY_DN153831_c10_g1;TRINITY_DN153831_c10_g2;TRINITY_DN153831_c10_g4
GO:0015179	L-amino acid transmembrane transporter activity	4	145	2.39874e-06	2.65003e-05	TRINITY_DN153831_c10_g1;TRINITY_DN153831_c10_g2;TRINITY_DN153831_c10_g4;TRINITY_DN159417_c19_g1
GO:0005283	sodium:amino acid symporter activity	3	46	3.63799e-06	3.83643e-05	TRINITY_DN152641_c1_g1;TRINITY_DN152641_c1_g3;TRINITY_DN159417_c19_g1
GO:0005416	cation:amino acid symporter activity	3	56	6.61382e-06	6.67133e-05	TRINITY_DN152641_c1_g1;TRINITY_DN152641_c1_g3;TRINITY_DN159417_c19_g1
GO:0015238	drug transmembrane transporter activity	3	61	8.56792e-06	8.28232e-05	TRINITY_DN153831_c10_g1;TRINITY_DN153831_c10_g2;TRINITY_DN153831_c10_g4
GO:0016829	lyase activity	6	788	1.0619e-05	9.85446e-05	TRINITY_DN120109_c0_g1;TRINITY_DN127284_c8_g1;TRINITY_DN147656_c3_g4;TRINITY_DN147656_c3_g7;TRINITY_DN149748_c1_g2;TRINITY_DN151939_c6_g5
GO:0004794	L-threonine ammonia-lyase activity	2	9	1.43939e-05	0.00012655	TRINITY_DN147656_c3_g4;TRINITY_DN147656_c3_g7
GO:0090484	drug transporter activity	3	73	1.47278e-05	0.00012655	TRINITY_DN153831_c10_g1;TRINITY_DN153831_c10_g2;TRINITY_DN153831_c10_g4
GO:0015175	neutral amino acid transmembrane transporter activity	3	86	2.40942e-05	0.000199638	TRINITY_DN153831_c10_g1;TRINITY_DN153831_c10_g2;TRINITY_DN153831_c10_g4
GO:0005343	organic acid:sodium symporter activity	3	92	2.9487e-05	0.000235896	TRINITY_DN152641_c1_g1;TRINITY_DN152641_c1_g3;TRINITY_DN159417_c19_g1
GO:0003941	L-serine ammonia-lyase activity	2	13	3.11361e-05	0.000240786	TRINITY_DN147656_c3_g4;TRINITY_DN147656_c3_g7
GO:0030170	pyridoxal phosphate binding	4	319	5.30567e-05	0.000397069	TRINITY_DN130092_c4_g1;TRINITY_DN147656_c3_g4;TRINITY_DN147656_c3_g7;TRINITY_DN149748_c1_g2
GO:0004611	phosphoenolpyruvate carboxykinase activity	2	21	8.35562e-05	0.000570148	TRINITY_DN120109_c0_g1;TRINITY_DN127284_c8_g1
GO:0004613	phosphoenolpyruvate carboxykinase (GTP) activity	2	21	8.35562e-05	0.000570148	TRINITY_DN120109_c0_g1;TRINITY_DN127284_c8_g1
GO:0009931	calcium-dependent protein serine/threonine kinase activity	2	21	8.35562e-05	0.000570148	TRINITY_DN148702_c1_g1;TRINITY_DN148702_c1_g2
GO:0015370	solute:sodium symporter activity	3	143	0.000109538	0.00072608	TRINITY_DN152641_c1_g1;TRINITY_DN152641_c1_g3;TRINITY_DN159417_c19_g1
GO:0005332	gamma-aminobutyric acid:sodium symporter activity	2	26	0.000129051	0.000831662	TRINITY_DN152641_c1_g1;TRINITY_DN152641_c1_g3
GO:0010857	calcium-dependent protein kinase activity	2	27	0.000139319	0.000850576	TRINITY_DN148702_c1_g1;TRINITY_DN148702_c1_g2
GO:0015185	gamma-aminobutyric acid transmembrane transporter activity	2	27	0.000139319	0.000850576	TRINITY_DN152641_c1_g1;TRINITY_DN152641_c1_g3
GO:0016841	ammonia-lyase activity	2	29	0.000161018	0.000957853	TRINITY_DN147656_c3_g4;TRINITY_DN147656_c3_g7
GO:0016831	carboxy-lyase activity	3	166	0.000170107	0.000986623	TRINITY_DN120109_c0_g1;TRINITY_DN127284_c8_g1;TRINITY_DN151939_c6_g5
GO:0015296	anion:cation symporter activity	3	176	0.000202051	0.00114331	TRINITY_DN152641_c1_g1;TRINITY_DN152641_c1_g3;TRINITY_DN159417_c19_g1
GO:0022857	transmembrane transporter activity	9	3559	0.000345019	0.00190582	TRINITY_DN129982_c5_g4;TRINITY_DN152641_c1_g1;TRINITY_DN152641_c1_g3;TRINITY_DN153831_c10_g1;TRINITY_DN153831_c10_g2;TRINITY_DN153831_c10_g4;TRINITY_DN153874_c4_g1;TRINITY_DN157448_c6_g3;TRINITY_DN159417_c19_g1
GO:0016830	carbon-carbon lyase activity	3	233	0.000459027	0.00247661	TRINITY_DN120109_c0_g1;TRINITY_DN127284_c8_g1;TRINITY_DN151939_c6_g5
GO:0016840	carbon-nitrogen lyase activity	2	52	0.000521004	0.00274711	TRINITY_DN147656_c3_g4;TRINITY_DN147656_c3_g7
GO:0042165	neurotransmitter binding	2	53	0.000541216	0.00279027	TRINITY_DN152641_c1_g1;TRINITY_DN152641_c1_g3
GO:0015297	antiporter activity	3	263	0.000652389	0.00329031	TRINITY_DN153831_c10_g1;TRINITY_DN153831_c10_g2;TRINITY_DN153831_c10_g4
GO:0015075	ion transmembrane transporter activity	8	3138	0.000736839	0.00363716	TRINITY_DN152641_c1_g1;TRINITY_DN152641_c1_g3;TRINITY_DN153831_c10_g1;TRINITY_DN153831_c10_g2;TRINITY_DN153831_c10_g4;TRINITY_DN153874_c4_g1;TRINITY_DN157448_c6_g3;TRINITY_DN159417_c19_g1
GO:0005328	neurotransmitter:sodium symporter activity	2	67	0.000863467	0.00417342	TRINITY_DN152641_c1_g1;TRINITY_DN152641_c1_g3
GO:0048037	cofactor binding	5	1194	0.000961942	0.0045115	TRINITY_DN130092_c4_g1;TRINITY_DN145070_c0_g1;TRINITY_DN147656_c3_g4;TRINITY_DN147656_c3_g7;TRINITY_DN149748_c1_g2
GO:0015294	solute:cation symporter activity	3	302	0.000972307	0.0045115	TRINITY_DN152641_c1_g1;TRINITY_DN152641_c1_g3;TRINITY_DN159417_c19_g1
GO:0022891	substrate-specific transmembrane transporter activity	8	3289	0.0010004	0.00455084	TRINITY_DN152641_c1_g1;TRINITY_DN152641_c1_g3;TRINITY_DN153831_c10_g1;TRINITY_DN153831_c10_g2;TRINITY_DN153831_c10_g4;TRINITY_DN153874_c4_g1;TRINITY_DN157448_c6_g3;TRINITY_DN159417_c19_g1
GO:0005326	neurotransmitter transporter activity	2	74	0.00105184	0.00469283	TRINITY_DN152641_c1_g1;TRINITY_DN152641_c1_g3
GO:0005215	transporter activity	9	4357	0.00147429	0.00645352	TRINITY_DN129982_c5_g4;TRINITY_DN152641_c1_g1;TRINITY_DN152641_c1_g3;TRINITY_DN153831_c10_g1;TRINITY_DN153831_c10_g2;TRINITY_DN153831_c10_g4;TRINITY_DN153874_c4_g1;TRINITY_DN157448_c6_g3;TRINITY_DN159417_c19_g1
GO:0047315	kynurenine-glyoxylate transaminase activity	1	3	0.00192265	0.00826025	TRINITY_DN149748_c1_g2
GO:0004683	calmodulin-dependent protein kinase activity	2	105	0.00209975	0.00885712	TRINITY_DN148702_c1_g1;TRINITY_DN148702_c1_g2
GO:0022892	substrate-specific transporter activity	8	3848	0.00270589	0.0112101	TRINITY_DN152641_c1_g1;TRINITY_DN152641_c1_g3;TRINITY_DN153831_c10_g1;TRINITY_DN153831_c10_g2;TRINITY_DN153831_c10_g4;TRINITY_DN153874_c4_g1;TRINITY_DN157448_c6_g3;TRINITY_DN159417_c19_g1
GO:0008028	monocarboxylic acid transmembrane transporter activity	2	123	0.00286449	0.0115434	TRINITY_DN152641_c1_g1;TRINITY_DN152641_c1_g3
GO:0004879	RNA polymerase II transcription factor activity, ligand-activated sequence-specific DNA binding	2	125	0.0029564	0.0115434	TRINITY_DN141575_c1_g1;TRINITY_DN141575_c1_g5
GO:0098531	transcription factor activity, direct ligand regulated sequence-specific DNA binding	2	125	0.0029564	0.0115434	TRINITY_DN141575_c1_g1;TRINITY_DN141575_c1_g5
GO:0015081	sodium ion transmembrane transporter activity	3	448	0.00298537	0.0115434	TRINITY_DN152641_c1_g1;TRINITY_DN152641_c1_g3;TRINITY_DN159417_c19_g1
GO:0008483	transaminase activity	2	136	0.00348637	0.0132596	TRINITY_DN130092_c4_g1;TRINITY_DN149748_c1_g2
GO:0008324	cation transmembrane transporter activity	6	2380	0.00386529	0.0144637	TRINITY_DN152641_c1_g1;TRINITY_DN152641_c1_g3;TRINITY_DN153831_c10_g1;TRINITY_DN153831_c10_g2;TRINITY_DN153831_c10_g4;TRINITY_DN159417_c19_g1
GO:0015173	aromatic amino acid transmembrane transporter activity	1	7	0.00448057	0.0159922	TRINITY_DN153874_c4_g1
GO:0015501	glutamate:sodium symporter activity	1	7	0.00448057	0.0159922	TRINITY_DN159417_c19_g1
GO:0048244	phytanoyl-CoA dioxygenase activity	1	7	0.00448057	0.0159922	TRINITY_DN145070_c0_g1
GO:0016769	transferase activity, transferring nitrogenous groups	2	161	0.0048424	0.0170218	TRINITY_DN130092_c4_g1;TRINITY_DN149748_c1_g2
GO:0003707	steroid hormone receptor activity	2	178	0.00588205	0.0203677	TRINITY_DN141575_c1_g1;TRINITY_DN141575_c1_g5
GO:0005275	amine transmembrane transporter activity	1	10	0.00639481	0.0215014	TRINITY_DN157448_c6_g3
GO:0005350	pyrimidine nucleobase transmembrane transporter activity	1	10	0.00639481	0.0215014	TRINITY_DN157448_c6_g3
GO:0004587	ornithine-oxo-acid transaminase activity	1	11	0.0070321	0.022659	TRINITY_DN130092_c4_g1
GO:0005314	high-affinity glutamate transmembrane transporter activity	1	11	0.0070321	0.022659	TRINITY_DN159417_c19_g1
GO:0015349	thyroid hormone transmembrane transporter activity	1	11	0.0070321	0.022659	TRINITY_DN153874_c4_g1
GO:0004356	glutamate-ammonia ligase activity	1	12	0.00766898	0.0240433	TRINITY_DN151939_c6_g5
GO:0047804	cysteine-S-conjugate beta-lyase activity	1	12	0.00766898	0.0240433	TRINITY_DN149748_c1_g2
GO:0005516	calmodulin binding	2	212	0.0082376	0.0253535	TRINITY_DN148702_c1_g1;TRINITY_DN148702_c1_g2
GO:0016211	ammonia ligase activity	1	13	0.00830547	0.0253535	TRINITY_DN151939_c6_g5
GO:0015265	urea channel activity	1	14	0.00894156	0.026788	TRINITY_DN157448_c6_g3
GO:0005525	GTP binding	5	2015	0.00900631	0.026788	TRINITY_DN120109_c0_g1;TRINITY_DN122799_c2_g3;TRINITY_DN122799_c2_g5;TRINITY_DN127284_c8_g1;TRINITY_DN149681_c1_g1
GO:0005345	purine nucleobase transmembrane transporter activity	1	15	0.00957725	0.027774	TRINITY_DN157448_c6_g3
GO:0016880	acid-ammonia (or amide) ligase activity	1	15	0.00957725	0.027774	TRINITY_DN151939_c6_g5
GO:0032561	guanyl ribonucleotide binding	5	2068	0.0100058	0.0282061	TRINITY_DN120109_c0_g1;TRINITY_DN122799_c2_g3;TRINITY_DN122799_c2_g5;TRINITY_DN127284_c8_g1;TRINITY_DN149681_c1_g1
GO:0019001	guanyl nucleotide binding	5	2070	0.0100449	0.0282061	TRINITY_DN120109_c0_g1;TRINITY_DN122799_c2_g3;TRINITY_DN122799_c2_g5;TRINITY_DN127284_c8_g1;TRINITY_DN149681_c1_g1
GO:0016212	kynurenine-oxoglutarate transaminase activity	1	16	0.0102125	0.0282061	TRINITY_DN149748_c1_g2
GO:0036137	kynurenine aminotransferase activity	1	16	0.0102125	0.0282061	TRINITY_DN149748_c1_g2
GO:0015288	porin activity	1	17	0.0108474	0.0296071	TRINITY_DN157448_c6_g3
GO:0004305	ethanolamine kinase activity	1	18	0.0114819	0.0309745	TRINITY_DN132068_c1_g1
GO:0015254	glycerol channel activity	1	19	0.012116	0.0318058	TRINITY_DN157448_c6_g3
GO:0004351	glutamate decarboxylase activity	1	20	0.0127497	0.0318058	TRINITY_DN151939_c6_g5
GO:0004887	thyroid hormone receptor activity	1	20	0.0127497	0.0318058	TRINITY_DN141575_c1_g5
GO:0005104	fibroblast growth factor receptor binding	1	20	0.0127497	0.0318058	TRINITY_DN152260_c3_g1
GO:0015168	glycerol transmembrane transporter activity	1	20	0.0127497	0.0318058	TRINITY_DN157448_c6_g3
GO:0015204	urea transmembrane transporter activity	1	20	0.0127497	0.0318058	TRINITY_DN157448_c6_g3
GO:0015205	nucleobase transmembrane transporter activity	1	20	0.0127497	0.0318058	TRINITY_DN157448_c6_g3
GO:0015250	water channel activity	1	21	0.0133831	0.0330305	TRINITY_DN157448_c6_g3
GO:0003924	GTPase activity	3	797	0.0144588	0.0353098	TRINITY_DN122799_c2_g3;TRINITY_DN122799_c2_g5;TRINITY_DN149681_c1_g1
GO:0005372	water transmembrane transporter activity	1	23	0.0146485	0.0354005	TRINITY_DN157448_c6_g3
GO:0001046	core promoter sequence-specific DNA binding	2	299	0.0158444	0.0378958	TRINITY_DN141575_c1_g1;TRINITY_DN141575_c1_g5
GO:0015166	polyol transmembrane transporter activity	1	28	0.0178051	0.042151	TRINITY_DN157448_c6_g3
GO:0016929	SUMO-specific protease activity	1	29	0.0184353	0.0432019	TRINITY_DN126129_c0_g1
GO:0017153	sodium:dicarboxylate symporter activity	1	30	0.019065	0.0442309	TRINITY_DN159417_c19_g1
GO:0005313	L-glutamate transmembrane transporter activity	1	32	0.0203234	0.0466834	TRINITY_DN159417_c19_g1
GO:0016846	carbon-sulfur lyase activity	1	33	0.0209519	0.0476554	TRINITY_DN149748_c1_g2
GO:0043168	anion binding	14	12636	0.0215366	0.0485097	TRINITY_DN120109_c0_g1;TRINITY_DN122799_c2_g3;TRINITY_DN122799_c2_g5;TRINITY_DN127284_c8_g1;TRINITY_DN130092_c4_g1;TRINITY_DN132068_c1_g1;TRINITY_DN145070_c0_g1;TRINITY_DN147656_c3_g4;TRINITY_DN147656_c3_g7;TRINITY_DN148702_c1_g1;TRINITY_DN148702_c1_g2;TRINITY_DN149681_c1_g1;TRINITY_DN149748_c1_g2;TRINITY_DN151939_c6_g5
GO:0072349	modified amino acid transmembrane transporter activity	1	35	0.0222079	0.0495407	TRINITY_DN153874_c4_g1
