# Supplementary material for: Comparative analysis of the daily liver transcriptomes in wild nocturnal bats
Source: BMC Genomics. 2022 Aug 10;23:572. doi: 10.1186/s12864-022-08823-y (PMC9367025; doi:10.1186/s12864-022-08823-y)
Supplement: Supplementary file 8 — Additional file 8: Table S7. GO biological process enrichment data of trend cluster genes. [file 12864_2022_8823_MOESM8_ESM.xlsx]

## Sheet: cluster1
Comparative Analysis of the Daily Liver Transcriptomes in Wild Nocturnal Bats
Yujia Chu1, Jingjing Li1, Lei Feng2, Guoting Zhang1, Hui Wu1, Tinglei Jiang2, Hui Wang1* and Jiang Feng1, 2*
Table S7. GO biological process enrichment data of trend cluster genes.
GO ID	Description	GeneRatio (64)	BgRatio (59313)	pvalue	fdr	Gene ID
Go biological process categories significantly enriched by DEGs of cluster1.
GO:0006782	protoporphyrinogen IX biosynthetic process	5	36	1.03581e-10	1.19429e-07	TRINITY_DN138817_c0_g1;TRINITY_DN150191_c2_g1;TRINITY_DN150191_c2_g3;TRINITY_DN150191_c2_g4;TRINITY_DN150191_c2_g5
GO:0046501	protoporphyrinogen IX metabolic process	5	43	2.63365e-10	1.5183e-07	TRINITY_DN138817_c0_g1;TRINITY_DN150191_c2_g1;TRINITY_DN150191_c2_g3;TRINITY_DN150191_c2_g4;TRINITY_DN150191_c2_g5
GO:0006783	heme biosynthetic process	5	71	3.50245e-09	1.34611e-06	TRINITY_DN138817_c0_g1;TRINITY_DN150191_c2_g1;TRINITY_DN150191_c2_g3;TRINITY_DN150191_c2_g4;TRINITY_DN150191_c2_g5
GO:0051186	cofactor metabolic process	11	1325	7.0329e-09	2.02723e-06	TRINITY_DN128861_c2_g1;TRINITY_DN138817_c0_g1;TRINITY_DN146617_c2_g5;TRINITY_DN150191_c2_g1;TRINITY_DN150191_c2_g3;TRINITY_DN150191_c2_g4;TRINITY_DN150191_c2_g5;TRINITY_DN152453_c2_g4;TRINITY_DN155679_c5_g1;TRINITY_DN155679_c5_g4;TRINITY_DN156142_c9_g2
GO:0006779	porphyrin-containing compound biosynthetic process	5	88	1.04309e-08	2.40536e-06	TRINITY_DN138817_c0_g1;TRINITY_DN150191_c2_g1;TRINITY_DN150191_c2_g3;TRINITY_DN150191_c2_g4;TRINITY_DN150191_c2_g5
GO:0033014	tetrapyrrole biosynthetic process	5	96	1.61963e-08	2.81105e-06	TRINITY_DN138817_c0_g1;TRINITY_DN150191_c2_g1;TRINITY_DN150191_c2_g3;TRINITY_DN150191_c2_g4;TRINITY_DN150191_c2_g5
GO:0042168	heme metabolic process	5	97	1.70662e-08	2.81105e-06	TRINITY_DN138817_c0_g1;TRINITY_DN150191_c2_g1;TRINITY_DN150191_c2_g3;TRINITY_DN150191_c2_g4;TRINITY_DN150191_c2_g5
GO:0006778	porphyrin-containing compound metabolic process	5	116	4.19886e-08	6.05161e-06	TRINITY_DN138817_c0_g1;TRINITY_DN150191_c2_g1;TRINITY_DN150191_c2_g3;TRINITY_DN150191_c2_g4;TRINITY_DN150191_c2_g5
GO:0046148	pigment biosynthetic process	5	133	8.32806e-08	1.06692e-05	TRINITY_DN138817_c0_g1;TRINITY_DN150191_c2_g1;TRINITY_DN150191_c2_g3;TRINITY_DN150191_c2_g4;TRINITY_DN150191_c2_g5
GO:0042440	pigment metabolic process	5	169	2.74393e-07	3.16376e-05	TRINITY_DN138817_c0_g1;TRINITY_DN150191_c2_g1;TRINITY_DN150191_c2_g3;TRINITY_DN150191_c2_g4;TRINITY_DN150191_c2_g5
GO:0006915	apoptotic process	16	4717	4.76991e-07	4.88972e-05	TRINITY_DN128861_c2_g1;TRINITY_DN129872_c0_g5;TRINITY_DN145831_c2_g3;TRINITY_DN146576_c5_g1;TRINITY_DN146576_c5_g9;TRINITY_DN148615_c1_g2;TRINITY_DN150536_c4_g1;TRINITY_DN150898_c0_g1;TRINITY_DN154305_c4_g5;TRINITY_DN155674_c1_g4;TRINITY_DN155679_c5_g1;TRINITY_DN155679_c5_g3;TRINITY_DN155679_c5_g4;TRINITY_DN155782_c1_g2;TRINITY_DN156513_c4_g1;TRINITY_DN156513_c4_g2
GO:0051188	cofactor biosynthetic process	7	595	5.08904e-07	4.88972e-05	TRINITY_DN138817_c0_g1;TRINITY_DN150191_c2_g1;TRINITY_DN150191_c2_g3;TRINITY_DN150191_c2_g4;TRINITY_DN150191_c2_g5;TRINITY_DN155679_c5_g1;TRINITY_DN155679_c5_g4
GO:0012501	programmed cell death	16	4783	5.74961e-07	5.09947e-05	TRINITY_DN128861_c2_g1;TRINITY_DN129872_c0_g5;TRINITY_DN145831_c2_g3;TRINITY_DN146576_c5_g1;TRINITY_DN146576_c5_g9;TRINITY_DN148615_c1_g2;TRINITY_DN150536_c4_g1;TRINITY_DN150898_c0_g1;TRINITY_DN154305_c4_g5;TRINITY_DN155674_c1_g4;TRINITY_DN155679_c5_g1;TRINITY_DN155679_c5_g3;TRINITY_DN155679_c5_g4;TRINITY_DN155782_c1_g2;TRINITY_DN156513_c4_g1;TRINITY_DN156513_c4_g2
GO:0008219	cell death	16	5092	1.32491e-06	0.000101842	TRINITY_DN128861_c2_g1;TRINITY_DN129872_c0_g5;TRINITY_DN145831_c2_g3;TRINITY_DN146576_c5_g1;TRINITY_DN146576_c5_g9;TRINITY_DN148615_c1_g2;TRINITY_DN150536_c4_g1;TRINITY_DN150898_c0_g1;TRINITY_DN154305_c4_g5;TRINITY_DN155674_c1_g4;TRINITY_DN155679_c5_g1;TRINITY_DN155679_c5_g3;TRINITY_DN155679_c5_g4;TRINITY_DN155782_c1_g2;TRINITY_DN156513_c4_g1;TRINITY_DN156513_c4_g2
GO:0016265	death	16	5092	1.32491e-06	0.000101842	TRINITY_DN128861_c2_g1;TRINITY_DN129872_c0_g5;TRINITY_DN145831_c2_g3;TRINITY_DN146576_c5_g1;TRINITY_DN146576_c5_g9;TRINITY_DN148615_c1_g2;TRINITY_DN150536_c4_g1;TRINITY_DN150898_c0_g1;TRINITY_DN154305_c4_g5;TRINITY_DN155674_c1_g4;TRINITY_DN155679_c5_g1;TRINITY_DN155679_c5_g3;TRINITY_DN155679_c5_g4;TRINITY_DN155782_c1_g2;TRINITY_DN156513_c4_g1;TRINITY_DN156513_c4_g2
GO:0033013	tetrapyrrole metabolic process	5	296	4.29804e-06	0.000309727	TRINITY_DN138817_c0_g1;TRINITY_DN150191_c2_g1;TRINITY_DN150191_c2_g3;TRINITY_DN150191_c2_g4;TRINITY_DN150191_c2_g5
GO:0023051	regulation of signaling	18	8168	3.5778e-05	0.00242659	TRINITY_DN123853_c5_g1;TRINITY_DN129872_c0_g5;TRINITY_DN146576_c5_g1;TRINITY_DN146576_c5_g9;TRINITY_DN150898_c0_g1;TRINITY_DN151273_c4_g2;TRINITY_DN151273_c4_g3;TRINITY_DN154305_c4_g1;TRINITY_DN154305_c4_g5;TRINITY_DN154885_c3_g1;TRINITY_DN155593_c2_g2;TRINITY_DN155674_c1_g4;TRINITY_DN155679_c5_g1;TRINITY_DN155679_c5_g3;TRINITY_DN155679_c5_g4;TRINITY_DN155782_c1_g2;TRINITY_DN157659_c10_g6;TRINITY…
GO:0006793	phosphorus metabolic process	18	8266	4.20596e-05	0.00259671	TRINITY_DN122784_c1_g1;TRINITY_DN123853_c5_g1;TRINITY_DN128861_c2_g1;TRINITY_DN129872_c0_g5;TRINITY_DN145831_c2_g3;TRINITY_DN146576_c5_g1;TRINITY_DN146576_c5_g9;TRINITY_DN146617_c2_g5;TRINITY_DN150898_c0_g1;TRINITY_DN151273_c4_g2;TRINITY_DN151273_c4_g3;TRINITY_DN152453_c2_g4;TRINITY_DN155679_c5_g1;TRINITY_DN155679_c5_g4;TRINITY_DN155782_c1_g2;TRINITY_DN156142_c9_g2;TRINITY_DN157659_c10_g6;TRINITY…
GO:0010862	positive regulation of pathway-restricted SMAD protein phosphorylation	3	83	4.36655e-05	0.00259671	TRINITY_DN150898_c0_g1;TRINITY_DN151273_c4_g2;TRINITY_DN151273_c4_g3
GO:0010646	regulation of cell communication	18	8308	4.50426e-05	0.00259671	TRINITY_DN123853_c5_g1;TRINITY_DN129872_c0_g5;TRINITY_DN146576_c5_g1;TRINITY_DN146576_c5_g9;TRINITY_DN150898_c0_g1;TRINITY_DN151273_c4_g2;TRINITY_DN151273_c4_g3;TRINITY_DN154305_c4_g1;TRINITY_DN154305_c4_g5;TRINITY_DN154885_c3_g1;TRINITY_DN155593_c2_g2;TRINITY_DN155674_c1_g4;TRINITY_DN155679_c5_g1;TRINITY_DN155679_c5_g3;TRINITY_DN155679_c5_g4;TRINITY_DN155782_c1_g2;TRINITY_DN157659_c10_g6;TRINITY…
GO:0044711	single-organism biosynthetic process	13	4629	5.58726e-05	0.00306767	TRINITY_DN122784_c1_g1;TRINITY_DN123853_c5_g1;TRINITY_DN138817_c0_g1;TRINITY_DN144729_c4_g3;TRINITY_DN146576_c5_g1;TRINITY_DN146576_c5_g9;TRINITY_DN150191_c2_g1;TRINITY_DN150191_c2_g3;TRINITY_DN150191_c2_g4;TRINITY_DN150191_c2_g5;TRINITY_DN156142_c9_g2;TRINITY_DN157659_c10_g6;TRINITY_DN157702_c3_g1
GO:0023021	termination of signal transduction	2	15	6.68832e-05	0.00350529	TRINITY_DN146576_c5_g1;TRINITY_DN146576_c5_g9
GO:0009966	regulation of signal transduction	16	7138	9.5465e-05	0.00462142	TRINITY_DN123853_c5_g1;TRINITY_DN129872_c0_g5;TRINITY_DN146576_c5_g1;TRINITY_DN146576_c5_g9;TRINITY_DN150898_c0_g1;TRINITY_DN151273_c4_g2;TRINITY_DN151273_c4_g3;TRINITY_DN154305_c4_g1;TRINITY_DN154305_c4_g5;TRINITY_DN154885_c3_g1;TRINITY_DN155674_c1_g4;TRINITY_DN155679_c5_g1;TRINITY_DN155679_c5_g3;TRINITY_DN155679_c5_g4;TRINITY_DN157659_c10_g6;TRINITY_DN157702_c3_g1
GO:0060391	positive regulation of SMAD protein import into nucleus	2	18	9.73074e-05	0.00462142	TRINITY_DN151273_c4_g2;TRINITY_DN151273_c4_g3
GO:0042981	regulation of apoptotic process	11	3552	0.000100204	0.00462142	TRINITY_DN129872_c0_g5;TRINITY_DN146576_c5_g1;TRINITY_DN146576_c5_g9;TRINITY_DN150536_c4_g1;TRINITY_DN150898_c0_g1;TRINITY_DN155674_c1_g4;TRINITY_DN155679_c5_g1;TRINITY_DN155679_c5_g3;TRINITY_DN155679_c5_g4;TRINITY_DN156513_c4_g1;TRINITY_DN156513_c4_g2
GO:0043067	regulation of programmed cell death	11	3591	0.000110422	0.00489677	TRINITY_DN129872_c0_g5;TRINITY_DN146576_c5_g1;TRINITY_DN146576_c5_g9;TRINITY_DN150536_c4_g1;TRINITY_DN150898_c0_g1;TRINITY_DN155674_c1_g4;TRINITY_DN155679_c5_g1;TRINITY_DN155679_c5_g3;TRINITY_DN155679_c5_g4;TRINITY_DN156513_c4_g1;TRINITY_DN156513_c4_g2
GO:0060393	regulation of pathway-restricted SMAD protein phosphorylation	3	115	0.000115226	0.00492058	TRINITY_DN150898_c0_g1;TRINITY_DN151273_c4_g2;TRINITY_DN151273_c4_g3
GO:0060389	pathway-restricted SMAD protein phosphorylation	3	125	0.000147449	0.00607173	TRINITY_DN150898_c0_g1;TRINITY_DN151273_c4_g2;TRINITY_DN151273_c4_g3
GO:0009395	phospholipid catabolic process	3	130	0.000165545	0.00658183	TRINITY_DN146576_c5_g1;TRINITY_DN146576_c5_g9;TRINITY_DN157659_c10_g6
GO:0006685	sphingomyelin catabolic process	2	24	0.000174992	0.00672551	TRINITY_DN146576_c5_g1;TRINITY_DN146576_c5_g9
GO:0010941	regulation of cell death	11	3862	0.000209408	0.00767419	TRINITY_DN129872_c0_g5;TRINITY_DN146576_c5_g1;TRINITY_DN146576_c5_g9;TRINITY_DN150536_c4_g1;TRINITY_DN150898_c0_g1;TRINITY_DN155674_c1_g4;TRINITY_DN155679_c5_g1;TRINITY_DN155679_c5_g3;TRINITY_DN155679_c5_g4;TRINITY_DN156513_c4_g1;TRINITY_DN156513_c4_g2
GO:0007184	SMAD protein import into nucleus	2	27	0.000222199	0.00767419	TRINITY_DN151273_c4_g2;TRINITY_DN151273_c4_g3
GO:0060390	regulation of SMAD protein import into nucleus	2	27	0.000222199	0.00767419	TRINITY_DN151273_c4_g2;TRINITY_DN151273_c4_g3
GO:2001236	regulation of extrinsic apoptotic signaling pathway	4	367	0.000226299	0.00767419	TRINITY_DN129872_c0_g5;TRINITY_DN155679_c5_g1;TRINITY_DN155679_c5_g3;TRINITY_DN155679_c5_g4
GO:0006732	coenzyme metabolic process	6	1153	0.000325638	0.0107274	TRINITY_DN128861_c2_g1;TRINITY_DN146617_c2_g5;TRINITY_DN152453_c2_g4;TRINITY_DN155679_c5_g1;TRINITY_DN155679_c5_g4;TRINITY_DN156142_c9_g2
GO:0048712	negative regulation of astrocyte differentiation	2	35	0.000375109	0.0120139	TRINITY_DN156513_c4_g1;TRINITY_DN156513_c4_g2
GO:0006684	sphingomyelin metabolic process	2	37	0.000419437	0.0130706	TRINITY_DN146576_c5_g1;TRINITY_DN146576_c5_g9
GO:0044710	single-organism metabolic process	24	15755	0.000444186	0.0134775	TRINITY_DN113366_c0_g2;TRINITY_DN122784_c1_g1;TRINITY_DN123853_c5_g1;TRINITY_DN128861_c2_g1;TRINITY_DN129872_c0_g5;TRINITY_DN138817_c0_g1;TRINITY_DN144729_c4_g3;TRINITY_DN146576_c5_g1;TRINITY_DN146576_c5_g9;TRINITY_DN146617_c2_g5;TRINITY_DN147162_c5_g3;TRINITY_DN150191_c2_g1;TRINITY_DN150191_c2_g3;TRINITY_DN150191_c2_g4;TRINITY_DN150191_c2_g5;TRINITY_DN150898_c0_g1;TRINITY_DN153945_c9_g1;TRINITY_…
GO:0001676	long-chain fatty acid metabolic process	3	192	0.000518793	0.0153377	TRINITY_DN155679_c5_g1;TRINITY_DN155679_c5_g3;TRINITY_DN155679_c5_g4
GO:0044281	small molecule metabolic process	14	6650	0.000577013	0.0166324	TRINITY_DN113366_c0_g2;TRINITY_DN123853_c5_g1;TRINITY_DN128861_c2_g1;TRINITY_DN144729_c4_g3;TRINITY_DN146576_c5_g1;TRINITY_DN146576_c5_g9;TRINITY_DN146617_c2_g5;TRINITY_DN147162_c5_g3;TRINITY_DN153945_c9_g1;TRINITY_DN155593_c2_g2;TRINITY_DN155679_c5_g1;TRINITY_DN155679_c5_g3;TRINITY_DN155679_c5_g4;TRINITY_DN156142_c9_g2
GO:0090277	positive regulation of peptide hormone secretion	3	207	0.000645368	0.018149	TRINITY_DN129872_c0_g5;TRINITY_DN155593_c2_g2;TRINITY_DN155782_c1_g2
GO:0002793	positive regulation of peptide secretion	3	209	0.000663597	0.0181946	TRINITY_DN129872_c0_g5;TRINITY_DN155593_c2_g2;TRINITY_DN155782_c1_g2
GO:2001233	regulation of apoptotic signaling pathway	5	869	0.000678549	0.0181946	TRINITY_DN129872_c0_g5;TRINITY_DN155674_c1_g4;TRINITY_DN155679_c5_g1;TRINITY_DN155679_c5_g3;TRINITY_DN155679_c5_g4
GO:0006572	tyrosine catabolic process	2	51	0.000797195	0.0206749	TRINITY_DN113366_c0_g2;TRINITY_DN153945_c9_g1
GO:0071765	nuclear inner membrane organization	1	1	0.000809266	0.0206749	TRINITY_DN155782_c1_g2
GO:0021534	cell proliferation in hindbrain	2	53	0.000860708	0.0206749	TRINITY_DN156513_c4_g1;TRINITY_DN156513_c4_g2
GO:0021924	cell proliferation in external granule layer	2	53	0.000860708	0.0206749	TRINITY_DN156513_c4_g1;TRINITY_DN156513_c4_g2
GO:0021930	cerebellar granule cell precursor proliferation	2	53	0.000860708	0.0206749	TRINITY_DN156513_c4_g1;TRINITY_DN156513_c4_g2
GO:0023056	positive regulation of signaling	10	3874	0.000920997	0.0216716	TRINITY_DN129872_c0_g5;TRINITY_DN150898_c0_g1;TRINITY_DN151273_c4_g2;TRINITY_DN151273_c4_g3;TRINITY_DN154305_c4_g1;TRINITY_DN154305_c4_g5;TRINITY_DN154885_c3_g1;TRINITY_DN155593_c2_g2;TRINITY_DN155674_c1_g4;TRINITY_DN155782_c1_g2
GO:0090100	positive regulation of transmembrane receptor protein serine/threonine kinase signaling pathway	3	242	0.00101311	0.0222323	TRINITY_DN150898_c0_g1;TRINITY_DN151273_c4_g2;TRINITY_DN151273_c4_g3
GO:0030149	sphingolipid catabolic process	2	59	0.0010654	0.0222323	TRINITY_DN146576_c5_g1;TRINITY_DN146576_c5_g9
GO:0010647	positive regulation of cell communication	10	3949	0.00106644	0.0222323	TRINITY_DN129872_c0_g5;TRINITY_DN150898_c0_g1;TRINITY_DN151273_c4_g2;TRINITY_DN151273_c4_g3;TRINITY_DN154305_c4_g1;TRINITY_DN154305_c4_g5;TRINITY_DN154885_c3_g1;TRINITY_DN155593_c2_g2;TRINITY_DN155674_c1_g4;TRINITY_DN155782_c1_g2
GO:0097191	extrinsic apoptotic signaling pathway	4	557	0.00107932	0.0222323	TRINITY_DN129872_c0_g5;TRINITY_DN155679_c5_g1;TRINITY_DN155679_c5_g3;TRINITY_DN155679_c5_g4
GO:0046887	positive regulation of hormone secretion	3	248	0.00108698	0.0222323	TRINITY_DN129872_c0_g5;TRINITY_DN155593_c2_g2;TRINITY_DN155782_c1_g2
GO:0035338	long-chain fatty-acyl-CoA biosynthetic process	2	60	0.00110157	0.0222323	TRINITY_DN155679_c5_g1;TRINITY_DN155679_c5_g4
GO:0006637	acyl-CoA metabolic process	3	250	0.00111234	0.0222323	TRINITY_DN152453_c2_g4;TRINITY_DN155679_c5_g1;TRINITY_DN155679_c5_g4
GO:0035383	thioester metabolic process	3	250	0.00111234	0.0222323	TRINITY_DN152453_c2_g4;TRINITY_DN155679_c5_g1;TRINITY_DN155679_c5_g4
GO:0044763	single-organism cellular process	43	41425	0.00111836	0.0222323	TRINITY_DN113366_c0_g2;TRINITY_DN119076_c3_g3;TRINITY_DN121566_c2_g1;TRINITY_DN122784_c1_g1;TRINITY_DN123853_c5_g1;TRINITY_DN128861_c2_g1;TRINITY_DN129872_c0_g5;TRINITY_DN132904_c0_g1;TRINITY_DN138817_c0_g1;TRINITY_DN144729_c4_g3;TRINITY_DN145831_c2_g3;TRINITY_DN146576_c5_g1;TRINITY_DN146576_c5_g9;TRINITY_DN146617_c2_g5;TRINITY_DN147162_c5_g3;TRINITY_DN148615_c1_g2;TRINITY_DN150191_c2_g1;TRINITY_…
GO:0048583	regulation of response to stimulus	17	9808	0.0011981	0.023321	TRINITY_DN123853_c5_g1;TRINITY_DN129872_c0_g5;TRINITY_DN145831_c2_g3;TRINITY_DN146576_c5_g1;TRINITY_DN146576_c5_g9;TRINITY_DN150898_c0_g1;TRINITY_DN151273_c4_g2;TRINITY_DN151273_c4_g3;TRINITY_DN154305_c4_g1;TRINITY_DN154305_c4_g5;TRINITY_DN154885_c3_g1;TRINITY_DN155674_c1_g4;TRINITY_DN155679_c5_g1;TRINITY_DN155679_c5_g3;TRINITY_DN155679_c5_g4;TRINITY_DN157659_c10_g6;TRINITY_DN157702_c3_g1
GO:0046466	membrane lipid catabolic process	2	63	0.00121358	0.023321	TRINITY_DN146576_c5_g1;TRINITY_DN146576_c5_g9
GO:0046883	regulation of hormone secretion	4	584	0.00128435	0.0242763	TRINITY_DN123853_c5_g1;TRINITY_DN129872_c0_g5;TRINITY_DN155593_c2_g2;TRINITY_DN155782_c1_g2
GO:0006796	phosphate-containing compound metabolic process	15	8111	0.00135573	0.0252122	TRINITY_DN122784_c1_g1;TRINITY_DN123853_c5_g1;TRINITY_DN128861_c2_g1;TRINITY_DN129872_c0_g5;TRINITY_DN145831_c2_g3;TRINITY_DN146576_c5_g1;TRINITY_DN146576_c5_g9;TRINITY_DN146617_c2_g5;TRINITY_DN150898_c0_g1;TRINITY_DN151273_c4_g2;TRINITY_DN151273_c4_g3;TRINITY_DN155782_c1_g2;TRINITY_DN156142_c9_g2;TRINITY_DN157659_c10_g6;TRINITY_DN157702_c3_g1
GO:0046949	fatty-acyl-CoA biosynthetic process	2	68	0.00141189	0.0257815	TRINITY_DN155679_c5_g1;TRINITY_DN155679_c5_g4
GO:0051222	positive regulation of protein transport	5	1028	0.00143107	0.0257815	TRINITY_DN129872_c0_g5;TRINITY_DN151273_c4_g2;TRINITY_DN151273_c4_g3;TRINITY_DN155593_c2_g2;TRINITY_DN155782_c1_g2
GO:0045686	negative regulation of glial cell differentiation	2	70	0.00149526	0.0265236	TRINITY_DN156513_c4_g1;TRINITY_DN156513_c4_g2
GO:0044255	cellular lipid metabolic process	8	2790	0.00166292	0.0283298	TRINITY_DN122784_c1_g1;TRINITY_DN146576_c5_g1;TRINITY_DN146576_c5_g9;TRINITY_DN155679_c5_g1;TRINITY_DN155679_c5_g3;TRINITY_DN155679_c5_g4;TRINITY_DN157659_c10_g6;TRINITY_DN157702_c3_g1
GO:0035336	long-chain fatty-acyl-CoA metabolic process	2	74	0.0016689	0.0283298	TRINITY_DN155679_c5_g1;TRINITY_DN155679_c5_g4
GO:1904951	positive regulation of establishment of protein localization	5	1065	0.00167079	0.0283298	TRINITY_DN129872_c0_g5;TRINITY_DN151273_c4_g2;TRINITY_DN151273_c4_g3;TRINITY_DN155593_c2_g2;TRINITY_DN155782_c1_g2
GO:0006644	phospholipid metabolic process	5	1083	0.00179756	0.0300375	TRINITY_DN122784_c1_g1;TRINITY_DN146576_c5_g1;TRINITY_DN146576_c5_g9;TRINITY_DN157659_c10_g6;TRINITY_DN157702_c3_g1
GO:0006570	tyrosine metabolic process	2	79	0.00189879	0.0309271	TRINITY_DN113366_c0_g2;TRINITY_DN153945_c9_g1
GO:0042325	regulation of phosphorylation	9	3544	0.00192717	0.0309271	TRINITY_DN129872_c0_g5;TRINITY_DN145831_c2_g3;TRINITY_DN146576_c5_g1;TRINITY_DN146576_c5_g9;TRINITY_DN150898_c0_g1;TRINITY_DN151273_c4_g2;TRINITY_DN151273_c4_g3;TRINITY_DN155782_c1_g2;TRINITY_DN156142_c9_g2
GO:1901565	organonitrogen compound catabolic process	5	1101	0.00193127	0.0309271	TRINITY_DN113366_c0_g2;TRINITY_DN144729_c4_g3;TRINITY_DN146576_c5_g1;TRINITY_DN146576_c5_g9;TRINITY_DN153945_c9_g1
GO:0046467	membrane lipid biosynthetic process	3	308	0.00201753	0.0314795	TRINITY_DN146576_c5_g1;TRINITY_DN146576_c5_g9;TRINITY_DN157702_c3_g1
GO:1901564	organonitrogen compound metabolic process	14	7552	0.00202037	0.0314795	TRINITY_DN113366_c0_g2;TRINITY_DN128861_c2_g1;TRINITY_DN138817_c0_g1;TRINITY_DN144729_c4_g3;TRINITY_DN146576_c5_g1;TRINITY_DN146576_c5_g9;TRINITY_DN146617_c2_g5;TRINITY_DN150191_c2_g1;TRINITY_DN150191_c2_g3;TRINITY_DN150191_c2_g4;TRINITY_DN150191_c2_g5;TRINITY_DN153945_c9_g1;TRINITY_DN156142_c9_g2;TRINITY_DN156918_c4_g4
GO:1902750	negative regulation of cell cycle G2/M phase transition	2	84	0.00214287	0.032943	TRINITY_DN156513_c4_g1;TRINITY_DN156513_c4_g2
GO:0048710	regulation of astrocyte differentiation	2	86	0.00224444	0.0340505	TRINITY_DN156513_c4_g1;TRINITY_DN156513_c4_g2
GO:0014014	negative regulation of gliogenesis	2	89	0.002401	0.0343806	TRINITY_DN156513_c4_g1;TRINITY_DN156513_c4_g2
GO:0009637	response to blue light	1	3	0.00242587	0.0343806	TRINITY_DN123853_c5_g1
GO:0009785	blue light signaling pathway	1	3	0.00242587	0.0343806	TRINITY_DN123853_c5_g1
GO:0030264	nuclear fragmentation involved in apoptotic nuclear change	1	3	0.00242587	0.0343806	TRINITY_DN155782_c1_g2
GO:0071483	cellular response to blue light	1	3	0.00242587	0.0343806	TRINITY_DN123853_c5_g1
GO:0006082	organic acid metabolic process	9	3670	0.00244511	0.0343806	TRINITY_DN113366_c0_g2;TRINITY_DN128861_c2_g1;TRINITY_DN144729_c4_g3;TRINITY_DN146617_c2_g5;TRINITY_DN153945_c9_g1;TRINITY_DN155679_c5_g1;TRINITY_DN155679_c5_g3;TRINITY_DN155679_c5_g4;TRINITY_DN156142_c9_g2
GO:0008380	RNA splicing	5	1169	0.00250296	0.03477	TRINITY_DN146260_c5_g3;TRINITY_DN150536_c4_g1;TRINITY_DN151273_c4_g2;TRINITY_DN151273_c4_g3;TRINITY_DN155782_c1_g2
GO:0035337	fatty-acyl-CoA metabolic process	2	92	0.00256258	0.0351745	TRINITY_DN155679_c5_g1;TRINITY_DN155679_c5_g4
GO:0044282	small molecule catabolic process	5	1185	0.00265367	0.0357583	TRINITY_DN113366_c0_g2;TRINITY_DN146576_c5_g1;TRINITY_DN146576_c5_g9;TRINITY_DN153945_c9_g1;TRINITY_DN156142_c9_g2
GO:0042307	positive regulation of protein import into nucleus	2	94	0.00267308	0.0357583	TRINITY_DN151273_c4_g2;TRINITY_DN151273_c4_g3
GO:0006559	L-phenylalanine catabolic process	2	95	0.00272916	0.0357583	TRINITY_DN113366_c0_g2;TRINITY_DN153945_c9_g1
GO:1902222	erythrose 4-phosphate/phosphoenolpyruvate family amino acid catabolic process	2	95	0.00272916	0.0357583	TRINITY_DN113366_c0_g2;TRINITY_DN153945_c9_g1
GO:0033762	response to glucagon	2	97	0.00284298	0.0367531	TRINITY_DN123853_c5_g1;TRINITY_DN156142_c9_g2
GO:0006558	L-phenylalanine metabolic process	2	98	0.00290072	0.0367531	TRINITY_DN113366_c0_g2;TRINITY_DN153945_c9_g1
GO:1902221	erythrose 4-phosphate/phosphoenolpyruvate family amino acid metabolic process	2	98	0.00290072	0.0367531	TRINITY_DN113366_c0_g2;TRINITY_DN153945_c9_g1
GO:0016310	phosphorylation	11	5321	0.00297314	0.0372612	TRINITY_DN123853_c5_g1;TRINITY_DN128861_c2_g1;TRINITY_DN129872_c0_g5;TRINITY_DN145831_c2_g3;TRINITY_DN146576_c5_g1;TRINITY_DN146576_c5_g9;TRINITY_DN150898_c0_g1;TRINITY_DN151273_c4_g2;TRINITY_DN151273_c4_g3;TRINITY_DN155782_c1_g2;TRINITY_DN156142_c9_g2
GO:0006629	lipid metabolic process	9	3843	0.00333224	0.0413126	TRINITY_DN122784_c1_g1;TRINITY_DN146576_c5_g1;TRINITY_DN146576_c5_g9;TRINITY_DN155593_c2_g2;TRINITY_DN155679_c5_g1;TRINITY_DN155679_c5_g3;TRINITY_DN155679_c5_g4;TRINITY_DN157659_c10_g6;TRINITY_DN157702_c3_g1
GO:0046879	hormone secretion	4	763	0.00337604	0.0414103	TRINITY_DN123853_c5_g1;TRINITY_DN129872_c0_g5;TRINITY_DN155593_c2_g2;TRINITY_DN155782_c1_g2
GO:1904591	positive regulation of protein import	2	107	0.00344498	0.0418112	TRINITY_DN151273_c4_g2;TRINITY_DN151273_c4_g3
GO:0046605	regulation of centrosome cycle	2	111	0.003701	0.044394	TRINITY_DN156513_c4_g1;TRINITY_DN156513_c4_g2
GO:0009914	hormone transport	4	785	0.00373479	0.044394	TRINITY_DN123853_c5_g1;TRINITY_DN129872_c0_g5;TRINITY_DN155593_c2_g2;TRINITY_DN155782_c1_g2
GO:0043123	positive regulation of I-kappaB kinase/NF-kappaB signaling	3	393	0.0040035	0.0461191	TRINITY_DN154305_c4_g1;TRINITY_DN154305_c4_g5;TRINITY_DN154885_c3_g1
GO:2000832	negative regulation of steroid hormone secretion	1	5	0.00403992	0.0461191	TRINITY_DN123853_c5_g1
GO:2000847	negative regulation of corticosteroid hormone secretion	1	5	0.00403992	0.0461191	TRINITY_DN123853_c5_g1
GO:2000850	negative regulation of glucocorticoid secretion	1	5	0.00403992	0.0461191	TRINITY_DN123853_c5_g1
GO:0019637	organophosphate metabolic process	8	3235	0.00414613	0.0468675	TRINITY_DN122784_c1_g1;TRINITY_DN128861_c2_g1;TRINITY_DN146576_c5_g1;TRINITY_DN146576_c5_g9;TRINITY_DN146617_c2_g5;TRINITY_DN156142_c9_g2;TRINITY_DN157659_c10_g6;TRINITY_DN157702_c3_g1

## Sheet: cluster3
Table S7. GO biological process enrichment data of trend module genes.
GO ID	Description	GeneRatio (64)	BgRatio (59313)	pvalue	fdr	Gene ID
Go biological process categories significantly enriched by DEGs of cluster3.
GO:0009408	response to heat	10	340	5.3283e-12	9.02614e-09	TRINITY_DN124131_c4_g1;TRINITY_DN129379_c1_g1;TRINITY_DN135296_c4_g1;TRINITY_DN135296_c4_g3;TRINITY_DN135296_c4_g4;TRINITY_DN135296_c4_g6;TRINITY_DN147165_c2_g1;TRINITY_DN153207_c2_g4;TRINITY_DN153703_c4_g1;TRINITY_DN154856_c3_g1
GO:0006457	protein folding	11	567	3.69743e-11	3.13172e-08	TRINITY_DN135296_c4_g1;TRINITY_DN135296_c4_g3;TRINITY_DN135296_c4_g4;TRINITY_DN135296_c4_g6;TRINITY_DN141399_c1_g2;TRINITY_DN145242_c2_g4;TRINITY_DN147165_c2_g1;TRINITY_DN151056_c0_g5;TRINITY_DN152564_c7_g4;TRINITY_DN153207_c2_g4;TRINITY_DN153703_c4_g1
GO:0061073	ciliary body morphogenesis	4	13	9.91878e-10	5.60081e-07	TRINITY_DN138459_c1_g3;TRINITY_DN157569_c5_g1;TRINITY_DN157569_c5_g3;TRINITY_DN157569_c5_g4
GO:0009266	response to temperature stimulus	10	621	1.83612e-09	7.77598e-07	TRINITY_DN124131_c4_g1;TRINITY_DN129379_c1_g1;TRINITY_DN135296_c4_g1;TRINITY_DN135296_c4_g3;TRINITY_DN135296_c4_g4;TRINITY_DN135296_c4_g6;TRINITY_DN147165_c2_g1;TRINITY_DN153207_c2_g4;TRINITY_DN153703_c4_g1;TRINITY_DN154856_c3_g1
GO:0046677	response to antibiotic	6	111	3.10656e-09	1.0525e-06	TRINITY_DN135296_c4_g1;TRINITY_DN135296_c4_g3;TRINITY_DN135296_c4_g4;TRINITY_DN135296_c4_g6;TRINITY_DN145242_c2_g4;TRINITY_DN145242_c2_g5
GO:0021960	anterior commissure morphogenesis	4	23	1.21817e-08	3.4393e-06	TRINITY_DN138459_c1_g3;TRINITY_DN157569_c5_g1;TRINITY_DN157569_c5_g3;TRINITY_DN157569_c5_g4
GO:0021540	corpus callosum morphogenesis	4	24	1.46058e-08	3.53461e-06	TRINITY_DN138459_c1_g3;TRINITY_DN157569_c5_g1;TRINITY_DN157569_c5_g3;TRINITY_DN157569_c5_g4
GO:0035437	maintenance of protein localization in endoplasmic reticulum	4	26	2.0515e-08	4.34405e-06	TRINITY_DN145242_c2_g1;TRINITY_DN145242_c2_g2;TRINITY_DN145242_c2_g4;TRINITY_DN145242_c2_g5
GO:0070972	protein localization to endoplasmic reticulum	6	191	7.9737e-08	1.50083e-05	TRINITY_DN145242_c2_g1;TRINITY_DN145242_c2_g2;TRINITY_DN145242_c2_g4;TRINITY_DN145242_c2_g5;TRINITY_DN149034_c3_g2;TRINITY_DN156320_c1_g1
GO:0021670	lateral ventricle development	4	45	2.01235e-07	3.40891e-05	TRINITY_DN138459_c1_g3;TRINITY_DN157569_c5_g1;TRINITY_DN157569_c5_g3;TRINITY_DN157569_c5_g4
GO:0042221	response to chemical	27	9191	6.17956e-07	9.18149e-05	TRINITY_DN115562_c0_g2;TRINITY_DN122588_c1_g3;TRINITY_DN124131_c4_g1;TRINITY_DN129379_c1_g1;TRINITY_DN134207_c0_g1;TRINITY_DN135296_c4_g1;TRINITY_DN135296_c4_g3;TRINITY_DN135296_c4_g4;TRINITY_DN135296_c4_g6;TRINITY_DN137522_c2_g1;TRINITY_DN140116_c3_g3;TRINITY_DN140116_c3_g5;TRINITY_DN141934_c0_g2;TRINITY_DN144874_c1_g1;TRINITY_DN145242_c2_g4;TRINITY_DN145242_c2_g5;TRINITY_DN147165_c2_g1;TRINITY_…
GO:0022038	corpus callosum development	4	60	6.50401e-07	9.18149e-05	TRINITY_DN138459_c1_g3;TRINITY_DN157569_c5_g1;TRINITY_DN157569_c5_g3;TRINITY_DN157569_c5_g4
GO:0009410	response to xenobiotic stimulus	5	157	9.56137e-07	0.000121853	TRINITY_DN115562_c0_g2;TRINITY_DN124131_c4_g1;TRINITY_DN154856_c3_g1;TRINITY_DN156388_c5_g1;TRINITY_DN156388_c5_g3
GO:0055090	acylglycerol homeostasis	4	68	1.07898e-06	0.000121853	TRINITY_DN146054_c0_g1;TRINITY_DN146054_c0_g3;TRINITY_DN151240_c7_g1;TRINITY_DN151240_c7_g2
GO:0070328	triglyceride homeostasis	4	68	1.07898e-06	0.000121853	TRINITY_DN146054_c0_g1;TRINITY_DN146054_c0_g3;TRINITY_DN151240_c7_g1;TRINITY_DN151240_c7_g2
GO:0045040	protein import into mitochondrial outer membrane	3	24	2.61911e-06	0.000277299	TRINITY_DN135296_c4_g1;TRINITY_DN135296_c4_g3;TRINITY_DN135296_c4_g6
GO:0009409	response to cold	4	88	3.03833e-06	0.000302761	TRINITY_DN135296_c4_g1;TRINITY_DN135296_c4_g3;TRINITY_DN135296_c4_g4;TRINITY_DN135296_c4_g6
GO:0007008	outer mitochondrial membrane organization	3	27	3.776e-06	0.000337767	TRINITY_DN135296_c4_g1;TRINITY_DN135296_c4_g3;TRINITY_DN135296_c4_g6
GO:0021591	ventricular system development	4	93	3.78841e-06	0.000337767	TRINITY_DN138459_c1_g3;TRINITY_DN157569_c5_g1;TRINITY_DN157569_c5_g3;TRINITY_DN157569_c5_g4
GO:0031396	regulation of protein ubiquitination	7	582	3.98792e-06	0.000337777	TRINITY_DN124131_c4_g1;TRINITY_DN135296_c4_g1;TRINITY_DN135296_c4_g3;TRINITY_DN135296_c4_g6;TRINITY_DN145242_c2_g4;TRINITY_DN145242_c2_g5;TRINITY_DN154856_c3_g1
GO:0006950	response to stress	27	10196	4.84454e-06	0.000374215	TRINITY_DN115562_c0_g2;TRINITY_DN122588_c1_g3;TRINITY_DN124131_c4_g1;TRINITY_DN129379_c1_g1;TRINITY_DN130343_c0_g3;TRINITY_DN134207_c0_g1;TRINITY_DN135296_c4_g1;TRINITY_DN135296_c4_g3;TRINITY_DN135296_c4_g4;TRINITY_DN135296_c4_g6;TRINITY_DN137895_c0_g2;TRINITY_DN141934_c0_g2;TRINITY_DN145242_c2_g4;TRINITY_DN145242_c2_g5;TRINITY_DN147165_c2_g1;TRINITY_DN147493_c4_g1;TRINITY_DN149065_c1_g1;TRINITY_…
GO:0021952	central nervous system projection neuron axonogenesis	4	99	4.85994e-06	0.000374215	TRINITY_DN138459_c1_g3;TRINITY_DN157569_c5_g1;TRINITY_DN157569_c5_g3;TRINITY_DN157569_c5_g4
GO:0009628	response to abiotic stimulus	14	3047	5.35315e-06	0.000394271	TRINITY_DN124131_c4_g1;TRINITY_DN129379_c1_g1;TRINITY_DN134207_c0_g1;TRINITY_DN135296_c4_g1;TRINITY_DN135296_c4_g3;TRINITY_DN135296_c4_g4;TRINITY_DN135296_c4_g6;TRINITY_DN147165_c2_g1;TRINITY_DN147493_c4_g1;TRINITY_DN149065_c1_g1;TRINITY_DN152564_c7_g4;TRINITY_DN153207_c2_g4;TRINITY_DN153703_c4_g1;TRINITY_DN154856_c3_g1
GO:0010902	positive regulation of very-low-density lipoprotein particle remodeling	2	4	7.30619e-06	0.000476026	TRINITY_DN151240_c7_g1;TRINITY_DN151240_c7_g2
GO:0021577	hindbrain structural organization	2	4	7.30619e-06	0.000476026	TRINITY_DN145242_c2_g4;TRINITY_DN145242_c2_g5
GO:0021589	cerebellum structural organization	2	4	7.30619e-06	0.000476026	TRINITY_DN145242_c2_g4;TRINITY_DN145242_c2_g5
GO:1903320	regulation of protein modification by small protein conjugation or removal	7	648	8.01589e-06	0.000496968	TRINITY_DN124131_c4_g1;TRINITY_DN135296_c4_g1;TRINITY_DN135296_c4_g3;TRINITY_DN135296_c4_g6;TRINITY_DN145242_c2_g4;TRINITY_DN145242_c2_g5;TRINITY_DN154856_c3_g1
GO:0051220	cytoplasmic sequestering of protein	4	113	8.21605e-06	0.000496968	TRINITY_DN145242_c2_g1;TRINITY_DN145242_c2_g2;TRINITY_DN145242_c2_g4;TRINITY_DN145242_c2_g5
GO:0021955	central nervous system neuron axonogenesis	4	114	8.50771e-06	0.000496968	TRINITY_DN138459_c1_g3;TRINITY_DN157569_c5_g1;TRINITY_DN157569_c5_g3;TRINITY_DN157569_c5_g4
GO:0090151	establishment of protein localization to mitochondrial membrane	3	37	9.95108e-06	0.000561904	TRINITY_DN135296_c4_g1;TRINITY_DN135296_c4_g3;TRINITY_DN135296_c4_g6
GO:0033036	macromolecule localization	23	8070	1.04946e-05	0.000573477	TRINITY_DN116907_c10_g2;TRINITY_DN122588_c1_g3;TRINITY_DN135296_c4_g1;TRINITY_DN135296_c4_g3;TRINITY_DN135296_c4_g6;TRINITY_DN140116_c3_g3;TRINITY_DN140116_c3_g5;TRINITY_DN141455_c1_g2;TRINITY_DN144874_c1_g1;TRINITY_DN145242_c2_g1;TRINITY_DN145242_c2_g2;TRINITY_DN145242_c2_g4;TRINITY_DN145242_c2_g5;TRINITY_DN146013_c2_g3;TRINITY_DN147165_c2_g1;TRINITY_DN149034_c3_g2;TRINITY_DN151240_c7_g1;TRINITY…
GO:0051131	chaperone-mediated protein complex assembly	3	40	1.26232e-05	0.000660537	TRINITY_DN135296_c4_g1;TRINITY_DN135296_c4_g3;TRINITY_DN135296_c4_g6
GO:1902578	single-organism localization	28	11402	1.28676e-05	0.000660537	TRINITY_DN100227_c0_g1;TRINITY_DN116159_c0_g1;TRINITY_DN122588_c1_g3;TRINITY_DN127061_c1_g1;TRINITY_DN129217_c3_g1;TRINITY_DN130343_c0_g3;TRINITY_DN135296_c4_g1;TRINITY_DN135296_c4_g3;TRINITY_DN135296_c4_g6;TRINITY_DN137522_c2_g1;TRINITY_DN140116_c3_g3;TRINITY_DN140116_c3_g5;TRINITY_DN145242_c2_g1;TRINITY_DN145242_c2_g2;TRINITY_DN145242_c2_g4;TRINITY_DN145242_c2_g5;TRINITY_DN146013_c2_g3;TRINITY_…
GO:0072595	maintenance of protein localization in organelle	4	129	1.3862e-05	0.000690653	TRINITY_DN145242_c2_g1;TRINITY_DN145242_c2_g2;TRINITY_DN145242_c2_g4;TRINITY_DN145242_c2_g5
GO:0043066	negative regulation of apoptotic process	11	2041	1.46757e-05	0.000710303	TRINITY_DN122588_c1_g3;TRINITY_DN124131_c4_g1;TRINITY_DN141934_c0_g2;TRINITY_DN145242_c2_g4;TRINITY_DN145242_c2_g5;TRINITY_DN147493_c4_g1;TRINITY_DN152564_c7_g4;TRINITY_DN153703_c4_g1;TRINITY_DN154856_c3_g1;TRINITY_DN156388_c5_g1;TRINITY_DN156388_c5_g3
GO:0043069	negative regulation of programmed cell death	11	2077	1.72502e-05	0.000811718	TRINITY_DN122588_c1_g3;TRINITY_DN124131_c4_g1;TRINITY_DN141934_c0_g2;TRINITY_DN145242_c2_g4;TRINITY_DN145242_c2_g5;TRINITY_DN147493_c4_g1;TRINITY_DN152564_c7_g4;TRINITY_DN153703_c4_g1;TRINITY_DN154856_c3_g1;TRINITY_DN156388_c5_g1;TRINITY_DN156388_c5_g3
GO:0010901	regulation of very-low-density lipoprotein particle remodeling	2	6	1.82392e-05	0.00083506	TRINITY_DN151240_c7_g1;TRINITY_DN151240_c7_g2
GO:0050746	regulation of lipoprotein metabolic process	3	47	2.0602e-05	0.000896729	TRINITY_DN146054_c0_g1;TRINITY_DN146054_c0_g3;TRINITY_DN157049_c4_g1
GO:0065008	regulation of biological quality	26	10334	2.06449e-05	0.000896729	TRINITY_DN116159_c0_g1;TRINITY_DN122588_c1_g3;TRINITY_DN124131_c4_g1;TRINITY_DN134207_c0_g1;TRINITY_DN135296_c4_g3;TRINITY_DN137522_c2_g1;TRINITY_DN137895_c0_g2;TRINITY_DN140116_c3_g3;TRINITY_DN140116_c3_g5;TRINITY_DN141455_c1_g2;TRINITY_DN141934_c0_g2;TRINITY_DN144874_c1_g1;TRINITY_DN145242_c2_g1;TRINITY_DN145242_c2_g2;TRINITY_DN145242_c2_g4;TRINITY_DN145242_c2_g5;TRINITY_DN146054_c0_g1;TRINITY_…
GO:0009636	response to toxic substance	6	507	2.22925e-05	0.000944087	TRINITY_DN135296_c4_g1;TRINITY_DN135296_c4_g3;TRINITY_DN135296_c4_g4;TRINITY_DN135296_c4_g6;TRINITY_DN145242_c2_g4;TRINITY_DN145242_c2_g5
GO:0050880	regulation of blood vessel size	5	303	2.33089e-05	0.000956604	TRINITY_DN122588_c1_g3;TRINITY_DN124131_c4_g1;TRINITY_DN141455_c1_g2;TRINITY_DN144874_c1_g1;TRINITY_DN154856_c3_g1
GO:0035150	regulation of tube size	5	305	2.40525e-05	0.000956604	TRINITY_DN122588_c1_g3;TRINITY_DN124131_c4_g1;TRINITY_DN141455_c1_g2;TRINITY_DN144874_c1_g1;TRINITY_DN154856_c3_g1
GO:0043691	reverse cholesterol transport	3	50	2.48435e-05	0.000956604	TRINITY_DN151240_c7_g1;TRINITY_DN151240_c7_g2;TRINITY_DN158854_c8_g4
GO:0010033	response to organic substance	20	6689	2.48469e-05	0.000956604	TRINITY_DN124131_c4_g1;TRINITY_DN129379_c1_g1;TRINITY_DN134207_c0_g1;TRINITY_DN135296_c4_g3;TRINITY_DN140116_c3_g3;TRINITY_DN140116_c3_g5;TRINITY_DN141934_c0_g2;TRINITY_DN144874_c1_g1;TRINITY_DN145242_c2_g4;TRINITY_DN145242_c2_g5;TRINITY_DN147165_c2_g1;TRINITY_DN147493_c4_g1;TRINITY_DN152564_c7_g4;TRINITY_DN153731_c3_g2;TRINITY_DN154856_c3_g1;TRINITY_DN156388_c5_g1;TRINITY_DN156388_c5_g3;TRINITY_…
GO:0008202	steroid metabolic process	7	777	2.56703e-05	0.000966344	TRINITY_DN134207_c0_g1;TRINITY_DN151240_c7_g1;TRINITY_DN151240_c7_g2;TRINITY_DN153990_c5_g1;TRINITY_DN156388_c5_g1;TRINITY_DN156388_c5_g3;TRINITY_DN158854_c8_g4
GO:0060548	negative regulation of cell death	11	2244	3.50158e-05	0.0012895	TRINITY_DN122588_c1_g3;TRINITY_DN124131_c4_g1;TRINITY_DN141934_c0_g2;TRINITY_DN145242_c2_g4;TRINITY_DN145242_c2_g5;TRINITY_DN147493_c4_g1;TRINITY_DN152564_c7_g4;TRINITY_DN153703_c4_g1;TRINITY_DN154856_c3_g1;TRINITY_DN156388_c5_g1;TRINITY_DN156388_c5_g3
GO:0051179	localization	35	17354	4.41887e-05	0.00159267	TRINITY_DN100227_c0_g1;TRINITY_DN116159_c0_g1;TRINITY_DN116907_c10_g2;TRINITY_DN122588_c1_g3;TRINITY_DN127061_c1_g1;TRINITY_DN129217_c3_g1;TRINITY_DN129379_c1_g1;TRINITY_DN130343_c0_g3;TRINITY_DN135296_c4_g1;TRINITY_DN135296_c4_g3;TRINITY_DN135296_c4_g6;TRINITY_DN137522_c2_g1;TRINITY_DN140116_c3_g3;TRINITY_DN140116_c3_g5;TRINITY_DN141455_c1_g2;TRINITY_DN141934_c0_g2;TRINITY_DN144874_c1_g1;TRINITY…
GO:0055088	lipid homeostasis	5	352	4.75174e-05	0.00167697	TRINITY_DN146054_c0_g1;TRINITY_DN146054_c0_g3;TRINITY_DN151240_c7_g1;TRINITY_DN151240_c7_g2;TRINITY_DN153990_c5_g1
GO:0003018	vascular process in circulatory system	5	359	5.21504e-05	0.00180291	TRINITY_DN122588_c1_g3;TRINITY_DN124131_c4_g1;TRINITY_DN141455_c1_g2;TRINITY_DN144874_c1_g1;TRINITY_DN154856_c3_g1
GO:0019218	regulation of steroid metabolic process	4	182	5.3276e-05	0.00180499	TRINITY_DN151240_c7_g1;TRINITY_DN151240_c7_g2;TRINITY_DN156388_c5_g1;TRINITY_DN156388_c5_g3
GO:0031325	positive regulation of cellular metabolic process	20	7124	6.15372e-05	0.002044	TRINITY_DN122588_c1_g3;TRINITY_DN124131_c4_g1;TRINITY_DN129379_c1_g1;TRINITY_DN135296_c4_g1;TRINITY_DN135296_c4_g3;TRINITY_DN135296_c4_g6;TRINITY_DN141934_c0_g2;TRINITY_DN145242_c2_g4;TRINITY_DN145242_c2_g5;TRINITY_DN146054_c0_g1;TRINITY_DN146054_c0_g3;TRINITY_DN147213_c1_g1;TRINITY_DN151240_c7_g1;TRINITY_DN151240_c7_g2;TRINITY_DN154856_c3_g1;TRINITY_DN156388_c5_g1;TRINITY_DN156388_c5_g3;TRINITY_…
GO:0070244	negative regulation of thymocyte apoptotic process	2	11	6.6637e-05	0.00217083	TRINITY_DN156388_c5_g1;TRINITY_DN156388_c5_g3
GO:0097285	cell-type specific apoptotic process	8	1237	6.88828e-05	0.00220165	TRINITY_DN122588_c1_g3;TRINITY_DN124131_c4_g1;TRINITY_DN135296_c4_g3;TRINITY_DN147493_c4_g1;TRINITY_DN153703_c4_g1;TRINITY_DN154856_c3_g1;TRINITY_DN156388_c5_g1;TRINITY_DN156388_c5_g3
GO:0009069	serine family amino acid metabolic process	4	199	7.52913e-05	0.00234975	TRINITY_DN124131_c4_g1;TRINITY_DN145433_c0_g1;TRINITY_DN153731_c3_g2;TRINITY_DN154856_c3_g1
GO:0051235	maintenance of location	7	924	7.62906e-05	0.00234975	TRINITY_DN140116_c3_g3;TRINITY_DN140116_c3_g5;TRINITY_DN145242_c2_g1;TRINITY_DN145242_c2_g2;TRINITY_DN145242_c2_g4;TRINITY_DN145242_c2_g5;TRINITY_DN157049_c4_g1
GO:0050896	response to stimulus	41	22830	8.59369e-05	0.00259959	TRINITY_DN115562_c0_g2;TRINITY_DN122588_c1_g3;TRINITY_DN124131_c4_g1;TRINITY_DN127061_c1_g1;TRINITY_DN129217_c3_g1;TRINITY_DN129379_c1_g1;TRINITY_DN130343_c0_g3;TRINITY_DN134207_c0_g1;TRINITY_DN135296_c4_g1;TRINITY_DN135296_c4_g3;TRINITY_DN135296_c4_g4;TRINITY_DN135296_c4_g6;TRINITY_DN137522_c2_g1;TRINITY_DN137895_c0_g2;TRINITY_DN138459_c1_g3;TRINITY_DN140116_c3_g3;TRINITY_DN140116_c3_g5;TRINITY_…
GO:0007420	brain development	10	2069	9.27486e-05	0.00275642	TRINITY_DN130343_c0_g3;TRINITY_DN138459_c1_g3;TRINITY_DN145242_c2_g4;TRINITY_DN145242_c2_g5;TRINITY_DN147213_c1_g1;TRINITY_DN153703_c4_g1;TRINITY_DN153731_c3_g2;TRINITY_DN157569_c5_g1;TRINITY_DN157569_c5_g3;TRINITY_DN157569_c5_g4
GO:0042157	lipoprotein metabolic process	5	411	9.84588e-05	0.00287568	TRINITY_DN146054_c0_g1;TRINITY_DN146054_c0_g3;TRINITY_DN151240_c7_g1;TRINITY_DN151240_c7_g2;TRINITY_DN157049_c4_g1
GO:0042981	regulation of apoptotic process	13	3552	0.000127645	0.00366492	TRINITY_DN122588_c1_g3;TRINITY_DN124131_c4_g1;TRINITY_DN129379_c1_g1;TRINITY_DN141934_c0_g2;TRINITY_DN145242_c2_g4;TRINITY_DN145242_c2_g5;TRINITY_DN147493_c4_g1;TRINITY_DN152564_c7_g4;TRINITY_DN153703_c4_g1;TRINITY_DN154856_c3_g1;TRINITY_DN155682_c9_g3;TRINITY_DN156388_c5_g1;TRINITY_DN156388_c5_g3
GO:0043067	regulation of programmed cell death	13	3591	0.000142287	0.00383448	TRINITY_DN122588_c1_g3;TRINITY_DN124131_c4_g1;TRINITY_DN129379_c1_g1;TRINITY_DN141934_c0_g2;TRINITY_DN145242_c2_g4;TRINITY_DN145242_c2_g5;TRINITY_DN147493_c4_g1;TRINITY_DN152564_c7_g4;TRINITY_DN153703_c4_g1;TRINITY_DN154856_c3_g1;TRINITY_DN155682_c9_g3;TRINITY_DN156388_c5_g1;TRINITY_DN156388_c5_g3
GO:0060322	head development	10	2183	0.000143742	0.00383448	TRINITY_DN130343_c0_g3;TRINITY_DN138459_c1_g3;TRINITY_DN145242_c2_g4;TRINITY_DN145242_c2_g5;TRINITY_DN147213_c1_g1;TRINITY_DN153703_c4_g1;TRINITY_DN153731_c3_g2;TRINITY_DN157569_c5_g1;TRINITY_DN157569_c5_g3;TRINITY_DN157569_c5_g4
GO:0010873	positive regulation of cholesterol esterification	2	16	0.000144868	0.00383448	TRINITY_DN151240_c7_g1;TRINITY_DN151240_c7_g2
GO:0030300	regulation of intestinal cholesterol absorption	2	16	0.000144868	0.00383448	TRINITY_DN151240_c7_g1;TRINITY_DN151240_c7_g2
GO:1904729	regulation of intestinal lipid absorption	2	16	0.000144868	0.00383448	TRINITY_DN151240_c7_g1;TRINITY_DN151240_c7_g2
GO:0009968	negative regulation of signal transduction	11	2642	0.000149906	0.00390678	TRINITY_DN122588_c1_g3;TRINITY_DN124131_c4_g1;TRINITY_DN138459_c1_g3;TRINITY_DN141934_c0_g2;TRINITY_DN145242_c2_g4;TRINITY_DN145242_c2_g5;TRINITY_DN147493_c4_g1;TRINITY_DN154856_c3_g1;TRINITY_DN157569_c5_g1;TRINITY_DN157569_c5_g3;TRINITY_DN157569_c5_g4
GO:0009893	positive regulation of metabolic process	21	8232	0.000152279	0.00390849	TRINITY_DN122588_c1_g3;TRINITY_DN124131_c4_g1;TRINITY_DN129379_c1_g1;TRINITY_DN135296_c4_g1;TRINITY_DN135296_c4_g3;TRINITY_DN135296_c4_g6;TRINITY_DN141399_c1_g2;TRINITY_DN141934_c0_g2;TRINITY_DN145242_c2_g4;TRINITY_DN145242_c2_g5;TRINITY_DN146054_c0_g1;TRINITY_DN146054_c0_g3;TRINITY_DN147213_c1_g1;TRINITY_DN151240_c7_g1;TRINITY_DN151240_c7_g2;TRINITY_DN154856_c3_g1;TRINITY_DN156388_c5_g1;TRINITY_…
GO:2001234	negative regulation of apoptotic signaling pathway	5	457	0.000161306	0.00402794	TRINITY_DN122588_c1_g3;TRINITY_DN124131_c4_g1;TRINITY_DN141934_c0_g2;TRINITY_DN147493_c4_g1;TRINITY_DN154856_c3_g1
GO:0010898	positive regulation of triglyceride catabolic process	2	17	0.000164066	0.00402794	TRINITY_DN151240_c7_g1;TRINITY_DN151240_c7_g2
GO:1904478	regulation of intestinal absorption	2	17	0.000164066	0.00402794	TRINITY_DN151240_c7_g1;TRINITY_DN151240_c7_g2
GO:0021954	central nervous system neuron development	4	246	0.000170061	0.00411548	TRINITY_DN138459_c1_g3;TRINITY_DN157569_c5_g1;TRINITY_DN157569_c5_g3;TRINITY_DN157569_c5_g4
GO:0006987	activation of signaling protein activity involved in unfolded protein response	2	18	0.000184442	0.0043395	TRINITY_DN145242_c2_g4;TRINITY_DN145242_c2_g5
GO:0070243	regulation of thymocyte apoptotic process	2	18	0.000184442	0.0043395	TRINITY_DN156388_c5_g1;TRINITY_DN156388_c5_g3
GO:0030335	positive regulation of cell migration	7	1084	0.000203677	0.00465268	TRINITY_DN141934_c0_g2;TRINITY_DN145242_c2_g1;TRINITY_DN145242_c2_g2;TRINITY_DN145242_c2_g4;TRINITY_DN145242_c2_g5;TRINITY_DN147213_c1_g1;TRINITY_DN157049_c4_g1
GO:0006983	ER overload response	2	19	0.000205992	0.00465268	TRINITY_DN145242_c2_g4;TRINITY_DN145242_c2_g5
GO:0051409	response to nitrosative stress	2	19	0.000205992	0.00465268	TRINITY_DN124131_c4_g1;TRINITY_DN154856_c3_g1
GO:2000147	positive regulation of cell motility	7	1097	0.000218962	0.00484278	TRINITY_DN141934_c0_g2;TRINITY_DN145242_c2_g1;TRINITY_DN145242_c2_g2;TRINITY_DN145242_c2_g4;TRINITY_DN145242_c2_g5;TRINITY_DN147213_c1_g1;TRINITY_DN157049_c4_g1
GO:0019216	regulation of lipid metabolic process	6	770	0.000220126	0.00484278	TRINITY_DN146054_c0_g1;TRINITY_DN146054_c0_g3;TRINITY_DN151240_c7_g1;TRINITY_DN151240_c7_g2;TRINITY_DN156388_c5_g1;TRINITY_DN156388_c5_g3
GO:0034372	very-low-density lipoprotein particle remodeling	2	20	0.000228716	0.00484306	TRINITY_DN151240_c7_g1;TRINITY_DN151240_c7_g2
GO:0048537	mucosal-associated lymphoid tissue development	2	20	0.000228716	0.00484306	TRINITY_DN156388_c5_g1;TRINITY_DN156388_c5_g3
GO:0048541	Peyer's patch development	2	20	0.000228716	0.00484306	TRINITY_DN156388_c5_g1;TRINITY_DN156388_c5_g3
GO:0048583	regulation of response to stimulus	23	9808	0.000234462	0.00490343	TRINITY_DN115562_c0_g2;TRINITY_DN122588_c1_g3;TRINITY_DN124131_c4_g1;TRINITY_DN127061_c1_g1;TRINITY_DN129217_c3_g1;TRINITY_DN129379_c1_g1;TRINITY_DN138459_c1_g3;TRINITY_DN141934_c0_g2;TRINITY_DN145242_c2_g4;TRINITY_DN145242_c2_g5;TRINITY_DN147165_c2_g1;TRINITY_DN147213_c1_g1;TRINITY_DN147493_c4_g1;TRINITY_DN153207_c2_g4;TRINITY_DN153703_c4_g1;TRINITY_DN154856_c3_g1;TRINITY_DN155682_c9_g3;TRINITY_…
GO:1990542	mitochondrial transmembrane transport	3	107	0.000240444	0.00496723	TRINITY_DN135296_c4_g1;TRINITY_DN135296_c4_g3;TRINITY_DN135296_c4_g6
GO:0019852	L-ascorbic acid metabolic process	2	21	0.00025261	0.0050943	TRINITY_DN124131_c4_g1;TRINITY_DN154856_c3_g1
GO:0034370	triglyceride-rich lipoprotein particle remodeling	2	21	0.00025261	0.0050943	TRINITY_DN151240_c7_g1;TRINITY_DN151240_c7_g2
GO:0008015	blood circulation	7	1139	0.000274802	0.00540661	TRINITY_DN122588_c1_g3;TRINITY_DN124131_c4_g1;TRINITY_DN134207_c0_g1;TRINITY_DN135296_c4_g3;TRINITY_DN141455_c1_g2;TRINITY_DN144874_c1_g1;TRINITY_DN154856_c3_g1
GO:0010872	regulation of cholesterol esterification	2	22	0.000277671	0.00540661	TRINITY_DN151240_c7_g1;TRINITY_DN151240_c7_g2
GO:0072539	T-helper 17 cell differentiation	2	22	0.000277671	0.00540661	TRINITY_DN156388_c5_g1;TRINITY_DN156388_c5_g3
GO:0051272	positive regulation of cellular component movement	7	1146	0.000285135	0.00548884	TRINITY_DN141934_c0_g2;TRINITY_DN145242_c2_g1;TRINITY_DN145242_c2_g2;TRINITY_DN145242_c2_g4;TRINITY_DN145242_c2_g5;TRINITY_DN147213_c1_g1;TRINITY_DN157049_c4_g1
GO:0010941	regulation of cell death	13	3862	0.000290424	0.00552784	TRINITY_DN122588_c1_g3;TRINITY_DN124131_c4_g1;TRINITY_DN129379_c1_g1;TRINITY_DN141934_c0_g2;TRINITY_DN145242_c2_g4;TRINITY_DN145242_c2_g5;TRINITY_DN147493_c4_g1;TRINITY_DN152564_c7_g4;TRINITY_DN153703_c4_g1;TRINITY_DN154856_c3_g1;TRINITY_DN155682_c9_g3;TRINITY_DN156388_c5_g1;TRINITY_DN156388_c5_g3
GO:0040017	positive regulation of locomotion	7	1153	0.000295778	0.00556719	TRINITY_DN141934_c0_g2;TRINITY_DN145242_c2_g1;TRINITY_DN145242_c2_g2;TRINITY_DN145242_c2_g4;TRINITY_DN145242_c2_g5;TRINITY_DN147213_c1_g1;TRINITY_DN157049_c4_g1
GO:0033365	protein localization to organelle	9	1952	0.000303653	0.00558419	TRINITY_DN135296_c4_g1;TRINITY_DN135296_c4_g3;TRINITY_DN135296_c4_g6;TRINITY_DN145242_c2_g1;TRINITY_DN145242_c2_g2;TRINITY_DN145242_c2_g4;TRINITY_DN145242_c2_g5;TRINITY_DN149034_c3_g2;TRINITY_DN156320_c1_g1
GO:0003013	circulatory system process	7	1159	0.000305153	0.00558419	TRINITY_DN122588_c1_g3;TRINITY_DN124131_c4_g1;TRINITY_DN134207_c0_g1;TRINITY_DN135296_c4_g3;TRINITY_DN141455_c1_g2;TRINITY_DN144874_c1_g1;TRINITY_DN154856_c3_g1
GO:0044765	single-organism transport	24	10676	0.000309278	0.00558419	TRINITY_DN100227_c0_g1;TRINITY_DN116159_c0_g1;TRINITY_DN122588_c1_g3;TRINITY_DN127061_c1_g1;TRINITY_DN129217_c3_g1;TRINITY_DN130343_c0_g3;TRINITY_DN135296_c4_g1;TRINITY_DN135296_c4_g3;TRINITY_DN135296_c4_g6;TRINITY_DN137522_c2_g1;TRINITY_DN140116_c3_g3;TRINITY_DN140116_c3_g5;TRINITY_DN146013_c2_g3;TRINITY_DN147165_c2_g1;TRINITY_DN147493_c4_g1;TRINITY_DN149034_c3_g2;TRINITY_DN151240_c7_g1;TRINITY_…
GO:0006869	lipid transport	6	821	0.000309866	0.00558419	TRINITY_DN140116_c3_g3;TRINITY_DN140116_c3_g5;TRINITY_DN151240_c7_g1;TRINITY_DN151240_c7_g2;TRINITY_DN157049_c4_g1;TRINITY_DN158854_c8_g4
GO:0045429	positive regulation of nitric oxide biosynthetic process	3	118	0.000320532	0.00565605	TRINITY_DN135296_c4_g1;TRINITY_DN135296_c4_g3;TRINITY_DN135296_c4_g6
GO:1904407	positive regulation of nitric oxide metabolic process	3	118	0.000320532	0.00565605	TRINITY_DN135296_c4_g1;TRINITY_DN135296_c4_g3;TRINITY_DN135296_c4_g6
GO:0006805	xenobiotic metabolic process	3	122	0.000353422	0.00616284	TRINITY_DN115562_c0_g2;TRINITY_DN156388_c5_g1;TRINITY_DN156388_c5_g3
GO:0023057	negative regulation of signaling	11	2922	0.000356528	0.00616284	TRINITY_DN122588_c1_g3;TRINITY_DN124131_c4_g1;TRINITY_DN138459_c1_g3;TRINITY_DN141934_c0_g2;TRINITY_DN145242_c2_g4;TRINITY_DN145242_c2_g5;TRINITY_DN147493_c4_g1;TRINITY_DN154856_c3_g1;TRINITY_DN157569_c5_g1;TRINITY_DN157569_c5_g3;TRINITY_DN157569_c5_g4
GO:0048593	camera-type eye morphogenesis	4	302	0.000370379	0.0063376	TRINITY_DN138459_c1_g3;TRINITY_DN157569_c5_g1;TRINITY_DN157569_c5_g3;TRINITY_DN157569_c5_g4
GO:0005996	monosaccharide metabolic process	6	852	0.000377062	0.00638743	TRINITY_DN124131_c4_g1;TRINITY_DN153990_c5_g1;TRINITY_DN153990_c5_g2;TRINITY_DN154856_c3_g1;TRINITY_DN156388_c5_g1;TRINITY_DN156388_c5_g3
GO:0032075	positive regulation of nuclease activity	2	26	0.000389542	0.00646945	TRINITY_DN145242_c2_g4;TRINITY_DN145242_c2_g5
GO:0072538	T-helper 17 type immune response	2	26	0.000389542	0.00646945	TRINITY_DN156388_c5_g1;TRINITY_DN156388_c5_g3
GO:0002250	adaptive immune response	6	862	0.000401011	0.00655207	TRINITY_DN127061_c1_g1;TRINITY_DN129217_c3_g1;TRINITY_DN137895_c0_g2;TRINITY_DN155682_c9_g3;TRINITY_DN156388_c5_g1;TRINITY_DN156388_c5_g3
GO:0048878	chemical homeostasis	11	2964	0.000402252	0.00655207	TRINITY_DN116159_c0_g1;TRINITY_DN124131_c4_g1;TRINITY_DN137522_c2_g1;TRINITY_DN146054_c0_g1;TRINITY_DN146054_c0_g3;TRINITY_DN147213_c1_g1;TRINITY_DN151240_c7_g1;TRINITY_DN151240_c7_g2;TRINITY_DN153990_c5_g1;TRINITY_DN154856_c3_g1;TRINITY_DN158854_c8_g4
GO:2001233	regulation of apoptotic signaling pathway	6	869	0.000418472	0.00675135	TRINITY_DN122588_c1_g3;TRINITY_DN124131_c4_g1;TRINITY_DN129379_c1_g1;TRINITY_DN141934_c0_g2;TRINITY_DN147493_c4_g1;TRINITY_DN154856_c3_g1
GO:0071466	cellular response to xenobiotic stimulus	3	130	0.000425554	0.00675876	TRINITY_DN115562_c0_g2;TRINITY_DN156388_c5_g1;TRINITY_DN156388_c5_g3
GO:0010648	negative regulation of cell communication	11	2985	0.000426911	0.00675876	TRINITY_DN122588_c1_g3;TRINITY_DN124131_c4_g1;TRINITY_DN138459_c1_g3;TRINITY_DN141934_c0_g2;TRINITY_DN145242_c2_g4;TRINITY_DN145242_c2_g5;TRINITY_DN147493_c4_g1;TRINITY_DN154856_c3_g1;TRINITY_DN157569_c5_g1;TRINITY_DN157569_c5_g3;TRINITY_DN157569_c5_g4
GO:1903428	positive regulation of reactive oxygen species biosynthetic process	3	131	0.000435183	0.00682593	TRINITY_DN135296_c4_g1;TRINITY_DN135296_c4_g3;TRINITY_DN135296_c4_g6
GO:0061077	chaperone-mediated protein folding	3	132	0.000444951	0.0068428	TRINITY_DN147165_c2_g1;TRINITY_DN151056_c0_g5;TRINITY_DN153207_c2_g4
GO:1900034	regulation of cellular response to heat	3	132	0.000444951	0.0068428	TRINITY_DN147165_c2_g1;TRINITY_DN153207_c2_g4;TRINITY_DN153703_c4_g1
GO:0010896	regulation of triglyceride catabolic process	2	28	0.000452417	0.0068428	TRINITY_DN151240_c7_g1;TRINITY_DN151240_c7_g2
GO:0070831	basement membrane assembly	2	28	0.000452417	0.0068428	TRINITY_DN141455_c1_g2;TRINITY_DN144874_c1_g1
GO:0045428	regulation of nitric oxide biosynthetic process	3	135	0.000475095	0.00691238	TRINITY_DN135296_c4_g1;TRINITY_DN135296_c4_g3;TRINITY_DN135296_c4_g6
GO:0030299	intestinal cholesterol absorption	2	29	0.00048558	0.00691238	TRINITY_DN151240_c7_g1;TRINITY_DN151240_c7_g2
GO:0034433	steroid esterification	2	29	0.00048558	0.00691238	TRINITY_DN151240_c7_g1;TRINITY_DN151240_c7_g2
GO:0034434	sterol esterification	2	29	0.00048558	0.00691238	TRINITY_DN151240_c7_g1;TRINITY_DN151240_c7_g2
GO:0034435	cholesterol esterification	2	29	0.00048558	0.00691238	TRINITY_DN151240_c7_g1;TRINITY_DN151240_c7_g2
GO:0070233	negative regulation of T cell apoptotic process	2	29	0.00048558	0.00691238	TRINITY_DN156388_c5_g1;TRINITY_DN156388_c5_g3
GO:0098856	intestinal lipid absorption	2	29	0.00048558	0.00691238	TRINITY_DN151240_c7_g1;TRINITY_DN151240_c7_g2
GO:0032446	protein modification by small protein conjugation	9	2088	0.000494923	0.00698667	TRINITY_DN124131_c4_g1;TRINITY_DN135296_c4_g1;TRINITY_DN135296_c4_g3;TRINITY_DN135296_c4_g6;TRINITY_DN145242_c2_g4;TRINITY_DN145242_c2_g5;TRINITY_DN151184_c1_g2;TRINITY_DN154856_c3_g1;TRINITY_DN158550_c4_g1
GO:0006986	response to unfolded protein	4	328	0.000505151	0.00704556	TRINITY_DN135296_c4_g3;TRINITY_DN145242_c2_g4;TRINITY_DN145242_c2_g5;TRINITY_DN147493_c4_g1
GO:0008104	protein localization	18	7033	0.000508467	0.00704556	TRINITY_DN116907_c10_g2;TRINITY_DN122588_c1_g3;TRINITY_DN135296_c4_g1;TRINITY_DN135296_c4_g3;TRINITY_DN135296_c4_g6;TRINITY_DN141455_c1_g2;TRINITY_DN144874_c1_g1;TRINITY_DN145242_c2_g1;TRINITY_DN145242_c2_g2;TRINITY_DN145242_c2_g4;TRINITY_DN145242_c2_g5;TRINITY_DN146013_c2_g3;TRINITY_DN147165_c2_g1;TRINITY_DN149034_c3_g2;TRINITY_DN152564_c7_g4;TRINITY_DN156320_c1_g1;TRINITY_DN158606_c4_g3;TRINITY…
GO:0048535	lymph node development	2	30	0.000519891	0.00704556	TRINITY_DN156388_c5_g1;TRINITY_DN156388_c5_g3
GO:0051006	positive regulation of lipoprotein lipase activity	2	30	0.000519891	0.00704556	TRINITY_DN151240_c7_g1;TRINITY_DN151240_c7_g2
GO:0070242	thymocyte apoptotic process	2	30	0.000519891	0.00704556	TRINITY_DN156388_c5_g1;TRINITY_DN156388_c5_g3
GO:0061365	positive regulation of triglyceride lipase activity	2	31	0.000555347	0.00746633	TRINITY_DN151240_c7_g1;TRINITY_DN151240_c7_g2
GO:0006810	transport	27	13289	0.000578716	0.00771926	TRINITY_DN100227_c0_g1;TRINITY_DN116159_c0_g1;TRINITY_DN116907_c10_g2;TRINITY_DN122588_c1_g3;TRINITY_DN127061_c1_g1;TRINITY_DN129217_c3_g1;TRINITY_DN130343_c0_g3;TRINITY_DN135296_c4_g1;TRINITY_DN135296_c4_g3;TRINITY_DN135296_c4_g6;TRINITY_DN137522_c2_g1;TRINITY_DN140116_c3_g3;TRINITY_DN140116_c3_g5;TRINITY_DN145242_c2_g4;TRINITY_DN145242_c2_g5;TRINITY_DN146013_c2_g3;TRINITY_DN147165_c2_g1;TRINITY…
GO:0006915	apoptotic process	14	4717	0.000588851	0.00777329	TRINITY_DN122588_c1_g3;TRINITY_DN124131_c4_g1;TRINITY_DN129379_c1_g1;TRINITY_DN135296_c4_g3;TRINITY_DN141934_c0_g2;TRINITY_DN145242_c2_g4;TRINITY_DN145242_c2_g5;TRINITY_DN147493_c4_g1;TRINITY_DN152564_c7_g4;TRINITY_DN153703_c4_g1;TRINITY_DN154856_c3_g1;TRINITY_DN155682_c9_g3;TRINITY_DN156388_c5_g1;TRINITY_DN156388_c5_g3
GO:0071287	cellular response to manganese ion	2	32	0.000591945	0.00777329	TRINITY_DN145242_c2_g4;TRINITY_DN145242_c2_g5
GO:0044743	intracellular protein transmembrane import	3	146	0.000596743	0.00777602	TRINITY_DN135296_c4_g1;TRINITY_DN135296_c4_g3;TRINITY_DN135296_c4_g6
GO:0034976	response to endoplasmic reticulum stress	5	613	0.000616691	0.00797462	TRINITY_DN145242_c2_g4;TRINITY_DN145242_c2_g5;TRINITY_DN147493_c4_g1;TRINITY_DN152564_c7_g4;TRINITY_DN158550_c4_g1
GO:0010876	lipid localization	6	944	0.000645436	0.00822108	TRINITY_DN140116_c3_g3;TRINITY_DN140116_c3_g5;TRINITY_DN151240_c7_g1;TRINITY_DN151240_c7_g2;TRINITY_DN157049_c4_g1;TRINITY_DN158854_c8_g4
GO:0046470	phosphatidylcholine metabolic process	3	150	0.000645457	0.00822108	TRINITY_DN145356_c5_g7;TRINITY_DN151240_c7_g1;TRINITY_DN151240_c7_g2
GO:0001886	endothelial cell morphogenesis	2	34	0.000668557	0.00835743	TRINITY_DN141455_c1_g2;TRINITY_DN144874_c1_g1
GO:0045723	positive regulation of fatty acid biosynthetic process	2	34	0.000668557	0.00835743	TRINITY_DN151240_c7_g1;TRINITY_DN151240_c7_g2
GO:0002460	adaptive immune response based on somatic recombination of immune receptors built from immunoglobulin superfamily domains	5	625	0.000672769	0.00835743	TRINITY_DN127061_c1_g1;TRINITY_DN129217_c3_g1;TRINITY_DN155682_c9_g3;TRINITY_DN156388_c5_g1;TRINITY_DN156388_c5_g3
GO:0012501	programmed cell death	14	4783	0.000675896	0.00835743	TRINITY_DN122588_c1_g3;TRINITY_DN124131_c4_g1;TRINITY_DN129379_c1_g1;TRINITY_DN135296_c4_g3;TRINITY_DN141934_c0_g2;TRINITY_DN145242_c2_g4;TRINITY_DN145242_c2_g5;TRINITY_DN147493_c4_g1;TRINITY_DN152564_c7_g4;TRINITY_DN153703_c4_g1;TRINITY_DN154856_c3_g1;TRINITY_DN155682_c9_g3;TRINITY_DN156388_c5_g1;TRINITY_DN156388_c5_g3
GO:0035966	response to topologically incorrect protein	4	360	0.000715002	0.00877691	TRINITY_DN135296_c4_g3;TRINITY_DN145242_c2_g4;TRINITY_DN145242_c2_g5;TRINITY_DN147493_c4_g1
GO:0006750	glutathione biosynthetic process	2	36	0.000749709	0.00891546	TRINITY_DN124131_c4_g1;TRINITY_DN154856_c3_g1
GO:0034380	high-density lipoprotein particle assembly	2	36	0.000749709	0.00891546	TRINITY_DN151240_c7_g1;TRINITY_DN151240_c7_g2
GO:0071236	cellular response to antibiotic	2	36	0.000749709	0.00891546	TRINITY_DN145242_c2_g4;TRINITY_DN145242_c2_g5
GO:0007417	central nervous system development	10	2691	0.000750392	0.00891546	TRINITY_DN130343_c0_g3;TRINITY_DN138459_c1_g3;TRINITY_DN145242_c2_g4;TRINITY_DN145242_c2_g5;TRINITY_DN147213_c1_g1;TRINITY_DN153703_c4_g1;TRINITY_DN153731_c3_g2;TRINITY_DN157569_c5_g1;TRINITY_DN157569_c5_g3;TRINITY_DN157569_c5_g4
GO:0030168	platelet activation	4	365	0.000752604	0.00891546	TRINITY_DN122588_c1_g3;TRINITY_DN137895_c0_g2;TRINITY_DN141934_c0_g2;TRINITY_DN157049_c4_g1
GO:0032507	maintenance of protein location in cell	4	366	0.000760289	0.00894395	TRINITY_DN145242_c2_g1;TRINITY_DN145242_c2_g2;TRINITY_DN145242_c2_g4;TRINITY_DN145242_c2_g5
GO:0072376	protein activation cascade	4	373	0.000815645	0.00952899	TRINITY_DN122588_c1_g3;TRINITY_DN127061_c1_g1;TRINITY_DN129217_c3_g1;TRINITY_DN155682_c9_g3
GO:0016567	protein ubiquitination	8	1793	0.000831811	0.00956172	TRINITY_DN124131_c4_g1;TRINITY_DN135296_c4_g1;TRINITY_DN135296_c4_g3;TRINITY_DN135296_c4_g6;TRINITY_DN145242_c2_g4;TRINITY_DN145242_c2_g5;TRINITY_DN151184_c1_g2;TRINITY_DN154856_c3_g1
GO:0006825	copper ion transport	2	38	0.00083538	0.00956172	TRINITY_DN137522_c2_g1;TRINITY_DN147165_c2_g1
GO:0044342	type B pancreatic cell proliferation	2	38	0.00083538	0.00956172	TRINITY_DN146054_c0_g1;TRINITY_DN146054_c0_g3
GO:1903426	regulation of reactive oxygen species biosynthetic process	3	165	0.000850519	0.00966966	TRINITY_DN135296_c4_g1;TRINITY_DN135296_c4_g3;TRINITY_DN135296_c4_g6
GO:0045185	maintenance of protein location	4	380	0.000873791	0.00986802	TRINITY_DN145242_c2_g1;TRINITY_DN145242_c2_g2;TRINITY_DN145242_c2_g4;TRINITY_DN145242_c2_g5
GO:0019184	nonribosomal peptide biosynthetic process	2	39	0.000879904	0.00987125	TRINITY_DN124131_c4_g1;TRINITY_DN154856_c3_g1
GO:0002576	platelet degranulation	3	168	0.000895923	0.00998483	TRINITY_DN122588_c1_g3;TRINITY_DN130343_c0_g3;TRINITY_DN157049_c4_g1
GO:0065002	intracellular protein transmembrane transport	3	169	0.000911393	0.0100025	TRINITY_DN135296_c4_g1;TRINITY_DN135296_c4_g3;TRINITY_DN135296_c4_g6
GO:0071806	protein transmembrane transport	3	169	0.000911393	0.0100025	TRINITY_DN135296_c4_g1;TRINITY_DN135296_c4_g3;TRINITY_DN135296_c4_g6
GO:0051234	establishment of localization	27	13669	0.000917721	0.0100025	TRINITY_DN100227_c0_g1;TRINITY_DN116159_c0_g1;TRINITY_DN116907_c10_g2;TRINITY_DN122588_c1_g3;TRINITY_DN127061_c1_g1;TRINITY_DN129217_c3_g1;TRINITY_DN130343_c0_g3;TRINITY_DN135296_c4_g1;TRINITY_DN135296_c4_g3;TRINITY_DN135296_c4_g6;TRINITY_DN137522_c2_g1;TRINITY_DN140116_c3_g3;TRINITY_DN140116_c3_g5;TRINITY_DN145242_c2_g4;TRINITY_DN145242_c2_g5;TRINITY_DN146013_c2_g3;TRINITY_DN147165_c2_g1;TRINITY…
GO:0042753	positive regulation of circadian rhythm	2	40	0.000925551	0.0100025	TRINITY_DN156388_c5_g1;TRINITY_DN156388_c5_g3
GO:0006809	nitric oxide biosynthetic process	3	170	0.000927031	0.0100025	TRINITY_DN135296_c4_g1;TRINITY_DN135296_c4_g3;TRINITY_DN135296_c4_g6
GO:0006694	steroid biosynthetic process	4	387	0.000934803	0.0100225	TRINITY_DN134207_c0_g1;TRINITY_DN151240_c7_g1;TRINITY_DN151240_c7_g2;TRINITY_DN158854_c8_g4
GO:0070527	platelet aggregation	3	171	0.000942839	0.0100255	TRINITY_DN122588_c1_g3;TRINITY_DN141934_c0_g2;TRINITY_DN157049_c4_g1
GO:0097190	apoptotic signaling pathway	7	1404	0.000946918	0.0100255	TRINITY_DN122588_c1_g3;TRINITY_DN124131_c4_g1;TRINITY_DN129379_c1_g1;TRINITY_DN141934_c0_g2;TRINITY_DN147493_c4_g1;TRINITY_DN153703_c4_g1;TRINITY_DN154856_c3_g1
GO:0051004	regulation of lipoprotein lipase activity	2	41	0.000972317	0.0101325	TRINITY_DN151240_c7_g1;TRINITY_DN151240_c7_g2
GO:0042632	cholesterol homeostasis	3	173	0.000974964	0.0101325	TRINITY_DN151240_c7_g1;TRINITY_DN151240_c7_g2;TRINITY_DN153990_c5_g1
GO:0055092	sterol homeostasis	3	173	0.000974964	0.0101325	TRINITY_DN151240_c7_g1;TRINITY_DN151240_c7_g2;TRINITY_DN153990_c5_g1
GO:0006979	response to oxidative stress	6	1027	0.000997464	0.0103031	TRINITY_DN124131_c4_g1;TRINITY_DN129379_c1_g1;TRINITY_DN130343_c0_g3;TRINITY_DN141934_c0_g2;TRINITY_DN154856_c3_g1;TRINITY_DN158854_c8_g4
GO:0006898	receptor-mediated endocytosis	5	687	0.00102558	0.0105293	TRINITY_DN127061_c1_g1;TRINITY_DN129217_c3_g1;TRINITY_DN147493_c4_g1;TRINITY_DN151240_c7_g1;TRINITY_DN151240_c7_g2
GO:0007399	nervous system development	17	6849	0.00107451	0.0109652	TRINITY_DN130343_c0_g3;TRINITY_DN135296_c4_g3;TRINITY_DN138459_c1_g3;TRINITY_DN141455_c1_g2;TRINITY_DN144874_c1_g1;TRINITY_DN145242_c2_g4;TRINITY_DN145242_c2_g5;TRINITY_DN147165_c2_g1;TRINITY_DN147213_c1_g1;TRINITY_DN151240_c7_g1;TRINITY_DN151240_c7_g2;TRINITY_DN153703_c4_g1;TRINITY_DN153731_c3_g2;TRINITY_DN157569_c5_g1;TRINITY_DN157569_c5_g3;TRINITY_DN157569_c5_g4;TRINITY_DN158606_c4_g3
GO:0048592	eye morphogenesis	4	403	0.00108543	0.0109863	TRINITY_DN138459_c1_g3;TRINITY_DN157569_c5_g1;TRINITY_DN157569_c5_g3;TRINITY_DN157569_c5_g4
GO:0014070	response to organic cyclic compound	9	2334	0.00108955	0.0109863	TRINITY_DN134207_c0_g1;TRINITY_DN135296_c4_g3;TRINITY_DN140116_c3_g3;TRINITY_DN140116_c3_g5;TRINITY_DN147165_c2_g1;TRINITY_DN152564_c7_g4;TRINITY_DN156388_c5_g1;TRINITY_DN156388_c5_g3;TRINITY_DN158550_c4_g1
GO:0002017	regulation of blood volume by renal aldosterone	1	1	0.00111274	0.0110881	TRINITY_DN134207_c0_g1
GO:0060904	regulation of protein folding in endoplasmic reticulum	1	1	0.00111274	0.0110881	TRINITY_DN145242_c2_g4
GO:0031331	positive regulation of cellular catabolic process	5	710	0.00118629	0.0117519	TRINITY_DN124131_c4_g1;TRINITY_DN129379_c1_g1;TRINITY_DN151240_c7_g1;TRINITY_DN151240_c7_g2;TRINITY_DN154856_c3_g1
GO:0034377	plasma lipoprotein particle assembly	2	46	0.00122286	0.0119124	TRINITY_DN151240_c7_g1;TRINITY_DN151240_c7_g2
GO:0044241	lipid digestion	2	46	0.00122286	0.0119124	TRINITY_DN151240_c7_g1;TRINITY_DN151240_c7_g2
GO:0019915	lipid storage	3	188	0.00123816	0.0119124	TRINITY_DN140116_c3_g3;TRINITY_DN140116_c3_g5;TRINITY_DN157049_c4_g1
GO:0034109	homotypic cell-cell adhesion	6	1072	0.00124181	0.0119124	TRINITY_DN122588_c1_g3;TRINITY_DN135296_c4_g3;TRINITY_DN141934_c0_g2;TRINITY_DN156388_c5_g1;TRINITY_DN156388_c5_g3;TRINITY_DN157049_c4_g1
GO:0008219	cell death	14	5092	0.00124468	0.0119124	TRINITY_DN122588_c1_g3;TRINITY_DN124131_c4_g1;TRINITY_DN129379_c1_g1;TRINITY_DN135296_c4_g3;TRINITY_DN141934_c0_g2;TRINITY_DN145242_c2_g4;TRINITY_DN145242_c2_g5;TRINITY_DN147493_c4_g1;TRINITY_DN152564_c7_g4;TRINITY_DN153703_c4_g1;TRINITY_DN154856_c3_g1;TRINITY_DN155682_c9_g3;TRINITY_DN156388_c5_g1;TRINITY_DN156388_c5_g3
GO:0016265	death	14	5092	0.00124468	0.0119124	TRINITY_DN122588_c1_g3;TRINITY_DN124131_c4_g1;TRINITY_DN129379_c1_g1;TRINITY_DN135296_c4_g3;TRINITY_DN141934_c0_g2;TRINITY_DN145242_c2_g4;TRINITY_DN145242_c2_g5;TRINITY_DN147493_c4_g1;TRINITY_DN152564_c7_g4;TRINITY_DN153703_c4_g1;TRINITY_DN154856_c3_g1;TRINITY_DN155682_c9_g3;TRINITY_DN156388_c5_g1;TRINITY_DN156388_c5_g3
GO:0046209	nitric oxide metabolic process	3	192	0.00131516	0.0125162	TRINITY_DN135296_c4_g1;TRINITY_DN135296_c4_g3;TRINITY_DN135296_c4_g6
GO:0033700	phospholipid efflux	2	48	0.00133083	0.0125946	TRINITY_DN151240_c7_g1;TRINITY_DN151240_c7_g2
GO:0030178	negative regulation of Wnt signaling pathway	4	427	0.00134221	0.0126317	TRINITY_DN138459_c1_g3;TRINITY_DN157569_c5_g1;TRINITY_DN157569_c5_g3;TRINITY_DN157569_c5_g4
GO:0048585	negative regulation of response to stimulus	11	3443	0.00137968	0.0126955	TRINITY_DN122588_c1_g3;TRINITY_DN124131_c4_g1;TRINITY_DN138459_c1_g3;TRINITY_DN141934_c0_g2;TRINITY_DN145242_c2_g4;TRINITY_DN145242_c2_g5;TRINITY_DN147493_c4_g1;TRINITY_DN154856_c3_g1;TRINITY_DN157569_c5_g1;TRINITY_DN157569_c5_g3;TRINITY_DN157569_c5_g4
GO:0006534	cysteine metabolic process	2	49	0.00138647	0.0126955	TRINITY_DN124131_c4_g1;TRINITY_DN154856_c3_g1
GO:0034367	macromolecular complex remodeling	2	49	0.00138647	0.0126955	TRINITY_DN151240_c7_g1;TRINITY_DN151240_c7_g2
GO:0034368	protein-lipid complex remodeling	2	49	0.00138647	0.0126955	TRINITY_DN151240_c7_g1;TRINITY_DN151240_c7_g2
GO:0034369	plasma lipoprotein particle remodeling	2	49	0.00138647	0.0126955	TRINITY_DN151240_c7_g1;TRINITY_DN151240_c7_g2
GO:0045940	positive regulation of steroid metabolic process	2	50	0.0014432	0.0130594	TRINITY_DN151240_c7_g1;TRINITY_DN151240_c7_g2
GO:0051900	regulation of mitochondrial depolarization	2	50	0.0014432	0.0130594	TRINITY_DN124131_c4_g1;TRINITY_DN154856_c3_g1
GO:0015908	fatty acid transport	3	199	0.00145704	0.0130594	TRINITY_DN140116_c3_g3;TRINITY_DN140116_c3_g5;TRINITY_DN158854_c8_g4
GO:0030301	cholesterol transport	3	199	0.00145704	0.0130594	TRINITY_DN151240_c7_g1;TRINITY_DN151240_c7_g2;TRINITY_DN158854_c8_g4
GO:0048532	anatomical structure arrangement	2	51	0.00150103	0.0133128	TRINITY_DN145242_c2_g4;TRINITY_DN145242_c2_g5
GO:0060850	regulation of transcription involved in cell fate commitment	2	51	0.00150103	0.0133128	TRINITY_DN156388_c5_g1;TRINITY_DN156388_c5_g3
GO:2000379	positive regulation of reactive oxygen species metabolic process	3	203	0.00154225	0.0136072	TRINITY_DN135296_c4_g1;TRINITY_DN135296_c4_g3;TRINITY_DN135296_c4_g6
GO:0051651	maintenance of location in cell	4	447	0.00158642	0.0139243	TRINITY_DN145242_c2_g1;TRINITY_DN145242_c2_g2;TRINITY_DN145242_c2_g4;TRINITY_DN145242_c2_g5
GO:0015918	sterol transport	3	206	0.00160818	0.0140425	TRINITY_DN151240_c7_g1;TRINITY_DN151240_c7_g2;TRINITY_DN158854_c8_g4
GO:0032069	regulation of nuclease activity	2	53	0.00161997	0.0140729	TRINITY_DN145242_c2_g4;TRINITY_DN145242_c2_g5
GO:0070647	protein modification by small protein conjugation or removal	9	2477	0.00164337	0.0142034	TRINITY_DN124131_c4_g1;TRINITY_DN135296_c4_g1;TRINITY_DN135296_c4_g3;TRINITY_DN135296_c4_g6;TRINITY_DN145242_c2_g4;TRINITY_DN145242_c2_g5;TRINITY_DN151184_c1_g2;TRINITY_DN154856_c3_g1;TRINITY_DN158550_c4_g1
GO:0021537	telencephalon development	5	766	0.0016551	0.0142322	TRINITY_DN138459_c1_g3;TRINITY_DN153731_c3_g2;TRINITY_DN157569_c5_g1;TRINITY_DN157569_c5_g3;TRINITY_DN157569_c5_g4
GO:2001057	reactive nitrogen species metabolic process	3	210	0.00169879	0.0145341	TRINITY_DN135296_c4_g1;TRINITY_DN135296_c4_g3;TRINITY_DN135296_c4_g6
GO:0015748	organophosphate ester transport	3	212	0.00174526	0.0148567	TRINITY_DN151240_c7_g1;TRINITY_DN151240_c7_g2;TRINITY_DN153990_c5_g1
GO:0048518	positive regulation of biological process	27	14239	0.00175643	0.0148769	TRINITY_DN115562_c0_g2;TRINITY_DN122588_c1_g3;TRINITY_DN124131_c4_g1;TRINITY_DN127061_c1_g1;TRINITY_DN129217_c3_g1;TRINITY_DN129379_c1_g1;TRINITY_DN135296_c4_g1;TRINITY_DN135296_c4_g3;TRINITY_DN135296_c4_g6;TRINITY_DN141399_c1_g2;TRINITY_DN141934_c0_g2;TRINITY_DN145242_c2_g1;TRINITY_DN145242_c2_g2;TRINITY_DN145242_c2_g4;TRINITY_DN145242_c2_g5;TRINITY_DN146054_c0_g1;TRINITY_DN146054_c0_g3;TRINITY_…
GO:0051882	mitochondrial depolarization	2	56	0.00180652	0.0152251	TRINITY_DN124131_c4_g1;TRINITY_DN154856_c3_g1
GO:0034605	cellular response to heat	3	216	0.00184059	0.0154354	TRINITY_DN147165_c2_g1;TRINITY_DN153207_c2_g4;TRINITY_DN153703_c4_g1
GO:0010042	response to manganese ion	2	57	0.00187087	0.0154598	TRINITY_DN145242_c2_g4;TRINITY_DN145242_c2_g5
GO:0070229	negative regulation of lymphocyte apoptotic process	2	57	0.00187087	0.0154598	TRINITY_DN156388_c5_g1;TRINITY_DN156388_c5_g3
GO:0070232	regulation of T cell apoptotic process	2	57	0.00187087	0.0154598	TRINITY_DN156388_c5_g1;TRINITY_DN156388_c5_g3
GO:0042592	homeostatic process	13	4727	0.00190536	0.0156684	TRINITY_DN116159_c0_g1;TRINITY_DN124131_c4_g1;TRINITY_DN137522_c2_g1;TRINITY_DN141934_c0_g2;TRINITY_DN146054_c0_g1;TRINITY_DN146054_c0_g3;TRINITY_DN147213_c1_g1;TRINITY_DN151240_c7_g1;TRINITY_DN151240_c7_g2;TRINITY_DN153990_c5_g1;TRINITY_DN154856_c3_g1;TRINITY_DN157049_c4_g1;TRINITY_DN158854_c8_g4
GO:0048513	animal organ development	19	8551	0.00192539	0.0157566	TRINITY_DN130343_c0_g3;TRINITY_DN135296_c4_g3;TRINITY_DN137522_c2_g1;TRINITY_DN138459_c1_g3;TRINITY_DN141455_c1_g2;TRINITY_DN144874_c1_g1;TRINITY_DN145242_c2_g4;TRINITY_DN145242_c2_g5;TRINITY_DN147165_c2_g1;TRINITY_DN147213_c1_g1;TRINITY_DN153703_c4_g1;TRINITY_DN153731_c3_g2;TRINITY_DN156320_c1_g1;TRINITY_DN156388_c5_g1;TRINITY_DN156388_c5_g3;TRINITY_DN157569_c5_g1;TRINITY_DN157569_c5_g3;TRINITY_…
GO:1903409	reactive oxygen species biosynthetic process	3	221	0.00196424	0.0159972	TRINITY_DN135296_c4_g1;TRINITY_DN135296_c4_g3;TRINITY_DN135296_c4_g6
GO:0007006	mitochondrial membrane organization	3	222	0.00198958	0.0160493	TRINITY_DN135296_c4_g1;TRINITY_DN135296_c4_g3;TRINITY_DN135296_c4_g6
GO:0042439	ethanolamine-containing compound metabolic process	3	222	0.00198958	0.0160493	TRINITY_DN145356_c5_g7;TRINITY_DN151240_c7_g1;TRINITY_DN151240_c7_g2
GO:0030334	regulation of cell migration	8	2063	0.00202245	0.0162371	TRINITY_DN129379_c1_g1;TRINITY_DN141934_c0_g2;TRINITY_DN145242_c2_g1;TRINITY_DN145242_c2_g2;TRINITY_DN145242_c2_g4;TRINITY_DN145242_c2_g5;TRINITY_DN147213_c1_g1;TRINITY_DN157049_c4_g1
GO:0006958	complement activation, classical pathway	3	225	0.0020668	0.0163889	TRINITY_DN127061_c1_g1;TRINITY_DN129217_c3_g1;TRINITY_DN155682_c9_g3
GO:2001237	negative regulation of extrinsic apoptotic signaling pathway	3	225	0.0020668	0.0163889	TRINITY_DN122588_c1_g3;TRINITY_DN124131_c4_g1;TRINITY_DN154856_c3_g1
GO:0071353	cellular response to interleukin-4	2	60	0.00207039	0.0163889	TRINITY_DN145242_c2_g4;TRINITY_DN145242_c2_g5
GO:0044283	small molecule biosynthetic process	7	1624	0.00217105	0.0171059	TRINITY_DN145433_c0_g1;TRINITY_DN151240_c7_g1;TRINITY_DN151240_c7_g2;TRINITY_DN153731_c3_g2;TRINITY_DN153990_c5_g1;TRINITY_DN153990_c5_g2;TRINITY_DN158854_c8_g4
GO:0050996	positive regulation of lipid catabolic process	2	62	0.00220875	0.0171268	TRINITY_DN151240_c7_g1;TRINITY_DN151240_c7_g2
GO:0072702	response to methyl methanesulfonate	1	2	0.00222426	0.0171268	TRINITY_DN129379_c1_g1
GO:0072703	cellular response to methyl methanesulfonate	1	2	0.00222426	0.0171268	TRINITY_DN129379_c1_g1
GO:2000298	regulation of Rho-dependent protein serine/threonine kinase activity	1	2	0.00222426	0.0171268	TRINITY_DN153207_c2_g4
GO:2000299	negative regulation of Rho-dependent protein serine/threonine kinase activity	1	2	0.00222426	0.0171268	TRINITY_DN153207_c2_g4
GO:0036315	cellular response to sterol	2	63	0.00227954	0.0173943	TRINITY_DN156388_c5_g1;TRINITY_DN156388_c5_g3
GO:0072678	T cell migration	2	63	0.00227954	0.0173943	TRINITY_DN147213_c1_g1;TRINITY_DN157049_c4_g1
GO:0065005	protein-lipid complex assembly	2	64	0.00235139	0.0178621	TRINITY_DN151240_c7_g1;TRINITY_DN151240_c7_g2
GO:0070670	response to interleukin-4	2	65	0.0024243	0.0182523	TRINITY_DN145242_c2_g4;TRINITY_DN145242_c2_g5
GO:0071711	basement membrane organization	2	65	0.0024243	0.0182523	TRINITY_DN141455_c1_g2;TRINITY_DN144874_c1_g1
GO:0010954	positive regulation of protein processing	2	67	0.00257329	0.0192034	TRINITY_DN146054_c0_g1;TRINITY_DN146054_c0_g3
GO:0019433	triglyceride catabolic process	2	67	0.00257329	0.0192034	TRINITY_DN151240_c7_g1;TRINITY_DN151240_c7_g2
GO:0042398	cellular modified amino acid biosynthetic process	3	244	0.00259933	0.0193073	TRINITY_DN124131_c4_g1;TRINITY_DN153731_c3_g2;TRINITY_DN154856_c3_g1
GO:2000145	regulation of cell motility	8	2150	0.00261001	0.0193073	TRINITY_DN129379_c1_g1;TRINITY_DN141934_c0_g2;TRINITY_DN145242_c2_g1;TRINITY_DN145242_c2_g2;TRINITY_DN145242_c2_g4;TRINITY_DN145242_c2_g5;TRINITY_DN147213_c1_g1;TRINITY_DN157049_c4_g1
GO:0010658	striated muscle cell apoptotic process	2	69	0.00272651	0.0198228	TRINITY_DN135296_c4_g3;TRINITY_DN153703_c4_g1
GO:0048730	epidermis morphogenesis	2	69	0.00272651	0.0198228	TRINITY_DN141455_c1_g2;TRINITY_DN144874_c1_g1
GO:0051156	glucose 6-phosphate metabolic process	2	69	0.00272651	0.0198228	TRINITY_DN153990_c5_g1;TRINITY_DN153990_c5_g2
GO:0090208	positive regulation of triglyceride metabolic process	2	69	0.00272651	0.0198228	TRINITY_DN151240_c7_g1;TRINITY_DN151240_c7_g2
GO:0031328	positive regulation of cellular biosynthetic process	12	4335	0.00275669	0.0199565	TRINITY_DN129379_c1_g1;TRINITY_DN135296_c4_g1;TRINITY_DN135296_c4_g3;TRINITY_DN135296_c4_g6;TRINITY_DN141934_c0_g2;TRINITY_DN145242_c2_g4;TRINITY_DN147213_c1_g1;TRINITY_DN151240_c7_g1;TRINITY_DN151240_c7_g2;TRINITY_DN156388_c5_g1;TRINITY_DN156388_c5_g3;TRINITY_DN158854_c8_g4
GO:0045446	endothelial cell differentiation	3	250	0.00278346	0.0200646	TRINITY_DN141455_c1_g2;TRINITY_DN144874_c1_g1;TRINITY_DN147213_c1_g1
GO:0030968	endoplasmic reticulum unfolded protein response	3	251	0.00281491	0.0202053	TRINITY_DN145242_c2_g4;TRINITY_DN145242_c2_g5;TRINITY_DN147493_c4_g1
GO:0045124	regulation of bone resorption	2	71	0.00288392	0.0205041	TRINITY_DN147213_c1_g1;TRINITY_DN157049_c4_g1
GO:0097237	cellular response to toxic substance	2	71	0.00288392	0.0205041	TRINITY_DN145242_c2_g4;TRINITY_DN145242_c2_g5
GO:0065007	biological regulation	47	31911	0.00289285	0.0205041	TRINITY_DN115562_c0_g2;TRINITY_DN116159_c0_g1;TRINITY_DN122588_c1_g3;TRINITY_DN124131_c4_g1;TRINITY_DN127061_c1_g1;TRINITY_DN129217_c3_g1;TRINITY_DN129379_c1_g1;TRINITY_DN134207_c0_g1;TRINITY_DN135296_c4_g1;TRINITY_DN135296_c4_g3;TRINITY_DN135296_c4_g6;TRINITY_DN137522_c2_g1;TRINITY_DN137895_c0_g2;TRINITY_DN138459_c1_g3;TRINITY_DN140116_c3_g3;TRINITY_DN140116_c3_g5;TRINITY_DN141399_c1_g2;TRINITY_…
GO:0002455	humoral immune response mediated by circulating immunoglobulin	3	254	0.00291057	0.0205255	TRINITY_DN127061_c1_g1;TRINITY_DN129217_c3_g1;TRINITY_DN155682_c9_g3
GO:0048731	system development	24	12447	0.0029201	0.0205255	TRINITY_DN130343_c0_g3;TRINITY_DN135296_c4_g3;TRINITY_DN137522_c2_g1;TRINITY_DN138459_c1_g3;TRINITY_DN141455_c1_g2;TRINITY_DN141934_c0_g2;TRINITY_DN144874_c1_g1;TRINITY_DN145242_c2_g4;TRINITY_DN145242_c2_g5;TRINITY_DN147165_c2_g1;TRINITY_DN147213_c1_g1;TRINITY_DN151240_c7_g1;TRINITY_DN151240_c7_g2;TRINITY_DN153703_c4_g1;TRINITY_DN153731_c3_g2;TRINITY_DN156320_c1_g1;TRINITY_DN156388_c5_g1;TRINITY_…
GO:0034620	cellular response to unfolded protein	3	256	0.00297545	0.0208281	TRINITY_DN145242_c2_g4;TRINITY_DN145242_c2_g5;TRINITY_DN147493_c4_g1
GO:0046685	response to arsenic-containing substance	2	73	0.00304552	0.0210576	TRINITY_DN124131_c4_g1;TRINITY_DN154856_c3_g1
GO:0050892	intestinal absorption	2	73	0.00304552	0.0210576	TRINITY_DN151240_c7_g1;TRINITY_DN151240_c7_g2
GO:1903319	positive regulation of protein maturation	2	73	0.00304552	0.0210576	TRINITY_DN146054_c0_g1;TRINITY_DN146054_c0_g3
GO:0048856	anatomical structure development	27	14774	0.00309281	0.0212977	TRINITY_DN122588_c1_g3;TRINITY_DN130343_c0_g3;TRINITY_DN135296_c4_g3;TRINITY_DN137522_c2_g1;TRINITY_DN138459_c1_g3;TRINITY_DN141455_c1_g2;TRINITY_DN141934_c0_g2;TRINITY_DN144874_c1_g1;TRINITY_DN145242_c2_g4;TRINITY_DN145242_c2_g5;TRINITY_DN146054_c0_g1;TRINITY_DN146054_c0_g3;TRINITY_DN147165_c2_g1;TRINITY_DN147213_c1_g1;TRINITY_DN151240_c7_g1;TRINITY_DN151240_c7_g2;TRINITY_DN153703_c4_g1;TRINITY_…
GO:0021953	central nervous system neuron differentiation	4	539	0.00311522	0.0213134	TRINITY_DN138459_c1_g3;TRINITY_DN157569_c5_g1;TRINITY_DN157569_c5_g3;TRINITY_DN157569_c5_g4
GO:0009891	positive regulation of biosynthetic process	12	4401	0.00312025	0.0213134	TRINITY_DN129379_c1_g1;TRINITY_DN135296_c4_g1;TRINITY_DN135296_c4_g3;TRINITY_DN135296_c4_g6;TRINITY_DN141934_c0_g2;TRINITY_DN145242_c2_g4;TRINITY_DN147213_c1_g1;TRINITY_DN151240_c7_g1;TRINITY_DN151240_c7_g2;TRINITY_DN156388_c5_g1;TRINITY_DN156388_c5_g3;TRINITY_DN158854_c8_g4
GO:0009896	positive regulation of catabolic process	5	889	0.00314517	0.0213973	TRINITY_DN124131_c4_g1;TRINITY_DN129379_c1_g1;TRINITY_DN151240_c7_g1;TRINITY_DN151240_c7_g2;TRINITY_DN154856_c3_g1
GO:0045444	fat cell differentiation	4	542	0.00317747	0.0215305	TRINITY_DN146054_c0_g1;TRINITY_DN146054_c0_g3;TRINITY_DN156388_c5_g1;TRINITY_DN156388_c5_g3
GO:0045923	positive regulation of fatty acid metabolic process	2	75	0.00321127	0.0216729	TRINITY_DN151240_c7_g1;TRINITY_DN151240_c7_g2
GO:0006629	lipid metabolic process	11	3843	0.00326323	0.0218099	TRINITY_DN134207_c0_g1;TRINITY_DN145356_c5_g4;TRINITY_DN145356_c5_g7;TRINITY_DN146054_c0_g1;TRINITY_DN146054_c0_g3;TRINITY_DN151240_c7_g1;TRINITY_DN151240_c7_g2;TRINITY_DN153990_c5_g1;TRINITY_DN156388_c5_g1;TRINITY_DN156388_c5_g3;TRINITY_DN158854_c8_g4
GO:0006984	ER-nucleus signaling pathway	2	76	0.0032957	0.0218099	TRINITY_DN145242_c2_g4;TRINITY_DN145242_c2_g5
GO:0036314	response to sterol	2	76	0.0032957	0.0218099	TRINITY_DN156388_c5_g1;TRINITY_DN156388_c5_g3
GO:0032368	regulation of lipid transport	3	266	0.00331318	0.0218099	TRINITY_DN151240_c7_g1;TRINITY_DN151240_c7_g2;TRINITY_DN157049_c4_g1
GO:0045453	bone resorption	3	266	0.00331318	0.0218099	TRINITY_DN147213_c1_g1;TRINITY_DN157049_c4_g1;TRINITY_DN158854_c8_g4
GO:0051345	positive regulation of hydrolase activity	6	1306	0.00332725	0.0218099	TRINITY_DN141399_c1_g2;TRINITY_DN145242_c2_g4;TRINITY_DN145242_c2_g5;TRINITY_DN147213_c1_g1;TRINITY_DN151240_c7_g1;TRINITY_DN151240_c7_g2
GO:0003245	cardiac muscle tissue growth involved in heart morphogenesis	1	3	0.00333457	0.0218099	TRINITY_DN147213_c1_g1
GO:0006463	steroid hormone receptor complex assembly	1	3	0.00333457	0.0218099	TRINITY_DN147165_c2_g1
GO:0044058	regulation of digestive system process	2	77	0.00338117	0.0219452	TRINITY_DN151240_c7_g1;TRINITY_DN151240_c7_g2
GO:0071827	plasma lipoprotein particle organization	2	77	0.00338117	0.0219452	TRINITY_DN151240_c7_g1;TRINITY_DN151240_c7_g2
GO:0097191	extrinsic apoptotic signaling pathway	4	557	0.00350149	0.0226394	TRINITY_DN122588_c1_g3;TRINITY_DN124131_c4_g1;TRINITY_DN153703_c4_g1;TRINITY_DN154856_c3_g1
GO:0048522	positive regulation of cellular process	24	12647	0.00363	0.0233028	TRINITY_DN115562_c0_g2;TRINITY_DN122588_c1_g3;TRINITY_DN124131_c4_g1;TRINITY_DN129379_c1_g1;TRINITY_DN135296_c4_g1;TRINITY_DN135296_c4_g3;TRINITY_DN135296_c4_g6;TRINITY_DN141934_c0_g2;TRINITY_DN145242_c2_g1;TRINITY_DN145242_c2_g2;TRINITY_DN145242_c2_g4;TRINITY_DN145242_c2_g5;TRINITY_DN146054_c0_g1;TRINITY_DN146054_c0_g3;TRINITY_DN147213_c1_g1;TRINITY_DN151240_c7_g1;TRINITY_DN151240_c7_g2;TRINITY_…
GO:0035967	cellular response to topologically incorrect protein	3	275	0.00363647	0.0233028	TRINITY_DN145242_c2_g4;TRINITY_DN145242_c2_g5;TRINITY_DN147493_c4_g1
GO:0034613	cellular protein localization	12	4486	0.00364536	0.0233028	TRINITY_DN116907_c10_g2;TRINITY_DN135296_c4_g1;TRINITY_DN135296_c4_g3;TRINITY_DN135296_c4_g6;TRINITY_DN145242_c2_g1;TRINITY_DN145242_c2_g2;TRINITY_DN145242_c2_g4;TRINITY_DN145242_c2_g5;TRINITY_DN146013_c2_g3;TRINITY_DN149034_c3_g2;TRINITY_DN152564_c7_g4;TRINITY_DN156320_c1_g1
GO:0042060	wound healing	6	1336	0.00371677	0.02367	TRINITY_DN122588_c1_g3;TRINITY_DN137895_c0_g2;TRINITY_DN141934_c0_g2;TRINITY_DN151240_c7_g1;TRINITY_DN151240_c7_g2;TRINITY_DN157049_c4_g1
GO:0042311	vasodilation	2	81	0.00373332	0.0236863	TRINITY_DN141455_c1_g2;TRINITY_DN144874_c1_g1
GO:0031399	regulation of protein modification process	12	4504	0.0037653	0.0238001	TRINITY_DN122588_c1_g3;TRINITY_DN124131_c4_g1;TRINITY_DN135296_c4_g1;TRINITY_DN135296_c4_g3;TRINITY_DN135296_c4_g6;TRINITY_DN145242_c2_g4;TRINITY_DN145242_c2_g5;TRINITY_DN152564_c7_g4;TRINITY_DN153207_c2_g4;TRINITY_DN154856_c3_g1;TRINITY_DN157049_c4_g1;TRINITY_DN158606_c4_g3
GO:0070231	T cell apoptotic process	2	82	0.00382391	0.0240807	TRINITY_DN156388_c5_g1;TRINITY_DN156388_c5_g3
GO:0070727	cellular macromolecule localization	12	4517	0.00385391	0.0241797	TRINITY_DN116907_c10_g2;TRINITY_DN135296_c4_g1;TRINITY_DN135296_c4_g3;TRINITY_DN135296_c4_g6;TRINITY_DN145242_c2_g1;TRINITY_DN145242_c2_g2;TRINITY_DN145242_c2_g4;TRINITY_DN145242_c2_g5;TRINITY_DN146013_c2_g3;TRINITY_DN149034_c3_g2;TRINITY_DN152564_c7_g4;TRINITY_DN156320_c1_g1
GO:0090150	establishment of protein localization to membrane	4	574	0.00389514	0.0243482	TRINITY_DN135296_c4_g1;TRINITY_DN135296_c4_g3;TRINITY_DN135296_c4_g6;TRINITY_DN156320_c1_g1
GO:0030111	regulation of Wnt signaling pathway	5	936	0.00391257	0.0243672	TRINITY_DN138459_c1_g3;TRINITY_DN157569_c5_g1;TRINITY_DN157569_c5_g3;TRINITY_DN157569_c5_g4;TRINITY_DN158854_c8_g4
GO:0040012	regulation of locomotion	8	2301	0.00394089	0.0244537	TRINITY_DN129379_c1_g1;TRINITY_DN141934_c0_g2;TRINITY_DN145242_c2_g1;TRINITY_DN145242_c2_g2;TRINITY_DN145242_c2_g4;TRINITY_DN145242_c2_g5;TRINITY_DN147213_c1_g1;TRINITY_DN157049_c4_g1
GO:0046461	neutral lipid catabolic process	2	84	0.00400816	0.0246903	TRINITY_DN151240_c7_g1;TRINITY_DN151240_c7_g2
GO:0046464	acylglycerol catabolic process	2	84	0.00400816	0.0246903	TRINITY_DN151240_c7_g1;TRINITY_DN151240_c7_g2
GO:0071702	organic substance transport	16	7075	0.00403649	0.0247747	TRINITY_DN116907_c10_g2;TRINITY_DN122588_c1_g3;TRINITY_DN135296_c4_g1;TRINITY_DN135296_c4_g3;TRINITY_DN135296_c4_g6;TRINITY_DN140116_c3_g3;TRINITY_DN140116_c3_g5;TRINITY_DN146013_c2_g3;TRINITY_DN149034_c3_g2;TRINITY_DN151240_c7_g1;TRINITY_DN151240_c7_g2;TRINITY_DN152564_c7_g4;TRINITY_DN153990_c5_g1;TRINITY_DN156320_c1_g1;TRINITY_DN157049_c4_g1;TRINITY_DN158854_c8_g4
GO:0006641	triglyceride metabolic process	3	287	0.00409657	0.0249945	TRINITY_DN151240_c7_g1;TRINITY_DN151240_c7_g2;TRINITY_DN153990_c5_g1
GO:0042093	T-helper cell differentiation	2	85	0.00410181	0.0249945	TRINITY_DN156388_c5_g1;TRINITY_DN156388_c5_g3
GO:0003158	endothelium development	3	288	0.00413643	0.0250871	TRINITY_DN141455_c1_g2;TRINITY_DN144874_c1_g1;TRINITY_DN147213_c1_g1
GO:0015711	organic anion transport	5	949	0.00414663	0.0250871	TRINITY_DN140116_c3_g3;TRINITY_DN140116_c3_g5;TRINITY_DN151240_c7_g1;TRINITY_DN151240_c7_g2;TRINITY_DN158854_c8_g4
GO:0002294	CD4-positive, alpha-beta T cell differentiation involved in immune response	2	87	0.00429214	0.0257833	TRINITY_DN156388_c5_g1;TRINITY_DN156388_c5_g3
GO:0042304	regulation of fatty acid biosynthetic process	2	87	0.00429214	0.0257833	TRINITY_DN151240_c7_g1;TRINITY_DN151240_c7_g2
GO:0009719	response to endogenous stimulus	11	3991	0.00434629	0.0260163	TRINITY_DN124131_c4_g1;TRINITY_DN134207_c0_g1;TRINITY_DN135296_c4_g3;TRINITY_DN144874_c1_g1;TRINITY_DN145242_c2_g4;TRINITY_DN145242_c2_g5;TRINITY_DN147165_c2_g1;TRINITY_DN152564_c7_g4;TRINITY_DN154856_c3_g1;TRINITY_DN157049_c4_g1;TRINITY_DN158550_c4_g1
GO:0009966	regulation of signal transduction	16	7138	0.00440574	0.0262284	TRINITY_DN115562_c0_g2;TRINITY_DN122588_c1_g3;TRINITY_DN124131_c4_g1;TRINITY_DN129379_c1_g1;TRINITY_DN138459_c1_g3;TRINITY_DN141934_c0_g2;TRINITY_DN145242_c2_g4;TRINITY_DN145242_c2_g5;TRINITY_DN147493_c4_g1;TRINITY_DN154856_c3_g1;TRINITY_DN157049_c4_g1;TRINITY_DN157569_c5_g1;TRINITY_DN157569_c5_g3;TRINITY_DN157569_c5_g4;TRINITY_DN158550_c4_g1;TRINITY_DN158854_c8_g4
GO:0036483	neuron intrinsic apoptotic signaling pathway in response to endoplasmic reticulum stress	1	4	0.00444365	0.0262284	TRINITY_DN147493_c4_g1
GO:1903381	regulation of endoplasmic reticulum stress-induced neuron intrinsic apoptotic signaling pathway	1	4	0.00444365	0.0262284	TRINITY_DN147493_c4_g1
GO:1903382	negative regulation of endoplasmic reticulum stress-induced neuron intrinsic apoptotic signaling pathway	1	4	0.00444365	0.0262284	TRINITY_DN147493_c4_g1
GO:0036498	IRE1-mediated unfolded protein response	2	90	0.00458519	0.0269699	TRINITY_DN145242_c2_g4;TRINITY_DN147493_c4_g1
GO:0051270	regulation of cellular component movement	8	2368	0.0046781	0.0274211	TRINITY_DN129379_c1_g1;TRINITY_DN141934_c0_g2;TRINITY_DN145242_c2_g1;TRINITY_DN145242_c2_g2;TRINITY_DN145242_c2_g4;TRINITY_DN145242_c2_g5;TRINITY_DN147213_c1_g1;TRINITY_DN157049_c4_g1
GO:0006956	complement activation	3	304	0.0048066	0.0280772	TRINITY_DN127061_c1_g1;TRINITY_DN129217_c3_g1;TRINITY_DN155682_c9_g3
GO:0051246	regulation of protein metabolic process	15	6550	0.0048762	0.0281599	TRINITY_DN122588_c1_g3;TRINITY_DN124131_c4_g1;TRINITY_DN135296_c4_g1;TRINITY_DN135296_c4_g3;TRINITY_DN135296_c4_g6;TRINITY_DN141934_c0_g2;TRINITY_DN145242_c2_g4;TRINITY_DN145242_c2_g5;TRINITY_DN146054_c0_g1;TRINITY_DN146054_c0_g3;TRINITY_DN152564_c7_g4;TRINITY_DN153207_c2_g4;TRINITY_DN154856_c3_g1;TRINITY_DN157049_c4_g1;TRINITY_DN158606_c4_g3
GO:0002287	alpha-beta T cell activation involved in immune response	2	93	0.00488725	0.0281599	TRINITY_DN156388_c5_g1;TRINITY_DN156388_c5_g3
GO:0002293	alpha-beta T cell differentiation involved in immune response	2	93	0.00488725	0.0281599	TRINITY_DN156388_c5_g1;TRINITY_DN156388_c5_g3
GO:2000107	negative regulation of leukocyte apoptotic process	2	93	0.00488725	0.0281599	TRINITY_DN156388_c5_g1;TRINITY_DN156388_c5_g3
GO:0006006	glucose metabolic process	4	615	0.00496578	0.0285154	TRINITY_DN153990_c5_g1;TRINITY_DN153990_c5_g2;TRINITY_DN156388_c5_g1;TRINITY_DN156388_c5_g3
GO:0097306	cellular response to alcohol	3	310	0.00507382	0.0290374	TRINITY_DN129379_c1_g1;TRINITY_DN156388_c5_g1;TRINITY_DN156388_c5_g3
GO:0071825	protein-lipid complex subunit organization	2	95	0.0050936	0.0290524	TRINITY_DN151240_c7_g1;TRINITY_DN151240_c7_g2
GO:1901998	toxin transport	2	96	0.00519826	0.0295499	TRINITY_DN145242_c2_g4;TRINITY_DN145242_c2_g5
GO:0042149	cellular response to glucose starvation	2	97	0.00530391	0.0300496	TRINITY_DN145242_c2_g4;TRINITY_DN145242_c2_g5
GO:0021762	substantia nigra development	2	99	0.00551816	0.0310557	TRINITY_DN145242_c2_g4;TRINITY_DN145242_c2_g5
GO:0046850	regulation of bone remodeling	2	99	0.00551816	0.0310557	TRINITY_DN147213_c1_g1;TRINITY_DN157049_c4_g1
GO:0035623	renal glucose absorption	1	5	0.00555152	0.03114	TRINITY_DN158854_c8_g4
GO:0070228	regulation of lymphocyte apoptotic process	2	100	0.00562675	0.0314095	TRINITY_DN156388_c5_g1;TRINITY_DN156388_c5_g3
GO:0032268	regulation of cellular protein metabolic process	14	6000	0.00564123	0.0314095	TRINITY_DN122588_c1_g3;TRINITY_DN124131_c4_g1;TRINITY_DN135296_c4_g1;TRINITY_DN135296_c4_g3;TRINITY_DN135296_c4_g6;TRINITY_DN145242_c2_g4;TRINITY_DN145242_c2_g5;TRINITY_DN146054_c0_g1;TRINITY_DN146054_c0_g3;TRINITY_DN152564_c7_g4;TRINITY_DN153207_c2_g4;TRINITY_DN154856_c3_g1;TRINITY_DN157049_c4_g1;TRINITY_DN158606_c4_g3
GO:0016053	organic acid biosynthetic process	5	1023	0.00567373	0.0314095	TRINITY_DN145433_c0_g1;TRINITY_DN151240_c7_g1;TRINITY_DN151240_c7_g2;TRINITY_DN153731_c3_g2;TRINITY_DN158854_c8_g4
GO:0046394	carboxylic acid biosynthetic process	5	1023	0.00567373	0.0314095	TRINITY_DN145433_c0_g1;TRINITY_DN151240_c7_g1;TRINITY_DN151240_c7_g2;TRINITY_DN153731_c3_g2;TRINITY_DN158854_c8_g4
GO:0047496	vesicle transport along microtubule	2	101	0.00573633	0.0316526	TRINITY_DN146013_c2_g3;TRINITY_DN157624_c11_g1
GO:0002292	T cell differentiation involved in immune response	2	102	0.00584688	0.0319503	TRINITY_DN156388_c5_g1;TRINITY_DN156388_c5_g3
GO:0085029	extracellular matrix assembly	2	102	0.00584688	0.0319503	TRINITY_DN141455_c1_g2;TRINITY_DN144874_c1_g1
GO:1900026	positive regulation of substrate adhesion-dependent cell spreading	2	102	0.00584688	0.0319503	TRINITY_DN122588_c1_g3;TRINITY_DN157049_c4_g1
GO:0006639	acylglycerol metabolic process	3	329	0.0059785	0.0325646	TRINITY_DN151240_c7_g1;TRINITY_DN151240_c7_g2;TRINITY_DN153990_c5_g1
GO:0021549	cerebellum development	3	330	0.00602861	0.0325879	TRINITY_DN145242_c2_g4;TRINITY_DN145242_c2_g5;TRINITY_DN153731_c3_g2
GO:0046849	bone remodeling	3	330	0.00602861	0.0325879	TRINITY_DN147213_c1_g1;TRINITY_DN157049_c4_g1;TRINITY_DN158854_c8_g4
GO:0045047	protein targeting to ER	2	104	0.00607089	0.0325879	TRINITY_DN149034_c3_g2;TRINITY_DN156320_c1_g1
GO:0001775	cell activation	7	1961	0.00607864	0.0325879	TRINITY_DN122588_c1_g3;TRINITY_DN135296_c4_g3;TRINITY_DN137895_c0_g2;TRINITY_DN141934_c0_g2;TRINITY_DN156388_c5_g1;TRINITY_DN156388_c5_g3;TRINITY_DN157049_c4_g1
GO:0006638	neutral lipid metabolic process	3	331	0.00607897	0.0325879	TRINITY_DN151240_c7_g1;TRINITY_DN151240_c7_g2;TRINITY_DN153990_c5_g1
GO:0016337	single organismal cell-cell adhesion	6	1486	0.00619336	0.0330964	TRINITY_DN122588_c1_g3;TRINITY_DN135296_c4_g3;TRINITY_DN141934_c0_g2;TRINITY_DN156388_c5_g1;TRINITY_DN156388_c5_g3;TRINITY_DN157049_c4_g1
GO:0007166	cell surface receptor signaling pathway	15	6739	0.00634228	0.0337856	TRINITY_DN122588_c1_g3;TRINITY_DN124131_c4_g1;TRINITY_DN127061_c1_g1;TRINITY_DN129217_c3_g1;TRINITY_DN138459_c1_g3;TRINITY_DN141934_c0_g2;TRINITY_DN145242_c2_g4;TRINITY_DN145242_c2_g5;TRINITY_DN153703_c4_g1;TRINITY_DN154856_c3_g1;TRINITY_DN157049_c4_g1;TRINITY_DN157569_c5_g1;TRINITY_DN157569_c5_g3;TRINITY_DN157569_c5_g4;TRINITY_DN158854_c8_g4
GO:0006796	phosphate-containing compound metabolic process	17	8111	0.00646888	0.034352	TRINITY_DN122588_c1_g3;TRINITY_DN135296_c4_g3;TRINITY_DN145242_c2_g4;TRINITY_DN145242_c2_g5;TRINITY_DN145356_c5_g4;TRINITY_DN145356_c5_g7;TRINITY_DN146617_c2_g2;TRINITY_DN151240_c7_g1;TRINITY_DN151240_c7_g2;TRINITY_DN152564_c7_g4;TRINITY_DN153207_c2_g4;TRINITY_DN153731_c3_g2;TRINITY_DN153990_c5_g1;TRINITY_DN153990_c5_g2;TRINITY_DN156388_c5_g3;TRINITY_DN157049_c4_g1;TRINITY_DN158606_c4_g3
GO:0043367	CD4-positive, alpha-beta T cell differentiation	2	108	0.00653055	0.0345322	TRINITY_DN156388_c5_g1;TRINITY_DN156388_c5_g3
GO:2000377	regulation of reactive oxygen species metabolic process	3	340	0.00654358	0.0345322	TRINITY_DN135296_c4_g1;TRINITY_DN135296_c4_g3;TRINITY_DN135296_c4_g6
GO:0017186	peptidyl-pyroglutamic acid biosynthetic process, using glutaminyl-peptide cyclotransferase	1	6	0.00665818	0.0350278	TRINITY_DN150557_c2_g6
GO:0001894	tissue homeostasis	4	670	0.0066904	0.0350884	TRINITY_DN141934_c0_g2;TRINITY_DN147213_c1_g1;TRINITY_DN157049_c4_g1;TRINITY_DN158854_c8_g4
GO:0006576	cellular biogenic amine metabolic process	3	349	0.00702884	0.0367496	TRINITY_DN145356_c5_g7;TRINITY_DN151240_c7_g1;TRINITY_DN151240_c7_g2
GO:0009887	organ morphogenesis	8	2541	0.00707694	0.0368872	TRINITY_DN138459_c1_g3;TRINITY_DN141455_c1_g2;TRINITY_DN144874_c1_g1;TRINITY_DN147213_c1_g1;TRINITY_DN157569_c5_g1;TRINITY_DN157569_c5_g3;TRINITY_DN157569_c5_g4;TRINITY_DN158854_c8_g4
GO:0072676	lymphocyte migration	2	113	0.00712671	0.0370327	TRINITY_DN147213_c1_g1;TRINITY_DN157049_c4_g1
GO:0006633	fatty acid biosynthetic process	3	352	0.00719522	0.0372743	TRINITY_DN151240_c7_g1;TRINITY_DN151240_c7_g2;TRINITY_DN158854_c8_g4
GO:0044699	single-organism process	59	45506	0.00723179	0.0373236	TRINITY_DN100227_c0_g1;TRINITY_DN115562_c0_g2;TRINITY_DN116159_c0_g1;TRINITY_DN122588_c1_g3;TRINITY_DN124131_c4_g1;TRINITY_DN127061_c1_g1;TRINITY_DN129217_c3_g1;TRINITY_DN129379_c1_g1;TRINITY_DN130343_c0_g3;TRINITY_DN134207_c0_g1;TRINITY_DN135296_c4_g1;TRINITY_DN135296_c4_g3;TRINITY_DN135296_c4_g6;TRINITY_DN135550_c0_g3;TRINITY_DN137522_c2_g1;TRINITY_DN137895_c0_g2;TRINITY_DN138459_c1_g3;TRINITY_…
GO:0099518	vesicle cytoskeletal trafficking	2	114	0.0072488	0.0373236	TRINITY_DN146013_c2_g3;TRINITY_DN157624_c11_g1
GO:0048468	cell development	14	6184	0.00733678	0.0376621	TRINITY_DN122588_c1_g3;TRINITY_DN138459_c1_g3;TRINITY_DN141455_c1_g2;TRINITY_DN144874_c1_g1;TRINITY_DN146054_c0_g1;TRINITY_DN146054_c0_g3;TRINITY_DN147165_c2_g1;TRINITY_DN151240_c7_g1;TRINITY_DN151240_c7_g2;TRINITY_DN157049_c4_g1;TRINITY_DN157569_c5_g1;TRINITY_DN157569_c5_g3;TRINITY_DN157569_c5_g4;TRINITY_DN158606_c4_g3
GO:0043085	positive regulation of catalytic activity	8	2560	0.00738865	0.0378138	TRINITY_DN141399_c1_g2;TRINITY_DN145242_c2_g4;TRINITY_DN145242_c2_g5;TRINITY_DN147213_c1_g1;TRINITY_DN151240_c7_g1;TRINITY_DN151240_c7_g2;TRINITY_DN157049_c4_g1;TRINITY_DN158606_c4_g3
GO:0051641	cellular localization	18	8934	0.007497	0.0382413	TRINITY_DN116907_c10_g2;TRINITY_DN122588_c1_g3;TRINITY_DN130343_c0_g3;TRINITY_DN135296_c4_g1;TRINITY_DN135296_c4_g3;TRINITY_DN135296_c4_g6;TRINITY_DN145242_c2_g1;TRINITY_DN145242_c2_g2;TRINITY_DN145242_c2_g4;TRINITY_DN145242_c2_g5;TRINITY_DN146013_c2_g3;TRINITY_DN147493_c4_g1;TRINITY_DN149034_c3_g2;TRINITY_DN152564_c7_g4;TRINITY_DN156320_c1_g1;TRINITY_DN157049_c4_g1;TRINITY_DN157624_c11_g1;TRINIT…
GO:0043623	cellular protein complex assembly	6	1549	0.00753014	0.0382413	TRINITY_DN122588_c1_g3;TRINITY_DN135296_c4_g1;TRINITY_DN135296_c4_g3;TRINITY_DN135296_c4_g6;TRINITY_DN137895_c0_g2;TRINITY_DN147165_c2_g1
GO:0000904	cell morphogenesis involved in differentiation	8	2569	0.0075399	0.0382413	TRINITY_DN122588_c1_g3;TRINITY_DN138459_c1_g3;TRINITY_DN141455_c1_g2;TRINITY_DN144874_c1_g1;TRINITY_DN157049_c4_g1;TRINITY_DN157569_c5_g1;TRINITY_DN157569_c5_g3;TRINITY_DN157569_c5_g4
GO:0090066	regulation of anatomical structure size	6	1551	0.00757574	0.0383084	TRINITY_DN122588_c1_g3;TRINITY_DN124131_c4_g1;TRINITY_DN135296_c4_g3;TRINITY_DN141455_c1_g2;TRINITY_DN144874_c1_g1;TRINITY_DN154856_c3_g1
GO:0022037	metencephalon development	3	360	0.00765029	0.0385677	TRINITY_DN145242_c2_g4;TRINITY_DN145242_c2_g5;TRINITY_DN153731_c3_g2
GO:0035710	CD4-positive, alpha-beta T cell activation	2	118	0.00774661	0.0385677	TRINITY_DN156388_c5_g1;TRINITY_DN156388_c5_g3
GO:0090207	regulation of triglyceride metabolic process	2	118	0.00774661	0.0385677	TRINITY_DN151240_c7_g1;TRINITY_DN151240_c7_g2
GO:0018199	peptidyl-glutamine modification	1	7	0.00776362	0.0385677	TRINITY_DN150557_c2_g6
GO:0031247	actin rod assembly	1	7	0.00776362	0.0385677	TRINITY_DN152564_c7_g4
GO:1903891	regulation of ATF6-mediated unfolded protein response	1	7	0.00776362	0.0385677	TRINITY_DN145242_c2_g4
GO:0006793	phosphorus metabolic process	17	8266	0.00780769	0.0386732	TRINITY_DN122588_c1_g3;TRINITY_DN135296_c4_g3;TRINITY_DN145242_c2_g4;TRINITY_DN145242_c2_g5;TRINITY_DN145356_c5_g4;TRINITY_DN145356_c5_g7;TRINITY_DN146617_c2_g2;TRINITY_DN151240_c7_g1;TRINITY_DN151240_c7_g2;TRINITY_DN152564_c7_g4;TRINITY_DN153207_c2_g4;TRINITY_DN153731_c3_g2;TRINITY_DN153990_c5_g1;TRINITY_DN153990_c5_g2;TRINITY_DN156388_c5_g3;TRINITY_DN157049_c4_g1;TRINITY_DN158606_c4_g3
GO:0044767	single-organism developmental process	28	16557	0.00793306	0.0391796	TRINITY_DN122588_c1_g3;TRINITY_DN130343_c0_g3;TRINITY_DN135296_c4_g3;TRINITY_DN137522_c2_g1;TRINITY_DN138459_c1_g3;TRINITY_DN141455_c1_g2;TRINITY_DN141934_c0_g2;TRINITY_DN144874_c1_g1;TRINITY_DN145242_c2_g4;TRINITY_DN145242_c2_g5;TRINITY_DN146054_c0_g1;TRINITY_DN146054_c0_g3;TRINITY_DN147165_c2_g1;TRINITY_DN147213_c1_g1;TRINITY_DN151240_c7_g1;TRINITY_DN151240_c7_g2;TRINITY_DN153703_c4_g1;TRINITY_…
GO:0050878	regulation of body fluid levels	5	1112	0.00799246	0.0392937	TRINITY_DN122588_c1_g3;TRINITY_DN134207_c0_g1;TRINITY_DN137895_c0_g2;TRINITY_DN141934_c0_g2;TRINITY_DN157049_c4_g1
GO:1990267	response to transition metal nanoparticle	3	366	0.00800254	0.0392937	TRINITY_DN137522_c2_g1;TRINITY_DN145242_c2_g4;TRINITY_DN145242_c2_g5
GO:0090596	sensory organ morphogenesis	4	707	0.00805026	0.0393346	TRINITY_DN138459_c1_g3;TRINITY_DN157569_c5_g1;TRINITY_DN157569_c5_g3;TRINITY_DN157569_c5_g4
GO:2001236	regulation of extrinsic apoptotic signaling pathway	3	367	0.00806217	0.0393346	TRINITY_DN122588_c1_g3;TRINITY_DN124131_c4_g1;TRINITY_DN154856_c3_g1
GO:0030900	forebrain development	5	1115	0.00808055	0.0393346	TRINITY_DN138459_c1_g3;TRINITY_DN153731_c3_g2;TRINITY_DN157569_c5_g1;TRINITY_DN157569_c5_g3;TRINITY_DN157569_c5_g4
GO:0015909	long-chain fatty acid transport	2	121	0.00812983	0.0393484	TRINITY_DN140116_c3_g3;TRINITY_DN140116_c3_g5
GO:0060612	adipose tissue development	2	121	0.00812983	0.0393484	TRINITY_DN156388_c5_g1;TRINITY_DN156388_c5_g3
GO:0030199	collagen fibril organization	2	122	0.00825944	0.0398618	TRINITY_DN141455_c1_g2;TRINITY_DN144874_c1_g1
GO:0008610	lipid biosynthetic process	6	1583	0.0083329	0.0401021	TRINITY_DN134207_c0_g1;TRINITY_DN145356_c5_g4;TRINITY_DN145356_c5_g7;TRINITY_DN151240_c7_g1;TRINITY_DN151240_c7_g2;TRINITY_DN158854_c8_g4
GO:0021587	cerebellum morphogenesis	2	124	0.00852144	0.0407777	TRINITY_DN145242_c2_g4;TRINITY_DN145242_c2_g5
GO:0072599	establishment of protein localization to endoplasmic reticulum	2	124	0.00852144	0.0407777	TRINITY_DN149034_c3_g2;TRINITY_DN156320_c1_g1
GO:0071310	cellular response to organic substance	12	5003	0.00859514	0.0410145	TRINITY_DN129379_c1_g1;TRINITY_DN141934_c0_g2;TRINITY_DN144874_c1_g1;TRINITY_DN145242_c2_g4;TRINITY_DN145242_c2_g5;TRINITY_DN147165_c2_g1;TRINITY_DN147493_c4_g1;TRINITY_DN152564_c7_g4;TRINITY_DN156388_c5_g1;TRINITY_DN156388_c5_g3;TRINITY_DN157049_c4_g1;TRINITY_DN158550_c4_g1
GO:0019835	cytolysis	2	125	0.00865383	0.0410633	TRINITY_DN155682_c9_g3;TRINITY_DN158606_c4_g3
GO:0021680	cerebellar Purkinje cell layer development	2	125	0.00865383	0.0410633	TRINITY_DN145242_c2_g4;TRINITY_DN145242_c2_g5
GO:0048523	negative regulation of cellular process	21	11249	0.00870468	0.0411892	TRINITY_DN122588_c1_g3;TRINITY_DN124131_c4_g1;TRINITY_DN129379_c1_g1;TRINITY_DN138459_c1_g3;TRINITY_DN141934_c0_g2;TRINITY_DN145242_c2_g4;TRINITY_DN145242_c2_g5;TRINITY_DN147165_c2_g1;TRINITY_DN147213_c1_g1;TRINITY_DN147493_c4_g1;TRINITY_DN149065_c1_g1;TRINITY_DN152564_c7_g4;TRINITY_DN153207_c2_g4;TRINITY_DN153703_c4_g1;TRINITY_DN154856_c3_g1;TRINITY_DN156388_c5_g1;TRINITY_DN156388_c5_g3;TRINITY_…
GO:0032371	regulation of sterol transport	2	126	0.00878714	0.0413484	TRINITY_DN151240_c7_g1;TRINITY_DN151240_c7_g2
GO:0032374	regulation of cholesterol transport	2	126	0.00878714	0.0413484	TRINITY_DN151240_c7_g1;TRINITY_DN151240_c7_g2
GO:0045715	negative regulation of low-density lipoprotein particle receptor biosynthetic process	1	8	0.00886786	0.0416126	TRINITY_DN157049_c4_g1
GO:0006626	protein targeting to mitochondrion	3	381	0.00892461	0.0417167	TRINITY_DN135296_c4_g1;TRINITY_DN135296_c4_g3;TRINITY_DN135296_c4_g6
GO:0051247	positive regulation of protein metabolic process	10	3796	0.00893929	0.0417167	TRINITY_DN122588_c1_g3;TRINITY_DN124131_c4_g1;TRINITY_DN141934_c0_g2;TRINITY_DN145242_c2_g4;TRINITY_DN145242_c2_g5;TRINITY_DN146054_c0_g1;TRINITY_DN146054_c0_g3;TRINITY_DN154856_c3_g1;TRINITY_DN157049_c4_g1;TRINITY_DN158606_c4_g3
GO:0043010	camera-type eye development	4	730	0.00898103	0.0417963	TRINITY_DN138459_c1_g3;TRINITY_DN157569_c5_g1;TRINITY_DN157569_c5_g3;TRINITY_DN157569_c5_g4
GO:0033344	cholesterol efflux	2	128	0.00905653	0.0420322	TRINITY_DN151240_c7_g1;TRINITY_DN151240_c7_g2
GO:0010657	muscle cell apoptotic process	2	129	0.0091926	0.0424312	TRINITY_DN135296_c4_g3;TRINITY_DN153703_c4_g1
GO:0021575	hindbrain morphogenesis	2	129	0.0091926	0.0424312	TRINITY_DN145242_c2_g4;TRINITY_DN145242_c2_g5
GO:0002286	T cell activation involved in immune response	2	130	0.00932958	0.0428716	TRINITY_DN156388_c5_g1;TRINITY_DN156388_c5_g3
GO:0008203	cholesterol metabolic process	3	388	0.00937535	0.0428716	TRINITY_DN151240_c7_g1;TRINITY_DN151240_c7_g2;TRINITY_DN158854_c8_g4
GO:0015718	monocarboxylic acid transport	3	388	0.00937535	0.0428716	TRINITY_DN140116_c3_g3;TRINITY_DN140116_c3_g5;TRINITY_DN158854_c8_g4
GO:0032502	developmental process	28	16752	0.00938923	0.0428716	TRINITY_DN122588_c1_g3;TRINITY_DN130343_c0_g3;TRINITY_DN135296_c4_g3;TRINITY_DN137522_c2_g1;TRINITY_DN138459_c1_g3;TRINITY_DN141455_c1_g2;TRINITY_DN141934_c0_g2;TRINITY_DN144874_c1_g1;TRINITY_DN145242_c2_g4;TRINITY_DN145242_c2_g5;TRINITY_DN146054_c0_g1;TRINITY_DN146054_c0_g3;TRINITY_DN147165_c2_g1;TRINITY_DN147213_c1_g1;TRINITY_DN151240_c7_g1;TRINITY_DN151240_c7_g2;TRINITY_DN153703_c4_g1;TRINITY_…
GO:1902652	secondary alcohol metabolic process	3	391	0.00957254	0.0432794	TRINITY_DN151240_c7_g1;TRINITY_DN151240_c7_g2;TRINITY_DN158854_c8_g4
GO:0009725	response to hormone	7	2140	0.00960174	0.0432794	TRINITY_DN124131_c4_g1;TRINITY_DN134207_c0_g1;TRINITY_DN135296_c4_g3;TRINITY_DN144874_c1_g1;TRINITY_DN147165_c2_g1;TRINITY_DN154856_c3_g1;TRINITY_DN158550_c4_g1
GO:0003382	epithelial cell morphogenesis	2	132	0.00960629	0.0432794	TRINITY_DN141455_c1_g2;TRINITY_DN144874_c1_g1
GO:0048260	positive regulation of receptor-mediated endocytosis	2	132	0.00960629	0.0432794	TRINITY_DN151240_c7_g1;TRINITY_DN151240_c7_g2
GO:0070227	lymphocyte apoptotic process	2	132	0.00960629	0.0432794	TRINITY_DN156388_c5_g1;TRINITY_DN156388_c5_g3
GO:0016064	immunoglobulin mediated immune response	3	392	0.0096388	0.0433107	TRINITY_DN127061_c1_g1;TRINITY_DN129217_c3_g1;TRINITY_DN155682_c9_g3
GO:0045862	positive regulation of proteolysis	4	747	0.00971249	0.0434467	TRINITY_DN124131_c4_g1;TRINITY_DN146054_c0_g1;TRINITY_DN146054_c0_g3;TRINITY_DN154856_c3_g1
GO:0046148	pigment biosynthetic process	2	133	0.00974601	0.0434467	TRINITY_DN153731_c3_g2;TRINITY_DN158854_c8_g4
GO:0060193	positive regulation of lipase activity	2	133	0.00974601	0.0434467	TRINITY_DN151240_c7_g1;TRINITY_DN151240_c7_g2
GO:0019318	hexose metabolic process	4	749	0.00980102	0.0435772	TRINITY_DN153990_c5_g1;TRINITY_DN153990_c5_g2;TRINITY_DN156388_c5_g1;TRINITY_DN156388_c5_g3
GO:0019724	B cell mediated immunity	3	395	0.00983921	0.0436325	TRINITY_DN127061_c1_g1;TRINITY_DN129217_c3_g1;TRINITY_DN155682_c9_g3
GO:0045583	regulation of cytotoxic T cell differentiation	1	9	0.00997088	0.0439861	TRINITY_DN135296_c4_g3
GO:0045585	positive regulation of cytotoxic T cell differentiation	1	9	0.00997088	0.0439861	TRINITY_DN135296_c4_g3
GO:0051336	regulation of hydrolase activity	7	2158	0.0100248	0.0440096	TRINITY_DN141399_c1_g2;TRINITY_DN145242_c2_g4;TRINITY_DN145242_c2_g5;TRINITY_DN147213_c1_g1;TRINITY_DN151240_c7_g1;TRINITY_DN151240_c7_g2;TRINITY_DN152564_c7_g4
GO:0034113	heterotypic cell-cell adhesion	2	135	0.0100282	0.0440096	TRINITY_DN122588_c1_g3;TRINITY_DN157049_c4_g1
GO:0006695	cholesterol biosynthetic process	2	136	0.0101706	0.0444046	TRINITY_DN151240_c7_g1;TRINITY_DN151240_c7_g2
GO:1902653	secondary alcohol biosynthetic process	2	136	0.0101706	0.0444046	TRINITY_DN151240_c7_g1;TRINITY_DN151240_c7_g2
GO:0006749	glutathione metabolic process	2	137	0.0103139	0.0446848	TRINITY_DN124131_c4_g1;TRINITY_DN154856_c3_g1
GO:0060425	lung morphogenesis	2	137	0.0103139	0.0446848	TRINITY_DN141455_c1_g2;TRINITY_DN144874_c1_g1
GO:0097006	regulation of plasma lipoprotein particle levels	2	137	0.0103139	0.0446848	TRINITY_DN151240_c7_g1;TRINITY_DN151240_c7_g2
GO:0098602	single organism cell adhesion	6	1660	0.0103768	0.0447928	TRINITY_DN122588_c1_g3;TRINITY_DN135296_c4_g3;TRINITY_DN141934_c0_g2;TRINITY_DN156388_c5_g1;TRINITY_DN156388_c5_g3;TRINITY_DN157049_c4_g1
GO:0019538	protein metabolic process	26	15275	0.0103917	0.0447928	TRINITY_DN100227_c0_g1;TRINITY_DN122588_c1_g3;TRINITY_DN124131_c4_g1;TRINITY_DN127061_c1_g1;TRINITY_DN129217_c3_g1;TRINITY_DN135296_c4_g1;TRINITY_DN135296_c4_g3;TRINITY_DN135296_c4_g6;TRINITY_DN141934_c0_g2;TRINITY_DN145242_c2_g4;TRINITY_DN145242_c2_g5;TRINITY_DN146054_c0_g1;TRINITY_DN146054_c0_g3;TRINITY_DN150557_c2_g6;TRINITY_DN151184_c1_g2;TRINITY_DN151240_c7_g1;TRINITY_DN151240_c7_g2;TRINITY_…
GO:0034103	regulation of tissue remodeling	2	140	0.0107493	0.0460994	TRINITY_DN147213_c1_g1;TRINITY_DN157049_c4_g1
GO:0042246	tissue regeneration	2	140	0.0107493	0.0460994	TRINITY_DN151240_c7_g1;TRINITY_DN151240_c7_g2
GO:0010604	positive regulation of macromolecule metabolic process	15	7153	0.0108231	0.0462988	TRINITY_DN122588_c1_g3;TRINITY_DN124131_c4_g1;TRINITY_DN129379_c1_g1;TRINITY_DN141934_c0_g2;TRINITY_DN145242_c2_g4;TRINITY_DN145242_c2_g5;TRINITY_DN146054_c0_g1;TRINITY_DN146054_c0_g3;TRINITY_DN147213_c1_g1;TRINITY_DN154856_c3_g1;TRINITY_DN156388_c5_g1;TRINITY_DN156388_c5_g3;TRINITY_DN157049_c4_g1;TRINITY_DN158606_c4_g3;TRINITY_DN158854_c8_g4
GO:1903524	positive regulation of blood circulation	2	141	0.0108962	0.046494	TRINITY_DN122588_c1_g3;TRINITY_DN135296_c4_g3
GO:0046503	glycerolipid catabolic process	2	142	0.011044	0.0468928	TRINITY_DN151240_c7_g1;TRINITY_DN151240_c7_g2
GO:0007596	blood coagulation	4	776	0.0110479	0.0468928	TRINITY_DN122588_c1_g3;TRINITY_DN137895_c0_g2;TRINITY_DN141934_c0_g2;TRINITY_DN157049_c4_g1
GO:0045065	cytotoxic T cell differentiation	1	10	0.0110727	0.0468928	TRINITY_DN135296_c4_g3
GO:0050817	coagulation	4	780	0.011241	0.0474868	TRINITY_DN122588_c1_g3;TRINITY_DN137895_c0_g2;TRINITY_DN141934_c0_g2;TRINITY_DN157049_c4_g1
GO:0051881	regulation of mitochondrial membrane potential	2	144	0.0113422	0.0477472	TRINITY_DN124131_c4_g1;TRINITY_DN154856_c3_g1
GO:0001889	liver development	3	417	0.0113833	0.0477472	TRINITY_DN137522_c2_g1;TRINITY_DN156320_c1_g1;TRINITY_DN158854_c8_g4
GO:0007599	hemostasis	4	783	0.0113872	0.0477472	TRINITY_DN122588_c1_g3;TRINITY_DN137895_c0_g2;TRINITY_DN141934_c0_g2;TRINITY_DN157049_c4_g1
GO:0032501	multicellular organismal process	30	18621	0.0114612	0.0479388	TRINITY_DN122588_c1_g3;TRINITY_DN124131_c4_g1;TRINITY_DN130343_c0_g3;TRINITY_DN134207_c0_g1;TRINITY_DN135296_c4_g3;TRINITY_DN137522_c2_g1;TRINITY_DN137895_c0_g2;TRINITY_DN138459_c1_g3;TRINITY_DN141455_c1_g2;TRINITY_DN141934_c0_g2;TRINITY_DN144874_c1_g1;TRINITY_DN145242_c2_g4;TRINITY_DN145242_c2_g5;TRINITY_DN147165_c2_g1;TRINITY_DN147213_c1_g1;TRINITY_DN151240_c7_g1;TRINITY_DN151240_c7_g2;TRINITY_…
GO:0003254	regulation of membrane depolarization	2	145	0.0114927	0.0479522	TRINITY_DN124131_c4_g1;TRINITY_DN154856_c3_g1
GO:0030512	negative regulation of transforming growth factor beta receptor signaling pathway	2	146	0.011644	0.0482223	TRINITY_DN145242_c2_g4;TRINITY_DN145242_c2_g5
GO:1900024	regulation of substrate adhesion-dependent cell spreading	2	146	0.011644	0.0482223	TRINITY_DN122588_c1_g3;TRINITY_DN157049_c4_g1
GO:1903845	negative regulation of cellular response to transforming growth factor beta stimulus	2	146	0.011644	0.0482223	TRINITY_DN145242_c2_g4;TRINITY_DN145242_c2_g5
GO:0022607	cellular component assembly	15	7215	0.0116713	0.0482223	TRINITY_DN122588_c1_g3;TRINITY_DN129379_c1_g1;TRINITY_DN135296_c4_g1;TRINITY_DN135296_c4_g3;TRINITY_DN135296_c4_g6;TRINITY_DN137895_c0_g2;TRINITY_DN141455_c1_g2;TRINITY_DN144874_c1_g1;TRINITY_DN147165_c2_g1;TRINITY_DN147213_c1_g1;TRINITY_DN151240_c7_g1;TRINITY_DN151240_c7_g2;TRINITY_DN152564_c7_g4;TRINITY_DN157049_c4_g1;TRINITY_DN158854_c8_g4
GO:0072594	establishment of protein localization to organelle	5	1226	0.0118357	0.0487826	TRINITY_DN135296_c4_g1;TRINITY_DN135296_c4_g3;TRINITY_DN135296_c4_g6;TRINITY_DN149034_c3_g2;TRINITY_DN156320_c1_g1
GO:0016125	sterol metabolic process	3	424	0.0119022	0.0489378	TRINITY_DN151240_c7_g1;TRINITY_DN151240_c7_g2;TRINITY_DN158854_c8_g4
GO:0044255	cellular lipid metabolic process	8	2790	0.0120439	0.0494002	TRINITY_DN145356_c5_g4;TRINITY_DN145356_c5_g7;TRINITY_DN146054_c0_g1;TRINITY_DN146054_c0_g3;TRINITY_DN151240_c7_g1;TRINITY_DN151240_c7_g2;TRINITY_DN153990_c5_g1;TRINITY_DN158854_c8_g4

## Sheet: cluster6
Table S7. GO biological process enrichment data of trend module genes.
GO ID	Description	GeneRatio (64)	BgRatio (59313)	pvalue	fdr	Gene ID
Go biological process categories significantly enriched by DEGs of cluster6.
GO:0042754	negative regulation of circadian rhythm	4	30	3.30656e-08	5.49881e-05	TRINITY_DN142463_c2_g1;TRINITY_DN142463_c2_g3;TRINITY_DN150900_c4_g2;TRINITY_DN156638_c7_g3
GO:0097340	inhibition of cysteine-type endopeptidase activity	3	17	8.0594e-07	0.00033507	TRINITY_DN121482_c0_g1;TRINITY_DN121482_c0_g2;TRINITY_DN155671_c1_g1
GO:0097341	zymogen inhibition	3	17	8.0594e-07	0.00033507	TRINITY_DN121482_c0_g1;TRINITY_DN121482_c0_g2;TRINITY_DN155671_c1_g1
GO:1990001	inhibition of cysteine-type endopeptidase activity involved in apoptotic process	3	17	8.0594e-07	0.00033507	TRINITY_DN121482_c0_g1;TRINITY_DN121482_c0_g2;TRINITY_DN155671_c1_g1
GO:0070887	cellular response to chemical stimulus	21	6215	1.19069e-06	0.000396024	TRINITY_DN118204_c0_g1;TRINITY_DN132229_c1_g1;TRINITY_DN132688_c4_g2;TRINITY_DN136344_c1_g4;TRINITY_DN138530_c3_g1;TRINITY_DN140168_c1_g2;TRINITY_DN142463_c2_g1;TRINITY_DN142463_c2_g3;TRINITY_DN143015_c1_g2;TRINITY_DN144266_c4_g2;TRINITY_DN145416_c0_g2;TRINITY_DN147622_c1_g1;TRINITY_DN148517_c3_g2;TRINITY_DN148517_c3_g3;TRINITY_DN150242_c2_g2;TRINITY_DN150900_c4_g2;TRINITY_DN152215_c0_g4;TRINITY_…
GO:0031324	negative regulation of cellular metabolic process	20	5812	1.76965e-06	0.000410634	TRINITY_DN121482_c0_g1;TRINITY_DN121482_c0_g2;TRINITY_DN129883_c1_g3;TRINITY_DN132688_c4_g2;TRINITY_DN134840_c1_g1;TRINITY_DN138530_c3_g1;TRINITY_DN142463_c2_g1;TRINITY_DN142463_c2_g3;TRINITY_DN143015_c1_g2;TRINITY_DN144266_c4_g1;TRINITY_DN144266_c4_g2;TRINITY_DN144266_c4_g3;TRINITY_DN145416_c0_g2;TRINITY_DN147622_c1_g1;TRINITY_DN148517_c3_g2;TRINITY_DN148517_c3_g3;TRINITY_DN150242_c2_g2;TRINITY_…
GO:0010605	negative regulation of macromolecule metabolic process	20	5821	1.81277e-06	0.000410634	TRINITY_DN121482_c0_g1;TRINITY_DN121482_c0_g2;TRINITY_DN129883_c1_g3;TRINITY_DN132688_c4_g2;TRINITY_DN134840_c1_g1;TRINITY_DN138530_c3_g1;TRINITY_DN142463_c2_g1;TRINITY_DN142463_c2_g3;TRINITY_DN143015_c1_g2;TRINITY_DN144266_c4_g1;TRINITY_DN144266_c4_g2;TRINITY_DN144266_c4_g3;TRINITY_DN145416_c0_g2;TRINITY_DN147622_c1_g1;TRINITY_DN148517_c3_g2;TRINITY_DN148517_c3_g3;TRINITY_DN150242_c2_g2;TRINITY_…
GO:0060546	negative regulation of necroptotic process	3	23	2.08931e-06	0.000410634	TRINITY_DN121482_c0_g1;TRINITY_DN121482_c0_g2;TRINITY_DN155671_c1_g1
GO:0010629	negative regulation of gene expression	16	3877	2.57662e-06	0.000410634	TRINITY_DN121482_c0_g1;TRINITY_DN121482_c0_g2;TRINITY_DN129883_c1_g3;TRINITY_DN132688_c4_g2;TRINITY_DN142463_c2_g1;TRINITY_DN142463_c2_g3;TRINITY_DN144266_c4_g1;TRINITY_DN144266_c4_g2;TRINITY_DN144266_c4_g3;TRINITY_DN145416_c0_g2;TRINITY_DN148517_c3_g2;TRINITY_DN148517_c3_g3;TRINITY_DN150242_c2_g2;TRINITY_DN150900_c4_g2;TRINITY_DN155671_c1_g1;TRINITY_DN156638_c7_g3
GO:0060547	negative regulation of necrotic cell death	3	25	2.70921e-06	0.000410634	TRINITY_DN121482_c0_g1;TRINITY_DN121482_c0_g2;TRINITY_DN155671_c1_g1
GO:0009725	response to hormone	12	2140	2.71616e-06	0.000410634	TRINITY_DN132688_c4_g2;TRINITY_DN136344_c1_g4;TRINITY_DN138530_c3_g1;TRINITY_DN140168_c1_g2;TRINITY_DN142463_c2_g1;TRINITY_DN142463_c2_g3;TRINITY_DN143015_c1_g2;TRINITY_DN144266_c4_g2;TRINITY_DN147622_c1_g1;TRINITY_DN148517_c3_g2;TRINITY_DN148517_c3_g3;TRINITY_DN150242_c2_g2
GO:0060544	regulation of necroptotic process	3	27	3.4401e-06	0.00047674	TRINITY_DN121482_c0_g1;TRINITY_DN121482_c0_g2;TRINITY_DN155671_c1_g1
GO:0010033	response to organic substance	21	6689	3.89329e-06	0.00048036	TRINITY_DN118204_c0_g1;TRINITY_DN132229_c1_g1;TRINITY_DN132688_c4_g2;TRINITY_DN136344_c1_g4;TRINITY_DN138530_c3_g1;TRINITY_DN140168_c1_g2;TRINITY_DN142463_c2_g1;TRINITY_DN142463_c2_g3;TRINITY_DN143015_c1_g2;TRINITY_DN144266_c4_g2;TRINITY_DN147622_c1_g1;TRINITY_DN148517_c3_g2;TRINITY_DN148517_c3_g3;TRINITY_DN148954_c1_g1;TRINITY_DN148954_c1_g5;TRINITY_DN150242_c2_g2;TRINITY_DN152961_c2_g1;TRINITY_…
GO:0032870	cellular response to hormone stimulus	10	1487	4.21436e-06	0.00048036	TRINITY_DN132688_c4_g2;TRINITY_DN136344_c1_g4;TRINITY_DN138530_c3_g1;TRINITY_DN140168_c1_g2;TRINITY_DN142463_c2_g1;TRINITY_DN142463_c2_g3;TRINITY_DN143015_c1_g2;TRINITY_DN147622_c1_g1;TRINITY_DN148517_c3_g2;TRINITY_DN148517_c3_g3
GO:0042221	response to chemical	25	9191	4.33277e-06	0.00048036	TRINITY_DN118204_c0_g1;TRINITY_DN132229_c1_g1;TRINITY_DN132688_c4_g2;TRINITY_DN136344_c1_g4;TRINITY_DN138530_c3_g1;TRINITY_DN140168_c1_g2;TRINITY_DN142463_c2_g1;TRINITY_DN142463_c2_g3;TRINITY_DN143015_c1_g2;TRINITY_DN143870_c5_g3;TRINITY_DN144266_c4_g2;TRINITY_DN145416_c0_g2;TRINITY_DN147622_c1_g1;TRINITY_DN148517_c3_g2;TRINITY_DN148517_c3_g3;TRINITY_DN148954_c1_g1;TRINITY_DN148954_c1_g5;TRINITY_…
GO:0014070	response to organic cyclic compound	12	2334	6.56959e-06	0.000671765	TRINITY_DN132688_c4_g2;TRINITY_DN136344_c1_g4;TRINITY_DN140168_c1_g2;TRINITY_DN142463_c2_g1;TRINITY_DN142463_c2_g3;TRINITY_DN143015_c1_g2;TRINITY_DN144266_c4_g2;TRINITY_DN147622_c1_g1;TRINITY_DN148517_c3_g2;TRINITY_DN148517_c3_g3;TRINITY_DN150242_c2_g2;TRINITY_DN155671_c1_g1
GO:1990379	lipid transport across blood brain barrier	2	4	6.86711e-06	0.000671765	TRINITY_DN146350_c2_g2;TRINITY_DN146350_c2_g3
GO:0009892	negative regulation of metabolic process	20	6438	8.46712e-06	0.000766288	TRINITY_DN121482_c0_g1;TRINITY_DN121482_c0_g2;TRINITY_DN129883_c1_g3;TRINITY_DN132688_c4_g2;TRINITY_DN134840_c1_g1;TRINITY_DN138530_c3_g1;TRINITY_DN142463_c2_g1;TRINITY_DN142463_c2_g3;TRINITY_DN143015_c1_g2;TRINITY_DN144266_c4_g1;TRINITY_DN144266_c4_g2;TRINITY_DN144266_c4_g3;TRINITY_DN145416_c0_g2;TRINITY_DN147622_c1_g1;TRINITY_DN148517_c3_g2;TRINITY_DN148517_c3_g3;TRINITY_DN150242_c2_g2;TRINITY_…
GO:0045056	transcytosis	3	37	9.06814e-06	0.000766288	TRINITY_DN146350_c2_g2;TRINITY_DN146350_c2_g3;TRINITY_DN154329_c2_g2
GO:0034121	regulation of toll-like receptor signaling pathway	4	120	9.21573e-06	0.000766288	TRINITY_DN121482_c0_g1;TRINITY_DN121482_c0_g2;TRINITY_DN155671_c1_g1;TRINITY_DN159422_c7_g1
GO:0045892	negative regulation of transcription, DNA-templated	13	2995	1.5771e-05	0.001164	TRINITY_DN129883_c1_g3;TRINITY_DN132688_c4_g2;TRINITY_DN142463_c2_g1;TRINITY_DN142463_c2_g3;TRINITY_DN144266_c4_g1;TRINITY_DN144266_c4_g2;TRINITY_DN144266_c4_g3;TRINITY_DN145416_c0_g2;TRINITY_DN148517_c3_g2;TRINITY_DN148517_c3_g3;TRINITY_DN150242_c2_g2;TRINITY_DN150900_c4_g2;TRINITY_DN156638_c7_g3
GO:2000113	negative regulation of cellular macromolecule biosynthetic process	14	3471	1.60266e-05	0.001164	TRINITY_DN129883_c1_g3;TRINITY_DN132688_c4_g2;TRINITY_DN138530_c3_g1;TRINITY_DN142463_c2_g1;TRINITY_DN142463_c2_g3;TRINITY_DN144266_c4_g1;TRINITY_DN144266_c4_g2;TRINITY_DN144266_c4_g3;TRINITY_DN145416_c0_g2;TRINITY_DN148517_c3_g2;TRINITY_DN148517_c3_g3;TRINITY_DN150242_c2_g2;TRINITY_DN150900_c4_g2;TRINITY_DN156638_c7_g3
GO:1903507	negative regulation of nucleic acid-templated transcription	13	3010	1.66243e-05	0.001164	TRINITY_DN129883_c1_g3;TRINITY_DN132688_c4_g2;TRINITY_DN142463_c2_g1;TRINITY_DN142463_c2_g3;TRINITY_DN144266_c4_g1;TRINITY_DN144266_c4_g2;TRINITY_DN144266_c4_g3;TRINITY_DN145416_c0_g2;TRINITY_DN148517_c3_g2;TRINITY_DN148517_c3_g3;TRINITY_DN150242_c2_g2;TRINITY_DN150900_c4_g2;TRINITY_DN156638_c7_g3
GO:0051591	response to cAMP	5	292	1.67986e-05	0.001164	TRINITY_DN132688_c4_g2;TRINITY_DN136344_c1_g4;TRINITY_DN148517_c3_g2;TRINITY_DN148517_c3_g3;TRINITY_DN155671_c1_g1
GO:1902679	negative regulation of RNA biosynthetic process	13	3036	1.82003e-05	0.00120112	TRINITY_DN129883_c1_g3;TRINITY_DN132688_c4_g2;TRINITY_DN142463_c2_g1;TRINITY_DN142463_c2_g3;TRINITY_DN144266_c4_g1;TRINITY_DN144266_c4_g2;TRINITY_DN144266_c4_g3;TRINITY_DN145416_c0_g2;TRINITY_DN148517_c3_g2;TRINITY_DN148517_c3_g3;TRINITY_DN150242_c2_g2;TRINITY_DN150900_c4_g2;TRINITY_DN156638_c7_g3
GO:0010939	regulation of necrotic cell death	3	47	1.87788e-05	0.00120112	TRINITY_DN121482_c0_g1;TRINITY_DN121482_c0_g2;TRINITY_DN155671_c1_g1
GO:0042921	glucocorticoid receptor signaling pathway	3	48	2.00153e-05	0.00123279	TRINITY_DN140168_c1_g2;TRINITY_DN142463_c2_g1;TRINITY_DN142463_c2_g3
GO:0032787	monocarboxylic acid metabolic process	10	1791	2.10917e-05	0.0012527	TRINITY_DN136344_c1_g4;TRINITY_DN138305_c5_g3;TRINITY_DN139191_c1_g2;TRINITY_DN143248_c2_g6;TRINITY_DN149938_c0_g2;TRINITY_DN152215_c0_g4;TRINITY_DN154417_c5_g2;TRINITY_DN154417_c5_g6;TRINITY_DN155702_c2_g4;TRINITY_DN158756_c5_g2
GO:0031958	corticosteroid receptor signaling pathway	3	50	2.26466e-05	0.00129867	TRINITY_DN140168_c1_g2;TRINITY_DN142463_c2_g1;TRINITY_DN142463_c2_g3
GO:0010558	negative regulation of macromolecule biosynthetic process	14	3598	2.39055e-05	0.00132516	TRINITY_DN129883_c1_g3;TRINITY_DN132688_c4_g2;TRINITY_DN138530_c3_g1;TRINITY_DN142463_c2_g1;TRINITY_DN142463_c2_g3;TRINITY_DN144266_c4_g1;TRINITY_DN144266_c4_g2;TRINITY_DN144266_c4_g3;TRINITY_DN145416_c0_g2;TRINITY_DN148517_c3_g2;TRINITY_DN148517_c3_g3;TRINITY_DN150242_c2_g2;TRINITY_DN150900_c4_g2;TRINITY_DN156638_c7_g3
GO:0034097	response to cytokine	9	1461	2.65509e-05	0.00142433	TRINITY_DN118204_c0_g1;TRINITY_DN132688_c4_g2;TRINITY_DN136344_c1_g4;TRINITY_DN147622_c1_g1;TRINITY_DN148517_c3_g2;TRINITY_DN148517_c3_g3;TRINITY_DN155671_c1_g1;TRINITY_DN155702_c2_g4;TRINITY_DN158756_c5_g2
GO:0051253	negative regulation of RNA metabolic process	13	3161	2.7763e-05	0.00144281	TRINITY_DN129883_c1_g3;TRINITY_DN132688_c4_g2;TRINITY_DN142463_c2_g1;TRINITY_DN142463_c2_g3;TRINITY_DN144266_c4_g1;TRINITY_DN144266_c4_g2;TRINITY_DN144266_c4_g3;TRINITY_DN145416_c0_g2;TRINITY_DN148517_c3_g2;TRINITY_DN148517_c3_g3;TRINITY_DN150242_c2_g2;TRINITY_DN150900_c4_g2;TRINITY_DN156638_c7_g3
GO:0048545	response to steroid hormone	8	1134	2.98986e-05	0.00150671	TRINITY_DN136344_c1_g4;TRINITY_DN140168_c1_g2;TRINITY_DN142463_c2_g1;TRINITY_DN142463_c2_g3;TRINITY_DN143015_c1_g2;TRINITY_DN144266_c4_g2;TRINITY_DN147622_c1_g1;TRINITY_DN150242_c2_g2
GO:0016071	mRNA metabolic process	10	1878	3.15426e-05	0.0015428	TRINITY_DN123331_c3_g1;TRINITY_DN129883_c1_g3;TRINITY_DN131688_c4_g1;TRINITY_DN141784_c1_g3;TRINITY_DN144266_c4_g1;TRINITY_DN144266_c4_g2;TRINITY_DN144266_c4_g3;TRINITY_DN148759_c2_g1;TRINITY_DN149938_c0_g2;TRINITY_DN150900_c4_g2
GO:0031327	negative regulation of cellular biosynthetic process	14	3742	3.68259e-05	0.00174975	TRINITY_DN129883_c1_g3;TRINITY_DN132688_c4_g2;TRINITY_DN138530_c3_g1;TRINITY_DN142463_c2_g1;TRINITY_DN142463_c2_g3;TRINITY_DN144266_c4_g1;TRINITY_DN144266_c4_g2;TRINITY_DN144266_c4_g3;TRINITY_DN145416_c0_g2;TRINITY_DN148517_c3_g2;TRINITY_DN148517_c3_g3;TRINITY_DN150242_c2_g2;TRINITY_DN150900_c4_g2;TRINITY_DN156638_c7_g3
GO:0009890	negative regulation of biosynthetic process	14	3812	4.50855e-05	0.00204174	TRINITY_DN129883_c1_g3;TRINITY_DN132688_c4_g2;TRINITY_DN138530_c3_g1;TRINITY_DN142463_c2_g1;TRINITY_DN142463_c2_g3;TRINITY_DN144266_c4_g1;TRINITY_DN144266_c4_g2;TRINITY_DN144266_c4_g3;TRINITY_DN145416_c0_g2;TRINITY_DN148517_c3_g2;TRINITY_DN148517_c3_g3;TRINITY_DN150242_c2_g2;TRINITY_DN150900_c4_g2;TRINITY_DN156638_c7_g3
GO:0070266	necroptotic process	3	63	4.54266e-05	0.00204174	TRINITY_DN121482_c0_g1;TRINITY_DN121482_c0_g2;TRINITY_DN155671_c1_g1
GO:0006397	mRNA processing	9	1577	4.79809e-05	0.0020998	TRINITY_DN123331_c3_g1;TRINITY_DN129883_c1_g3;TRINITY_DN131688_c4_g1;TRINITY_DN141784_c1_g3;TRINITY_DN144266_c4_g1;TRINITY_DN144266_c4_g2;TRINITY_DN144266_c4_g3;TRINITY_DN149938_c0_g2;TRINITY_DN150900_c4_g2
GO:0046683	response to organophosphorus	5	384	6.17427e-05	0.00257149	TRINITY_DN132688_c4_g2;TRINITY_DN136344_c1_g4;TRINITY_DN148517_c3_g2;TRINITY_DN148517_c3_g3;TRINITY_DN155671_c1_g1
GO:0071310	cellular response to organic substance	16	5003	6.18519e-05	0.00257149	TRINITY_DN118204_c0_g1;TRINITY_DN132229_c1_g1;TRINITY_DN132688_c4_g2;TRINITY_DN136344_c1_g4;TRINITY_DN138530_c3_g1;TRINITY_DN140168_c1_g2;TRINITY_DN142463_c2_g1;TRINITY_DN142463_c2_g3;TRINITY_DN143015_c1_g2;TRINITY_DN147622_c1_g1;TRINITY_DN148517_c3_g2;TRINITY_DN148517_c3_g3;TRINITY_DN155671_c1_g1;TRINITY_DN155702_c2_g4;TRINITY_DN156281_c1_g1;TRINITY_DN158756_c5_g2
GO:0033993	response to lipid	10	2076	7.29376e-05	0.00295842	TRINITY_DN136344_c1_g4;TRINITY_DN140168_c1_g2;TRINITY_DN142463_c2_g1;TRINITY_DN142463_c2_g3;TRINITY_DN143015_c1_g2;TRINITY_DN144266_c4_g2;TRINITY_DN147622_c1_g1;TRINITY_DN148517_c3_g2;TRINITY_DN148517_c3_g3;TRINITY_DN150242_c2_g2
GO:0045934	negative regulation of nucleobase-containing compound metabolic process	13	3504	7.99442e-05	0.00316541	TRINITY_DN129883_c1_g3;TRINITY_DN132688_c4_g2;TRINITY_DN142463_c2_g1;TRINITY_DN142463_c2_g3;TRINITY_DN144266_c4_g1;TRINITY_DN144266_c4_g2;TRINITY_DN144266_c4_g3;TRINITY_DN145416_c0_g2;TRINITY_DN148517_c3_g2;TRINITY_DN148517_c3_g3;TRINITY_DN150242_c2_g2;TRINITY_DN150900_c4_g2;TRINITY_DN156638_c7_g3
GO:0010656	negative regulation of muscle cell apoptotic process	3	77	8.27816e-05	0.00320153	TRINITY_DN144266_c4_g2;TRINITY_DN150242_c2_g2;TRINITY_DN153703_c4_g3
GO:0009628	response to abiotic stimulus	12	3047	8.95719e-05	0.00338541	TRINITY_DN132688_c4_g2;TRINITY_DN142463_c2_g1;TRINITY_DN142463_c2_g3;TRINITY_DN143015_c1_g2;TRINITY_DN143709_c1_g2;TRINITY_DN144266_c4_g2;TRINITY_DN148517_c3_g2;TRINITY_DN148517_c3_g3;TRINITY_DN150242_c2_g2;TRINITY_DN152215_c0_g4;TRINITY_DN153703_c4_g3;TRINITY_DN155671_c1_g1
GO:0097300	programmed necrotic cell death	3	81	9.62573e-05	0.00355724	TRINITY_DN121482_c0_g1;TRINITY_DN121482_c0_g2;TRINITY_DN155671_c1_g1
GO:0014074	response to purine-containing compound	5	447	0.000125741	0.00446721	TRINITY_DN132688_c4_g2;TRINITY_DN136344_c1_g4;TRINITY_DN148517_c3_g2;TRINITY_DN148517_c3_g3;TRINITY_DN155671_c1_g1
GO:0002224	toll-like receptor signaling pathway	4	235	0.000126639	0.00446721	TRINITY_DN121482_c0_g1;TRINITY_DN121482_c0_g2;TRINITY_DN155671_c1_g1;TRINITY_DN159422_c7_g1
GO:0010955	negative regulation of protein processing	3	90	0.000131626	0.00446721	TRINITY_DN121482_c0_g1;TRINITY_DN121482_c0_g2;TRINITY_DN155671_c1_g1
GO:1903318	negative regulation of protein maturation	3	90	0.000131626	0.00446721	TRINITY_DN121482_c0_g1;TRINITY_DN121482_c0_g2;TRINITY_DN155671_c1_g1
GO:0046600	negative regulation of centriole replication	2	17	0.000154251	0.00513039	TRINITY_DN140168_c1_g1;TRINITY_DN140168_c1_g2
GO:0007623	circadian rhythm	5	474	0.000165086	0.0053831	TRINITY_DN142463_c2_g1;TRINITY_DN142463_c2_g3;TRINITY_DN148517_c3_g3;TRINITY_DN150900_c4_g2;TRINITY_DN156638_c7_g3
GO:0070265	necrotic cell death	3	98	0.000169364	0.00541641	TRINITY_DN121482_c0_g1;TRINITY_DN121482_c0_g2;TRINITY_DN155671_c1_g1
GO:2000323	negative regulation of glucocorticoid receptor signaling pathway	2	18	0.000173412	0.0054412	TRINITY_DN142463_c2_g1;TRINITY_DN142463_c2_g3
GO:0048519	negative regulation of biological process	26	12108	0.000178853	0.00550802	TRINITY_DN121482_c0_g1;TRINITY_DN121482_c0_g2;TRINITY_DN123331_c3_g1;TRINITY_DN129883_c1_g3;TRINITY_DN132688_c4_g2;TRINITY_DN134840_c1_g1;TRINITY_DN138530_c3_g1;TRINITY_DN139191_c1_g2;TRINITY_DN140168_c1_g1;TRINITY_DN140168_c1_g2;TRINITY_DN142463_c2_g1;TRINITY_DN142463_c2_g3;TRINITY_DN143015_c1_g2;TRINITY_DN144266_c4_g1;TRINITY_DN144266_c4_g2;TRINITY_DN144266_c4_g3;TRINITY_DN145416_c0_g2;TRINITY_…
GO:0051172	negative regulation of nitrogen compound metabolic process	13	3827	0.000192712	0.00575154	TRINITY_DN129883_c1_g3;TRINITY_DN132688_c4_g2;TRINITY_DN142463_c2_g1;TRINITY_DN142463_c2_g3;TRINITY_DN144266_c4_g1;TRINITY_DN144266_c4_g2;TRINITY_DN144266_c4_g3;TRINITY_DN145416_c0_g2;TRINITY_DN148517_c3_g2;TRINITY_DN148517_c3_g3;TRINITY_DN150242_c2_g2;TRINITY_DN150900_c4_g2;TRINITY_DN156638_c7_g3
GO:0072318	clathrin coat disassembly	2	19	0.000193678	0.00575154	TRINITY_DN144266_c4_g2;TRINITY_DN144266_c4_g3
GO:0042752	regulation of circadian rhythm	4	264	0.000197604	0.00576518	TRINITY_DN142463_c2_g1;TRINITY_DN142463_c2_g3;TRINITY_DN150900_c4_g2;TRINITY_DN156638_c7_g3
GO:0010941	regulation of cell death	13	3862	0.000210738	0.00604236	TRINITY_DN121482_c0_g1;TRINITY_DN121482_c0_g2;TRINITY_DN132688_c4_g2;TRINITY_DN134840_c1_g1;TRINITY_DN143015_c1_g2;TRINITY_DN144266_c4_g2;TRINITY_DN148517_c3_g2;TRINITY_DN148517_c3_g3;TRINITY_DN150242_c2_g2;TRINITY_DN150900_c4_g2;TRINITY_DN152215_c0_g4;TRINITY_DN153703_c4_g3;TRINITY_DN155671_c1_g1
GO:0048511	rhythmic process	6	802	0.00023097	0.00651021	TRINITY_DN142463_c2_g1;TRINITY_DN142463_c2_g3;TRINITY_DN144266_c4_g2;TRINITY_DN148517_c3_g3;TRINITY_DN150900_c4_g2;TRINITY_DN156638_c7_g3
GO:0010660	regulation of muscle cell apoptotic process	3	113	0.00025773	0.00714342	TRINITY_DN144266_c4_g2;TRINITY_DN150242_c2_g2;TRINITY_DN153703_c4_g3
GO:0008380	RNA splicing	7	1169	0.000265165	0.007229	TRINITY_DN123331_c3_g1;TRINITY_DN129883_c1_g3;TRINITY_DN141784_c1_g3;TRINITY_DN144266_c4_g1;TRINITY_DN144266_c4_g2;TRINITY_DN144266_c4_g3;TRINITY_DN150900_c4_g2
GO:0002757	immune response-activating signal transduction	6	831	0.000279174	0.00748816	TRINITY_DN121482_c0_g1;TRINITY_DN121482_c0_g2;TRINITY_DN123989_c1_g1;TRINITY_DN138248_c1_g1;TRINITY_DN155671_c1_g1;TRINITY_DN159422_c7_g1
GO:0009719	response to endogenous stimulus	13	3991	0.000290323	0.0076636	TRINITY_DN132688_c4_g2;TRINITY_DN136344_c1_g4;TRINITY_DN138530_c3_g1;TRINITY_DN140168_c1_g2;TRINITY_DN142463_c2_g1;TRINITY_DN142463_c2_g3;TRINITY_DN143015_c1_g2;TRINITY_DN144266_c4_g2;TRINITY_DN147622_c1_g1;TRINITY_DN148517_c3_g2;TRINITY_DN148517_c3_g3;TRINITY_DN150242_c2_g2;TRINITY_DN155671_c1_g1
GO:0010243	response to organonitrogen compound	9	2016	0.00030366	0.00789041	TRINITY_DN132688_c4_g2;TRINITY_DN136344_c1_g4;TRINITY_DN138530_c3_g1;TRINITY_DN142463_c2_g1;TRINITY_DN147622_c1_g1;TRINITY_DN148517_c3_g2;TRINITY_DN148517_c3_g3;TRINITY_DN150242_c2_g2;TRINITY_DN155671_c1_g1
GO:0051716	cellular response to stimulus	34	18830	0.000315466	0.00807108	TRINITY_DN118204_c0_g1;TRINITY_DN121482_c0_g1;TRINITY_DN121482_c0_g2;TRINITY_DN123989_c1_g1;TRINITY_DN132229_c1_g1;TRINITY_DN132688_c4_g2;TRINITY_DN136344_c1_g4;TRINITY_DN138248_c1_g1;TRINITY_DN138530_c3_g1;TRINITY_DN140168_c1_g1;TRINITY_DN140168_c1_g2;TRINITY_DN141597_c4_g1;TRINITY_DN141597_c4_g4;TRINITY_DN141784_c1_g3;TRINITY_DN142463_c2_g1;TRINITY_DN142463_c2_g3;TRINITY_DN143015_c1_g2;TRINITY_…
GO:0001649	osteoblast differentiation	5	552	0.000332563	0.0081552	TRINITY_DN141784_c1_g3;TRINITY_DN148517_c3_g2;TRINITY_DN148517_c3_g3;TRINITY_DN155702_c2_g4;TRINITY_DN158756_c5_g2
GO:0048702	embryonic neurocranium morphogenesis	2	25	0.00033837	0.0081552	TRINITY_DN154417_c5_g2;TRINITY_DN154417_c5_g6
GO:0071276	cellular response to cadmium ion	2	25	0.00033837	0.0081552	TRINITY_DN144266_c4_g2;TRINITY_DN150242_c2_g2
GO:0072319	vesicle uncoating	2	25	0.00033837	0.0081552	TRINITY_DN144266_c4_g2;TRINITY_DN144266_c4_g3
GO:0031323	regulation of cellular metabolic process	30	15680	0.000352428	0.00827531	TRINITY_DN118204_c0_g1;TRINITY_DN121482_c0_g1;TRINITY_DN121482_c0_g2;TRINITY_DN129883_c1_g3;TRINITY_DN132229_c1_g1;TRINITY_DN132688_c4_g2;TRINITY_DN134840_c1_g1;TRINITY_DN138530_c3_g1;TRINITY_DN139191_c1_g2;TRINITY_DN140168_c1_g1;TRINITY_DN140168_c1_g2;TRINITY_DN141784_c1_g3;TRINITY_DN142463_c2_g1;TRINITY_DN142463_c2_g3;TRINITY_DN143015_c1_g2;TRINITY_DN143709_c1_g2;TRINITY_DN144266_c4_g1;TRINITY_…
GO:0019222	regulation of metabolic process	32	17291	0.000355747	0.00827531	TRINITY_DN118204_c0_g1;TRINITY_DN121482_c0_g1;TRINITY_DN121482_c0_g2;TRINITY_DN129883_c1_g3;TRINITY_DN132229_c1_g1;TRINITY_DN132688_c4_g2;TRINITY_DN134840_c1_g1;TRINITY_DN136344_c1_g4;TRINITY_DN138530_c3_g1;TRINITY_DN139191_c1_g2;TRINITY_DN140168_c1_g1;TRINITY_DN140168_c1_g2;TRINITY_DN141784_c1_g3;TRINITY_DN142463_c2_g1;TRINITY_DN142463_c2_g3;TRINITY_DN143015_c1_g2;TRINITY_DN143709_c1_g2;TRINITY_…
GO:0002764	immune response-regulating signaling pathway	6	871	0.000358282	0.00827531	TRINITY_DN121482_c0_g1;TRINITY_DN121482_c0_g2;TRINITY_DN123989_c1_g1;TRINITY_DN138248_c1_g1;TRINITY_DN155671_c1_g1;TRINITY_DN159422_c7_g1
GO:0010657	muscle cell apoptotic process	3	129	0.000380025	0.00865727	TRINITY_DN144266_c4_g2;TRINITY_DN150242_c2_g2;TRINITY_DN153703_c4_g3
GO:0031325	positive regulation of cellular metabolic process	18	7124	0.000395134	0.00876605	TRINITY_DN118204_c0_g1;TRINITY_DN121482_c0_g1;TRINITY_DN121482_c0_g2;TRINITY_DN132229_c1_g1;TRINITY_DN132688_c4_g2;TRINITY_DN138530_c3_g1;TRINITY_DN139191_c1_g2;TRINITY_DN140168_c1_g1;TRINITY_DN140168_c1_g2;TRINITY_DN141784_c1_g3;TRINITY_DN144266_c4_g2;TRINITY_DN144266_c4_g3;TRINITY_DN148517_c3_g2;TRINITY_DN148517_c3_g3;TRINITY_DN150242_c2_g2;TRINITY_DN152215_c0_g4;TRINITY_DN155671_c1_g1;TRINITY_…
GO:0060856	establishment of blood-brain barrier	2	27	0.000395342	0.00876605	TRINITY_DN146350_c2_g2;TRINITY_DN146350_c2_g3
GO:0048523	negative regulation of cellular process	24	11249	0.000406501	0.00879013	TRINITY_DN121482_c0_g1;TRINITY_DN121482_c0_g2;TRINITY_DN129883_c1_g3;TRINITY_DN132688_c4_g2;TRINITY_DN134840_c1_g1;TRINITY_DN138530_c3_g1;TRINITY_DN140168_c1_g1;TRINITY_DN140168_c1_g2;TRINITY_DN142463_c2_g1;TRINITY_DN142463_c2_g3;TRINITY_DN143015_c1_g2;TRINITY_DN144266_c4_g1;TRINITY_DN144266_c4_g2;TRINITY_DN144266_c4_g3;TRINITY_DN145416_c0_g2;TRINITY_DN147622_c1_g1;TRINITY_DN148517_c3_g2;TRINITY_…
GO:0048518	positive regulation of biological process	28	14239	0.000406999	0.00879013	TRINITY_DN118204_c0_g1;TRINITY_DN121482_c0_g1;TRINITY_DN121482_c0_g2;TRINITY_DN123989_c1_g1;TRINITY_DN132229_c1_g1;TRINITY_DN132688_c4_g2;TRINITY_DN134840_c1_g1;TRINITY_DN136344_c1_g4;TRINITY_DN138248_c1_g1;TRINITY_DN138530_c3_g1;TRINITY_DN139191_c1_g2;TRINITY_DN140168_c1_g1;TRINITY_DN140168_c1_g2;TRINITY_DN141597_c4_g1;TRINITY_DN141597_c4_g4;TRINITY_DN141784_c1_g3;TRINITY_DN143015_c1_g2;TRINITY_…
GO:0002221	pattern recognition receptor signaling pathway	4	321	0.000414233	0.00883166	TRINITY_DN121482_c0_g1;TRINITY_DN121482_c0_g2;TRINITY_DN155671_c1_g1;TRINITY_DN159422_c7_g1
GO:0006986	response to unfolded protein	4	328	0.00044921	0.00945615	TRINITY_DN132229_c1_g1;TRINITY_DN143015_c1_g2;TRINITY_DN152961_c2_g1;TRINITY_DN156281_c1_g1
GO:0050776	regulation of immune response	8	1708	0.000492032	0.0102083	TRINITY_DN121482_c0_g1;TRINITY_DN121482_c0_g2;TRINITY_DN123989_c1_g1;TRINITY_DN138248_c1_g1;TRINITY_DN144266_c4_g2;TRINITY_DN150242_c2_g2;TRINITY_DN155671_c1_g1;TRINITY_DN159422_c7_g1
GO:0030518	intracellular steroid hormone receptor signaling pathway	4	337	0.000497215	0.0102083	TRINITY_DN140168_c1_g2;TRINITY_DN142463_c2_g1;TRINITY_DN142463_c2_g3;TRINITY_DN143015_c1_g2
GO:0009408	response to heat	4	340	0.000513998	0.0104092	TRINITY_DN143015_c1_g2;TRINITY_DN143709_c1_g2;TRINITY_DN144266_c4_g2;TRINITY_DN150242_c2_g2
GO:0030522	intracellular receptor signaling pathway	5	609	0.000519521	0.0104092	TRINITY_DN140168_c1_g2;TRINITY_DN142463_c2_g1;TRINITY_DN142463_c2_g3;TRINITY_DN143015_c1_g2;TRINITY_DN155671_c1_g1
GO:2000322	regulation of glucocorticoid receptor signaling pathway	2	32	0.00055672	0.0110217	TRINITY_DN142463_c2_g1;TRINITY_DN142463_c2_g3
GO:0050896	response to stimulus	38	22830	0.000569081	0.0111339	TRINITY_DN118204_c0_g1;TRINITY_DN121482_c0_g1;TRINITY_DN121482_c0_g2;TRINITY_DN123989_c1_g1;TRINITY_DN129032_c0_g1;TRINITY_DN132229_c1_g1;TRINITY_DN132688_c4_g2;TRINITY_DN134840_c1_g1;TRINITY_DN136344_c1_g4;TRINITY_DN138248_c1_g1;TRINITY_DN138530_c3_g1;TRINITY_DN140168_c1_g1;TRINITY_DN140168_c1_g2;TRINITY_DN141597_c4_g1;TRINITY_DN141597_c4_g4;TRINITY_DN141784_c1_g3;TRINITY_DN142463_c2_g1;TRINITY_…
GO:0071248	cellular response to metal ion	4	352	0.000585182	0.0113158	TRINITY_DN144266_c4_g2;TRINITY_DN148517_c3_g2;TRINITY_DN148517_c3_g3;TRINITY_DN150242_c2_g2
GO:0050778	positive regulation of immune response	7	1349	0.000622567	0.0118829	TRINITY_DN121482_c0_g1;TRINITY_DN121482_c0_g2;TRINITY_DN123989_c1_g1;TRINITY_DN138248_c1_g1;TRINITY_DN144266_c4_g2;TRINITY_DN155671_c1_g1;TRINITY_DN159422_c7_g1
GO:0051085	chaperone mediated protein folding requiring cofactor	2	34	0.000628802	0.0118829	TRINITY_DN144266_c4_g2;TRINITY_DN144266_c4_g3
GO:0035966	response to topologically incorrect protein	4	360	0.000636361	0.0118907	TRINITY_DN132229_c1_g1;TRINITY_DN143015_c1_g2;TRINITY_DN152961_c2_g1;TRINITY_DN156281_c1_g1
GO:1901698	response to nitrogen compound	9	2240	0.000649901	0.0120087	TRINITY_DN132688_c4_g2;TRINITY_DN136344_c1_g4;TRINITY_DN138530_c3_g1;TRINITY_DN142463_c2_g1;TRINITY_DN147622_c1_g1;TRINITY_DN148517_c3_g2;TRINITY_DN148517_c3_g3;TRINITY_DN150242_c2_g2;TRINITY_DN155671_c1_g1
GO:0080090	regulation of primary metabolic process	29	15479	0.000698069	0.0127285	TRINITY_DN118204_c0_g1;TRINITY_DN121482_c0_g1;TRINITY_DN121482_c0_g2;TRINITY_DN129883_c1_g3;TRINITY_DN132229_c1_g1;TRINITY_DN132688_c4_g2;TRINITY_DN134840_c1_g1;TRINITY_DN138530_c3_g1;TRINITY_DN139191_c1_g2;TRINITY_DN140168_c1_g1;TRINITY_DN140168_c1_g2;TRINITY_DN141784_c1_g3;TRINITY_DN142463_c2_g1;TRINITY_DN142463_c2_g3;TRINITY_DN143015_c1_g2;TRINITY_DN143709_c1_g2;TRINITY_DN144266_c4_g1;TRINITY_…
GO:0048703	embryonic viscerocranium morphogenesis	2	36	0.00070516	0.0127285	TRINITY_DN154417_c5_g2;TRINITY_DN154417_c5_g6
GO:0043401	steroid hormone mediated signaling pathway	4	371	0.000711814	0.0127285	TRINITY_DN140168_c1_g2;TRINITY_DN142463_c2_g1;TRINITY_DN142463_c2_g3;TRINITY_DN143015_c1_g2
GO:0043154	negative regulation of cysteine-type endopeptidase activity involved in apoptotic process	3	164	0.000763995	0.0135162	TRINITY_DN121482_c0_g1;TRINITY_DN121482_c0_g2;TRINITY_DN155671_c1_g1
GO:0031349	positive regulation of defense response	5	666	0.00077645	0.013592	TRINITY_DN118204_c0_g1;TRINITY_DN121482_c0_g1;TRINITY_DN121482_c0_g2;TRINITY_DN155671_c1_g1;TRINITY_DN159422_c7_g1
GO:0009893	positive regulation of metabolic process	19	8232	0.000811801	0.0137642	TRINITY_DN118204_c0_g1;TRINITY_DN121482_c0_g1;TRINITY_DN121482_c0_g2;TRINITY_DN132229_c1_g1;TRINITY_DN132688_c4_g2;TRINITY_DN136344_c1_g4;TRINITY_DN138530_c3_g1;TRINITY_DN139191_c1_g2;TRINITY_DN140168_c1_g1;TRINITY_DN140168_c1_g2;TRINITY_DN141784_c1_g3;TRINITY_DN144266_c4_g2;TRINITY_DN144266_c4_g3;TRINITY_DN148517_c3_g2;TRINITY_DN148517_c3_g3;TRINITY_DN150242_c2_g2;TRINITY_DN152215_c0_g4;TRINITY_…
GO:0002076	osteoblast development	2	39	0.000827674	0.0137642	TRINITY_DN148517_c3_g2;TRINITY_DN148517_c3_g3
GO:0010826	negative regulation of centrosome duplication	2	39	0.000827674	0.0137642	TRINITY_DN140168_c1_g1;TRINITY_DN140168_c1_g2
GO:0019471	4-hydroxyproline metabolic process	2	39	0.000827674	0.0137642	TRINITY_DN138305_c5_g3;TRINITY_DN152215_c0_g4
GO:0046606	negative regulation of centrosome cycle	2	39	0.000827674	0.0137642	TRINITY_DN140168_c1_g1;TRINITY_DN140168_c1_g2
GO:0015942	formate metabolic process	2	40	0.00087063	0.0141947	TRINITY_DN154417_c5_g2;TRINITY_DN154417_c5_g6
GO:0042026	protein refolding	2	40	0.00087063	0.0141947	TRINITY_DN144266_c4_g2;TRINITY_DN144266_c4_g3
GO:0006396	RNA processing	10	2842	0.00088952	0.0143619	TRINITY_DN123331_c3_g1;TRINITY_DN129883_c1_g3;TRINITY_DN131688_c4_g1;TRINITY_DN133446_c0_g2;TRINITY_DN141784_c1_g3;TRINITY_DN144266_c4_g1;TRINITY_DN144266_c4_g2;TRINITY_DN144266_c4_g3;TRINITY_DN149938_c0_g2;TRINITY_DN150900_c4_g2
GO:2000117	negative regulation of cysteine-type endopeptidase activity	3	175	0.000921541	0.0147358	TRINITY_DN121482_c0_g1;TRINITY_DN121482_c0_g2;TRINITY_DN155671_c1_g1
GO:0048522	positive regulation of cellular process	25	12647	0.000945085	0.0149683	TRINITY_DN118204_c0_g1;TRINITY_DN121482_c0_g1;TRINITY_DN121482_c0_g2;TRINITY_DN132229_c1_g1;TRINITY_DN132688_c4_g2;TRINITY_DN134840_c1_g1;TRINITY_DN138530_c3_g1;TRINITY_DN139191_c1_g2;TRINITY_DN140168_c1_g1;TRINITY_DN140168_c1_g2;TRINITY_DN141597_c4_g1;TRINITY_DN141597_c4_g4;TRINITY_DN141784_c1_g3;TRINITY_DN143015_c1_g2;TRINITY_DN144266_c4_g2;TRINITY_DN144266_c4_g3;TRINITY_DN148517_c3_g2;TRINITY_…
GO:0010664	negative regulation of striated muscle cell apoptotic process	2	42	0.000959706	0.0150565	TRINITY_DN144266_c4_g2;TRINITY_DN153703_c4_g3
GO:0046599	regulation of centriole replication	2	43	0.00100582	0.0156325	TRINITY_DN140168_c1_g1;TRINITY_DN140168_c1_g2
GO:0002758	innate immune response-activating signal transduction	4	411	0.00103986	0.016012	TRINITY_DN121482_c0_g1;TRINITY_DN121482_c0_g2;TRINITY_DN155671_c1_g1;TRINITY_DN159422_c7_g1
GO:0070481	nuclear-transcribed mRNA catabolic process, non-stop decay	1	1	0.00107902	0.0162849	TRINITY_DN148759_c2_g1
GO:0016575	histone deacetylation	3	185	0.00108142	0.0162849	TRINITY_DN140168_c1_g1;TRINITY_DN140168_c1_g2;TRINITY_DN150900_c4_g2
GO:0002684	positive regulation of immune system process	8	1932	0.00109365	0.0162849	TRINITY_DN121482_c0_g1;TRINITY_DN121482_c0_g2;TRINITY_DN123989_c1_g1;TRINITY_DN138248_c1_g1;TRINITY_DN144266_c4_g2;TRINITY_DN150242_c2_g2;TRINITY_DN155671_c1_g1;TRINITY_DN159422_c7_g1
GO:0019373	epoxygenase P450 pathway	2	45	0.0011012	0.0162849	TRINITY_DN143248_c2_g6;TRINITY_DN149938_c0_g2
GO:0002253	activation of immune response	6	1082	0.00110775	0.0162849	TRINITY_DN121482_c0_g1;TRINITY_DN121482_c0_g2;TRINITY_DN123989_c1_g1;TRINITY_DN138248_c1_g1;TRINITY_DN155671_c1_g1;TRINITY_DN159422_c7_g1
GO:0071241	cellular response to inorganic substance	4	419	0.00111635	0.0162849	TRINITY_DN144266_c4_g2;TRINITY_DN148517_c3_g2;TRINITY_DN148517_c3_g3;TRINITY_DN150242_c2_g2
GO:0002218	activation of innate immune response	4	424	0.0011661	0.0168628	TRINITY_DN121482_c0_g1;TRINITY_DN121482_c0_g2;TRINITY_DN155671_c1_g1;TRINITY_DN159422_c7_g1
GO:0043281	regulation of cysteine-type endopeptidase activity involved in apoptotic process	4	425	0.00117624	0.0168628	TRINITY_DN121482_c0_g1;TRINITY_DN121482_c0_g2;TRINITY_DN152215_c0_g4;TRINITY_DN155671_c1_g1
GO:0043153	entrainment of circadian clock by photoperiod	2	47	0.00120075	0.017067	TRINITY_DN142463_c2_g1;TRINITY_DN142463_c2_g3
GO:0030433	ER-associated ubiquitin-dependent protein catabolic process	3	196	0.0012764	0.0179886	TRINITY_DN148954_c1_g1;TRINITY_DN148954_c1_g5;TRINITY_DN156281_c1_g1
GO:0071495	cellular response to endogenous stimulus	10	2991	0.0013085	0.018217	TRINITY_DN132688_c4_g2;TRINITY_DN136344_c1_g4;TRINITY_DN138530_c3_g1;TRINITY_DN140168_c1_g2;TRINITY_DN142463_c2_g1;TRINITY_DN142463_c2_g3;TRINITY_DN143015_c1_g2;TRINITY_DN147622_c1_g1;TRINITY_DN148517_c3_g2;TRINITY_DN148517_c3_g3
GO:0006575	cellular modified amino acid metabolic process	5	750	0.00131451	0.018217	TRINITY_DN138305_c5_g3;TRINITY_DN152215_c0_g4;TRINITY_DN154417_c5_g2;TRINITY_DN154417_c5_g6;TRINITY_DN158756_c5_g2
GO:2000112	regulation of cellular macromolecule biosynthetic process	22	10721	0.00136412	0.0187481	TRINITY_DN129883_c1_g3;TRINITY_DN132229_c1_g1;TRINITY_DN132688_c4_g2;TRINITY_DN138530_c3_g1;TRINITY_DN140168_c1_g1;TRINITY_DN140168_c1_g2;TRINITY_DN141784_c1_g3;TRINITY_DN142463_c2_g1;TRINITY_DN142463_c2_g3;TRINITY_DN143709_c1_g2;TRINITY_DN144266_c4_g1;TRINITY_DN144266_c4_g2;TRINITY_DN144266_c4_g3;TRINITY_DN145416_c0_g2;TRINITY_DN148517_c3_g2;TRINITY_DN148517_c3_g3;TRINITY_DN150242_c2_g2;TRINITY_…
GO:0009755	hormone-mediated signaling pathway	4	449	0.00143845	0.0196077	TRINITY_DN140168_c1_g2;TRINITY_DN142463_c2_g1;TRINITY_DN142463_c2_g3;TRINITY_DN143015_c1_g2
GO:0009648	photoperiodism	2	52	0.00146778	0.0198449	TRINITY_DN142463_c2_g1;TRINITY_DN142463_c2_g3
GO:0046655	folic acid metabolic process	2	53	0.00152428	0.0204426	TRINITY_DN154417_c5_g2;TRINITY_DN154417_c5_g6
GO:1901700	response to oxygen-containing compound	11	3606	0.00154102	0.0205018	TRINITY_DN132688_c4_g2;TRINITY_DN136344_c1_g4;TRINITY_DN138530_c3_g1;TRINITY_DN142463_c2_g1;TRINITY_DN144266_c4_g2;TRINITY_DN147622_c1_g1;TRINITY_DN148517_c3_g2;TRINITY_DN148517_c3_g3;TRINITY_DN150242_c2_g2;TRINITY_DN155671_c1_g1;TRINITY_DN156281_c1_g1
GO:0006955	immune response	10	3064	0.00156627	0.0206722	TRINITY_DN118204_c0_g1;TRINITY_DN121482_c0_g1;TRINITY_DN121482_c0_g2;TRINITY_DN123989_c1_g1;TRINITY_DN138248_c1_g1;TRINITY_DN143870_c5_g3;TRINITY_DN144266_c4_g2;TRINITY_DN150242_c2_g2;TRINITY_DN155671_c1_g1;TRINITY_DN159422_c7_g1
GO:0051084	'de novo' posttranslational protein folding	2	54	0.00158181	0.020713	TRINITY_DN144266_c4_g2;TRINITY_DN144266_c4_g3
GO:2000116	regulation of cysteine-type endopeptidase activity	4	467	0.0016601	0.0215683	TRINITY_DN121482_c0_g1;TRINITY_DN121482_c0_g2;TRINITY_DN152215_c0_g4;TRINITY_DN155671_c1_g1
GO:0034605	cellular response to heat	3	216	0.00168481	0.0217196	TRINITY_DN143709_c1_g2;TRINITY_DN144266_c4_g2;TRINITY_DN150242_c2_g2
GO:0010662	regulation of striated muscle cell apoptotic process	2	56	0.00169993	0.0217461	TRINITY_DN144266_c4_g2;TRINITY_DN153703_c4_g3
GO:0010556	regulation of macromolecule biosynthetic process	22	10913	0.00173025	0.0218877	TRINITY_DN129883_c1_g3;TRINITY_DN132229_c1_g1;TRINITY_DN132688_c4_g2;TRINITY_DN138530_c3_g1;TRINITY_DN140168_c1_g1;TRINITY_DN140168_c1_g2;TRINITY_DN141784_c1_g3;TRINITY_DN142463_c2_g1;TRINITY_DN142463_c2_g3;TRINITY_DN143709_c1_g2;TRINITY_DN144266_c4_g1;TRINITY_DN144266_c4_g2;TRINITY_DN144266_c4_g3;TRINITY_DN145416_c0_g2;TRINITY_DN148517_c3_g2;TRINITY_DN148517_c3_g3;TRINITY_DN150242_c2_g2;TRINITY_…
GO:0050790	regulation of catalytic activity	12	4237	0.00173733	0.0218877	TRINITY_DN118204_c0_g1;TRINITY_DN121482_c0_g1;TRINITY_DN121482_c0_g2;TRINITY_DN136344_c1_g4;TRINITY_DN139191_c1_g2;TRINITY_DN142463_c2_g1;TRINITY_DN143015_c1_g2;TRINITY_DN144266_c4_g2;TRINITY_DN147622_c1_g1;TRINITY_DN152215_c0_g4;TRINITY_DN153703_c4_g3;TRINITY_DN155671_c1_g1
GO:0006950	response to stress	21	10196	0.00175668	0.0219199	TRINITY_DN118204_c0_g1;TRINITY_DN121482_c0_g1;TRINITY_DN121482_c0_g2;TRINITY_DN129032_c0_g1;TRINITY_DN132229_c1_g1;TRINITY_DN134840_c1_g1;TRINITY_DN136344_c1_g4;TRINITY_DN140168_c1_g2;TRINITY_DN141784_c1_g3;TRINITY_DN143015_c1_g2;TRINITY_DN143709_c1_g2;TRINITY_DN144266_c4_g2;TRINITY_DN148954_c1_g1;TRINITY_DN148954_c1_g5;TRINITY_DN150242_c2_g2;TRINITY_DN150900_c4_g2;TRINITY_DN152215_c0_g4;TRINITY_…
GO:0010468	regulation of gene expression	23	11671	0.00176625	0.0219199	TRINITY_DN121482_c0_g1;TRINITY_DN121482_c0_g2;TRINITY_DN129883_c1_g3;TRINITY_DN132229_c1_g1;TRINITY_DN132688_c4_g2;TRINITY_DN140168_c1_g1;TRINITY_DN140168_c1_g2;TRINITY_DN141784_c1_g3;TRINITY_DN142463_c2_g1;TRINITY_DN142463_c2_g3;TRINITY_DN143709_c1_g2;TRINITY_DN144266_c4_g1;TRINITY_DN144266_c4_g2;TRINITY_DN144266_c4_g3;TRINITY_DN145416_c0_g2;TRINITY_DN148517_c3_g2;TRINITY_DN148517_c3_g3;TRINITY_…
GO:0006458	'de novo' protein folding	2	59	0.00188476	0.0231869	TRINITY_DN144266_c4_g2;TRINITY_DN144266_c4_g3
GO:0060255	regulation of macromolecule metabolic process	28	15607	0.00189623	0.0231869	TRINITY_DN118204_c0_g1;TRINITY_DN121482_c0_g1;TRINITY_DN121482_c0_g2;TRINITY_DN129883_c1_g3;TRINITY_DN132229_c1_g1;TRINITY_DN132688_c4_g2;TRINITY_DN134840_c1_g1;TRINITY_DN138530_c3_g1;TRINITY_DN140168_c1_g1;TRINITY_DN140168_c1_g2;TRINITY_DN141784_c1_g3;TRINITY_DN142463_c2_g1;TRINITY_DN142463_c2_g3;TRINITY_DN143015_c1_g2;TRINITY_DN143709_c1_g2;TRINITY_DN144266_c4_g1;TRINITY_DN144266_c4_g2;TRINITY_…
GO:0071353	cellular response to interleukin-4	2	60	0.0019484	0.023651	TRINITY_DN155702_c2_g4;TRINITY_DN158756_c5_g2
GO:0006476	protein deacetylation	3	233	0.00208955	0.0245679	TRINITY_DN140168_c1_g1;TRINITY_DN140168_c1_g2;TRINITY_DN150900_c4_g2
GO:0016485	protein processing	5	838	0.00213246	0.0245679	TRINITY_DN121482_c0_g1;TRINITY_DN121482_c0_g2;TRINITY_DN138305_c5_g3;TRINITY_DN152215_c0_g4;TRINITY_DN155671_c1_g1
GO:0010951	negative regulation of endopeptidase activity	3	235	0.00214078	0.0245679	TRINITY_DN121482_c0_g1;TRINITY_DN121482_c0_g2;TRINITY_DN155671_c1_g1
GO:0070613	regulation of protein processing	3	235	0.00214078	0.0245679	TRINITY_DN121482_c0_g1;TRINITY_DN121482_c0_g2;TRINITY_DN155671_c1_g1
GO:0009649	entrainment of circadian clock	2	63	0.00214538	0.0245679	TRINITY_DN142463_c2_g1;TRINITY_DN142463_c2_g3
GO:0031101	fin regeneration	1	2	0.0021569	0.0245679	TRINITY_DN129032_c0_g1
GO:0035645	enteric smooth muscle cell differentiation	1	2	0.0021569	0.0245679	TRINITY_DN145416_c0_g2
GO:0048219	inter-Golgi cisterna vesicle-mediated transport	1	2	0.0021569	0.0245679	TRINITY_DN154329_c2_g2
GO:0071528	tRNA re-export from nucleus	1	2	0.0021569	0.0245679	TRINITY_DN153935_c1_g3
GO:0051336	regulation of hydrolase activity	8	2158	0.00219313	0.0248107	TRINITY_DN118204_c0_g1;TRINITY_DN121482_c0_g1;TRINITY_DN121482_c0_g2;TRINITY_DN136344_c1_g4;TRINITY_DN139191_c1_g2;TRINITY_DN142463_c2_g1;TRINITY_DN152215_c0_g4;TRINITY_DN155671_c1_g1
GO:0006355	regulation of transcription, DNA-templated	20	9659	0.0022141	0.0248787	TRINITY_DN129883_c1_g3;TRINITY_DN132688_c4_g2;TRINITY_DN140168_c1_g1;TRINITY_DN140168_c1_g2;TRINITY_DN141784_c1_g3;TRINITY_DN142463_c2_g1;TRINITY_DN142463_c2_g3;TRINITY_DN143709_c1_g2;TRINITY_DN144266_c4_g1;TRINITY_DN144266_c4_g2;TRINITY_DN144266_c4_g3;TRINITY_DN145416_c0_g2;TRINITY_DN148517_c3_g2;TRINITY_DN148517_c3_g3;TRINITY_DN150242_c2_g2;TRINITY_DN150850_c0_g1;TRINITY_DN150900_c4_g2;TRINITY_…
GO:0016070	RNA metabolic process	25	13402	0.00223881	0.0248896	TRINITY_DN123331_c3_g1;TRINITY_DN129883_c1_g3;TRINITY_DN131688_c4_g1;TRINITY_DN132688_c4_g2;TRINITY_DN133446_c0_g2;TRINITY_DN140168_c1_g1;TRINITY_DN140168_c1_g2;TRINITY_DN141784_c1_g3;TRINITY_DN142463_c2_g1;TRINITY_DN142463_c2_g3;TRINITY_DN143709_c1_g2;TRINITY_DN144266_c4_g1;TRINITY_DN144266_c4_g2;TRINITY_DN144266_c4_g3;TRINITY_DN145416_c0_g2;TRINITY_DN148517_c3_g2;TRINITY_DN148517_c3_g3;TRINITY_…
GO:1903506	regulation of nucleic acid-templated transcription	20	9670	0.002245	0.0248896	TRINITY_DN129883_c1_g3;TRINITY_DN132688_c4_g2;TRINITY_DN140168_c1_g1;TRINITY_DN140168_c1_g2;TRINITY_DN141784_c1_g3;TRINITY_DN142463_c2_g1;TRINITY_DN142463_c2_g3;TRINITY_DN143709_c1_g2;TRINITY_DN144266_c4_g1;TRINITY_DN144266_c4_g2;TRINITY_DN144266_c4_g3;TRINITY_DN145416_c0_g2;TRINITY_DN148517_c3_g2;TRINITY_DN148517_c3_g3;TRINITY_DN150242_c2_g2;TRINITY_DN150850_c0_g1;TRINITY_DN150900_c4_g2;TRINITY_…
GO:0036503	ERAD pathway	3	240	0.00227226	0.0249538	TRINITY_DN148954_c1_g1;TRINITY_DN148954_c1_g5;TRINITY_DN156281_c1_g1
GO:0070670	response to interleukin-4	2	65	0.00228172	0.0249538	TRINITY_DN155702_c2_g4;TRINITY_DN158756_c5_g2
GO:1903317	regulation of protein maturation	3	241	0.00229914	0.0249538	TRINITY_DN121482_c0_g1;TRINITY_DN121482_c0_g2;TRINITY_DN155671_c1_g1
GO:2001141	regulation of RNA biosynthetic process	20	9693	0.00231081	0.0249538	TRINITY_DN129883_c1_g3;TRINITY_DN132688_c4_g2;TRINITY_DN140168_c1_g1;TRINITY_DN140168_c1_g2;TRINITY_DN141784_c1_g3;TRINITY_DN142463_c2_g1;TRINITY_DN142463_c2_g3;TRINITY_DN143709_c1_g2;TRINITY_DN144266_c4_g1;TRINITY_DN144266_c4_g2;TRINITY_DN144266_c4_g3;TRINITY_DN145416_c0_g2;TRINITY_DN148517_c3_g2;TRINITY_DN148517_c3_g3;TRINITY_DN150242_c2_g2;TRINITY_DN150850_c0_g1;TRINITY_DN150900_c4_g2;TRINITY_…
GO:0016192	vesicle-mediated transport	12	4393	0.00235226	0.0250559	TRINITY_DN123989_c1_g1;TRINITY_DN134840_c1_g1;TRINITY_DN138248_c1_g1;TRINITY_DN139558_c3_g3;TRINITY_DN144266_c4_g2;TRINITY_DN144266_c4_g3;TRINITY_DN146350_c2_g2;TRINITY_DN146350_c2_g3;TRINITY_DN150242_c2_g2;TRINITY_DN153542_c3_g1;TRINITY_DN153558_c4_g4;TRINITY_DN154329_c2_g2
GO:0010466	negative regulation of peptidase activity	3	243	0.0023535	0.0250559	TRINITY_DN121482_c0_g1;TRINITY_DN121482_c0_g2;TRINITY_DN155671_c1_g1
GO:0045089	positive regulation of innate immune response	4	515	0.00236547	0.0250559	TRINITY_DN121482_c0_g1;TRINITY_DN121482_c0_g2;TRINITY_DN155671_c1_g1;TRINITY_DN159422_c7_g1
GO:0035601	protein deacylation	3	245	0.00240865	0.0251924	TRINITY_DN140168_c1_g1;TRINITY_DN140168_c1_g2;TRINITY_DN150900_c4_g2
GO:0098732	macromolecule deacylation	3	245	0.00240865	0.0251924	TRINITY_DN140168_c1_g1;TRINITY_DN140168_c1_g2;TRINITY_DN150900_c4_g2
GO:0045861	negative regulation of proteolysis	4	519	0.00243224	0.0252801	TRINITY_DN121482_c0_g1;TRINITY_DN121482_c0_g2;TRINITY_DN134840_c1_g1;TRINITY_DN155671_c1_g1
GO:0010658	striated muscle cell apoptotic process	2	69	0.00256638	0.0263696	TRINITY_DN144266_c4_g2;TRINITY_DN153703_c4_g3
GO:0010038	response to metal ion	5	875	0.00256877	0.0263696	TRINITY_DN136344_c1_g4;TRINITY_DN144266_c4_g2;TRINITY_DN148517_c3_g2;TRINITY_DN148517_c3_g3;TRINITY_DN150242_c2_g2
GO:0035999	tetrahydrofolate interconversion	2	70	0.00264003	0.0267736	TRINITY_DN154417_c5_g2;TRINITY_DN154417_c5_g6
GO:0009612	response to mechanical stimulus	4	531	0.00264033	0.0267736	TRINITY_DN132688_c4_g2;TRINITY_DN148517_c3_g2;TRINITY_DN148517_c3_g3;TRINITY_DN153703_c4_g3
GO:0009605	response to external stimulus	14	5718	0.00272492	0.0273499	TRINITY_DN118204_c0_g1;TRINITY_DN132688_c4_g2;TRINITY_DN134840_c1_g1;TRINITY_DN136344_c1_g4;TRINITY_DN142463_c2_g1;TRINITY_DN142463_c2_g3;TRINITY_DN144266_c4_g2;TRINITY_DN145416_c0_g2;TRINITY_DN148517_c3_g2;TRINITY_DN148517_c3_g3;TRINITY_DN150242_c2_g2;TRINITY_DN153703_c4_g3;TRINITY_DN155671_c1_g1;TRINITY_DN159422_c7_g1
GO:0008219	cell death	13	5092	0.00275385	0.0273499	TRINITY_DN121482_c0_g1;TRINITY_DN121482_c0_g2;TRINITY_DN132688_c4_g2;TRINITY_DN134840_c1_g1;TRINITY_DN143015_c1_g2;TRINITY_DN144266_c4_g2;TRINITY_DN148517_c3_g2;TRINITY_DN148517_c3_g3;TRINITY_DN150242_c2_g2;TRINITY_DN150900_c4_g2;TRINITY_DN152215_c0_g4;TRINITY_DN153703_c4_g3;TRINITY_DN155671_c1_g1
GO:0016265	death	13	5092	0.00275385	0.0273499	TRINITY_DN121482_c0_g1;TRINITY_DN121482_c0_g2;TRINITY_DN132688_c4_g2;TRINITY_DN134840_c1_g1;TRINITY_DN143015_c1_g2;TRINITY_DN144266_c4_g2;TRINITY_DN148517_c3_g2;TRINITY_DN148517_c3_g3;TRINITY_DN150242_c2_g2;TRINITY_DN150900_c4_g2;TRINITY_DN152215_c0_g4;TRINITY_DN153703_c4_g3;TRINITY_DN155671_c1_g1
GO:0043434	response to peptide hormone	5	890	0.00276295	0.0273499	TRINITY_DN136344_c1_g4;TRINITY_DN138530_c3_g1;TRINITY_DN142463_c2_g1;TRINITY_DN147622_c1_g1;TRINITY_DN148517_c3_g3
GO:0019752	carboxylic acid metabolic process	10	3319	0.00281131	0.0276639	TRINITY_DN136344_c1_g4;TRINITY_DN138305_c5_g3;TRINITY_DN139191_c1_g2;TRINITY_DN143248_c2_g6;TRINITY_DN149938_c0_g2;TRINITY_DN152215_c0_g4;TRINITY_DN154417_c5_g2;TRINITY_DN154417_c5_g6;TRINITY_DN155702_c2_g4;TRINITY_DN158756_c5_g2
GO:0033144	negative regulation of intracellular steroid hormone receptor signaling pathway	2	73	0.00286691	0.0280451	TRINITY_DN142463_c2_g1;TRINITY_DN142463_c2_g3
GO:0031326	regulation of cellular biosynthetic process	22	11359	0.00292412	0.0284374	TRINITY_DN129883_c1_g3;TRINITY_DN132229_c1_g1;TRINITY_DN132688_c4_g2;TRINITY_DN138530_c3_g1;TRINITY_DN140168_c1_g1;TRINITY_DN140168_c1_g2;TRINITY_DN141784_c1_g3;TRINITY_DN142463_c2_g1;TRINITY_DN142463_c2_g3;TRINITY_DN143709_c1_g2;TRINITY_DN144266_c4_g1;TRINITY_DN144266_c4_g2;TRINITY_DN144266_c4_g3;TRINITY_DN145416_c0_g2;TRINITY_DN148517_c3_g2;TRINITY_DN148517_c3_g3;TRINITY_DN150242_c2_g2;TRINITY_…
GO:0051604	protein maturation	5	907	0.00299566	0.0289638	TRINITY_DN121482_c0_g1;TRINITY_DN121482_c0_g2;TRINITY_DN138305_c5_g3;TRINITY_DN152215_c0_g4;TRINITY_DN155671_c1_g1
GO:0051186	cofactor metabolic process	6	1325	0.00305863	0.0294017	TRINITY_DN136344_c1_g4;TRINITY_DN150242_c2_g2;TRINITY_DN154417_c5_g2;TRINITY_DN154417_c5_g6;TRINITY_DN155702_c2_g4;TRINITY_DN158756_c5_g2
GO:1902116	negative regulation of organelle assembly	2	77	0.00318316	0.0295468	TRINITY_DN140168_c1_g1;TRINITY_DN140168_c1_g2
GO:0009637	response to blue light	1	3	0.00323363	0.0295468	TRINITY_DN142463_c2_g1
GO:0009785	blue light signaling pathway	1	3	0.00323363	0.0295468	TRINITY_DN142463_c2_g1
GO:0014826	vein smooth muscle contraction	1	3	0.00323363	0.0295468	TRINITY_DN145416_c0_g2
GO:0071483	cellular response to blue light	1	3	0.00323363	0.0295468	TRINITY_DN142463_c2_g1
GO:1902442	regulation of ripoptosome assembly involved in necroptotic process	1	3	0.00323363	0.0295468	TRINITY_DN155671_c1_g1
GO:1902443	negative regulation of ripoptosome assembly involved in necroptotic process	1	3	0.00323363	0.0295468	TRINITY_DN155671_c1_g1
GO:1902527	positive regulation of protein monoubiquitination	1	3	0.00323363	0.0295468	TRINITY_DN155671_c1_g1
GO:1902904	negative regulation of fibril organization	1	3	0.00323363	0.0295468	TRINITY_DN144266_c4_g3
GO:0080134	regulation of response to stress	10	3391	0.00327933	0.0298007	TRINITY_DN118204_c0_g1;TRINITY_DN121482_c0_g1;TRINITY_DN121482_c0_g2;TRINITY_DN134840_c1_g1;TRINITY_DN143015_c1_g2;TRINITY_DN144266_c4_g2;TRINITY_DN150242_c2_g2;TRINITY_DN150900_c4_g2;TRINITY_DN155671_c1_g1;TRINITY_DN159422_c7_g1
GO:0006457	protein folding	4	567	0.00333747	0.0300809	TRINITY_DN138305_c5_g3;TRINITY_DN143015_c1_g2;TRINITY_DN144266_c4_g2;TRINITY_DN144266_c4_g3
GO:0009889	regulation of biosynthetic process	22	11479	0.00334635	0.0300809	TRINITY_DN129883_c1_g3;TRINITY_DN132229_c1_g1;TRINITY_DN132688_c4_g2;TRINITY_DN138530_c3_g1;TRINITY_DN140168_c1_g1;TRINITY_DN140168_c1_g2;TRINITY_DN141784_c1_g3;TRINITY_DN142463_c2_g1;TRINITY_DN142463_c2_g3;TRINITY_DN143709_c1_g2;TRINITY_DN144266_c4_g1;TRINITY_DN144266_c4_g2;TRINITY_DN144266_c4_g3;TRINITY_DN145416_c0_g2;TRINITY_DN148517_c3_g2;TRINITY_DN148517_c3_g3;TRINITY_DN150242_c2_g2;TRINITY_…
GO:0052548	regulation of endopeptidase activity	4	570	0.00340069	0.0304051	TRINITY_DN121482_c0_g1;TRINITY_DN121482_c0_g2;TRINITY_DN152215_c0_g4;TRINITY_DN155671_c1_g1
GO:0071383	cellular response to steroid hormone stimulus	4	574	0.00348625	0.0310034	TRINITY_DN140168_c1_g2;TRINITY_DN142463_c2_g1;TRINITY_DN142463_c2_g3;TRINITY_DN143015_c1_g2
GO:0007049	cell cycle	12	4617	0.00353948	0.0313093	TRINITY_DN132688_c4_g2;TRINITY_DN140168_c1_g1;TRINITY_DN140168_c1_g2;TRINITY_DN141597_c4_g1;TRINITY_DN141597_c4_g4;TRINITY_DN144266_c4_g2;TRINITY_DN144266_c4_g3;TRINITY_DN148517_c3_g2;TRINITY_DN148517_c3_g3;TRINITY_DN150448_c3_g2;TRINITY_DN150900_c4_g2;TRINITY_DN155671_c1_g1
GO:0007099	centriole replication	2	82	0.00360038	0.0315128	TRINITY_DN140168_c1_g1;TRINITY_DN140168_c1_g2
GO:0046627	negative regulation of insulin receptor signaling pathway	2	82	0.00360038	0.0315128	TRINITY_DN138530_c3_g1;TRINITY_DN147622_c1_g1
GO:0031396	regulation of protein ubiquitination	4	582	0.00366174	0.0318821	TRINITY_DN121482_c0_g1;TRINITY_DN121482_c0_g2;TRINITY_DN143015_c1_g2;TRINITY_DN155671_c1_g1
GO:0051252	regulation of RNA metabolic process	20	10083	0.00370583	0.0320979	TRINITY_DN129883_c1_g3;TRINITY_DN132688_c4_g2;TRINITY_DN140168_c1_g1;TRINITY_DN140168_c1_g2;TRINITY_DN141784_c1_g3;TRINITY_DN142463_c2_g1;TRINITY_DN142463_c2_g3;TRINITY_DN143709_c1_g2;TRINITY_DN144266_c4_g1;TRINITY_DN144266_c4_g2;TRINITY_DN144266_c4_g3;TRINITY_DN145416_c0_g2;TRINITY_DN148517_c3_g2;TRINITY_DN148517_c3_g3;TRINITY_DN150242_c2_g2;TRINITY_DN150850_c0_g1;TRINITY_DN150900_c4_g2;TRINITY_…
GO:0052547	regulation of peptidase activity	4	587	0.00377443	0.0325227	TRINITY_DN121482_c0_g1;TRINITY_DN121482_c0_g2;TRINITY_DN152215_c0_g4;TRINITY_DN155671_c1_g1
GO:1900077	negative regulation of cellular response to insulin stimulus	2	86	0.00395151	0.033873	TRINITY_DN138530_c3_g1;TRINITY_DN147622_c1_g1
GO:0042493	response to drug	5	970	0.00398279	0.033966	TRINITY_DN132688_c4_g2;TRINITY_DN136344_c1_g4;TRINITY_DN144266_c4_g2;TRINITY_DN148517_c3_g2;TRINITY_DN148517_c3_g3
GO:0010467	gene expression	28	16373	0.00402992	0.0340653	TRINITY_DN121482_c0_g1;TRINITY_DN121482_c0_g2;TRINITY_DN123331_c3_g1;TRINITY_DN129883_c1_g3;TRINITY_DN131688_c4_g1;TRINITY_DN132229_c1_g1;TRINITY_DN132688_c4_g2;TRINITY_DN133446_c0_g2;TRINITY_DN138305_c5_g3;TRINITY_DN140168_c1_g1;TRINITY_DN140168_c1_g2;TRINITY_DN141784_c1_g3;TRINITY_DN142463_c2_g1;TRINITY_DN142463_c2_g3;TRINITY_DN143709_c1_g2;TRINITY_DN144266_c4_g1;TRINITY_DN144266_c4_g2;TRINITY_…
GO:0098534	centriole assembly	2	87	0.00404168	0.0340653	TRINITY_DN140168_c1_g1;TRINITY_DN140168_c1_g2
GO:0051726	regulation of cell cycle	8	2388	0.00406614	0.0340653	TRINITY_DN132688_c4_g2;TRINITY_DN140168_c1_g1;TRINITY_DN140168_c1_g2;TRINITY_DN144266_c4_g3;TRINITY_DN148517_c3_g2;TRINITY_DN148517_c3_g3;TRINITY_DN150900_c4_g2;TRINITY_DN155671_c1_g1
GO:0032269	negative regulation of cellular protein metabolic process	8	2389	0.00407636	0.0340653	TRINITY_DN121482_c0_g1;TRINITY_DN121482_c0_g2;TRINITY_DN134840_c1_g1;TRINITY_DN142463_c2_g1;TRINITY_DN143015_c1_g2;TRINITY_DN145416_c0_g2;TRINITY_DN147622_c1_g1;TRINITY_DN155671_c1_g1
GO:0007497	posterior midgut development	1	4	0.00430921	0.0356528	TRINITY_DN145416_c0_g2
GO:1902903	regulation of fibril organization	1	4	0.00430921	0.0356528	TRINITY_DN144266_c4_g3
GO:0001503	ossification	5	990	0.00433986	0.0357287	TRINITY_DN141784_c1_g3;TRINITY_DN148517_c3_g2;TRINITY_DN148517_c3_g3;TRINITY_DN155702_c2_g4;TRINITY_DN158756_c5_g2
GO:0034976	response to endoplasmic reticulum stress	4	613	0.00439853	0.0360333	TRINITY_DN132229_c1_g1;TRINITY_DN148954_c1_g1;TRINITY_DN148954_c1_g5;TRINITY_DN156281_c1_g1
GO:0046686	response to cadmium ion	2	92	0.00450682	0.0367394	TRINITY_DN144266_c4_g2;TRINITY_DN150242_c2_g2
GO:0042981	regulation of apoptotic process	10	3552	0.00455325	0.0369368	TRINITY_DN121482_c0_g1;TRINITY_DN121482_c0_g2;TRINITY_DN134840_c1_g1;TRINITY_DN143015_c1_g2;TRINITY_DN144266_c4_g2;TRINITY_DN150242_c2_g2;TRINITY_DN150900_c4_g2;TRINITY_DN152215_c0_g4;TRINITY_DN153703_c4_g3;TRINITY_DN155671_c1_g1
GO:1901652	response to peptide	5	1003	0.0045839	0.0369858	TRINITY_DN136344_c1_g4;TRINITY_DN138530_c3_g1;TRINITY_DN142463_c2_g1;TRINITY_DN147622_c1_g1;TRINITY_DN148517_c3_g3
GO:0009266	response to temperature stimulus	4	621	0.00460376	0.0369858	TRINITY_DN143015_c1_g2;TRINITY_DN143709_c1_g2;TRINITY_DN144266_c4_g2;TRINITY_DN150242_c2_g2
GO:0030162	regulation of proteolysis	6	1445	0.00466098	0.0372154	TRINITY_DN121482_c0_g1;TRINITY_DN121482_c0_g2;TRINITY_DN134840_c1_g1;TRINITY_DN144266_c4_g2;TRINITY_DN152215_c0_g4;TRINITY_DN155671_c1_g1
GO:0031398	positive regulation of protein ubiquitination	3	311	0.00469694	0.0372154	TRINITY_DN121482_c0_g1;TRINITY_DN121482_c0_g2;TRINITY_DN155671_c1_g1
GO:0010824	regulation of centrosome duplication	2	94	0.00469948	0.0372154	TRINITY_DN140168_c1_g1;TRINITY_DN140168_c1_g2
GO:0032868	response to insulin	4	627	0.00476185	0.0375306	TRINITY_DN136344_c1_g4;TRINITY_DN138530_c3_g1;TRINITY_DN142463_c2_g1;TRINITY_DN147622_c1_g1
GO:0006508	proteolysis	10	3579	0.00480091	0.0376599	TRINITY_DN121482_c0_g1;TRINITY_DN121482_c0_g2;TRINITY_DN134840_c1_g1;TRINITY_DN138305_c5_g3;TRINITY_DN144266_c4_g2;TRINITY_DN148954_c1_g1;TRINITY_DN148954_c1_g5;TRINITY_DN152215_c0_g4;TRINITY_DN155671_c1_g1;TRINITY_DN156281_c1_g1
GO:0044710	single-organism metabolic process	27	15755	0.00483849	0.0377766	TRINITY_DN118204_c0_g1;TRINITY_DN123989_c1_g1;TRINITY_DN132229_c1_g1;TRINITY_DN134840_c1_g1;TRINITY_DN136344_c1_g4;TRINITY_DN138248_c1_g1;TRINITY_DN138305_c5_g3;TRINITY_DN138530_c3_g1;TRINITY_DN139191_c1_g2;TRINITY_DN140168_c1_g1;TRINITY_DN140168_c1_g2;TRINITY_DN141784_c1_g3;TRINITY_DN143015_c1_g2;TRINITY_DN143248_c2_g6;TRINITY_DN144266_c4_g3;TRINITY_DN144679_c1_g2;TRINITY_DN148954_c1_g1;TRINITY_…
GO:0043067	regulation of programmed cell death	10	3591	0.00491435	0.0381896	TRINITY_DN121482_c0_g1;TRINITY_DN121482_c0_g2;TRINITY_DN134840_c1_g1;TRINITY_DN143015_c1_g2;TRINITY_DN144266_c4_g2;TRINITY_DN150242_c2_g2;TRINITY_DN150900_c4_g2;TRINITY_DN152215_c0_g4;TRINITY_DN153703_c4_g3;TRINITY_DN155671_c1_g1
GO:0043086	negative regulation of catalytic activity	6	1465	0.0049789	0.0385112	TRINITY_DN121482_c0_g1;TRINITY_DN121482_c0_g2;TRINITY_DN142463_c2_g1;TRINITY_DN143015_c1_g2;TRINITY_DN147622_c1_g1;TRINITY_DN155671_c1_g1
GO:0016482	cytoplasmic transport	9	3024	0.00500989	0.0385715	TRINITY_DN139558_c3_g3;TRINITY_DN141597_c4_g1;TRINITY_DN141597_c4_g4;TRINITY_DN141784_c1_g3;TRINITY_DN142463_c2_g1;TRINITY_DN144266_c4_g2;TRINITY_DN153558_c4_g4;TRINITY_DN153935_c1_g3;TRINITY_DN154329_c2_g2
GO:0045088	regulation of innate immune response	4	637	0.00503341	0.038574	TRINITY_DN121482_c0_g1;TRINITY_DN121482_c0_g2;TRINITY_DN155671_c1_g1;TRINITY_DN159422_c7_g1
GO:0043436	oxoacid metabolic process	10	3629	0.00528769	0.0392676	TRINITY_DN136344_c1_g4;TRINITY_DN138305_c5_g3;TRINITY_DN139191_c1_g2;TRINITY_DN143248_c2_g6;TRINITY_DN149938_c0_g2;TRINITY_DN152215_c0_g4;TRINITY_DN154417_c5_g2;TRINITY_DN154417_c5_g6;TRINITY_DN155702_c2_g4;TRINITY_DN158756_c5_g2
GO:0006631	fatty acid metabolic process	5	1039	0.00531071	0.0392676	TRINITY_DN139191_c1_g2;TRINITY_DN143248_c2_g6;TRINITY_DN149938_c0_g2;TRINITY_DN155702_c2_g4;TRINITY_DN158756_c5_g2
GO:1903320	regulation of protein modification by small protein conjugation or removal	4	648	0.00534394	0.0392676	TRINITY_DN121482_c0_g1;TRINITY_DN121482_c0_g2;TRINITY_DN143015_c1_g2;TRINITY_DN155671_c1_g1
GO:0014043	negative regulation of neuron maturation	1	5	0.00538366	0.0392676	TRINITY_DN145416_c0_g2
GO:0032764	negative regulation of mast cell cytokine production	1	5	0.00538366	0.0392676	TRINITY_DN150242_c2_g2
GO:0044341	sodium-dependent phosphate transport	1	5	0.00538366	0.0392676	TRINITY_DN142463_c2_g1
GO:1902524	positive regulation of protein K48-linked ubiquitination	1	5	0.00538366	0.0392676	TRINITY_DN155671_c1_g1
GO:2000118	regulation of sodium-dependent phosphate transport	1	5	0.00538366	0.0392676	TRINITY_DN142463_c2_g1
GO:2000832	negative regulation of steroid hormone secretion	1	5	0.00538366	0.0392676	TRINITY_DN142463_c2_g1
GO:2000847	negative regulation of corticosteroid hormone secretion	1	5	0.00538366	0.0392676	TRINITY_DN142463_c2_g1
GO:2000850	negative regulation of glucocorticoid secretion	1	5	0.00538366	0.0392676	TRINITY_DN142463_c2_g1
GO:0006082	organic acid metabolic process	10	3670	0.00571529	0.0415045	TRINITY_DN136344_c1_g4;TRINITY_DN138305_c5_g3;TRINITY_DN139191_c1_g2;TRINITY_DN143248_c2_g6;TRINITY_DN149938_c0_g2;TRINITY_DN152215_c0_g4;TRINITY_DN154417_c5_g2;TRINITY_DN154417_c5_g6;TRINITY_DN155702_c2_g4;TRINITY_DN158756_c5_g2
GO:0006767	water-soluble vitamin metabolic process	3	336	0.00581559	0.0420492	TRINITY_DN154417_c5_g2;TRINITY_DN154417_c5_g6;TRINITY_DN158756_c5_g2
GO:0051346	negative regulation of hydrolase activity	4	674	0.00612842	0.0436501	TRINITY_DN121482_c0_g1;TRINITY_DN121482_c0_g2;TRINITY_DN142463_c2_g1;TRINITY_DN155671_c1_g1
GO:0019369	arachidonic acid metabolic process	2	108	0.00615233	0.0436501	TRINITY_DN143248_c2_g6;TRINITY_DN149938_c0_g2
GO:0006351	transcription, DNA-templated	20	10562	0.00634067	0.0436501	TRINITY_DN129883_c1_g3;TRINITY_DN132688_c4_g2;TRINITY_DN140168_c1_g1;TRINITY_DN140168_c1_g2;TRINITY_DN141784_c1_g3;TRINITY_DN142463_c2_g1;TRINITY_DN142463_c2_g3;TRINITY_DN143709_c1_g2;TRINITY_DN144266_c4_g1;TRINITY_DN144266_c4_g2;TRINITY_DN144266_c4_g3;TRINITY_DN145416_c0_g2;TRINITY_DN148517_c3_g2;TRINITY_DN148517_c3_g3;TRINITY_DN150242_c2_g2;TRINITY_DN150850_c0_g1;TRINITY_DN150900_c4_g2;TRINITY_…
GO:0043066	negative regulation of apoptotic process	7	2041	0.00635098	0.0436501	TRINITY_DN121482_c0_g1;TRINITY_DN121482_c0_g2;TRINITY_DN143015_c1_g2;TRINITY_DN144266_c4_g2;TRINITY_DN150242_c2_g2;TRINITY_DN153703_c4_g3;TRINITY_DN155671_c1_g1
GO:0097659	nucleic acid-templated transcription	20	10571	0.00640223	0.0436501	TRINITY_DN129883_c1_g3;TRINITY_DN132688_c4_g2;TRINITY_DN140168_c1_g1;TRINITY_DN140168_c1_g2;TRINITY_DN141784_c1_g3;TRINITY_DN142463_c2_g1;TRINITY_DN142463_c2_g3;TRINITY_DN143709_c1_g2;TRINITY_DN144266_c4_g1;TRINITY_DN144266_c4_g2;TRINITY_DN144266_c4_g3;TRINITY_DN145416_c0_g2;TRINITY_DN148517_c3_g2;TRINITY_DN148517_c3_g3;TRINITY_DN150242_c2_g2;TRINITY_DN150850_c0_g1;TRINITY_DN150900_c4_g2;TRINITY_…
GO:0051248	negative regulation of protein metabolic process	8	2582	0.00645451	0.0436501	TRINITY_DN121482_c0_g1;TRINITY_DN121482_c0_g2;TRINITY_DN134840_c1_g1;TRINITY_DN142463_c2_g1;TRINITY_DN143015_c1_g2;TRINITY_DN145416_c0_g2;TRINITY_DN147622_c1_g1;TRINITY_DN155671_c1_g1
GO:0006788	heme oxidation	1	6	0.00645696	0.0436501	TRINITY_DN150242_c2_g2
GO:0061738	late endosomal microautophagy	1	6	0.00645696	0.0436501	TRINITY_DN144266_c4_g3
GO:0072719	cellular response to cisplatin	1	6	0.00645696	0.0436501	TRINITY_DN150242_c2_g2
GO:0097213	regulation of lysosomal membrane permeability	1	6	0.00645696	0.0436501	TRINITY_DN144266_c4_g2
GO:0097214	positive regulation of lysosomal membrane permeability	1	6	0.00645696	0.0436501	TRINITY_DN144266_c4_g2
GO:1903334	positive regulation of protein folding	1	6	0.00645696	0.0436501	TRINITY_DN144266_c4_g2
GO:1904592	positive regulation of protein refolding	1	6	0.00645696	0.0436501	TRINITY_DN144266_c4_g2
GO:1904764	chaperone-mediated autophagy translocation complex disassembly	1	6	0.00645696	0.0436501	TRINITY_DN144266_c4_g2
GO:1990832	slow axonal transport	1	6	0.00645696	0.0436501	TRINITY_DN144266_c4_g2
GO:1990834	response to odorant	1	6	0.00645696	0.0436501	TRINITY_DN144266_c4_g2
GO:0046605	regulation of centrosome cycle	2	111	0.00648704	0.0436759	TRINITY_DN140168_c1_g1;TRINITY_DN140168_c1_g2
GO:1903322	positive regulation of protein modification by small protein conjugation or removal	3	353	0.0066599	0.044659	TRINITY_DN121482_c0_g1;TRINITY_DN121482_c0_g2;TRINITY_DN155671_c1_g1
GO:0019438	aromatic compound biosynthetic process	22	12147	0.00677346	0.045238	TRINITY_DN129883_c1_g3;TRINITY_DN132688_c4_g2;TRINITY_DN140168_c1_g1;TRINITY_DN140168_c1_g2;TRINITY_DN141784_c1_g3;TRINITY_DN142463_c2_g1;TRINITY_DN142463_c2_g3;TRINITY_DN143709_c1_g2;TRINITY_DN144266_c4_g1;TRINITY_DN144266_c4_g2;TRINITY_DN144266_c4_g3;TRINITY_DN145416_c0_g2;TRINITY_DN148517_c3_g2;TRINITY_DN148517_c3_g3;TRINITY_DN150242_c2_g2;TRINITY_DN150850_c0_g1;TRINITY_DN150900_c4_g2;TRINITY_…
GO:0046626	regulation of insulin receptor signaling pathway	2	114	0.00682989	0.0454324	TRINITY_DN138530_c3_g1;TRINITY_DN147622_c1_g1
GO:0043069	negative regulation of programmed cell death	7	2077	0.00696561	0.0461506	TRINITY_DN121482_c0_g1;TRINITY_DN121482_c0_g2;TRINITY_DN143015_c1_g2;TRINITY_DN144266_c4_g2;TRINITY_DN150242_c2_g2;TRINITY_DN153703_c4_g3;TRINITY_DN155671_c1_g1
GO:0009396	folic acid-containing compound biosynthetic process	2	117	0.00718081	0.0473877	TRINITY_DN154417_c5_g2;TRINITY_DN154417_c5_g6
GO:0018130	heterocycle biosynthetic process	22	12217	0.00726176	0.0476081	TRINITY_DN129883_c1_g3;TRINITY_DN132688_c4_g2;TRINITY_DN140168_c1_g1;TRINITY_DN140168_c1_g2;TRINITY_DN141784_c1_g3;TRINITY_DN142463_c2_g1;TRINITY_DN142463_c2_g3;TRINITY_DN143709_c1_g2;TRINITY_DN144266_c4_g1;TRINITY_DN144266_c4_g2;TRINITY_DN144266_c4_g3;TRINITY_DN145416_c0_g2;TRINITY_DN148517_c3_g2;TRINITY_DN148517_c3_g3;TRINITY_DN150242_c2_g2;TRINITY_DN150850_c0_g1;TRINITY_DN150900_c4_g2;TRINITY_…
GO:0071702	organic substance transport	15	7075	0.00733863	0.0476081	TRINITY_DN132229_c1_g1;TRINITY_DN138530_c3_g1;TRINITY_DN139558_c3_g3;TRINITY_DN141597_c4_g1;TRINITY_DN141597_c4_g4;TRINITY_DN141784_c1_g3;TRINITY_DN142463_c2_g1;TRINITY_DN143015_c1_g2;TRINITY_DN144266_c4_g2;TRINITY_DN146350_c2_g2;TRINITY_DN146350_c2_g3;TRINITY_DN153542_c3_g1;TRINITY_DN153558_c4_g4;TRINITY_DN153935_c1_g3;TRINITY_DN154329_c2_g2
GO:0016601	Rac protein signal transduction	2	119	0.00741922	0.0476081	TRINITY_DN141597_c4_g1;TRINITY_DN141597_c4_g4
GO:1903201	regulation of oxidative stress-induced cell death	2	119	0.00741922	0.0476081	TRINITY_DN144266_c4_g2;TRINITY_DN150900_c4_g2
GO:0065009	regulation of molecular function	13	5726	0.00743233	0.0476081	TRINITY_DN118204_c0_g1;TRINITY_DN121482_c0_g1;TRINITY_DN121482_c0_g2;TRINITY_DN136344_c1_g4;TRINITY_DN139191_c1_g2;TRINITY_DN142463_c2_g1;TRINITY_DN143015_c1_g2;TRINITY_DN144266_c4_g2;TRINITY_DN147622_c1_g1;TRINITY_DN150242_c2_g2;TRINITY_DN152215_c0_g4;TRINITY_DN153703_c4_g3;TRINITY_DN155671_c1_g1
GO:0032774	RNA biosynthetic process	20	10712	0.00743371	0.0476081	TRINITY_DN129883_c1_g3;TRINITY_DN132688_c4_g2;TRINITY_DN140168_c1_g1;TRINITY_DN140168_c1_g2;TRINITY_DN141784_c1_g3;TRINITY_DN142463_c2_g1;TRINITY_DN142463_c2_g3;TRINITY_DN143709_c1_g2;TRINITY_DN144266_c4_g1;TRINITY_DN144266_c4_g2;TRINITY_DN144266_c4_g3;TRINITY_DN145416_c0_g2;TRINITY_DN148517_c3_g2;TRINITY_DN148517_c3_g3;TRINITY_DN150242_c2_g2;TRINITY_DN150850_c0_g1;TRINITY_DN150900_c4_g2;TRINITY_…
GO:0002246	wound healing involved in inflammatory response	1	7	0.00752912	0.0476081	TRINITY_DN150242_c2_g2
GO:0034486	vacuolar transmembrane transport	1	7	0.00752912	0.0476081	TRINITY_DN144266_c4_g2
GO:0048211	Golgi vesicle docking	1	7	0.00752912	0.0476081	TRINITY_DN154329_c2_g2
GO:0061741	chaperone-mediated protein transport involved in chaperone-mediated autophagy	1	7	0.00752912	0.0476081	TRINITY_DN144266_c4_g2
GO:0090594	inflammatory response to wounding	1	7	0.00752912	0.0476081	TRINITY_DN150242_c2_g2
GO:0072376	protein activation cascade	3	373	0.00774218	0.0487699	TRINITY_DN123989_c1_g1;TRINITY_DN134840_c1_g1;TRINITY_DN138248_c1_g1
GO:0006084	acetyl-CoA metabolic process	2	123	0.00790668	0.0496182	TRINITY_DN155702_c2_g4;TRINITY_DN158756_c5_g2

## Sheet: cluster7
Table S7. GO biological process enrichment data of trend module genes.
GO ID	Description	GeneRatio (64)	BgRatio (59313)	pvalue	fdr	Gene ID
Go biological process categories significantly enriched by DEGs of cluster7.
GO:0044711	single-organism biosynthetic process	14	4629	1.97519e-06	0.00228151	TRINITY_DN119409_c1_g1;TRINITY_DN123168_c2_g6;TRINITY_DN123168_c2_g7;TRINITY_DN131831_c2_g2;TRINITY_DN133112_c0_g3;TRINITY_DN142171_c5_g2;TRINITY_DN142171_c5_g6;TRINITY_DN150191_c2_g2;TRINITY_DN152001_c1_g1;TRINITY_DN156092_c8_g2;TRINITY_DN157537_c5_g8;TRINITY_DN158113_c8_g2;TRINITY_DN159032_c3_g2;TRINITY_DN159506_c10_g1
GO:0051186	cofactor metabolic process	8	1325	3.65042e-06	0.00228151	TRINITY_DN119409_c1_g1;TRINITY_DN142171_c5_g2;TRINITY_DN142188_c0_g1;TRINITY_DN146036_c1_g2;TRINITY_DN150191_c2_g2;TRINITY_DN151725_c3_g3;TRINITY_DN156092_c8_g2;TRINITY_DN159506_c10_g1
GO:0006489	dolichyl diphosphate biosynthetic process	2	7	1.02561e-05	0.00304831	TRINITY_DN131831_c2_g2;TRINITY_DN158113_c8_g2
GO:0046465	dolichyl diphosphate metabolic process	2	7	1.02561e-05	0.00304831	TRINITY_DN131831_c2_g2;TRINITY_DN158113_c8_g2
GO:0019752	carboxylic acid metabolic process	11	3319	1.40836e-05	0.00304831	TRINITY_DN112951_c0_g1;TRINITY_DN119409_c1_g1;TRINITY_DN133112_c0_g3;TRINITY_DN142171_c5_g2;TRINITY_DN142171_c5_g6;TRINITY_DN151725_c3_g3;TRINITY_DN153945_c9_g2;TRINITY_DN156092_c8_g2;TRINITY_DN157537_c5_g8;TRINITY_DN157677_c6_g3;TRINITY_DN159506_c10_g1
GO:0006732	coenzyme metabolic process	7	1153	1.53456e-05	0.00304831	TRINITY_DN119409_c1_g1;TRINITY_DN142171_c5_g2;TRINITY_DN142188_c0_g1;TRINITY_DN146036_c1_g2;TRINITY_DN151725_c3_g3;TRINITY_DN156092_c8_g2;TRINITY_DN159506_c10_g1
GO:0034626	fatty acid elongation, polyunsaturated fatty acid	2	9	1.75661e-05	0.00304831	TRINITY_DN142171_c5_g2;TRINITY_DN142171_c5_g6
GO:0019368	fatty acid elongation, unsaturated fatty acid	2	10	2.19478e-05	0.00304831	TRINITY_DN142171_c5_g2;TRINITY_DN142171_c5_g6
GO:0034625	fatty acid elongation, monounsaturated fatty acid	2	10	2.19478e-05	0.00304831	TRINITY_DN142171_c5_g2;TRINITY_DN142171_c5_g6
GO:0044710	single-organism metabolic process	24	15755	2.76159e-05	0.00331776	TRINITY_DN112951_c0_g1;TRINITY_DN119409_c1_g1;TRINITY_DN123168_c2_g6;TRINITY_DN123168_c2_g7;TRINITY_DN131831_c2_g2;TRINITY_DN133112_c0_g3;TRINITY_DN139108_c1_g1;TRINITY_DN139140_c1_g2;TRINITY_DN142171_c5_g2;TRINITY_DN142171_c5_g6;TRINITY_DN142188_c0_g1;TRINITY_DN143926_c0_g1;TRINITY_DN150191_c2_g2;TRINITY_DN151725_c3_g3;TRINITY_DN152001_c1_g1;TRINITY_DN153945_c9_g2;TRINITY_DN155664_c1_g2;TRINITY_…
GO:1901564	organonitrogen compound metabolic process	16	7552	2.91963e-05	0.00331776	TRINITY_DN112951_c0_g1;TRINITY_DN119409_c1_g1;TRINITY_DN123168_c2_g6;TRINITY_DN123168_c2_g7;TRINITY_DN142171_c5_g2;TRINITY_DN142188_c0_g1;TRINITY_DN143926_c0_g1;TRINITY_DN146036_c1_g2;TRINITY_DN147672_c3_g1;TRINITY_DN150191_c2_g2;TRINITY_DN151725_c3_g3;TRINITY_DN152001_c1_g1;TRINITY_DN153945_c9_g2;TRINITY_DN156092_c8_g2;TRINITY_DN157537_c5_g8;TRINITY_DN157677_c6_g3
GO:0043436	oxoacid metabolic process	11	3629	3.22612e-05	0.00336055	TRINITY_DN112951_c0_g1;TRINITY_DN119409_c1_g1;TRINITY_DN133112_c0_g3;TRINITY_DN142171_c5_g2;TRINITY_DN142171_c5_g6;TRINITY_DN151725_c3_g3;TRINITY_DN153945_c9_g2;TRINITY_DN156092_c8_g2;TRINITY_DN157537_c5_g8;TRINITY_DN157677_c6_g3;TRINITY_DN159506_c10_g1
GO:0006082	organic acid metabolic process	11	3670	3.57698e-05	0.0034394	TRINITY_DN112951_c0_g1;TRINITY_DN119409_c1_g1;TRINITY_DN133112_c0_g3;TRINITY_DN142171_c5_g2;TRINITY_DN142171_c5_g6;TRINITY_DN151725_c3_g3;TRINITY_DN153945_c9_g2;TRINITY_DN156092_c8_g2;TRINITY_DN157537_c5_g8;TRINITY_DN157677_c6_g3;TRINITY_DN159506_c10_g1
GO:0000038	very long-chain fatty acid metabolic process	3	102	5.39817e-05	0.0048198	TRINITY_DN133112_c0_g3;TRINITY_DN142171_c5_g2;TRINITY_DN142171_c5_g6
GO:1901685	glutathione derivative metabolic process	2	18	7.43547e-05	0.00580896	TRINITY_DN123168_c2_g6;TRINITY_DN123168_c2_g7
GO:1901687	glutathione derivative biosynthetic process	2	18	7.43547e-05	0.00580896	TRINITY_DN123168_c2_g6;TRINITY_DN123168_c2_g7
GO:0033059	cellular pigmentation	3	118	8.32589e-05	0.00612198	TRINITY_DN130487_c0_g1;TRINITY_DN157529_c2_g1;TRINITY_DN157529_c2_g5
GO:0008610	lipid biosynthetic process	7	1583	0.000113356	0.00730218	TRINITY_DN131831_c2_g2;TRINITY_DN133112_c0_g3;TRINITY_DN142171_c5_g2;TRINITY_DN142171_c5_g6;TRINITY_DN158113_c8_g2;TRINITY_DN159032_c3_g2;TRINITY_DN159506_c10_g1
GO:0044281	small molecule metabolic process	14	6650	0.000120973	0.00730218	TRINITY_DN112951_c0_g1;TRINITY_DN119409_c1_g1;TRINITY_DN133112_c0_g3;TRINITY_DN139140_c1_g2;TRINITY_DN142171_c5_g2;TRINITY_DN142171_c5_g6;TRINITY_DN142188_c0_g1;TRINITY_DN151725_c3_g3;TRINITY_DN152001_c1_g1;TRINITY_DN153945_c9_g2;TRINITY_DN156092_c8_g2;TRINITY_DN157537_c5_g8;TRINITY_DN157677_c6_g3;TRINITY_DN159506_c10_g1
GO:0030497	fatty acid elongation	2	23	0.000122677	0.00730218	TRINITY_DN142171_c5_g2;TRINITY_DN142171_c5_g6
GO:0042761	very long-chain fatty acid biosynthetic process	2	23	0.000122677	0.00730218	TRINITY_DN142171_c5_g2;TRINITY_DN142171_c5_g6
GO:0001887	selenium compound metabolic process	2	28	0.000182876	0.0103907	TRINITY_DN157677_c6_g3;TRINITY_DN157677_c6_g5
GO:0005975	carbohydrate metabolic process	8	2351	0.000212878	0.0115695	TRINITY_DN119409_c1_g1;TRINITY_DN131831_c2_g2;TRINITY_DN139140_c1_g2;TRINITY_DN143926_c0_g1;TRINITY_DN151725_c3_g3;TRINITY_DN155664_c1_g2;TRINITY_DN157537_c5_g8;TRINITY_DN158113_c8_g2
GO:0032787	monocarboxylic acid metabolic process	7	1791	0.00024171	0.0125891	TRINITY_DN119409_c1_g1;TRINITY_DN133112_c0_g3;TRINITY_DN142171_c5_g2;TRINITY_DN142171_c5_g6;TRINITY_DN151725_c3_g3;TRINITY_DN157537_c5_g8;TRINITY_DN159506_c10_g1
GO:0006629	lipid metabolic process	10	3843	0.000278013	0.0139006	TRINITY_DN131831_c2_g2;TRINITY_DN133112_c0_g3;TRINITY_DN139108_c1_g1;TRINITY_DN142171_c5_g2;TRINITY_DN142171_c5_g6;TRINITY_DN143926_c0_g1;TRINITY_DN157677_c6_g5;TRINITY_DN158113_c8_g2;TRINITY_DN159032_c3_g2;TRINITY_DN159506_c10_g1
GO:0006488	dolichol-linked oligosaccharide biosynthetic process	2	38	0.000338587	0.0162782	TRINITY_DN131831_c2_g2;TRINITY_DN158113_c8_g2
GO:0019637	organophosphate metabolic process	9	3235	0.000364957	0.0168962	TRINITY_DN119409_c1_g1;TRINITY_DN131831_c2_g2;TRINITY_DN139108_c1_g1;TRINITY_DN142188_c0_g1;TRINITY_DN146036_c1_g2;TRINITY_DN151725_c3_g3;TRINITY_DN152001_c1_g1;TRINITY_DN158113_c8_g2;TRINITY_DN159506_c10_g1
GO:0006490	oligosaccharide-lipid intermediate biosynthetic process	2	41	0.000394406	0.0170003	TRINITY_DN131831_c2_g2;TRINITY_DN158113_c8_g2
GO:0051560	mitochondrial calcium ion homeostasis	2	41	0.000394406	0.0170003	TRINITY_DN132583_c5_g1;TRINITY_DN158704_c1_g1
GO:0032402	melanosome transport	2	46	0.000496702	0.0206959	TRINITY_DN157529_c2_g1;TRINITY_DN157529_c2_g5
GO:0051904	pigment granule transport	2	49	0.000563609	0.0222799	TRINITY_DN157529_c2_g1;TRINITY_DN157529_c2_g5
GO:0032401	establishment of melanosome localization	2	50	0.000586829	0.0222799	TRINITY_DN157529_c2_g1;TRINITY_DN157529_c2_g5
GO:0044723	single-organism carbohydrate metabolic process	7	2077	0.00058819	0.0222799	TRINITY_DN119409_c1_g1;TRINITY_DN131831_c2_g2;TRINITY_DN139140_c1_g2;TRINITY_DN151725_c3_g3;TRINITY_DN155664_c1_g2;TRINITY_DN157537_c5_g8;TRINITY_DN158113_c8_g2
GO:0043473	pigmentation	3	234	0.000621153	0.0228365	TRINITY_DN130487_c0_g1;TRINITY_DN157529_c2_g1;TRINITY_DN157529_c2_g5
GO:0051905	establishment of pigment granule localization	2	53	0.000659235	0.0231857	TRINITY_DN157529_c2_g1;TRINITY_DN157529_c2_g5
GO:0044255	cellular lipid metabolic process	8	2790	0.000667749	0.0231857	TRINITY_DN131831_c2_g2;TRINITY_DN133112_c0_g3;TRINITY_DN139108_c1_g1;TRINITY_DN142171_c5_g2;TRINITY_DN142171_c5_g6;TRINITY_DN143926_c0_g1;TRINITY_DN158113_c8_g2;TRINITY_DN159506_c10_g1
GO:0032844	regulation of homeostatic process	5	1012	0.000721777	0.0242823	TRINITY_DN132583_c5_g1;TRINITY_DN152847_c1_g1;TRINITY_DN155674_c1_g1;TRINITY_DN155674_c1_g3;TRINITY_DN159506_c10_g1
GO:0016053	organic acid biosynthetic process	5	1023	0.000757608	0.0242823	TRINITY_DN133112_c0_g3;TRINITY_DN142171_c5_g2;TRINITY_DN142171_c5_g6;TRINITY_DN156092_c8_g2;TRINITY_DN157537_c5_g8
GO:0046394	carboxylic acid biosynthetic process	5	1023	0.000757608	0.0242823	TRINITY_DN133112_c0_g3;TRINITY_DN142171_c5_g2;TRINITY_DN142171_c5_g6;TRINITY_DN156092_c8_g2;TRINITY_DN157537_c5_g8
GO:0006790	sulfur compound metabolic process	5	1044	0.000829698	0.0259281	TRINITY_DN123168_c2_g6;TRINITY_DN123168_c2_g7;TRINITY_DN142171_c5_g2;TRINITY_DN156092_c8_g2;TRINITY_DN159506_c10_g1
GO:0032400	melanosome localization	2	61	0.000872335	0.0265956	TRINITY_DN157529_c2_g1;TRINITY_DN157529_c2_g5
GO:0030318	melanocyte differentiation	2	63	0.000930133	0.0272644	TRINITY_DN157529_c2_g1;TRINITY_DN157529_c2_g5
GO:0044283	small molecule biosynthetic process	6	1624	0.000941709	0.0272644	TRINITY_DN119409_c1_g1;TRINITY_DN133112_c0_g3;TRINITY_DN142171_c5_g2;TRINITY_DN142171_c5_g6;TRINITY_DN156092_c8_g2;TRINITY_DN157537_c5_g8
GO:0051875	pigment granule localization	2	64	0.000959706	0.0272644	TRINITY_DN157529_c2_g1;TRINITY_DN157529_c2_g5
GO:0045124	regulation of bone resorption	2	71	0.00117926	0.0325595	TRINITY_DN155674_c1_g1;TRINITY_DN155674_c1_g3
GO:1901657	glycosyl compound metabolic process	5	1134	0.00119819	0.0325595	TRINITY_DN119409_c1_g1;TRINITY_DN143926_c0_g1;TRINITY_DN151725_c3_g3;TRINITY_DN152001_c1_g1;TRINITY_DN156092_c8_g2
GO:2001242	regulation of intrinsic apoptotic signaling pathway	3	306	0.00134491	0.0357688	TRINITY_DN147141_c1_g6;TRINITY_DN155674_c1_g1;TRINITY_DN155674_c1_g3
GO:0006915	apoptotic process	10	4717	0.00138088	0.0359603	TRINITY_DN112951_c0_g1;TRINITY_DN132583_c5_g1;TRINITY_DN137262_c2_g3;TRINITY_DN142188_c0_g1;TRINITY_DN147141_c1_g6;TRINITY_DN149151_c0_g1;TRINITY_DN155674_c1_g1;TRINITY_DN155674_c1_g3;TRINITY_DN158704_c1_g1;TRINITY_DN159506_c10_g1
GO:0012501	programmed cell death	10	4783	0.00153384	0.0391287	TRINITY_DN112951_c0_g1;TRINITY_DN132583_c5_g1;TRINITY_DN137262_c2_g3;TRINITY_DN142188_c0_g1;TRINITY_DN147141_c1_g6;TRINITY_DN149151_c0_g1;TRINITY_DN155674_c1_g1;TRINITY_DN155674_c1_g3;TRINITY_DN158704_c1_g1;TRINITY_DN159506_c10_g1
GO:0050931	pigment cell differentiation	2	84	0.00164468	0.041117	TRINITY_DN157529_c2_g1;TRINITY_DN157529_c2_g5
GO:1901566	organonitrogen compound biosynthetic process	10	4919	0.00189315	0.0464008	TRINITY_DN112951_c0_g1;TRINITY_DN123168_c2_g6;TRINITY_DN123168_c2_g7;TRINITY_DN142171_c5_g2;TRINITY_DN146036_c1_g2;TRINITY_DN147672_c3_g1;TRINITY_DN150191_c2_g2;TRINITY_DN152001_c1_g1;TRINITY_DN156092_c8_g2;TRINITY_DN157537_c5_g8
GO:0006575	cellular modified amino acid metabolic process	4	750	0.00193891	0.0466084	TRINITY_DN123168_c2_g6;TRINITY_DN123168_c2_g7;TRINITY_DN156092_c8_g2;TRINITY_DN157537_c5_g8
GO:0006633	fatty acid biosynthetic process	3	352	0.00200413	0.0472671	TRINITY_DN133112_c0_g3;TRINITY_DN142171_c5_g2;TRINITY_DN142171_c5_g6
GO:1903232	melanosome assembly	1	3	0.00212286	0.0491402	TRINITY_DN130487_c0_g1

## Sheet: cluster8
Table S7. GO biological process enrichment data of trend module genes.
GO ID	Description	GeneRatio (64)	BgRatio (59313)	pvalue	fdr	Gene ID
Go biological process categories significantly enriched by DEGs of cluster8.
GO:0003342	proepicardium development	4	5	1.17746e-11	9.84946e-09	TRINITY_DN143474_c2_g1;TRINITY_DN143474_c2_g2;TRINITY_DN143474_c2_g3;TRINITY_DN143474_c2_g4
GO:0003343	septum transversum development	4	5	1.17746e-11	9.84946e-09	TRINITY_DN143474_c2_g1;TRINITY_DN143474_c2_g2;TRINITY_DN143474_c2_g3;TRINITY_DN143474_c2_g4
GO:0006631	fatty acid metabolic process	14	1039	4.89314e-11	2.72874e-08	TRINITY_DN125255_c2_g1;TRINITY_DN128099_c3_g1;TRINITY_DN128099_c3_g3;TRINITY_DN128492_c1_g2;TRINITY_DN131085_c1_g7;TRINITY_DN141273_c2_g3;TRINITY_DN144054_c1_g4;TRINITY_DN151504_c1_g4;TRINITY_DN152145_c1_g3;TRINITY_DN153827_c2_g2;TRINITY_DN153827_c2_g4;TRINITY_DN153827_c2_g6;TRINITY_DN155679_c5_g2;TRINITY_DN159117_c7_g1
GO:0032787	monocarboxylic acid metabolic process	16	1791	7.1202e-10	2.97802e-07	TRINITY_DN125255_c2_g1;TRINITY_DN128099_c3_g1;TRINITY_DN128099_c3_g3;TRINITY_DN128492_c1_g2;TRINITY_DN131085_c1_g7;TRINITY_DN141273_c2_g3;TRINITY_DN144054_c1_g4;TRINITY_DN148299_c3_g1;TRINITY_DN151504_c1_g4;TRINITY_DN152145_c1_g3;TRINITY_DN153827_c2_g2;TRINITY_DN153827_c2_g4;TRINITY_DN153827_c2_g6;TRINITY_DN154480_c3_g1;TRINITY_DN155679_c5_g2;TRINITY_DN159117_c7_g1
GO:0072330	monocarboxylic acid biosynthetic process	10	531	1.49725e-09	5.00978e-07	TRINITY_DN125255_c2_g1;TRINITY_DN128099_c3_g1;TRINITY_DN128099_c3_g3;TRINITY_DN131085_c1_g7;TRINITY_DN141273_c2_g3;TRINITY_DN153827_c2_g2;TRINITY_DN153827_c2_g4;TRINITY_DN153827_c2_g6;TRINITY_DN154480_c3_g1;TRINITY_DN159117_c7_g1
GO:0060710	chorio-allantoic fusion	4	17	5.54065e-09	1.54492e-06	TRINITY_DN143474_c2_g1;TRINITY_DN143474_c2_g2;TRINITY_DN143474_c2_g3;TRINITY_DN143474_c2_g4
GO:0006636	unsaturated fatty acid biosynthetic process	6	116	8.85554e-09	2.11647e-06	TRINITY_DN125255_c2_g1;TRINITY_DN128099_c3_g1;TRINITY_DN128099_c3_g3;TRINITY_DN153827_c2_g2;TRINITY_DN153827_c2_g4;TRINITY_DN153827_c2_g6
GO:0006633	fatty acid biosynthetic process	8	352	1.69641e-08	3.54763e-06	TRINITY_DN125255_c2_g1;TRINITY_DN128099_c3_g1;TRINITY_DN128099_c3_g3;TRINITY_DN141273_c2_g3;TRINITY_DN153827_c2_g2;TRINITY_DN153827_c2_g4;TRINITY_DN153827_c2_g6;TRINITY_DN159117_c7_g1
GO:0060712	spongiotrophoblast layer development	4	27	4.04671e-08	6.77854e-06	TRINITY_DN143474_c2_g1;TRINITY_DN143474_c2_g2;TRINITY_DN143474_c2_g3;TRINITY_DN143474_c2_g4
GO:0006629	lipid metabolic process	20	3843	4.05173e-08	6.77854e-06	TRINITY_DN118055_c8_g2;TRINITY_DN124643_c3_g1;TRINITY_DN125255_c2_g1;TRINITY_DN128099_c3_g1;TRINITY_DN128099_c3_g3;TRINITY_DN128492_c1_g2;TRINITY_DN131085_c1_g7;TRINITY_DN137126_c5_g5;TRINITY_DN141273_c2_g3;TRINITY_DN144054_c1_g4;TRINITY_DN148299_c3_g1;TRINITY_DN151504_c1_g4;TRINITY_DN152145_c1_g1;TRINITY_DN152145_c1_g3;TRINITY_DN153827_c2_g2;TRINITY_DN153827_c2_g4;TRINITY_DN153827_c2_g6;TRINITY_…
GO:0044255	cellular lipid metabolic process	17	2790	5.6321e-08	8.56591e-06	TRINITY_DN118055_c8_g2;TRINITY_DN125255_c2_g1;TRINITY_DN128099_c3_g1;TRINITY_DN128099_c3_g3;TRINITY_DN128492_c1_g2;TRINITY_DN131085_c1_g7;TRINITY_DN137126_c5_g5;TRINITY_DN141273_c2_g3;TRINITY_DN144054_c1_g4;TRINITY_DN151504_c1_g4;TRINITY_DN152145_c1_g1;TRINITY_DN152145_c1_g3;TRINITY_DN153827_c2_g2;TRINITY_DN153827_c2_g4;TRINITY_DN153827_c2_g6;TRINITY_DN155679_c5_g2;TRINITY_DN159117_c7_g1
GO:0016053	organic acid biosynthetic process	11	1023	6.82594e-08	8.78447e-06	TRINITY_DN125255_c2_g1;TRINITY_DN128099_c3_g1;TRINITY_DN128099_c3_g3;TRINITY_DN131085_c1_g7;TRINITY_DN141273_c2_g3;TRINITY_DN149943_c2_g3;TRINITY_DN153827_c2_g2;TRINITY_DN153827_c2_g4;TRINITY_DN153827_c2_g6;TRINITY_DN154480_c3_g1;TRINITY_DN159117_c7_g1
GO:0046394	carboxylic acid biosynthetic process	11	1023	6.82594e-08	8.78447e-06	TRINITY_DN125255_c2_g1;TRINITY_DN128099_c3_g1;TRINITY_DN128099_c3_g3;TRINITY_DN131085_c1_g7;TRINITY_DN141273_c2_g3;TRINITY_DN149943_c2_g3;TRINITY_DN153827_c2_g2;TRINITY_DN153827_c2_g4;TRINITY_DN153827_c2_g6;TRINITY_DN154480_c3_g1;TRINITY_DN159117_c7_g1
GO:0019752	carboxylic acid metabolic process	18	3319	1.2238e-07	1.46244e-05	TRINITY_DN122838_c0_g1;TRINITY_DN125255_c2_g1;TRINITY_DN128099_c3_g1;TRINITY_DN128099_c3_g3;TRINITY_DN128492_c1_g2;TRINITY_DN131085_c1_g7;TRINITY_DN141273_c2_g3;TRINITY_DN144054_c1_g4;TRINITY_DN148299_c3_g1;TRINITY_DN149943_c2_g3;TRINITY_DN151504_c1_g4;TRINITY_DN152145_c1_g3;TRINITY_DN153827_c2_g2;TRINITY_DN153827_c2_g4;TRINITY_DN153827_c2_g6;TRINITY_DN154480_c3_g1;TRINITY_DN155679_c5_g2;TRINITY_…
GO:0060713	labyrinthine layer morphogenesis	4	44	3.07964e-07	3.43482e-05	TRINITY_DN143474_c2_g1;TRINITY_DN143474_c2_g2;TRINITY_DN143474_c2_g3;TRINITY_DN143474_c2_g4
GO:0019064	fusion of virus membrane with host plasma membrane	4	47	4.03477e-07	4.01628e-05	TRINITY_DN125171_c1_g1;TRINITY_DN154629_c3_g1;TRINITY_DN154629_c3_g3;TRINITY_DN154629_c3_g5
GO:0039663	membrane fusion involved in viral entry into host cell	4	48	4.39736e-07	4.01628e-05	TRINITY_DN125171_c1_g1;TRINITY_DN154629_c3_g1;TRINITY_DN154629_c3_g3;TRINITY_DN154629_c3_g5
GO:0044800	multi-organism membrane fusion	4	48	4.39736e-07	4.01628e-05	TRINITY_DN125171_c1_g1;TRINITY_DN154629_c3_g1;TRINITY_DN154629_c3_g3;TRINITY_DN154629_c3_g5
GO:0043436	oxoacid metabolic process	18	3629	4.56123e-07	4.01628e-05	TRINITY_DN122838_c0_g1;TRINITY_DN125255_c2_g1;TRINITY_DN128099_c3_g1;TRINITY_DN128099_c3_g3;TRINITY_DN128492_c1_g2;TRINITY_DN131085_c1_g7;TRINITY_DN141273_c2_g3;TRINITY_DN144054_c1_g4;TRINITY_DN148299_c3_g1;TRINITY_DN149943_c2_g3;TRINITY_DN151504_c1_g4;TRINITY_DN152145_c1_g3;TRINITY_DN153827_c2_g2;TRINITY_DN153827_c2_g4;TRINITY_DN153827_c2_g6;TRINITY_DN154480_c3_g1;TRINITY_DN155679_c5_g2;TRINITY_…
GO:0033559	unsaturated fatty acid metabolic process	6	230	5.12869e-07	4.08477e-05	TRINITY_DN125255_c2_g1;TRINITY_DN128099_c3_g1;TRINITY_DN128099_c3_g3;TRINITY_DN153827_c2_g2;TRINITY_DN153827_c2_g4;TRINITY_DN153827_c2_g6
GO:0040007	growth	16	2888	5.30065e-07	4.08477e-05	TRINITY_DN122196_c0_g1;TRINITY_DN128492_c1_g2;TRINITY_DN130093_c0_g2;TRINITY_DN130093_c0_g4;TRINITY_DN133767_c4_g1;TRINITY_DN143474_c2_g1;TRINITY_DN143474_c2_g2;TRINITY_DN143474_c2_g3;TRINITY_DN143474_c2_g4;TRINITY_DN149918_c1_g4;TRINITY_DN153194_c5_g1;TRINITY_DN155518_c4_g2;TRINITY_DN155518_c4_g3;TRINITY_DN157687_c9_g1;TRINITY_DN157687_c9_g4;TRINITY_DN159117_c7_g1
GO:0006082	organic acid metabolic process	18	3670	5.37148e-07	4.08477e-05	TRINITY_DN122838_c0_g1;TRINITY_DN125255_c2_g1;TRINITY_DN128099_c3_g1;TRINITY_DN128099_c3_g3;TRINITY_DN128492_c1_g2;TRINITY_DN131085_c1_g7;TRINITY_DN141273_c2_g3;TRINITY_DN144054_c1_g4;TRINITY_DN148299_c3_g1;TRINITY_DN149943_c2_g3;TRINITY_DN151504_c1_g4;TRINITY_DN152145_c1_g3;TRINITY_DN153827_c2_g2;TRINITY_DN153827_c2_g4;TRINITY_DN153827_c2_g6;TRINITY_DN154480_c3_g1;TRINITY_DN155679_c5_g2;TRINITY_…
GO:0008610	lipid biosynthetic process	12	1583	6.9343e-07	5.04395e-05	TRINITY_DN118055_c8_g2;TRINITY_DN125255_c2_g1;TRINITY_DN128099_c3_g1;TRINITY_DN128099_c3_g3;TRINITY_DN131085_c1_g7;TRINITY_DN141273_c2_g3;TRINITY_DN144054_c1_g4;TRINITY_DN153827_c2_g2;TRINITY_DN153827_c2_g4;TRINITY_DN153827_c2_g6;TRINITY_DN154480_c3_g1;TRINITY_DN159117_c7_g1
GO:0060669	embryonic placenta morphogenesis	4	59	1.01778e-06	7.09477e-05	TRINITY_DN143474_c2_g1;TRINITY_DN143474_c2_g2;TRINITY_DN143474_c2_g3;TRINITY_DN143474_c2_g4
GO:0019062	virion attachment to host cell	4	62	1.24391e-06	8.00409e-05	TRINITY_DN125171_c1_g1;TRINITY_DN154629_c3_g1;TRINITY_DN154629_c3_g3;TRINITY_DN154629_c3_g5
GO:0044650	adhesion of symbiont to host cell	4	62	1.24391e-06	8.00409e-05	TRINITY_DN125171_c1_g1;TRINITY_DN154629_c3_g1;TRINITY_DN154629_c3_g3;TRINITY_DN154629_c3_g5
GO:0044406	adhesion of symbiont to host	4	72	2.27221e-06	0.000140793	TRINITY_DN125171_c1_g1;TRINITY_DN154629_c3_g1;TRINITY_DN154629_c3_g3;TRINITY_DN154629_c3_g5
GO:0036109	alpha-linolenic acid metabolic process	3	23	3.37675e-06	0.000201761	TRINITY_DN125255_c2_g1;TRINITY_DN128099_c3_g1;TRINITY_DN128099_c3_g3
GO:0016049	cell growth	11	1536	3.63875e-06	0.000209918	TRINITY_DN122196_c0_g1;TRINITY_DN128492_c1_g2;TRINITY_DN130093_c0_g2;TRINITY_DN130093_c0_g4;TRINITY_DN133767_c4_g1;TRINITY_DN149918_c1_g4;TRINITY_DN153194_c5_g1;TRINITY_DN155518_c4_g2;TRINITY_DN155518_c4_g3;TRINITY_DN157687_c9_g1;TRINITY_DN157687_c9_g4
GO:0001676	long-chain fatty acid metabolic process	5	192	4.84445e-06	0.000270159	TRINITY_DN125255_c2_g1;TRINITY_DN128099_c3_g1;TRINITY_DN128099_c3_g3;TRINITY_DN131085_c1_g7;TRINITY_DN155679_c5_g2
GO:0044283	small molecule biosynthetic process	11	1624	6.16107e-06	0.000332499	TRINITY_DN125255_c2_g1;TRINITY_DN128099_c3_g1;TRINITY_DN128099_c3_g3;TRINITY_DN131085_c1_g7;TRINITY_DN141273_c2_g3;TRINITY_DN149943_c2_g3;TRINITY_DN153827_c2_g2;TRINITY_DN153827_c2_g4;TRINITY_DN153827_c2_g6;TRINITY_DN154480_c3_g1;TRINITY_DN159117_c7_g1
GO:0046167	glycerol-3-phosphate biosynthetic process	2	4	9.45015e-06	0.000494066	TRINITY_DN152145_c1_g1;TRINITY_DN152145_c1_g3
GO:0060711	labyrinthine layer development	4	108	1.14358e-05	0.00057976	TRINITY_DN143474_c2_g1;TRINITY_DN143474_c2_g2;TRINITY_DN143474_c2_g3;TRINITY_DN143474_c2_g4
GO:0010508	positive regulation of autophagy	5	234	1.26195e-05	0.000620951	TRINITY_DN151504_c1_g4;TRINITY_DN155518_c4_g2;TRINITY_DN155518_c4_g3;TRINITY_DN159132_c5_g1;TRINITY_DN159132_c5_g3
GO:0001558	regulation of cell growth	9	1133	1.33267e-05	0.000637017	TRINITY_DN122196_c0_g1;TRINITY_DN128492_c1_g2;TRINITY_DN130093_c0_g2;TRINITY_DN130093_c0_g4;TRINITY_DN133767_c4_g1;TRINITY_DN149918_c1_g4;TRINITY_DN153194_c5_g1;TRINITY_DN157687_c9_g1;TRINITY_DN157687_c9_g4
GO:0044281	small molecule metabolic process	22	6650	1.61202e-05	0.000749143	TRINITY_DN115206_c0_g1;TRINITY_DN122838_c0_g1;TRINITY_DN125255_c2_g1;TRINITY_DN128099_c3_g1;TRINITY_DN128099_c3_g3;TRINITY_DN128492_c1_g2;TRINITY_DN131085_c1_g7;TRINITY_DN141273_c2_g3;TRINITY_DN144054_c1_g4;TRINITY_DN148299_c3_g1;TRINITY_DN149943_c2_g3;TRINITY_DN150235_c0_g2;TRINITY_DN151504_c1_g4;TRINITY_DN152145_c1_g1;TRINITY_DN152145_c1_g3;TRINITY_DN153194_c5_g1;TRINITY_DN153827_c2_g2;TRINITY_…
GO:0043651	linoleic acid metabolic process	3	40	1.8549e-05	0.000838716	TRINITY_DN125255_c2_g1;TRINITY_DN128099_c3_g1;TRINITY_DN128099_c3_g3
GO:0045579	positive regulation of B cell differentiation	3	41	1.99952e-05	0.000880316	TRINITY_DN122196_c0_g1;TRINITY_DN133767_c4_g1;TRINITY_DN149918_c1_g4
GO:0030098	lymphocyte differentiation	7	695	2.92969e-05	0.00125676	TRINITY_DN122196_c0_g1;TRINITY_DN133767_c4_g1;TRINITY_DN143474_c2_g1;TRINITY_DN143474_c2_g2;TRINITY_DN143474_c2_g3;TRINITY_DN143474_c2_g4;TRINITY_DN149918_c1_g4
GO:0001994	norepinephrine-epinephrine vasoconstriction involved in regulation of systemic arterial blood pressure	2	7	3.29942e-05	0.00133578	TRINITY_DN124401_c0_g3;TRINITY_DN149551_c1_g9
GO:0006641	triglyceride metabolic process	5	287	3.35176e-05	0.00133578	TRINITY_DN118055_c8_g2;TRINITY_DN141273_c2_g3;TRINITY_DN144054_c1_g4;TRINITY_DN152145_c1_g1;TRINITY_DN152145_c1_g3
GO:0031331	positive regulation of cellular catabolic process	7	710	3.35342e-05	0.00133578	TRINITY_DN141273_c2_g3;TRINITY_DN146514_c7_g2;TRINITY_DN151504_c1_g4;TRINITY_DN155518_c4_g2;TRINITY_DN155518_c4_g3;TRINITY_DN159132_c5_g1;TRINITY_DN159132_c5_g3
GO:0044803	multi-organism membrane organization	4	144	3.54191e-05	0.00137805	TRINITY_DN125171_c1_g1;TRINITY_DN154629_c3_g1;TRINITY_DN154629_c3_g3;TRINITY_DN154629_c3_g5
GO:0046718	viral entry into host cell	5	302	4.26849e-05	0.00161905	TRINITY_DN125171_c1_g1;TRINITY_DN154629_c3_g1;TRINITY_DN154629_c3_g3;TRINITY_DN154629_c3_g5;TRINITY_DN158658_c9_g3
GO:0033077	T cell differentiation in thymus	4	154	4.60171e-05	0.00161905	TRINITY_DN143474_c2_g1;TRINITY_DN143474_c2_g2;TRINITY_DN143474_c2_g3;TRINITY_DN143474_c2_g4
GO:0071594	thymocyte aggregation	4	154	4.60171e-05	0.00161905	TRINITY_DN143474_c2_g1;TRINITY_DN143474_c2_g2;TRINITY_DN143474_c2_g3;TRINITY_DN143474_c2_g4
GO:0030260	entry into host cell	5	312	4.97993e-05	0.00161905	TRINITY_DN125171_c1_g1;TRINITY_DN154629_c3_g1;TRINITY_DN154629_c3_g3;TRINITY_DN154629_c3_g5;TRINITY_DN158658_c9_g3
GO:0051806	entry into cell of other organism involved in symbiotic interaction	5	312	4.97993e-05	0.00161905	TRINITY_DN125171_c1_g1;TRINITY_DN154629_c3_g1;TRINITY_DN154629_c3_g3;TRINITY_DN154629_c3_g5;TRINITY_DN158658_c9_g3
GO:0044409	entry into host	5	313	5.05582e-05	0.00161905	TRINITY_DN125171_c1_g1;TRINITY_DN154629_c3_g1;TRINITY_DN154629_c3_g3;TRINITY_DN154629_c3_g5;TRINITY_DN158658_c9_g3
GO:0051828	entry into other organism involved in symbiotic interaction	5	313	5.05582e-05	0.00161905	TRINITY_DN125171_c1_g1;TRINITY_DN154629_c3_g1;TRINITY_DN154629_c3_g3;TRINITY_DN154629_c3_g5;TRINITY_DN158658_c9_g3
GO:0052126	movement in host environment	5	313	5.05582e-05	0.00161905	TRINITY_DN125171_c1_g1;TRINITY_DN154629_c3_g1;TRINITY_DN154629_c3_g3;TRINITY_DN154629_c3_g5;TRINITY_DN158658_c9_g3
GO:0052192	movement in environment of other organism involved in symbiotic interaction	5	313	5.05582e-05	0.00161905	TRINITY_DN125171_c1_g1;TRINITY_DN154629_c3_g1;TRINITY_DN154629_c3_g3;TRINITY_DN154629_c3_g5;TRINITY_DN158658_c9_g3
GO:0045577	regulation of B cell differentiation	3	56	5.1291e-05	0.00161905	TRINITY_DN122196_c0_g1;TRINITY_DN133767_c4_g1;TRINITY_DN149918_c1_g4
GO:0044711	single-organism biosynthetic process	17	4629	5.2944e-05	0.00164029	TRINITY_DN115206_c0_g1;TRINITY_DN118055_c8_g2;TRINITY_DN122838_c0_g1;TRINITY_DN125255_c2_g1;TRINITY_DN128099_c3_g1;TRINITY_DN128099_c3_g3;TRINITY_DN131085_c1_g7;TRINITY_DN141273_c2_g3;TRINITY_DN144054_c1_g4;TRINITY_DN149943_c2_g3;TRINITY_DN150235_c0_g2;TRINITY_DN153194_c5_g1;TRINITY_DN153827_c2_g2;TRINITY_DN153827_c2_g4;TRINITY_DN153827_c2_g6;TRINITY_DN154480_c3_g1;TRINITY_DN159117_c7_g1
GO:0000288	nuclear-transcribed mRNA catabolic process, deadenylation-dependent decay	4	163	5.73859e-05	0.00172671	TRINITY_DN143474_c2_g1;TRINITY_DN143474_c2_g2;TRINITY_DN143474_c2_g3;TRINITY_DN143474_c2_g4
GO:0015758	glucose transport	5	322	5.77979e-05	0.00172671	TRINITY_DN118055_c8_g2;TRINITY_DN128492_c1_g2;TRINITY_DN144054_c1_g4;TRINITY_DN150235_c0_g2;TRINITY_DN151504_c1_g4
GO:0008645	hexose transport	5	326	6.12613e-05	0.00179807	TRINITY_DN118055_c8_g2;TRINITY_DN128492_c1_g2;TRINITY_DN144054_c1_g4;TRINITY_DN150235_c0_g2;TRINITY_DN151504_c1_g4
GO:0071353	cellular response to interleukin-4	3	60	6.30884e-05	0.00181371	TRINITY_DN148447_c2_g1;TRINITY_DN148447_c2_g2;TRINITY_DN148447_c2_g6
GO:0006639	acylglycerol metabolic process	5	329	6.39623e-05	0.00181371	TRINITY_DN118055_c8_g2;TRINITY_DN141273_c2_g3;TRINITY_DN144054_c1_g4;TRINITY_DN152145_c1_g1;TRINITY_DN152145_c1_g3
GO:0006638	neutral lipid metabolic process	5	331	6.58135e-05	0.0018351	TRINITY_DN118055_c8_g2;TRINITY_DN141273_c2_g3;TRINITY_DN144054_c1_g4;TRINITY_DN152145_c1_g1;TRINITY_DN152145_c1_g3
GO:0015749	monosaccharide transport	5	333	6.77057e-05	0.00185691	TRINITY_DN118055_c8_g2;TRINITY_DN128492_c1_g2;TRINITY_DN144054_c1_g4;TRINITY_DN150235_c0_g2;TRINITY_DN151504_c1_g4
GO:0019563	glycerol catabolic process	2	10	7.05281e-05	0.00190312	TRINITY_DN152145_c1_g1;TRINITY_DN152145_c1_g3
GO:0010831	positive regulation of myotube differentiation	3	64	7.65337e-05	0.00203239	TRINITY_DN122196_c0_g1;TRINITY_DN133767_c4_g1;TRINITY_DN149918_c1_g4
GO:0070670	response to interleukin-4	3	65	8.01641e-05	0.00209554	TRINITY_DN148447_c2_g1;TRINITY_DN148447_c2_g2;TRINITY_DN148447_c2_g6
GO:0040008	regulation of growth	10	1790	8.51178e-05	0.00218327	TRINITY_DN122196_c0_g1;TRINITY_DN128492_c1_g2;TRINITY_DN130093_c0_g2;TRINITY_DN130093_c0_g4;TRINITY_DN133767_c4_g1;TRINITY_DN149918_c1_g4;TRINITY_DN153194_c5_g1;TRINITY_DN157687_c9_g1;TRINITY_DN157687_c9_g4;TRINITY_DN159117_c7_g1
GO:0060907	positive regulation of macrophage cytokine production	2	11	8.61303e-05	0.00218327	TRINITY_DN153260_c1_g4;TRINITY_DN153260_c1_g5
GO:0043152	induction of bacterial agglutination	2	12	0.000103272	0.00256668	TRINITY_DN153260_c1_g4;TRINITY_DN153260_c1_g5
GO:0032042	mitochondrial DNA metabolic process	3	71	0.000104324	0.00256668	TRINITY_DN150235_c0_g2;TRINITY_DN151504_c1_g4;TRINITY_DN153194_c5_g1
GO:0009056	catabolic process	20	6448	0.000109145	0.00264636	TRINITY_DN122196_c0_g1;TRINITY_DN131085_c1_g7;TRINITY_DN133767_c4_g1;TRINITY_DN137126_c5_g5;TRINITY_DN141273_c2_g3;TRINITY_DN143474_c2_g1;TRINITY_DN143474_c2_g2;TRINITY_DN143474_c2_g3;TRINITY_DN143474_c2_g4;TRINITY_DN144937_c1_g1;TRINITY_DN146514_c7_g2;TRINITY_DN148299_c3_g1;TRINITY_DN151504_c1_g4;TRINITY_DN152145_c1_g1;TRINITY_DN152145_c1_g3;TRINITY_DN155518_c4_g2;TRINITY_DN155518_c4_g3;TRINITY_…
GO:0045746	negative regulation of Notch signaling pathway	3	74	0.000118	0.00282021	TRINITY_DN122196_c0_g1;TRINITY_DN133767_c4_g1;TRINITY_DN149918_c1_g4
GO:0044248	cellular catabolic process	17	4953	0.000121947	0.0028336	TRINITY_DN131085_c1_g7;TRINITY_DN141273_c2_g3;TRINITY_DN143474_c2_g1;TRINITY_DN143474_c2_g2;TRINITY_DN143474_c2_g3;TRINITY_DN143474_c2_g4;TRINITY_DN144937_c1_g1;TRINITY_DN146514_c7_g2;TRINITY_DN148299_c3_g1;TRINITY_DN151504_c1_g4;TRINITY_DN152145_c1_g1;TRINITY_DN152145_c1_g3;TRINITY_DN155518_c4_g2;TRINITY_DN155518_c4_g3;TRINITY_DN159117_c7_g1;TRINITY_DN159132_c5_g1;TRINITY_DN159132_c5_g3
GO:0019405	alditol catabolic process	2	13	0.000121948	0.0028336	TRINITY_DN152145_c1_g1;TRINITY_DN152145_c1_g3
GO:0060485	mesenchyme development	6	608	0.000125188	0.00286903	TRINITY_DN119701_c2_g1;TRINITY_DN143474_c2_g1;TRINITY_DN143474_c2_g2;TRINITY_DN143474_c2_g3;TRINITY_DN143474_c2_g4;TRINITY_DN159113_c3_g1
GO:0001570	vasculogenesis	4	201	0.000128874	0.00291359	TRINITY_DN143474_c2_g1;TRINITY_DN143474_c2_g2;TRINITY_DN143474_c2_g3;TRINITY_DN143474_c2_g4
GO:0090407	organophosphate biosynthetic process	9	1531	0.000135193	0.00299499	TRINITY_DN115206_c0_g1;TRINITY_DN125255_c2_g1;TRINITY_DN128099_c3_g1;TRINITY_DN128099_c3_g3;TRINITY_DN149943_c2_g3;TRINITY_DN150235_c0_g2;TRINITY_DN152145_c1_g1;TRINITY_DN152145_c1_g3;TRINITY_DN159117_c7_g1
GO:0009896	positive regulation of catabolic process	7	889	0.000136055	0.00299499	TRINITY_DN141273_c2_g3;TRINITY_DN146514_c7_g2;TRINITY_DN151504_c1_g4;TRINITY_DN155518_c4_g2;TRINITY_DN155518_c4_g3;TRINITY_DN159132_c5_g1;TRINITY_DN159132_c5_g3
GO:0010884	positive regulation of lipid storage	3	78	0.000137981	0.00299795	TRINITY_DN118055_c8_g2;TRINITY_DN144054_c1_g4;TRINITY_DN159117_c7_g1
GO:0003321	positive regulation of blood pressure by epinephrine-norepinephrine	2	14	0.000142156	0.00304907	TRINITY_DN124401_c0_g3;TRINITY_DN149551_c1_g9
GO:0001892	embryonic placenta development	4	210	0.000152438	0.00321256	TRINITY_DN143474_c2_g1;TRINITY_DN143474_c2_g2;TRINITY_DN143474_c2_g3;TRINITY_DN143474_c2_g4
GO:0002521	leukocyte differentiation	8	1217	0.000153619	0.00321256	TRINITY_DN122196_c0_g1;TRINITY_DN123042_c0_g5;TRINITY_DN133767_c4_g1;TRINITY_DN143474_c2_g1;TRINITY_DN143474_c2_g2;TRINITY_DN143474_c2_g3;TRINITY_DN143474_c2_g4;TRINITY_DN149918_c1_g4
GO:0030258	lipid modification	6	655	0.000187109	0.0038646	TRINITY_DN128492_c1_g2;TRINITY_DN131085_c1_g7;TRINITY_DN137126_c5_g5;TRINITY_DN141273_c2_g3;TRINITY_DN151504_c1_g4;TRINITY_DN159117_c7_g1
GO:0008643	carbohydrate transport	5	423	0.000206374	0.00417131	TRINITY_DN118055_c8_g2;TRINITY_DN128492_c1_g2;TRINITY_DN144054_c1_g4;TRINITY_DN150235_c0_g2;TRINITY_DN151504_c1_g4
GO:0046456	icosanoid biosynthetic process	3	90	0.000210769	0.00417131	TRINITY_DN125255_c2_g1;TRINITY_DN128099_c3_g1;TRINITY_DN128099_c3_g3
GO:1901570	fatty acid derivative biosynthetic process	3	90	0.000210769	0.00417131	TRINITY_DN125255_c2_g1;TRINITY_DN128099_c3_g1;TRINITY_DN128099_c3_g3
GO:0061081	positive regulation of myeloid leukocyte cytokine production involved in immune response	2	17	0.000211931	0.00417131	TRINITY_DN153260_c1_g4;TRINITY_DN153260_c1_g5
GO:0043488	regulation of mRNA stability	4	241	0.000257677	0.00501271	TRINITY_DN143474_c2_g1;TRINITY_DN143474_c2_g2;TRINITY_DN143474_c2_g3;TRINITY_DN143474_c2_g4
GO:0043615	astrocyte cell migration	2	19	0.000266036	0.00511584	TRINITY_DN122196_c0_g1;TRINITY_DN133767_c4_g1
GO:0043487	regulation of RNA stability	4	245	0.000274281	0.00521446	TRINITY_DN143474_c2_g1;TRINITY_DN143474_c2_g2;TRINITY_DN143474_c2_g3;TRINITY_DN143474_c2_g4
GO:0006959	humoral immune response	5	452	0.000279897	0.00526143	TRINITY_DN118055_c8_g2;TRINITY_DN119090_c0_g2;TRINITY_DN144054_c1_g4;TRINITY_DN153260_c1_g4;TRINITY_DN153260_c1_g5
GO:0051701	interaction with host	5	460	0.000303297	0.00560197	TRINITY_DN125171_c1_g1;TRINITY_DN154629_c3_g1;TRINITY_DN154629_c3_g3;TRINITY_DN154629_c3_g5;TRINITY_DN158658_c9_g3
GO:0000002	mitochondrial genome maintenance	3	102	0.00030471	0.00560197	TRINITY_DN150235_c0_g2;TRINITY_DN151504_c1_g4;TRINITY_DN153194_c5_g1
GO:0002376	immune system process	18	5877	0.000308288	0.00560615	TRINITY_DN118055_c8_g2;TRINITY_DN119090_c0_g2;TRINITY_DN122196_c0_g1;TRINITY_DN123042_c0_g5;TRINITY_DN133767_c4_g1;TRINITY_DN141273_c2_g3;TRINITY_DN143474_c2_g1;TRINITY_DN143474_c2_g2;TRINITY_DN143474_c2_g3;TRINITY_DN143474_c2_g4;TRINITY_DN144054_c1_g4;TRINITY_DN148447_c2_g1;TRINITY_DN148447_c2_g2;TRINITY_DN148447_c2_g6;TRINITY_DN149918_c1_g4;TRINITY_DN153260_c1_g1;TRINITY_DN153260_c1_g4;TRINITY_…
GO:0001993	regulation of systemic arterial blood pressure by norepinephrine-epinephrine	2	21	0.000326176	0.00586766	TRINITY_DN124401_c0_g3;TRINITY_DN149551_c1_g9
GO:0006940	regulation of smooth muscle contraction	3	108	0.000360343	0.00640678	TRINITY_DN124401_c0_g3;TRINITY_DN144840_c0_g1;TRINITY_DN149551_c1_g9
GO:1902107	positive regulation of leukocyte differentiation	4	264	0.000363804	0.00640678	TRINITY_DN122196_c0_g1;TRINITY_DN123042_c0_g5;TRINITY_DN133767_c4_g1;TRINITY_DN149918_c1_g4
GO:0031667	response to nutrient levels	8	1388	0.000371353	0.0064716	TRINITY_DN125255_c2_g1;TRINITY_DN128099_c3_g1;TRINITY_DN128099_c3_g3;TRINITY_DN128492_c1_g2;TRINITY_DN151504_c1_g4;TRINITY_DN155518_c4_g2;TRINITY_DN155518_c4_g3;TRINITY_DN159117_c7_g1
GO:0008228	opsonization	2	23	0.000392321	0.00669748	TRINITY_DN153260_c1_g4;TRINITY_DN153260_c1_g5
GO:0010935	regulation of macrophage cytokine production	2	23	0.000392321	0.00669748	TRINITY_DN153260_c1_g4;TRINITY_DN153260_c1_g5
GO:0051155	positive regulation of striated muscle cell differentiation	3	113	0.000411391	0.00693204	TRINITY_DN122196_c0_g1;TRINITY_DN133767_c4_g1;TRINITY_DN149918_c1_g4
GO:0022610	biological adhesion	15	4468	0.000416957	0.00693204	TRINITY_DN122196_c0_g1;TRINITY_DN123042_c0_g5;TRINITY_DN125171_c1_g1;TRINITY_DN133767_c4_g1;TRINITY_DN141273_c2_g3;TRINITY_DN143474_c2_g1;TRINITY_DN143474_c2_g2;TRINITY_DN143474_c2_g3;TRINITY_DN143474_c2_g4;TRINITY_DN153260_c1_g1;TRINITY_DN153260_c1_g4;TRINITY_DN153260_c1_g5;TRINITY_DN154629_c3_g1;TRINITY_DN154629_c3_g3;TRINITY_DN154629_c3_g5
GO:0010827	regulation of glucose transport	4	274	0.000418491	0.00693204	TRINITY_DN118055_c8_g2;TRINITY_DN128492_c1_g2;TRINITY_DN144054_c1_g4;TRINITY_DN150235_c0_g2
GO:0030308	negative regulation of cell growth	5	499	0.000439318	0.00713572	TRINITY_DN128492_c1_g2;TRINITY_DN130093_c0_g2;TRINITY_DN130093_c0_g4;TRINITY_DN157687_c9_g1;TRINITY_DN157687_c9_g4
GO:0031669	cellular response to nutrient levels	5	499	0.000439318	0.00713572	TRINITY_DN125255_c2_g1;TRINITY_DN128099_c3_g1;TRINITY_DN128099_c3_g3;TRINITY_DN155518_c4_g2;TRINITY_DN155518_c4_g3
GO:0090207	regulation of triglyceride metabolic process	3	118	0.000466868	0.00745569	TRINITY_DN118055_c8_g2;TRINITY_DN141273_c2_g3;TRINITY_DN144054_c1_g4
GO:0042594	response to starvation	5	506	0.000467931	0.00745569	TRINITY_DN125255_c2_g1;TRINITY_DN128099_c3_g1;TRINITY_DN128099_c3_g3;TRINITY_DN155518_c4_g2;TRINITY_DN155518_c4_g3
GO:0048514	blood vessel morphogenesis	8	1440	0.000473349	0.00747088	TRINITY_DN122196_c0_g1;TRINITY_DN123042_c0_g5;TRINITY_DN128492_c1_g2;TRINITY_DN133767_c4_g1;TRINITY_DN143474_c2_g1;TRINITY_DN143474_c2_g2;TRINITY_DN143474_c2_g3;TRINITY_DN143474_c2_g4
GO:0009991	response to extracellular stimulus	8	1455	0.000506668	0.00792201	TRINITY_DN125255_c2_g1;TRINITY_DN128099_c3_g1;TRINITY_DN128099_c3_g3;TRINITY_DN128492_c1_g2;TRINITY_DN151504_c1_g4;TRINITY_DN155518_c4_g2;TRINITY_DN155518_c4_g3;TRINITY_DN159117_c7_g1
GO:0008206	bile acid metabolic process	3	124	0.000539504	0.00824839	TRINITY_DN131085_c1_g7;TRINITY_DN148299_c3_g1;TRINITY_DN154480_c3_g1
GO:0032007	negative regulation of TOR signaling	3	124	0.000539504	0.00824839	TRINITY_DN144937_c1_g1;TRINITY_DN151504_c1_g4;TRINITY_DN155031_c4_g2
GO:0009894	regulation of catabolic process	9	1853	0.000546907	0.00824839	TRINITY_DN141273_c2_g3;TRINITY_DN144937_c1_g1;TRINITY_DN146514_c7_g2;TRINITY_DN151504_c1_g4;TRINITY_DN155518_c4_g2;TRINITY_DN155518_c4_g3;TRINITY_DN159117_c7_g1;TRINITY_DN159132_c5_g1;TRINITY_DN159132_c5_g3
GO:0048511	rhythmic process	6	802	0.000547263	0.00824839	TRINITY_DN122196_c0_g1;TRINITY_DN133767_c4_g1;TRINITY_DN144937_c1_g1;TRINITY_DN148447_c2_g1;TRINITY_DN148447_c2_g2;TRINITY_DN148447_c2_g6
GO:0010830	regulation of myotube differentiation	3	127	0.000578379	0.00856308	TRINITY_DN122196_c0_g1;TRINITY_DN133767_c4_g1;TRINITY_DN149918_c1_g4
GO:0016239	positive regulation of macroautophagy	3	127	0.000578379	0.00856308	TRINITY_DN151504_c1_g4;TRINITY_DN155518_c4_g2;TRINITY_DN155518_c4_g3
GO:0035988	chondrocyte proliferation	2	29	0.000626487	0.00911403	TRINITY_DN122196_c0_g1;TRINITY_DN133767_c4_g1
GO:0051775	response to redox state	2	29	0.000626487	0.00911403	TRINITY_DN144937_c1_g1;TRINITY_DN159113_c3_g1
GO:0007200	phospholipase C-activating G-protein coupled receptor signaling pathway	3	131	0.000632936	0.00912846	TRINITY_DN124401_c0_g3;TRINITY_DN144840_c0_g1;TRINITY_DN149551_c1_g9
GO:0032106	positive regulation of response to extracellular stimulus	3	133	0.000661403	0.00937734	TRINITY_DN151504_c1_g4;TRINITY_DN155518_c4_g2;TRINITY_DN155518_c4_g3
GO:0032109	positive regulation of response to nutrient levels	3	133	0.000661403	0.00937734	TRINITY_DN151504_c1_g4;TRINITY_DN155518_c4_g2;TRINITY_DN155518_c4_g3
GO:0010934	macrophage cytokine production	2	30	0.000670687	0.00939267	TRINITY_DN153260_c1_g4;TRINITY_DN153260_c1_g5
GO:0010883	regulation of lipid storage	3	134	0.000675937	0.00939267	TRINITY_DN118055_c8_g2;TRINITY_DN144054_c1_g4;TRINITY_DN159117_c7_g1
GO:0048518	positive regulation of biological process	31	14239	0.000679327	0.00939267	TRINITY_DN118055_c8_g2;TRINITY_DN119090_c0_g2;TRINITY_DN119701_c2_g1;TRINITY_DN122196_c0_g1;TRINITY_DN123042_c0_g5;TRINITY_DN124401_c0_g3;TRINITY_DN128492_c1_g2;TRINITY_DN130093_c0_g2;TRINITY_DN130093_c0_g4;TRINITY_DN133767_c4_g1;TRINITY_DN141273_c2_g3;TRINITY_DN144054_c1_g4;TRINITY_DN144937_c1_g1;TRINITY_DN146514_c7_g2;TRINITY_DN148447_c2_g1;TRINITY_DN148447_c2_g2;TRINITY_DN148447_c2_g6;TRINITY_…
GO:0030154	cell differentiation	25	10384	0.000686147	0.00940922	TRINITY_DN113400_c1_g1;TRINITY_DN122196_c0_g1;TRINITY_DN123042_c0_g5;TRINITY_DN125255_c2_g1;TRINITY_DN128099_c3_g1;TRINITY_DN128099_c3_g3;TRINITY_DN130093_c0_g2;TRINITY_DN130093_c0_g4;TRINITY_DN133767_c4_g1;TRINITY_DN141273_c2_g3;TRINITY_DN142580_c1_g2;TRINITY_DN143474_c2_g1;TRINITY_DN143474_c2_g2;TRINITY_DN143474_c2_g3;TRINITY_DN143474_c2_g4;TRINITY_DN144937_c1_g1;TRINITY_DN149918_c1_g4;TRINITY_…
GO:0019637	organophosphate metabolic process	12	3235	0.00071871	0.00977563	TRINITY_DN115206_c0_g1;TRINITY_DN125255_c2_g1;TRINITY_DN128099_c3_g1;TRINITY_DN128099_c3_g3;TRINITY_DN137126_c5_g5;TRINITY_DN141273_c2_g3;TRINITY_DN149943_c2_g3;TRINITY_DN150235_c0_g2;TRINITY_DN152145_c1_g1;TRINITY_DN152145_c1_g3;TRINITY_DN153194_c5_g1;TRINITY_DN159117_c7_g1
GO:0002684	positive regulation of immune system process	9	1932	0.000735977	0.00992975	TRINITY_DN118055_c8_g2;TRINITY_DN119090_c0_g2;TRINITY_DN122196_c0_g1;TRINITY_DN123042_c0_g5;TRINITY_DN133767_c4_g1;TRINITY_DN144054_c1_g4;TRINITY_DN149918_c1_g4;TRINITY_DN153260_c1_g4;TRINITY_DN153260_c1_g5
GO:0031329	regulation of cellular catabolic process	8	1548	0.00075838	0.0101502	TRINITY_DN141273_c2_g3;TRINITY_DN146514_c7_g2;TRINITY_DN151504_c1_g4;TRINITY_DN155518_c4_g2;TRINITY_DN155518_c4_g3;TRINITY_DN159117_c7_g1;TRINITY_DN159132_c5_g1;TRINITY_DN159132_c5_g3
GO:0031668	cellular response to extracellular stimulus	5	569	0.000792951	0.0105286	TRINITY_DN125255_c2_g1;TRINITY_DN128099_c3_g1;TRINITY_DN128099_c3_g3;TRINITY_DN155518_c4_g2;TRINITY_DN155518_c4_g3
GO:0097094	craniofacial suture morphogenesis	2	33	0.000812078	0.0106977	TRINITY_DN122196_c0_g1;TRINITY_DN133767_c4_g1
GO:0006796	phosphate-containing compound metabolic process	21	8111	0.000850994	0.0111228	TRINITY_DN115206_c0_g1;TRINITY_DN118055_c8_g2;TRINITY_DN123042_c0_g5;TRINITY_DN124401_c0_g3;TRINITY_DN125255_c2_g1;TRINITY_DN128099_c3_g1;TRINITY_DN128099_c3_g3;TRINITY_DN137126_c5_g5;TRINITY_DN141273_c2_g3;TRINITY_DN144054_c1_g4;TRINITY_DN149551_c1_g9;TRINITY_DN149943_c2_g3;TRINITY_DN150235_c0_g2;TRINITY_DN151504_c1_g4;TRINITY_DN152145_c1_g1;TRINITY_DN152145_c1_g3;TRINITY_DN153194_c5_g1;TRINITY_…
GO:0001890	placenta development	4	339	0.000925758	0.0120062	TRINITY_DN143474_c2_g1;TRINITY_DN143474_c2_g2;TRINITY_DN143474_c2_g3;TRINITY_DN143474_c2_g4
GO:0048869	cellular developmental process	26	11280	0.00100211	0.0128964	TRINITY_DN113400_c1_g1;TRINITY_DN122196_c0_g1;TRINITY_DN123042_c0_g5;TRINITY_DN125255_c2_g1;TRINITY_DN128099_c3_g1;TRINITY_DN128099_c3_g3;TRINITY_DN130093_c0_g2;TRINITY_DN130093_c0_g4;TRINITY_DN133767_c4_g1;TRINITY_DN141273_c2_g3;TRINITY_DN142580_c1_g2;TRINITY_DN143474_c2_g1;TRINITY_DN143474_c2_g2;TRINITY_DN143474_c2_g3;TRINITY_DN143474_c2_g4;TRINITY_DN144937_c1_g1;TRINITY_DN149918_c1_g4;TRINITY_…
GO:0071222	cellular response to lipopolysaccharide	4	349	0.00103062	0.0131621	TRINITY_DN115206_c0_g1;TRINITY_DN123042_c0_g5;TRINITY_DN153260_c1_g4;TRINITY_DN153260_c1_g5
GO:1903708	positive regulation of hemopoiesis	4	351	0.00105256	0.0133035	TRINITY_DN122196_c0_g1;TRINITY_DN123042_c0_g5;TRINITY_DN133767_c4_g1;TRINITY_DN149918_c1_g4
GO:0010828	positive regulation of glucose transport	3	157	0.00106831	0.0133035	TRINITY_DN118055_c8_g2;TRINITY_DN128492_c1_g2;TRINITY_DN144054_c1_g4
GO:0045987	positive regulation of smooth muscle contraction	2	38	0.00107682	0.0133035	TRINITY_DN124401_c0_g3;TRINITY_DN149551_c1_g9
GO:0071880	adenylate cyclase-activating adrenergic receptor signaling pathway	2	38	0.00107682	0.0133035	TRINITY_DN124401_c0_g3;TRINITY_DN149551_c1_g9
GO:0031102	neuron projection regeneration	3	158	0.001088	0.0133035	TRINITY_DN141273_c2_g3;TRINITY_DN155518_c4_g2;TRINITY_DN155518_c4_g3
GO:0006793	phosphorus metabolic process	21	8266	0.00108941	0.0133035	TRINITY_DN115206_c0_g1;TRINITY_DN118055_c8_g2;TRINITY_DN123042_c0_g5;TRINITY_DN124401_c0_g3;TRINITY_DN125255_c2_g1;TRINITY_DN128099_c3_g1;TRINITY_DN128099_c3_g3;TRINITY_DN137126_c5_g5;TRINITY_DN141273_c2_g3;TRINITY_DN144054_c1_g4;TRINITY_DN149551_c1_g9;TRINITY_DN149943_c2_g3;TRINITY_DN150235_c0_g2;TRINITY_DN151504_c1_g4;TRINITY_DN152145_c1_g1;TRINITY_DN152145_c1_g3;TRINITY_DN153194_c5_g1;TRINITY_…
GO:0000956	nuclear-transcribed mRNA catabolic process	4	362	0.00117909	0.0141915	TRINITY_DN143474_c2_g1;TRINITY_DN143474_c2_g2;TRINITY_DN143474_c2_g3;TRINITY_DN143474_c2_g4
GO:0019395	fatty acid oxidation	4	362	0.00117909	0.0141915	TRINITY_DN128492_c1_g2;TRINITY_DN131085_c1_g7;TRINITY_DN151504_c1_g4;TRINITY_DN159117_c7_g1
GO:0034440	lipid oxidation	4	367	0.00123998	0.0148178	TRINITY_DN128492_c1_g2;TRINITY_DN131085_c1_g7;TRINITY_DN151504_c1_g4;TRINITY_DN159117_c7_g1
GO:0071219	cellular response to molecule of bacterial origin	4	368	0.00125242	0.0148603	TRINITY_DN115206_c0_g1;TRINITY_DN123042_c0_g5;TRINITY_DN153260_c1_g4;TRINITY_DN153260_c1_g5
GO:0010876	lipid localization	6	944	0.00126802	0.0149395	TRINITY_DN118055_c8_g2;TRINITY_DN131085_c1_g7;TRINITY_DN141273_c2_g3;TRINITY_DN144054_c1_g4;TRINITY_DN154480_c3_g1;TRINITY_DN159117_c7_g1
GO:0045621	positive regulation of lymphocyte differentiation	3	170	0.0013424	0.0156775	TRINITY_DN122196_c0_g1;TRINITY_DN133767_c4_g1;TRINITY_DN149918_c1_g4
GO:0046649	lymphocyte activation	7	1312	0.00136929	0.0156775	TRINITY_DN122196_c0_g1;TRINITY_DN133767_c4_g1;TRINITY_DN143474_c2_g1;TRINITY_DN143474_c2_g2;TRINITY_DN143474_c2_g3;TRINITY_DN143474_c2_g4;TRINITY_DN149918_c1_g4
GO:0006417	regulation of translation	6	959	0.00137363	0.0156775	TRINITY_DN123042_c0_g5;TRINITY_DN143474_c2_g1;TRINITY_DN143474_c2_g2;TRINITY_DN143474_c2_g3;TRINITY_DN143474_c2_g4;TRINITY_DN151504_c1_g4
GO:0051895	negative regulation of focal adhesion assembly	2	43	0.00137752	0.0156775	TRINITY_DN122196_c0_g1;TRINITY_DN133767_c4_g1
GO:1903392	negative regulation of adherens junction organization	2	43	0.00137752	0.0156775	TRINITY_DN122196_c0_g1;TRINITY_DN133767_c4_g1
GO:0001568	blood vessel development	8	1703	0.00139477	0.0157665	TRINITY_DN122196_c0_g1;TRINITY_DN123042_c0_g5;TRINITY_DN128492_c1_g2;TRINITY_DN133767_c4_g1;TRINITY_DN143474_c2_g1;TRINITY_DN143474_c2_g2;TRINITY_DN143474_c2_g3;TRINITY_DN143474_c2_g4
GO:0010033	response to organic substance	18	6689	0.00142648	0.0160167	TRINITY_DN115206_c0_g1;TRINITY_DN122196_c0_g1;TRINITY_DN123042_c0_g5;TRINITY_DN128492_c1_g2;TRINITY_DN133767_c4_g1;TRINITY_DN141273_c2_g3;TRINITY_DN144937_c1_g1;TRINITY_DN148447_c2_g1;TRINITY_DN148447_c2_g2;TRINITY_DN148447_c2_g6;TRINITY_DN149943_c2_g3;TRINITY_DN150235_c0_g2;TRINITY_DN151504_c1_g4;TRINITY_DN152145_c1_g3;TRINITY_DN153194_c5_g1;TRINITY_DN153260_c1_g4;TRINITY_DN153260_c1_g5;TRINITY_…
GO:0072329	monocarboxylic acid catabolic process	4	385	0.00147746	0.0164786	TRINITY_DN131085_c1_g7;TRINITY_DN148299_c3_g1;TRINITY_DN151504_c1_g4;TRINITY_DN159117_c7_g1
GO:0045926	negative regulation of growth	5	660	0.00152739	0.0169227	TRINITY_DN128492_c1_g2;TRINITY_DN130093_c0_g2;TRINITY_DN130093_c0_g4;TRINITY_DN157687_c9_g1;TRINITY_DN157687_c9_g4
GO:0045927	positive regulation of growth	5	666	0.001589	0.0174895	TRINITY_DN122196_c0_g1;TRINITY_DN133767_c4_g1;TRINITY_DN149918_c1_g4;TRINITY_DN153194_c5_g1;TRINITY_DN159117_c7_g1
GO:0050832	defense response to fungus	2	47	0.00164367	0.017973	TRINITY_DN153260_c1_g4;TRINITY_DN153260_c1_g5
GO:0030307	positive regulation of cell growth	4	398	0.00166754	0.0181155	TRINITY_DN122196_c0_g1;TRINITY_DN133767_c4_g1;TRINITY_DN149918_c1_g4;TRINITY_DN153194_c5_g1
GO:0050871	positive regulation of B cell activation	3	184	0.00168301	0.0181656	TRINITY_DN122196_c0_g1;TRINITY_DN133767_c4_g1;TRINITY_DN149918_c1_g4
GO:0071216	cellular response to biotic stimulus	4	402	0.00172929	0.0185455	TRINITY_DN115206_c0_g1;TRINITY_DN123042_c0_g5;TRINITY_DN153260_c1_g4;TRINITY_DN153260_c1_g5
GO:0001944	vasculature development	8	1767	0.00175797	0.0187097	TRINITY_DN122196_c0_g1;TRINITY_DN123042_c0_g5;TRINITY_DN128492_c1_g2;TRINITY_DN133767_c4_g1;TRINITY_DN143474_c2_g1;TRINITY_DN143474_c2_g2;TRINITY_DN143474_c2_g3;TRINITY_DN143474_c2_g4
GO:0061025	membrane fusion	5	683	0.00177351	0.0187097	TRINITY_DN125171_c1_g1;TRINITY_DN150235_c0_g2;TRINITY_DN154629_c3_g1;TRINITY_DN154629_c3_g3;TRINITY_DN154629_c3_g5
GO:0061082	myeloid leukocyte cytokine production	2	49	0.0017852	0.0187097	TRINITY_DN153260_c1_g4;TRINITY_DN153260_c1_g5
GO:0019915	lipid storage	3	188	0.00178933	0.0187097	TRINITY_DN118055_c8_g2;TRINITY_DN144054_c1_g4;TRINITY_DN159117_c7_g1
GO:0048608	reproductive structure development	6	1015	0.0018284	0.0189545	TRINITY_DN122196_c0_g1;TRINITY_DN133767_c4_g1;TRINITY_DN143474_c2_g1;TRINITY_DN143474_c2_g2;TRINITY_DN143474_c2_g3;TRINITY_DN143474_c2_g4
GO:0010506	regulation of autophagy	5	689	0.00184224	0.0189545	TRINITY_DN151504_c1_g4;TRINITY_DN155518_c4_g2;TRINITY_DN155518_c4_g3;TRINITY_DN159132_c5_g1;TRINITY_DN159132_c5_g3
GO:0006264	mitochondrial DNA replication	2	50	0.00185807	0.0189545	TRINITY_DN150235_c0_g2;TRINITY_DN153194_c5_g1
GO:0019731	antibacterial humoral response	2	50	0.00185807	0.0189545	TRINITY_DN153260_c1_g4;TRINITY_DN153260_c1_g5
GO:0008593	regulation of Notch signaling pathway	3	191	0.00187176	0.0189785	TRINITY_DN122196_c0_g1;TRINITY_DN133767_c4_g1;TRINITY_DN149918_c1_g4
GO:0046486	glycerolipid metabolic process	6	1024	0.00191103	0.01926	TRINITY_DN118055_c8_g2;TRINITY_DN137126_c5_g5;TRINITY_DN141273_c2_g3;TRINITY_DN144054_c1_g4;TRINITY_DN152145_c1_g1;TRINITY_DN152145_c1_g3
GO:0006979	response to oxidative stress	6	1027	0.00193919	0.0194268	TRINITY_DN122196_c0_g1;TRINITY_DN123042_c0_g5;TRINITY_DN133767_c4_g1;TRINITY_DN141273_c2_g3;TRINITY_DN144937_c1_g1;TRINITY_DN151504_c1_g4
GO:0046174	polyol catabolic process	2	52	0.00200798	0.0199961	TRINITY_DN152145_c1_g1;TRINITY_DN152145_c1_g3
GO:0061458	reproductive system development	6	1037	0.00203535	0.0201195	TRINITY_DN122196_c0_g1;TRINITY_DN133767_c4_g1;TRINITY_DN143474_c2_g1;TRINITY_DN143474_c2_g2;TRINITY_DN143474_c2_g3;TRINITY_DN143474_c2_g4
GO:0006402	mRNA catabolic process	4	421	0.00204442	0.0201195	TRINITY_DN143474_c2_g1;TRINITY_DN143474_c2_g2;TRINITY_DN143474_c2_g3;TRINITY_DN143474_c2_g4
GO:0034248	regulation of cellular amide metabolic process	6	1040	0.00206489	0.0202021	TRINITY_DN123042_c0_g5;TRINITY_DN143474_c2_g1;TRINITY_DN143474_c2_g2;TRINITY_DN143474_c2_g3;TRINITY_DN143474_c2_g4;TRINITY_DN151504_c1_g4
GO:0002720	positive regulation of cytokine production involved in immune response	2	54	0.00216344	0.0210432	TRINITY_DN153260_c1_g4;TRINITY_DN153260_c1_g5
GO:0006690	icosanoid metabolic process	3	204	0.00225624	0.0216936	TRINITY_DN125255_c2_g1;TRINITY_DN128099_c3_g1;TRINITY_DN128099_c3_g3
GO:1901568	fatty acid derivative metabolic process	3	204	0.00225624	0.0216936	TRINITY_DN125255_c2_g1;TRINITY_DN128099_c3_g1;TRINITY_DN128099_c3_g3
GO:0071496	cellular response to external stimulus	5	723	0.00226922	0.0216937	TRINITY_DN125255_c2_g1;TRINITY_DN128099_c3_g1;TRINITY_DN128099_c3_g3;TRINITY_DN155518_c4_g2;TRINITY_DN155518_c4_g3
GO:1901575	organic substance catabolic process	15	5291	0.00232081	0.0220609	TRINITY_DN131085_c1_g7;TRINITY_DN141273_c2_g3;TRINITY_DN143474_c2_g1;TRINITY_DN143474_c2_g2;TRINITY_DN143474_c2_g3;TRINITY_DN143474_c2_g4;TRINITY_DN144937_c1_g1;TRINITY_DN146514_c7_g2;TRINITY_DN148299_c3_g1;TRINITY_DN151504_c1_g4;TRINITY_DN152145_c1_g1;TRINITY_DN152145_c1_g3;TRINITY_DN159117_c7_g1;TRINITY_DN159132_c5_g1;TRINITY_DN159132_c5_g3
GO:0030217	T cell differentiation	4	438	0.00235825	0.0221547	TRINITY_DN143474_c2_g1;TRINITY_DN143474_c2_g2;TRINITY_DN143474_c2_g3;TRINITY_DN143474_c2_g4
GO:0046323	glucose import	3	208	0.00238364	0.0221547	TRINITY_DN128492_c1_g2;TRINITY_DN150235_c0_g2;TRINITY_DN151504_c1_g4
GO:0051153	regulation of striated muscle cell differentiation	3	208	0.00238364	0.0221547	TRINITY_DN122196_c0_g1;TRINITY_DN133767_c4_g1;TRINITY_DN149918_c1_g4
GO:1901616	organic hydroxy compound catabolic process	3	208	0.00238364	0.0221547	TRINITY_DN148299_c3_g1;TRINITY_DN152145_c1_g1;TRINITY_DN152145_c1_g3
GO:1901889	negative regulation of cell junction assembly	2	57	0.00240699	0.022248	TRINITY_DN122196_c0_g1;TRINITY_DN133767_c4_g1
GO:0098869	cellular oxidant detoxification	2	58	0.00249092	0.0227328	TRINITY_DN141273_c2_g3;TRINITY_DN151504_c1_g4
GO:0019217	regulation of fatty acid metabolic process	3	212	0.00251543	0.0227328	TRINITY_DN141273_c2_g3;TRINITY_DN152145_c1_g3;TRINITY_DN159117_c7_g1
GO:0031930	mitochondria-nucleus signaling pathway	1	2	0.00252738	0.0227328	TRINITY_DN153194_c5_g1
GO:1902010	negative regulation of translation in response to endoplasmic reticulum stress	1	2	0.00252738	0.0227328	TRINITY_DN151504_c1_g4
GO:1990519	mitochondrial pyrimidine nucleotide import	1	2	0.00252738	0.0227328	TRINITY_DN153194_c5_g1
GO:0006071	glycerol metabolic process	2	59	0.00257621	0.0230481	TRINITY_DN152145_c1_g1;TRINITY_DN152145_c1_g3
GO:0019730	antimicrobial humoral response	2	60	0.00266287	0.0235994	TRINITY_DN153260_c1_g4;TRINITY_DN153260_c1_g5
GO:0043603	cellular amide metabolic process	12	3775	0.00266605	0.0235994	TRINITY_DN123042_c0_g5;TRINITY_DN130338_c0_g2;TRINITY_DN143474_c2_g1;TRINITY_DN143474_c2_g2;TRINITY_DN143474_c2_g3;TRINITY_DN143474_c2_g4;TRINITY_DN149943_c2_g3;TRINITY_DN151504_c1_g4;TRINITY_DN153194_c5_g1;TRINITY_DN156918_c4_g2;TRINITY_DN156918_c4_g3;TRINITY_DN159117_c7_g1
GO:0051149	positive regulation of muscle cell differentiation	3	220	0.00279232	0.0245871	TRINITY_DN122196_c0_g1;TRINITY_DN133767_c4_g1;TRINITY_DN149918_c1_g4
GO:0071875	adrenergic receptor signaling pathway	2	62	0.00284027	0.0248784	TRINITY_DN124401_c0_g3;TRINITY_DN149551_c1_g9
GO:0045907	positive regulation of vasoconstriction	2	63	0.002931	0.025407	TRINITY_DN124401_c0_g3;TRINITY_DN149551_c1_g9
GO:1990748	cellular detoxification	2	63	0.002931	0.025407	TRINITY_DN141273_c2_g3;TRINITY_DN151504_c1_g4
GO:0019216	regulation of lipid metabolic process	5	770	0.0029728	0.0256366	TRINITY_DN118055_c8_g2;TRINITY_DN141273_c2_g3;TRINITY_DN144054_c1_g4;TRINITY_DN152145_c1_g3;TRINITY_DN159117_c7_g1
GO:0009620	response to fungus	2	65	0.0031165	0.0265768	TRINITY_DN153260_c1_g4;TRINITY_DN153260_c1_g5
GO:0045777	positive regulation of blood pressure	2	65	0.0031165	0.0265768	TRINITY_DN124401_c0_g3;TRINITY_DN149551_c1_g9
GO:0007623	circadian rhythm	4	474	0.00312949	0.0265768	TRINITY_DN144937_c1_g1;TRINITY_DN148447_c2_g1;TRINITY_DN148447_c2_g2;TRINITY_DN148447_c2_g6
GO:0048568	embryonic organ development	6	1133	0.00315273	0.026639	TRINITY_DN122196_c0_g1;TRINITY_DN133767_c4_g1;TRINITY_DN143474_c2_g1;TRINITY_DN143474_c2_g2;TRINITY_DN143474_c2_g3;TRINITY_DN143474_c2_g4
GO:0001775	cell activation	8	1961	0.00333434	0.0280319	TRINITY_DN122196_c0_g1;TRINITY_DN123042_c0_g5;TRINITY_DN133767_c4_g1;TRINITY_DN143474_c2_g1;TRINITY_DN143474_c2_g2;TRINITY_DN143474_c2_g3;TRINITY_DN143474_c2_g4;TRINITY_DN149918_c1_g4
GO:0019400	alditol metabolic process	2	68	0.00340482	0.0281913	TRINITY_DN152145_c1_g1;TRINITY_DN152145_c1_g3
GO:0055090	acylglycerol homeostasis	2	68	0.00340482	0.0281913	TRINITY_DN141273_c2_g3;TRINITY_DN151504_c1_g4
GO:0070328	triglyceride homeostasis	2	68	0.00340482	0.0281913	TRINITY_DN141273_c2_g3;TRINITY_DN151504_c1_g4
GO:1902105	regulation of leukocyte differentiation	4	486	0.00342071	0.0281913	TRINITY_DN122196_c0_g1;TRINITY_DN123042_c0_g5;TRINITY_DN133767_c4_g1;TRINITY_DN149918_c1_g4
GO:0006939	smooth muscle contraction	3	238	0.00348207	0.0285564	TRINITY_DN124401_c0_g3;TRINITY_DN144840_c0_g1;TRINITY_DN149551_c1_g9
GO:0035264	multicellular organism growth	4	494	0.00362479	0.0295818	TRINITY_DN143474_c2_g1;TRINITY_DN143474_c2_g2;TRINITY_DN143474_c2_g3;TRINITY_DN143474_c2_g4
GO:0010608	posttranscriptional regulation of gene expression	6	1169	0.0036723	0.0297186	TRINITY_DN123042_c0_g5;TRINITY_DN143474_c2_g1;TRINITY_DN143474_c2_g2;TRINITY_DN143474_c2_g3;TRINITY_DN143474_c2_g4;TRINITY_DN151504_c1_g4
GO:0006401	RNA catabolic process	4	496	0.00367708	0.0297186	TRINITY_DN143474_c2_g1;TRINITY_DN143474_c2_g2;TRINITY_DN143474_c2_g3;TRINITY_DN143474_c2_g4
GO:0070346	positive regulation of fat cell proliferation	1	3	0.0037887	0.0301387	TRINITY_DN150235_c0_g2
GO:0071461	cellular response to redox state	1	3	0.0037887	0.0301387	TRINITY_DN159113_c3_g1
GO:0030097	hemopoiesis	8	2004	0.00379979	0.0301387	TRINITY_DN122196_c0_g1;TRINITY_DN123042_c0_g5;TRINITY_DN133767_c4_g1;TRINITY_DN143474_c2_g1;TRINITY_DN143474_c2_g2;TRINITY_DN143474_c2_g3;TRINITY_DN143474_c2_g4;TRINITY_DN149918_c1_g4
GO:0098754	detoxification	2	72	0.00380789	0.0301387	TRINITY_DN141273_c2_g3;TRINITY_DN151504_c1_g4
GO:0050864	regulation of B cell activation	3	246	0.00381913	0.0301387	TRINITY_DN122196_c0_g1;TRINITY_DN133767_c4_g1;TRINITY_DN149918_c1_g4
GO:0044710	single-organism metabolic process	31	15755	0.00385689	0.0302938	TRINITY_DN115206_c0_g1;TRINITY_DN118055_c8_g2;TRINITY_DN119090_c0_g2;TRINITY_DN122196_c0_g1;TRINITY_DN122838_c0_g1;TRINITY_DN123042_c0_g5;TRINITY_DN124401_c0_g3;TRINITY_DN124643_c3_g1;TRINITY_DN125255_c2_g1;TRINITY_DN128099_c3_g1;TRINITY_DN128099_c3_g3;TRINITY_DN128492_c1_g2;TRINITY_DN131085_c1_g7;TRINITY_DN133767_c4_g1;TRINITY_DN137126_c5_g5;TRINITY_DN141273_c2_g3;TRINITY_DN144054_c1_g4;TRINITY_…
GO:0044282	small molecule catabolic process	6	1185	0.00392265	0.0306663	TRINITY_DN131085_c1_g7;TRINITY_DN148299_c3_g1;TRINITY_DN151504_c1_g4;TRINITY_DN152145_c1_g1;TRINITY_DN152145_c1_g3;TRINITY_DN159117_c7_g1
GO:0032006	regulation of TOR signaling	3	250	0.00399485	0.0310855	TRINITY_DN144937_c1_g1;TRINITY_DN151504_c1_g4;TRINITY_DN155031_c4_g2
GO:0045321	leukocyte activation	7	1613	0.00431754	0.033441	TRINITY_DN122196_c0_g1;TRINITY_DN133767_c4_g1;TRINITY_DN143474_c2_g1;TRINITY_DN143474_c2_g2;TRINITY_DN143474_c2_g3;TRINITY_DN143474_c2_g4;TRINITY_DN149918_c1_g4
GO:0071396	cellular response to lipid	6	1210	0.00433894	0.0334518	TRINITY_DN115206_c0_g1;TRINITY_DN123042_c0_g5;TRINITY_DN144937_c1_g1;TRINITY_DN150235_c0_g2;TRINITY_DN153260_c1_g4;TRINITY_DN153260_c1_g5
GO:0030183	B cell differentiation	3	262	0.00455132	0.0349282	TRINITY_DN122196_c0_g1;TRINITY_DN133767_c4_g1;TRINITY_DN149918_c1_g4
GO:0008016	regulation of heart contraction	4	530	0.00464597	0.0354918	TRINITY_DN123042_c0_g5;TRINITY_DN124401_c0_g3;TRINITY_DN144840_c0_g1;TRINITY_DN149551_c1_g9
GO:0033993	response to lipid	8	2076	0.00469059	0.0356698	TRINITY_DN115206_c0_g1;TRINITY_DN122196_c0_g1;TRINITY_DN123042_c0_g5;TRINITY_DN133767_c4_g1;TRINITY_DN144937_c1_g1;TRINITY_DN150235_c0_g2;TRINITY_DN153260_c1_g4;TRINITY_DN153260_c1_g5
GO:0016042	lipid catabolic process	5	862	0.00478709	0.0360227	TRINITY_DN131085_c1_g7;TRINITY_DN141273_c2_g3;TRINITY_DN148299_c3_g1;TRINITY_DN151504_c1_g4;TRINITY_DN159117_c7_g1
GO:0002448	mast cell mediated immunity	2	81	0.00479161	0.0360227	TRINITY_DN153260_c1_g4;TRINITY_DN153260_c1_g5
GO:0090257	regulation of muscle system process	4	535	0.00480159	0.0360227	TRINITY_DN123042_c0_g5;TRINITY_DN124401_c0_g3;TRINITY_DN144840_c0_g1;TRINITY_DN149551_c1_g9
GO:0001935	endothelial cell proliferation	3	268	0.00484626	0.0361955	TRINITY_DN122196_c0_g1;TRINITY_DN123042_c0_g5;TRINITY_DN133767_c4_g1
GO:0001953	negative regulation of cell-matrix adhesion	2	82	0.0049074	0.0363954	TRINITY_DN122196_c0_g1;TRINITY_DN133767_c4_g1
GO:0006635	fatty acid beta-oxidation	3	270	0.00494708	0.0363954	TRINITY_DN131085_c1_g7;TRINITY_DN151504_c1_g4;TRINITY_DN159117_c7_g1
GO:0045619	regulation of lymphocyte differentiation	3	271	0.00499796	0.0363954	TRINITY_DN122196_c0_g1;TRINITY_DN133767_c4_g1;TRINITY_DN149918_c1_g4
GO:0001958	endochondral ossification	2	83	0.00502448	0.0363954	TRINITY_DN122196_c0_g1;TRINITY_DN133767_c4_g1
GO:0036075	replacement ossification	2	83	0.00502448	0.0363954	TRINITY_DN122196_c0_g1;TRINITY_DN133767_c4_g1
GO:0045745	positive regulation of G-protein coupled receptor protein signaling pathway	2	83	0.00502448	0.0363954	TRINITY_DN118055_c8_g2;TRINITY_DN144054_c1_g4
GO:0021915	neural tube development	4	542	0.00502531	0.0363954	TRINITY_DN143474_c2_g1;TRINITY_DN143474_c2_g2;TRINITY_DN143474_c2_g3;TRINITY_DN143474_c2_g4
GO:0006955	immune response	10	3064	0.00513761	0.0370484	TRINITY_DN118055_c8_g2;TRINITY_DN119090_c0_g2;TRINITY_DN141273_c2_g3;TRINITY_DN144054_c1_g4;TRINITY_DN148447_c2_g1;TRINITY_DN148447_c2_g2;TRINITY_DN148447_c2_g6;TRINITY_DN153260_c1_g1;TRINITY_DN153260_c1_g4;TRINITY_DN153260_c1_g5
GO:0035295	tube development	7	1669	0.00518731	0.0372462	TRINITY_DN122196_c0_g1;TRINITY_DN133767_c4_g1;TRINITY_DN143474_c2_g1;TRINITY_DN143474_c2_g2;TRINITY_DN143474_c2_g3;TRINITY_DN143474_c2_g4;TRINITY_DN149918_c1_g4
GO:0048534	hematopoietic or lymphoid organ development	8	2114	0.00522151	0.0373316	TRINITY_DN122196_c0_g1;TRINITY_DN123042_c0_g5;TRINITY_DN133767_c4_g1;TRINITY_DN143474_c2_g1;TRINITY_DN143474_c2_g2;TRINITY_DN143474_c2_g3;TRINITY_DN143474_c2_g4;TRINITY_DN149918_c1_g4
GO:0006699	bile acid biosynthetic process	2	85	0.00526247	0.0374643	TRINITY_DN131085_c1_g7;TRINITY_DN154480_c3_g1
GO:0006957	complement activation, alternative pathway	2	87	0.00550556	0.0390288	TRINITY_DN118055_c8_g2;TRINITY_DN144054_c1_g4
GO:0009725	response to hormone	8	2140	0.0056106	0.0395686	TRINITY_DN122196_c0_g1;TRINITY_DN123042_c0_g5;TRINITY_DN128492_c1_g2;TRINITY_DN133767_c4_g1;TRINITY_DN144937_c1_g1;TRINITY_DN150235_c0_g2;TRINITY_DN151504_c1_g4;TRINITY_DN153194_c5_g1
GO:0010866	regulation of triglyceride biosynthetic process	2	88	0.00562901	0.0395686	TRINITY_DN118055_c8_g2;TRINITY_DN144054_c1_g4
GO:0031929	TOR signaling	3	284	0.00568838	0.0398187	TRINITY_DN144937_c1_g1;TRINITY_DN151504_c1_g4;TRINITY_DN155031_c4_g2
GO:0009893	positive regulation of metabolic process	19	8232	0.00591138	0.0412073	TRINITY_DN118055_c8_g2;TRINITY_DN119701_c2_g1;TRINITY_DN123042_c0_g5;TRINITY_DN124401_c0_g3;TRINITY_DN141273_c2_g3;TRINITY_DN144054_c1_g4;TRINITY_DN144937_c1_g1;TRINITY_DN146514_c7_g2;TRINITY_DN148447_c2_g1;TRINITY_DN148447_c2_g2;TRINITY_DN148447_c2_g6;TRINITY_DN149551_c1_g9;TRINITY_DN150235_c0_g2;TRINITY_DN151504_c1_g4;TRINITY_DN155518_c4_g2;TRINITY_DN155518_c4_g3;TRINITY_DN159117_c7_g1;TRINITY_…
GO:0045933	positive regulation of muscle contraction	2	91	0.00600693	0.0416405	TRINITY_DN124401_c0_g3;TRINITY_DN149551_c1_g9
GO:0031638	zymogen activation	3	290	0.00602536	0.0416405	TRINITY_DN122196_c0_g1;TRINITY_DN133767_c4_g1;TRINITY_DN149918_c1_g4
GO:0009968	negative regulation of signal transduction	9	2642	0.00604819	0.0416405	TRINITY_DN113400_c1_g1;TRINITY_DN122196_c0_g1;TRINITY_DN133767_c4_g1;TRINITY_DN144937_c1_g1;TRINITY_DN149918_c1_g4;TRINITY_DN150235_c0_g2;TRINITY_DN151504_c1_g4;TRINITY_DN155031_c4_g2;TRINITY_DN159113_c3_g1
GO:0007159	leukocyte cell-cell adhesion	5	918	0.00621565	0.0424948	TRINITY_DN141273_c2_g3;TRINITY_DN143474_c2_g1;TRINITY_DN143474_c2_g2;TRINITY_DN143474_c2_g3;TRINITY_DN143474_c2_g4
GO:0014902	myotube differentiation	3	294	0.00625652	0.0424948	TRINITY_DN122196_c0_g1;TRINITY_DN133767_c4_g1;TRINITY_DN149918_c1_g4
GO:0006864	pyrimidine nucleotide transport	1	5	0.00630663	0.0424948	TRINITY_DN153194_c5_g1
GO:2000707	positive regulation of dense core granule biogenesis	1	5	0.00630663	0.0424948	TRINITY_DN123042_c0_g5
GO:2001274	negative regulation of glucose import in response to insulin stimulus	1	5	0.00630663	0.0424948	TRINITY_DN150235_c0_g2
GO:0072593	reactive oxygen species metabolic process	4	579	0.0063247	0.0424948	TRINITY_DN141273_c2_g3;TRINITY_DN150235_c0_g2;TRINITY_DN151504_c1_g4;TRINITY_DN153194_c5_g1
GO:0006518	peptide metabolic process	10	3168	0.00646131	0.0432391	TRINITY_DN123042_c0_g5;TRINITY_DN130338_c0_g2;TRINITY_DN143474_c2_g1;TRINITY_DN143474_c2_g2;TRINITY_DN143474_c2_g3;TRINITY_DN143474_c2_g4;TRINITY_DN151504_c1_g4;TRINITY_DN153194_c5_g1;TRINITY_DN156918_c4_g2;TRINITY_DN156918_c4_g3
GO:0044242	cellular lipid catabolic process	4	586	0.00659335	0.0439469	TRINITY_DN131085_c1_g7;TRINITY_DN141273_c2_g3;TRINITY_DN151504_c1_g4;TRINITY_DN159117_c7_g1
GO:0032103	positive regulation of response to external stimulus	4	587	0.00663234	0.0440313	TRINITY_DN123042_c0_g5;TRINITY_DN151504_c1_g4;TRINITY_DN155518_c4_g2;TRINITY_DN155518_c4_g3
GO:0006956	complement activation	3	304	0.00685741	0.0453456	TRINITY_DN118055_c8_g2;TRINITY_DN119090_c0_g2;TRINITY_DN144054_c1_g4
GO:0007188	adenylate cyclase-modulating G-protein coupled receptor signaling pathway	3	306	0.00698156	0.0459848	TRINITY_DN124401_c0_g3;TRINITY_DN144840_c0_g1;TRINITY_DN149551_c1_g9
GO:0019058	viral life cycle	5	947	0.00706275	0.0463372	TRINITY_DN125171_c1_g1;TRINITY_DN154629_c3_g1;TRINITY_DN154629_c3_g3;TRINITY_DN154629_c3_g5;TRINITY_DN158658_c9_g3
GO:0060047	heart contraction	4	599	0.00711218	0.0464792	TRINITY_DN123042_c0_g5;TRINITY_DN124401_c0_g3;TRINITY_DN144840_c0_g1;TRINITY_DN149551_c1_g9
GO:0042451	purine nucleoside biosynthetic process	3	310	0.00723386	0.0469079	TRINITY_DN122838_c0_g1;TRINITY_DN150235_c0_g2;TRINITY_DN159117_c7_g1
GO:0046129	purine ribonucleoside biosynthetic process	3	310	0.00723386	0.0469079	TRINITY_DN122838_c0_g1;TRINITY_DN150235_c0_g2;TRINITY_DN159117_c7_g1
GO:0003044	regulation of systemic arterial blood pressure mediated by a chemical signal	2	101	0.00734777	0.0474626	TRINITY_DN124401_c0_g3;TRINITY_DN149551_c1_g9
GO:0017186	peptidyl-pyroglutamic acid biosynthetic process, using glutaminyl-peptide cyclotransferase	1	6	0.00756324	0.0482951	TRINITY_DN150557_c2_g2
GO:0034444	regulation of plasma lipoprotein particle oxidation	1	6	0.00756324	0.0482951	TRINITY_DN141273_c2_g3
GO:0034445	negative regulation of plasma lipoprotein particle oxidation	1	6	0.00756324	0.0482951	TRINITY_DN141273_c2_g3
GO:0003015	heart process	4	615	0.00778698	0.0495347	TRINITY_DN123042_c0_g5;TRINITY_DN124401_c0_g3;TRINITY_DN144840_c0_g1;TRINITY_DN149551_c1_g9
GO:0002520	immune system development	8	2268	0.00785999	0.0498097	TRINITY_DN122196_c0_g1;TRINITY_DN123042_c0_g5;TRINITY_DN133767_c4_g1;TRINITY_DN143474_c2_g1;TRINITY_DN143474_c2_g2;TRINITY_DN143474_c2_g3;TRINITY_DN143474_c2_g4;TRINITY_DN149918_c1_g4

## Sheet: cluster10
Table S7. GO biological process enrichment data of trend module genes.
GO ID	Description	GeneRatio (64)	BgRatio (59313)	pvalue	fdr	Gene ID
Go biological process categories significantly enriched by DEGs of cluster10.
GO:0006457	protein folding	8	567	7.17514e-09	1.14515e-05	TRINITY_DN135293_c0_g3;TRINITY_DN138111_c2_g1;TRINITY_DN140877_c2_g2;TRINITY_DN143063_c0_g1;TRINITY_DN143063_c2_g1;TRINITY_DN143063_c2_g3;TRINITY_DN153579_c4_g1;TRINITY_DN153703_c4_g6
GO:0042026	protein refolding	4	40	2.14624e-08	1.7127e-05	TRINITY_DN140877_c2_g2;TRINITY_DN143063_c0_g1;TRINITY_DN143063_c2_g1;TRINITY_DN143063_c2_g3
GO:0090084	negative regulation of inclusion body assembly	3	25	8.07177e-07	0.000429418	TRINITY_DN138111_c2_g1;TRINITY_DN143063_c2_g1;TRINITY_DN143063_c2_g3
GO:0051085	chaperone mediated protein folding requiring cofactor	3	34	2.09053e-06	0.000834121	TRINITY_DN135293_c0_g3;TRINITY_DN138111_c2_g1;TRINITY_DN143063_c0_g1
GO:0010664	negative regulation of striated muscle cell apoptotic process	3	42	3.99438e-06	0.00108097	TRINITY_DN143063_c0_g1;TRINITY_DN153703_c4_g4;TRINITY_DN153703_c4_g6
GO:0006986	response to unfolded protein	5	328	4.06378e-06	0.00108097	TRINITY_DN143063_c2_g1;TRINITY_DN143063_c2_g3;TRINITY_DN143063_c2_g4;TRINITY_DN152961_c2_g4;TRINITY_DN158083_c6_g1
GO:0090083	regulation of inclusion body assembly	3	47	5.62765e-06	0.00127287	TRINITY_DN138111_c2_g1;TRINITY_DN143063_c2_g1;TRINITY_DN143063_c2_g3
GO:0035966	response to topologically incorrect protein	5	360	6.38031e-06	0.00127287	TRINITY_DN143063_c2_g1;TRINITY_DN143063_c2_g3;TRINITY_DN143063_c2_g4;TRINITY_DN152961_c2_g4;TRINITY_DN158083_c6_g1
GO:0051084	'de novo' posttranslational protein folding	3	54	8.57818e-06	0.0015212	TRINITY_DN135293_c0_g3;TRINITY_DN138111_c2_g1;TRINITY_DN143063_c0_g1
GO:0010662	regulation of striated muscle cell apoptotic process	3	56	9.57696e-06	0.00152848	TRINITY_DN143063_c0_g1;TRINITY_DN153703_c4_g4;TRINITY_DN153703_c4_g6
GO:0006458	'de novo' protein folding	3	59	1.12145e-05	0.00162712	TRINITY_DN135293_c0_g3;TRINITY_DN138111_c2_g1;TRINITY_DN143063_c0_g1
GO:0070841	inclusion body assembly	3	61	1.24028e-05	0.00164957	TRINITY_DN138111_c2_g1;TRINITY_DN143063_c2_g1;TRINITY_DN143063_c2_g3
GO:0010658	striated muscle cell apoptotic process	3	69	1.7983e-05	0.00220776	TRINITY_DN143063_c0_g1;TRINITY_DN153703_c4_g4;TRINITY_DN153703_c4_g6
GO:0010656	negative regulation of muscle cell apoptotic process	3	77	2.50058e-05	0.00285066	TRINITY_DN143063_c0_g1;TRINITY_DN153703_c4_g4;TRINITY_DN153703_c4_g6
GO:0010660	regulation of muscle cell apoptotic process	3	113	7.85957e-05	0.00836258	TRINITY_DN143063_c0_g1;TRINITY_DN153703_c4_g4;TRINITY_DN153703_c4_g6
GO:0009408	response to heat	4	340	0.000109734	0.010926	TRINITY_DN143063_c0_g1;TRINITY_DN143063_c2_g1;TRINITY_DN143063_c2_g3;TRINITY_DN153703_c4_g6
GO:0010657	muscle cell apoptotic process	3	129	0.000116379	0.010926	TRINITY_DN143063_c0_g1;TRINITY_DN153703_c4_g4;TRINITY_DN153703_c4_g6
GO:0061077	chaperone-mediated protein folding	3	132	0.000124567	0.0110449	TRINITY_DN135293_c0_g3;TRINITY_DN138111_c2_g1;TRINITY_DN143063_c0_g1
GO:0050821	protein stabilization	4	383	0.000173098	0.0145402	TRINITY_DN143063_c2_g1;TRINITY_DN153703_c4_g4;TRINITY_DN153703_c4_g6;TRINITY_DN158083_c6_g1
GO:0038034	signal transduction in absence of ligand	3	161	0.000223668	0.0169988	TRINITY_DN143063_c2_g1;TRINITY_DN153703_c4_g4;TRINITY_DN153703_c4_g6
GO:0097192	extrinsic apoptotic signaling pathway in absence of ligand	3	161	0.000223668	0.0169988	TRINITY_DN143063_c2_g1;TRINITY_DN153703_c4_g4;TRINITY_DN153703_c4_g6
GO:0001916	positive regulation of T cell mediated cytotoxicity	2	31	0.000235546	0.0170878	TRINITY_DN143063_c0_g1;TRINITY_DN143063_c2_g4
GO:0042573	retinoic acid metabolic process	2	32	0.000251134	0.0174265	TRINITY_DN114222_c1_g1;TRINITY_DN137197_c0_g2
GO:0032922	circadian regulation of gene expression	3	170	0.000262383	0.0174485	TRINITY_DN140597_c2_g1;TRINITY_DN149827_c1_g1;TRINITY_DN152125_c2_g2
GO:0048511	rhythmic process	5	802	0.000280841	0.0179289	TRINITY_DN140597_c2_g1;TRINITY_DN143063_c0_g1;TRINITY_DN149827_c1_g1;TRINITY_DN150176_c1_g1;TRINITY_DN152125_c2_g2
GO:2001243	negative regulation of intrinsic apoptotic signaling pathway	3	188	0.000352259	0.0216076	TRINITY_DN135293_c0_g3;TRINITY_DN143063_c2_g1;TRINITY_DN158083_c6_g1
GO:0048519	negative regulation of biological process	19	12108	0.000365543	0.0216076	TRINITY_DN113400_c0_g1;TRINITY_DN123848_c6_g2;TRINITY_DN129278_c1_g1;TRINITY_DN135293_c0_g3;TRINITY_DN135303_c0_g4;TRINITY_DN137197_c0_g2;TRINITY_DN138111_c2_g1;TRINITY_DN140597_c2_g1;TRINITY_DN143063_c0_g1;TRINITY_DN143063_c2_g1;TRINITY_DN143063_c2_g3;TRINITY_DN143063_c2_g4;TRINITY_DN149827_c1_g1;TRINITY_DN150176_c1_g1;TRINITY_DN152125_c2_g2;TRINITY_DN153703_c4_g4;TRINITY_DN153703_c4_g6;TRINITY_…
GO:0007623	circadian rhythm	4	474	0.000388333	0.022135	TRINITY_DN140597_c2_g1;TRINITY_DN149827_c1_g1;TRINITY_DN150176_c1_g1;TRINITY_DN152125_c2_g2
GO:0042221	response to chemical	16	9191	0.000430556	0.0236954	TRINITY_DN124620_c4_g2;TRINITY_DN135293_c0_g3;TRINITY_DN135303_c0_g4;TRINITY_DN140597_c2_g1;TRINITY_DN143063_c0_g1;TRINITY_DN143063_c2_g1;TRINITY_DN143063_c2_g3;TRINITY_DN143063_c2_g4;TRINITY_DN148954_c1_g6;TRINITY_DN149827_c1_g1;TRINITY_DN152125_c2_g2;TRINITY_DN152961_c2_g4;TRINITY_DN154398_c0_g1;TRINITY_DN158083_c6_g1;TRINITY_DN158208_c1_g3;TRINITY_DN158861_c4_g2
GO:0001914	regulation of T cell mediated cytotoxicity	2	43	0.000454897	0.0242005	TRINITY_DN143063_c0_g1;TRINITY_DN143063_c2_g4
GO:0034605	cellular response to heat	3	216	0.000527872	0.0257122	TRINITY_DN143063_c0_g1;TRINITY_DN143063_c2_g1;TRINITY_DN153703_c4_g6
GO:0043066	negative regulation of apoptotic process	7	2041	0.00061466	0.0257122	TRINITY_DN135293_c0_g3;TRINITY_DN143063_c0_g1;TRINITY_DN143063_c2_g1;TRINITY_DN143063_c2_g4;TRINITY_DN153703_c4_g4;TRINITY_DN153703_c4_g6;TRINITY_DN158083_c6_g1
GO:1902236	negative regulation of endoplasmic reticulum stress-induced intrinsic apoptotic signaling pathway	2	50	0.000615124	0.0257122	TRINITY_DN143063_c2_g1;TRINITY_DN158083_c6_g1
GO:0060850	regulation of transcription involved in cell fate commitment	2	51	0.000639936	0.0257122	TRINITY_DN150176_c1_g1;TRINITY_DN152125_c2_g2
GO:0010033	response to organic substance	13	6689	0.000650983	0.0257122	TRINITY_DN124620_c4_g2;TRINITY_DN140597_c2_g1;TRINITY_DN143063_c0_g1;TRINITY_DN143063_c2_g1;TRINITY_DN143063_c2_g3;TRINITY_DN143063_c2_g4;TRINITY_DN148954_c1_g6;TRINITY_DN149827_c1_g1;TRINITY_DN152125_c2_g2;TRINITY_DN152961_c2_g4;TRINITY_DN154398_c0_g1;TRINITY_DN158083_c6_g1;TRINITY_DN158861_c4_g2
GO:0043069	negative regulation of programmed cell death	7	2077	0.000681505	0.0257122	TRINITY_DN135293_c0_g3;TRINITY_DN143063_c0_g1;TRINITY_DN143063_c2_g1;TRINITY_DN143063_c2_g4;TRINITY_DN153703_c4_g4;TRINITY_DN153703_c4_g6;TRINITY_DN158083_c6_g1
GO:0001913	T cell mediated cytotoxicity	2	53	0.000690997	0.0257122	TRINITY_DN143063_c0_g1;TRINITY_DN143063_c2_g4
GO:0002194	hepatocyte cell migration	1	1	0.000724968	0.0257122	TRINITY_DN150176_c1_g1
GO:0006042	glucosamine biosynthetic process	1	1	0.000724968	0.0257122	TRINITY_DN140597_c2_g1
GO:0031439	positive regulation of mRNA cleavage	1	1	0.000724968	0.0257122	TRINITY_DN143063_c2_g1
GO:0061114	branching involved in pancreas morphogenesis	1	1	0.000724968	0.0257122	TRINITY_DN150176_c1_g1
GO:0090425	acinar cell differentiation	1	1	0.000724968	0.0257122	TRINITY_DN150176_c1_g1
GO:1902380	positive regulation of endoribonuclease activity	1	1	0.000724968	0.0257122	TRINITY_DN143063_c2_g1
GO:1904722	positive regulation of mRNA endonucleolytic cleavage involved in unfolded protein response	1	1	0.000724968	0.0257122	TRINITY_DN143063_c2_g1
GO:2000979	positive regulation of forebrain neuron differentiation	1	1	0.000724968	0.0257122	TRINITY_DN150176_c1_g1
GO:0001912	positive regulation of leukocyte mediated cytotoxicity	2	59	0.000855616	0.0294167	TRINITY_DN143063_c0_g1;TRINITY_DN143063_c2_g4
GO:1901032	negative regulation of response to reactive oxygen species	2	60	0.000884713	0.0294167	TRINITY_DN135293_c0_g3;TRINITY_DN143063_c0_g1
GO:1903206	negative regulation of hydrogen peroxide-induced cell death	2	60	0.000884713	0.0294167	TRINITY_DN135293_c0_g3;TRINITY_DN143063_c0_g1
GO:0030522	intracellular receptor signaling pathway	4	609	0.000988736	0.0316642	TRINITY_DN137197_c0_g2;TRINITY_DN143063_c2_g1;TRINITY_DN152125_c2_g2;TRINITY_DN158861_c4_g2
GO:0034976	response to endoplasmic reticulum stress	4	613	0.00101291	0.0316642	TRINITY_DN143063_c2_g1;TRINITY_DN148954_c1_g6;TRINITY_DN153579_c4_g1;TRINITY_DN158083_c6_g1
GO:0031647	regulation of protein stability	4	614	0.00101902	0.0316642	TRINITY_DN143063_c2_g1;TRINITY_DN153703_c4_g4;TRINITY_DN153703_c4_g6;TRINITY_DN158083_c6_g1
GO:0009266	response to temperature stimulus	4	621	0.00106251	0.0316642	TRINITY_DN143063_c0_g1;TRINITY_DN143063_c2_g1;TRINITY_DN143063_c2_g3;TRINITY_DN153703_c4_g6
GO:0002711	positive regulation of T cell mediated immunity	2	66	0.0010692	0.0316642	TRINITY_DN143063_c0_g1;TRINITY_DN143063_c2_g4
GO:0060548	negative regulation of cell death	7	2244	0.00107134	0.0316642	TRINITY_DN135293_c0_g3;TRINITY_DN143063_c0_g1;TRINITY_DN143063_c2_g1;TRINITY_DN143063_c2_g4;TRINITY_DN153703_c4_g4;TRINITY_DN153703_c4_g6;TRINITY_DN158083_c6_g1
GO:1903205	regulation of hydrogen peroxide-induced cell death	2	67	0.00110159	0.0319662	TRINITY_DN135293_c0_g3;TRINITY_DN143063_c0_g1
GO:1901605	alpha-amino acid metabolic process	5	1094	0.001139	0.0321341	TRINITY_DN118602_c0_g2;TRINITY_DN122192_c1_g3;TRINITY_DN140597_c2_g1;TRINITY_DN154417_c5_g5;TRINITY_DN158208_c1_g3
GO:0010882	regulation of cardiac muscle contraction by calcium ion signaling	2	69	0.00116778	0.0321341	TRINITY_DN135303_c0_g3;TRINITY_DN135303_c0_g4
GO:0031343	positive regulation of cell killing	2	69	0.00116778	0.0321341	TRINITY_DN143063_c0_g1;TRINITY_DN143063_c2_g4
GO:1902235	regulation of endoplasmic reticulum stress-induced intrinsic apoptotic signaling pathway	2	70	0.00120157	0.0325036	TRINITY_DN143063_c2_g1;TRINITY_DN158083_c6_g1
GO:0010906	regulation of glucose metabolic process	3	289	0.00122303	0.0325327	TRINITY_DN140597_c2_g1;TRINITY_DN152125_c2_g2;TRINITY_DN156750_c4_g3
GO:0021533	cell differentiation in hindbrain	2	73	0.00130575	0.0336125	TRINITY_DN150176_c1_g1;TRINITY_DN152125_c2_g2
GO:0036474	cell death in response to hydrogen peroxide	2	73	0.00130575	0.0336125	TRINITY_DN135293_c0_g3;TRINITY_DN143063_c0_g1
GO:2001242	regulation of intrinsic apoptotic signaling pathway	3	306	0.00144029	0.0350497	TRINITY_DN135293_c0_g3;TRINITY_DN143063_c2_g1;TRINITY_DN158083_c6_g1
GO:0043049	otic placode formation	1	2	0.00144942	0.0350497	TRINITY_DN150176_c1_g1
GO:0046619	optic placode formation involved in camera-type eye formation	1	2	0.00144942	0.0350497	TRINITY_DN150176_c1_g1
GO:1903515	calcium ion transport from cytosol to endoplasmic reticulum	1	2	0.00144942	0.0350497	TRINITY_DN135303_c0_g4
GO:0021510	spinal cord development	3	310	0.00149469	0.0356049	TRINITY_DN150176_c1_g1;TRINITY_DN153703_c4_g4;TRINITY_DN153703_c4_g6
GO:0021697	cerebellar cortex formation	2	84	0.00172332	0.0398613	TRINITY_DN150176_c1_g1;TRINITY_DN152125_c2_g2
GO:1903573	negative regulation of response to endoplasmic reticulum stress	2	84	0.00172332	0.0398613	TRINITY_DN143063_c2_g1;TRINITY_DN158083_c6_g1
GO:0021549	cerebellum development	3	330	0.00178607	0.0407225	TRINITY_DN143063_c0_g1;TRINITY_DN150176_c1_g1;TRINITY_DN152125_c2_g2
GO:1903202	negative regulation of oxidative stress-induced cell death	2	87	0.00184684	0.0407395	TRINITY_DN135293_c0_g3;TRINITY_DN143063_c0_g1
GO:0001910	regulation of leukocyte mediated cytotoxicity	2	88	0.00188892	0.0407395	TRINITY_DN143063_c0_g1;TRINITY_DN143063_c2_g4
GO:1900408	negative regulation of cellular response to oxidative stress	2	88	0.00188892	0.0407395	TRINITY_DN135293_c0_g3;TRINITY_DN143063_c0_g1
GO:1902883	negative regulation of response to oxidative stress	2	88	0.00188892	0.0407395	TRINITY_DN135293_c0_g3;TRINITY_DN143063_c0_g1
GO:1901031	regulation of response to reactive oxygen species	2	89	0.00193146	0.0411014	TRINITY_DN135293_c0_g3;TRINITY_DN143063_c0_g1
GO:0036498	IRE1-mediated unfolded protein response	2	90	0.00197445	0.0414634	TRINITY_DN143063_c2_g1;TRINITY_DN158083_c6_g1
GO:0005979	regulation of glycogen biosynthetic process	2	92	0.00206179	0.0421873	TRINITY_DN140597_c2_g1;TRINITY_DN156750_c4_g3
GO:0010962	regulation of glucan biosynthetic process	2	92	0.00206179	0.0421873	TRINITY_DN140597_c2_g1;TRINITY_DN156750_c4_g3
GO:0050684	regulation of mRNA processing	3	351	0.00212782	0.0429874	TRINITY_DN143063_c2_g1;TRINITY_DN158208_c1_g3;TRINITY_DN158861_c4_g2
GO:0022037	metencephalon development	3	360	0.00228587	0.0456031	TRINITY_DN143063_c0_g1;TRINITY_DN150176_c1_g1;TRINITY_DN152125_c2_g2
GO:0019752	carboxylic acid metabolic process	8	3319	0.00237989	0.04671	TRINITY_DN114222_c1_g1;TRINITY_DN118602_c0_g2;TRINITY_DN122192_c1_g3;TRINITY_DN137197_c0_g2;TRINITY_DN140597_c2_g1;TRINITY_DN150176_c1_g1;TRINITY_DN154417_c5_g5;TRINITY_DN158208_c1_g3
GO:0070873	regulation of glycogen metabolic process	2	100	0.00242915	0.04671	TRINITY_DN140597_c2_g1;TRINITY_DN156750_c4_g3
GO:1903523	negative regulation of blood circulation	2	100	0.00242915	0.04671	TRINITY_DN135303_c0_g4;TRINITY_DN143063_c2_g4
GO:0031341	regulation of cell killing	2	102	0.00252547	0.047984	TRINITY_DN143063_c0_g1;TRINITY_DN143063_c2_g4
GO:0050896	response to stimulus	26	22830	0.00287083	0.0491838	TRINITY_DN113400_c0_g1;TRINITY_DN123848_c6_g2;TRINITY_DN124620_c4_g2;TRINITY_DN129278_c1_g1;TRINITY_DN135293_c0_g3;TRINITY_DN135303_c0_g3;TRINITY_DN135303_c0_g4;TRINITY_DN137197_c0_g2;TRINITY_DN140597_c2_g1;TRINITY_DN143063_c0_g1;TRINITY_DN143063_c2_g1;TRINITY_DN143063_c2_g3;TRINITY_DN143063_c2_g4;TRINITY_DN148954_c1_g6;TRINITY_DN149827_c1_g1;TRINITY_DN150176_c1_g1;TRINITY_DN152125_c2_g2;TRINITY_…
GO:0021696	cerebellar cortex morphogenesis	2	109	0.00287658	0.0491838	TRINITY_DN150176_c1_g1;TRINITY_DN152125_c2_g2
GO:0001743	optic placode formation	1	4	0.00289679	0.0491838	TRINITY_DN150176_c1_g1
GO:0016103	diterpenoid catabolic process	1	4	0.00289679	0.0491838	TRINITY_DN137197_c0_g2
GO:0032470	positive regulation of endoplasmic reticulum calcium ion concentration	1	4	0.00289679	0.0491838	TRINITY_DN135303_c0_g4
GO:0034653	retinoic acid catabolic process	1	4	0.00289679	0.0491838	TRINITY_DN137197_c0_g2
GO:0060838	lymphatic endothelial cell fate commitment	1	4	0.00289679	0.0491838	TRINITY_DN150176_c1_g1
GO:0060849	regulation of transcription involved in lymphatic endothelial cell fate commitment	1	4	0.00289679	0.0491838	TRINITY_DN150176_c1_g1
GO:1901073	glucosamine-containing compound biosynthetic process	1	4	0.00289679	0.0491838	TRINITY_DN140597_c2_g1
GO:1903233	regulation of calcium ion-dependent exocytosis of neurotransmitter	1	4	0.00289679	0.0491838	TRINITY_DN135303_c0_g4

## Sheet: cluster11
Table S7. GO biological process enrichment data of trend module genes.
GO ID	Description	GeneRatio (64)	BgRatio (59313)	pvalue	fdr	Gene ID
Go biological process categories significantly enriched by DEGs of cluster11.
GO:0046327	glycerol biosynthetic process from pyruvate	3	6	4.84522e-09	4.84522e-06	TRINITY_DN141373_c2_g1;TRINITY_DN141373_c2_g2;TRINITY_DN141373_c2_g3
GO:0051365	cellular response to potassium ion starvation	3	10	2.90199e-08	9.67329e-06	TRINITY_DN141373_c2_g1;TRINITY_DN141373_c2_g2;TRINITY_DN141373_c2_g3
GO:0061402	positive regulation of transcription from RNA polymerase II promoter in response to acidic pH	3	10	2.90199e-08	9.67329e-06	TRINITY_DN141373_c2_g1;TRINITY_DN141373_c2_g2;TRINITY_DN141373_c2_g3
GO:0006114	glycerol biosynthetic process	3	13	6.90723e-08	1.72681e-05	TRINITY_DN141373_c2_g1;TRINITY_DN141373_c2_g2;TRINITY_DN141373_c2_g3
GO:0019401	alditol biosynthetic process	3	16	1.35067e-07	2.70134e-05	TRINITY_DN141373_c2_g1;TRINITY_DN141373_c2_g2;TRINITY_DN141373_c2_g3
GO:0046173	polyol biosynthetic process	4	86	2.92773e-07	4.25621e-05	TRINITY_DN141373_c2_g1;TRINITY_DN141373_c2_g2;TRINITY_DN141373_c2_g3;TRINITY_DN159170_c5_g2
GO:0006094	gluconeogenesis	5	219	2.97935e-07	4.25621e-05	TRINITY_DN125912_c0_g2;TRINITY_DN141373_c2_g1;TRINITY_DN141373_c2_g2;TRINITY_DN141373_c2_g3;TRINITY_DN141373_c2_g4
GO:0019319	hexose biosynthetic process	5	227	3.55735e-07	4.44668e-05	TRINITY_DN125912_c0_g2;TRINITY_DN141373_c2_g1;TRINITY_DN141373_c2_g2;TRINITY_DN141373_c2_g3;TRINITY_DN141373_c2_g4
GO:0046364	monosaccharide biosynthetic process	5	244	5.08009e-07	5.64454e-05	TRINITY_DN125912_c0_g2;TRINITY_DN141373_c2_g1;TRINITY_DN141373_c2_g2;TRINITY_DN141373_c2_g3;TRINITY_DN141373_c2_g4
GO:0036290	protein trans-autophosphorylation	2	3	1.1985e-06	0.00010275	TRINITY_DN159312_c5_g2;TRINITY_DN159312_c5_g4
GO:1990579	peptidyl-serine trans-autophosphorylation	2	3	1.1985e-06	0.00010275	TRINITY_DN159312_c5_g2;TRINITY_DN159312_c5_g4
GO:0016051	carbohydrate biosynthetic process	6	543	1.233e-06	0.00010275	TRINITY_DN125912_c0_g2;TRINITY_DN141373_c2_g1;TRINITY_DN141373_c2_g2;TRINITY_DN141373_c2_g3;TRINITY_DN141373_c2_g4;TRINITY_DN152999_c2_g1
GO:0071468	cellular response to acidic pH	3	41	2.54281e-06	0.000195601	TRINITY_DN141373_c2_g1;TRINITY_DN141373_c2_g2;TRINITY_DN141373_c2_g3
GO:0010033	response to organic substance	15	6689	7.23035e-06	0.000512874	TRINITY_DN113546_c1_g1;TRINITY_DN125398_c0_g1;TRINITY_DN131122_c1_g1;TRINITY_DN136989_c0_g1;TRINITY_DN141373_c2_g1;TRINITY_DN141373_c2_g2;TRINITY_DN141373_c2_g3;TRINITY_DN146558_c0_g1;TRINITY_DN148969_c3_g2;TRINITY_DN149286_c1_g4;TRINITY_DN153429_c5_g2;TRINITY_DN154952_c2_g1;TRINITY_DN156387_c7_g2;TRINITY_DN159312_c5_g2;TRINITY_DN159312_c5_g4
GO:0006071	glycerol metabolic process	3	59	7.69311e-06	0.000512874	TRINITY_DN141373_c2_g1;TRINITY_DN141373_c2_g2;TRINITY_DN141373_c2_g3
GO:0010447	response to acidic pH	3	65	1.03093e-05	0.000587547	TRINITY_DN141373_c2_g1;TRINITY_DN141373_c2_g2;TRINITY_DN141373_c2_g3
GO:0030969	mRNA splicing via endonucleolytic cleavage and ligation involved in unfolded protein response	2	8	1.11634e-05	0.000587547	TRINITY_DN159312_c5_g2;TRINITY_DN159312_c5_g4
GO:0070054	mRNA splicing, via endonucleolytic cleavage and ligation	2	8	1.11634e-05	0.000587547	TRINITY_DN159312_c5_g2;TRINITY_DN159312_c5_g4
GO:0070055	mRNA endonucleolytic cleavage involved in unfolded protein response	2	8	1.11634e-05	0.000587547	TRINITY_DN159312_c5_g2;TRINITY_DN159312_c5_g4
GO:0019400	alditol metabolic process	3	68	1.18126e-05	0.000587814	TRINITY_DN141373_c2_g1;TRINITY_DN141373_c2_g2;TRINITY_DN141373_c2_g3
GO:0071467	cellular response to pH	3	69	1.23441e-05	0.000587814	TRINITY_DN141373_c2_g1;TRINITY_DN141373_c2_g2;TRINITY_DN141373_c2_g3
GO:0034637	cellular carbohydrate biosynthetic process	4	236	1.62162e-05	0.000737101	TRINITY_DN141373_c2_g1;TRINITY_DN141373_c2_g2;TRINITY_DN141373_c2_g3;TRINITY_DN152999_c2_g1
GO:0019751	polyol metabolic process	4	266	2.58891e-05	0.00112561	TRINITY_DN141373_c2_g1;TRINITY_DN141373_c2_g2;TRINITY_DN141373_c2_g3;TRINITY_DN159170_c5_g2
GO:0006006	glucose metabolic process	5	615	4.46043e-05	0.00185851	TRINITY_DN125912_c0_g2;TRINITY_DN141373_c2_g1;TRINITY_DN141373_c2_g2;TRINITY_DN141373_c2_g3;TRINITY_DN141373_c2_g4
GO:0036289	peptidyl-serine autophosphorylation	2	17	5.40251e-05	0.00216101	TRINITY_DN159312_c5_g2;TRINITY_DN159312_c5_g4
GO:0006987	activation of signaling protein activity involved in unfolded protein response	2	18	6.07537e-05	0.00233668	TRINITY_DN159312_c5_g2;TRINITY_DN159312_c5_g4
GO:0046165	alcohol biosynthetic process	4	339	6.63737e-05	0.00245494	TRINITY_DN141373_c2_g1;TRINITY_DN141373_c2_g2;TRINITY_DN141373_c2_g3;TRINITY_DN159170_c5_g2
GO:0009268	response to pH	3	123	6.96162e-05	0.00245494	TRINITY_DN141373_c2_g1;TRINITY_DN141373_c2_g2;TRINITY_DN141373_c2_g3
GO:0006950	response to stress	17	10196	7.11933e-05	0.00245494	TRINITY_DN113546_c1_g1;TRINITY_DN125398_c0_g1;TRINITY_DN131220_c1_g1;TRINITY_DN136989_c0_g1;TRINITY_DN140825_c0_g2;TRINITY_DN141373_c2_g1;TRINITY_DN141373_c2_g2;TRINITY_DN141373_c2_g3;TRINITY_DN146558_c0_g1;TRINITY_DN147575_c0_g1;TRINITY_DN148969_c3_g2;TRINITY_DN149286_c1_g4;TRINITY_DN151671_c1_g4;TRINITY_DN153429_c5_g2;TRINITY_DN159312_c5_g2;TRINITY_DN159312_c5_g4;TRINITY_DN159574_c3_g1
GO:0042221	response to chemical	16	9191	7.81767e-05	0.00260589	TRINITY_DN113546_c1_g1;TRINITY_DN125398_c0_g1;TRINITY_DN131122_c1_g1;TRINITY_DN136989_c0_g1;TRINITY_DN141373_c2_g1;TRINITY_DN141373_c2_g2;TRINITY_DN141373_c2_g3;TRINITY_DN146558_c0_g1;TRINITY_DN148969_c3_g2;TRINITY_DN149286_c1_g4;TRINITY_DN153429_c5_g2;TRINITY_DN154952_c2_g1;TRINITY_DN156387_c7_g2;TRINITY_DN159312_c5_g2;TRINITY_DN159312_c5_g4;TRINITY_DN159574_c3_g1
GO:0051607	defense response to virus	5	707	8.5997e-05	0.0027741	TRINITY_DN113546_c1_g1;TRINITY_DN131220_c1_g1;TRINITY_DN146558_c0_g1;TRINITY_DN149286_c1_g4;TRINITY_DN151671_c1_g4
GO:0006090	pyruvate metabolic process	4	378	0.000100974	0.00315543	TRINITY_DN125912_c0_g2;TRINITY_DN141373_c2_g1;TRINITY_DN141373_c2_g2;TRINITY_DN141373_c2_g3
GO:0019318	hexose metabolic process	5	749	0.000112636	0.00339395	TRINITY_DN125912_c0_g2;TRINITY_DN141373_c2_g1;TRINITY_DN141373_c2_g2;TRINITY_DN141373_c2_g3;TRINITY_DN141373_c2_g4
GO:0071357	cellular response to type I interferon	3	147	0.000118058	0.00339395	TRINITY_DN113546_c1_g1;TRINITY_DN136989_c0_g1;TRINITY_DN149286_c1_g4
GO:1900103	positive regulation of endoplasmic reticulum unfolded protein response	2	25	0.000118788	0.00339395	TRINITY_DN159312_c5_g2;TRINITY_DN159312_c5_g4
GO:0032075	positive regulation of nuclease activity	2	26	0.000128635	0.00352214	TRINITY_DN159312_c5_g2;TRINITY_DN159312_c5_g4
GO:0019432	triglyceride biosynthetic process	3	152	0.000130319	0.00352214	TRINITY_DN141373_c2_g1;TRINITY_DN141373_c2_g2;TRINITY_DN141373_c2_g3
GO:0006107	oxaloacetate metabolic process	2	28	0.000149492	0.00369788	TRINITY_DN141373_c2_g1;TRINITY_DN141373_c2_g2
GO:0071360	cellular response to exogenous dsRNA	2	28	0.000149492	0.00369788	TRINITY_DN113546_c1_g1;TRINITY_DN149286_c1_g4
GO:0046460	neutral lipid biosynthetic process	3	160	0.000151613	0.00369788	TRINITY_DN141373_c2_g1;TRINITY_DN141373_c2_g2;TRINITY_DN141373_c2_g3
GO:0046463	acylglycerol biosynthetic process	3	160	0.000151613	0.00369788	TRINITY_DN141373_c2_g1;TRINITY_DN141373_c2_g2;TRINITY_DN141373_c2_g3
GO:0034340	response to type I interferon	3	163	0.000160146	0.003813	TRINITY_DN113546_c1_g1;TRINITY_DN136989_c0_g1;TRINITY_DN149286_c1_g4
GO:0051707	response to other organism	7	1878	0.000168241	0.00381989	TRINITY_DN113546_c1_g1;TRINITY_DN131220_c1_g1;TRINITY_DN146558_c0_g1;TRINITY_DN149286_c1_g4;TRINITY_DN151671_c1_g4;TRINITY_DN154952_c2_g1;TRINITY_DN156387_c7_g2
GO:0043207	response to external biotic stimulus	7	1880	0.000169345	0.00381989	TRINITY_DN113546_c1_g1;TRINITY_DN131220_c1_g1;TRINITY_DN146558_c0_g1;TRINITY_DN149286_c1_g4;TRINITY_DN151671_c1_g4;TRINITY_DN154952_c2_g1;TRINITY_DN156387_c7_g2
GO:1901142	insulin metabolic process	2	30	0.000171895	0.00381989	TRINITY_DN159312_c5_g2;TRINITY_DN159312_c5_g4
GO:0006475	internal protein amino acid acetylation	4	452	0.000200089	0.00429019	TRINITY_DN141373_c2_g1;TRINITY_DN141373_c2_g2;TRINITY_DN141373_c2_g3;TRINITY_DN141373_c2_g4
GO:0005996	monosaccharide metabolic process	5	852	0.000204841	0.00429019	TRINITY_DN125912_c0_g2;TRINITY_DN141373_c2_g1;TRINITY_DN141373_c2_g2;TRINITY_DN141373_c2_g3;TRINITY_DN141373_c2_g4
GO:0009607	response to biotic stimulus	7	1941	0.000205929	0.00429019	TRINITY_DN113546_c1_g1;TRINITY_DN131220_c1_g1;TRINITY_DN146558_c0_g1;TRINITY_DN149286_c1_g4;TRINITY_DN151671_c1_g4;TRINITY_DN154952_c2_g1;TRINITY_DN156387_c7_g2
GO:0009615	response to virus	5	868	0.000223197	0.00455504	TRINITY_DN113546_c1_g1;TRINITY_DN131220_c1_g1;TRINITY_DN146558_c0_g1;TRINITY_DN149286_c1_g4;TRINITY_DN151671_c1_g4
GO:0098787	mRNA cleavage involved in mRNA processing	2	36	0.000248348	0.00496696	TRINITY_DN159312_c5_g2;TRINITY_DN159312_c5_g4
GO:0006473	protein acetylation	4	511	0.000318639	0.00624783	TRINITY_DN141373_c2_g1;TRINITY_DN141373_c2_g2;TRINITY_DN141373_c2_g3;TRINITY_DN141373_c2_g4
GO:1901700	response to oxygen-containing compound	9	3606	0.00036501	0.00701941	TRINITY_DN125398_c0_g1;TRINITY_DN131122_c1_g1;TRINITY_DN141373_c2_g1;TRINITY_DN141373_c2_g2;TRINITY_DN141373_c2_g3;TRINITY_DN154952_c2_g1;TRINITY_DN156387_c7_g2;TRINITY_DN159312_c5_g2;TRINITY_DN159312_c5_g4
GO:1901617	organic hydroxy compound biosynthetic process	4	545	0.000406227	0.00766465	TRINITY_DN141373_c2_g1;TRINITY_DN141373_c2_g2;TRINITY_DN141373_c2_g3;TRINITY_DN159170_c5_g2
GO:0051254	positive regulation of RNA metabolic process	9	3692	0.00043398	0.00803666	TRINITY_DN141373_c2_g1;TRINITY_DN141373_c2_g2;TRINITY_DN141373_c2_g3;TRINITY_DN146558_c0_g1;TRINITY_DN154339_c6_g4;TRINITY_DN159170_c5_g4;TRINITY_DN159312_c5_g2;TRINITY_DN159312_c5_g4;TRINITY_DN159574_c3_g1
GO:0000394	RNA splicing, via endonucleolytic cleavage and ligation	2	49	0.000461154	0.00838462	TRINITY_DN159312_c5_g2;TRINITY_DN159312_c5_g4
GO:0032069	regulation of nuclease activity	2	53	0.000539494	0.00954037	TRINITY_DN159312_c5_g2;TRINITY_DN159312_c5_g4
GO:0044283	small molecule biosynthetic process	6	1624	0.000543877	0.00954037	TRINITY_DN125912_c0_g2;TRINITY_DN141373_c2_g1;TRINITY_DN141373_c2_g2;TRINITY_DN141373_c2_g3;TRINITY_DN141373_c2_g4;TRINITY_DN159170_c5_g2
GO:0006066	alcohol metabolic process	5	1059	0.000553341	0.00954037	TRINITY_DN133942_c1_g1;TRINITY_DN141373_c2_g1;TRINITY_DN141373_c2_g2;TRINITY_DN141373_c2_g3;TRINITY_DN159170_c5_g2
GO:0002264	endothelial cell activation involved in immune response	1	1	0.000640669	0.0101619	TRINITY_DN140825_c0_g2
GO:0006669	sphinganine-1-phosphate biosynthetic process	1	1	0.000640669	0.0101619	TRINITY_DN159170_c5_g2
GO:0098542	defense response to other organism	5	1102	0.000662093	0.0101619	TRINITY_DN113546_c1_g1;TRINITY_DN131220_c1_g1;TRINITY_DN146558_c0_g1;TRINITY_DN149286_c1_g4;TRINITY_DN151671_c1_g4
GO:0033500	carbohydrate homeostasis	4	623	0.00067027	0.0101619	TRINITY_DN141373_c2_g1;TRINITY_DN141373_c2_g2;TRINITY_DN159312_c5_g2;TRINITY_DN159312_c5_g4
GO:0042593	glucose homeostasis	4	623	0.00067027	0.0101619	TRINITY_DN141373_c2_g1;TRINITY_DN141373_c2_g2;TRINITY_DN159312_c5_g2;TRINITY_DN159312_c5_g4
GO:0009605	response to external stimulus	11	5718	0.000675468	0.0101619	TRINITY_DN113546_c1_g1;TRINITY_DN131220_c1_g1;TRINITY_DN141373_c2_g1;TRINITY_DN141373_c2_g2;TRINITY_DN141373_c2_g3;TRINITY_DN146558_c0_g1;TRINITY_DN149286_c1_g4;TRINITY_DN151671_c1_g4;TRINITY_DN154952_c2_g1;TRINITY_DN156387_c7_g2;TRINITY_DN159312_c5_g4
GO:0043543	protein acylation	4	626	0.00068237	0.0101619	TRINITY_DN141373_c2_g1;TRINITY_DN141373_c2_g2;TRINITY_DN141373_c2_g3;TRINITY_DN141373_c2_g4
GO:0032868	response to insulin	4	627	0.000686437	0.0101619	TRINITY_DN131122_c1_g1;TRINITY_DN141373_c2_g1;TRINITY_DN141373_c2_g2;TRINITY_DN141373_c2_g3
GO:0018130	heterocycle biosynthetic process	17	12217	0.000689114	0.0101619	TRINITY_DN120210_c5_g3;TRINITY_DN124995_c0_g1;TRINITY_DN132881_c1_g1;TRINITY_DN140825_c0_g2;TRINITY_DN141373_c2_g1;TRINITY_DN141373_c2_g2;TRINITY_DN141373_c2_g3;TRINITY_DN146558_c0_g1;TRINITY_DN153429_c5_g2;TRINITY_DN154339_c6_g4;TRINITY_DN154952_c2_g1;TRINITY_DN156387_c7_g2;TRINITY_DN157967_c1_g3;TRINITY_DN159170_c5_g4;TRINITY_DN159312_c5_g2;TRINITY_DN159312_c5_g4;TRINITY_DN159574_c3_g1
GO:0006379	mRNA cleavage	2	60	0.000691007	0.0101619	TRINITY_DN159312_c5_g2;TRINITY_DN159312_c5_g4
GO:0006641	triglyceride metabolic process	3	287	0.000834311	0.011934	TRINITY_DN141373_c2_g1;TRINITY_DN141373_c2_g2;TRINITY_DN141373_c2_g3
GO:1900101	regulation of endoplasmic reticulum unfolded protein response	2	66	0.00083538	0.011934	TRINITY_DN159312_c5_g2;TRINITY_DN159312_c5_g4
GO:0002252	immune effector process	6	1781	0.000880167	0.0123967	TRINITY_DN113546_c1_g1;TRINITY_DN131220_c1_g1;TRINITY_DN140825_c0_g2;TRINITY_DN146558_c0_g1;TRINITY_DN149286_c1_g4;TRINITY_DN151671_c1_g4
GO:1901362	organic cyclic compound biosynthetic process	17	12553	0.000953629	0.0132449	TRINITY_DN120210_c5_g3;TRINITY_DN124995_c0_g1;TRINITY_DN132881_c1_g1;TRINITY_DN140825_c0_g2;TRINITY_DN141373_c2_g1;TRINITY_DN141373_c2_g2;TRINITY_DN141373_c2_g3;TRINITY_DN146558_c0_g1;TRINITY_DN153429_c5_g2;TRINITY_DN154339_c6_g4;TRINITY_DN154952_c2_g1;TRINITY_DN156387_c7_g2;TRINITY_DN157967_c1_g3;TRINITY_DN159170_c5_g4;TRINITY_DN159312_c5_g2;TRINITY_DN159312_c5_g4;TRINITY_DN159574_c3_g1
GO:0071345	cellular response to cytokine stimulus	5	1221	0.00104714	0.0143443	TRINITY_DN113546_c1_g1;TRINITY_DN131122_c1_g1;TRINITY_DN136989_c0_g1;TRINITY_DN146558_c0_g1;TRINITY_DN149286_c1_g4
GO:0045935	positive regulation of nucleobase-containing compound metabolic process	9	4191	0.001082	0.0146217	TRINITY_DN141373_c2_g1;TRINITY_DN141373_c2_g2;TRINITY_DN141373_c2_g3;TRINITY_DN146558_c0_g1;TRINITY_DN154339_c6_g4;TRINITY_DN159170_c5_g4;TRINITY_DN159312_c5_g2;TRINITY_DN159312_c5_g4;TRINITY_DN159574_c3_g1
GO:0033120	positive regulation of RNA splicing	2	80	0.00122374	0.0162557	TRINITY_DN159312_c5_g2;TRINITY_DN159312_c5_g4
GO:0006639	acylglycerol metabolic process	3	329	0.00123543	0.0162557	TRINITY_DN141373_c2_g1;TRINITY_DN141373_c2_g2;TRINITY_DN141373_c2_g3
GO:0006638	neutral lipid metabolic process	3	331	0.00125706	0.0163255	TRINITY_DN141373_c2_g1;TRINITY_DN141373_c2_g2;TRINITY_DN141373_c2_g3
GO:0050652	dermatan sulfate proteoglycan biosynthetic process, polysaccharide chain biosynthetic process	1	2	0.00128094	0.0164223	TRINITY_DN152999_c2_g1
GO:0043330	response to exogenous dsRNA	2	86	0.00141201	0.0178736	TRINITY_DN113546_c1_g1;TRINITY_DN149286_c1_g4
GO:0036498	IRE1-mediated unfolded protein response	2	90	0.00154473	0.0191003	TRINITY_DN159312_c5_g2;TRINITY_DN159312_c5_g4
GO:0010628	positive regulation of gene expression	9	4419	0.0015703	0.0191003	TRINITY_DN141373_c2_g1;TRINITY_DN141373_c2_g2;TRINITY_DN141373_c2_g3;TRINITY_DN146558_c0_g1;TRINITY_DN154339_c6_g4;TRINITY_DN159170_c5_g4;TRINITY_DN159312_c5_g2;TRINITY_DN159312_c5_g4;TRINITY_DN159574_c3_g1
GO:0044262	cellular carbohydrate metabolic process	4	785	0.0015722	0.0191003	TRINITY_DN141373_c2_g1;TRINITY_DN141373_c2_g2;TRINITY_DN141373_c2_g3;TRINITY_DN152999_c2_g1
GO:0034654	nucleobase-containing compound biosynthetic process	16	11884	0.00158533	0.0191003	TRINITY_DN124995_c0_g1;TRINITY_DN132881_c1_g1;TRINITY_DN140825_c0_g2;TRINITY_DN141373_c2_g1;TRINITY_DN141373_c2_g2;TRINITY_DN141373_c2_g3;TRINITY_DN146558_c0_g1;TRINITY_DN153429_c5_g2;TRINITY_DN154339_c6_g4;TRINITY_DN154952_c2_g1;TRINITY_DN156387_c7_g2;TRINITY_DN157967_c1_g3;TRINITY_DN159170_c5_g4;TRINITY_DN159312_c5_g2;TRINITY_DN159312_c5_g4;TRINITY_DN159574_c3_g1
GO:0048511	rhythmic process	4	802	0.00169991	0.019938	TRINITY_DN124342_c0_g2;TRINITY_DN154339_c6_g4;TRINITY_DN154952_c2_g1;TRINITY_DN159170_c5_g4
GO:0019221	cytokine-mediated signaling pathway	4	804	0.0017154	0.019938	TRINITY_DN131122_c1_g1;TRINITY_DN136989_c0_g1;TRINITY_DN146558_c0_g1;TRINITY_DN149286_c1_g4
GO:0007257	activation of JUN kinase activity	2	95	0.00171869	0.019938	TRINITY_DN159312_c5_g2;TRINITY_DN159312_c5_g4
GO:0051173	positive regulation of nitrogen compound metabolic process	9	4488	0.00174909	0.019938	TRINITY_DN141373_c2_g1;TRINITY_DN141373_c2_g2;TRINITY_DN141373_c2_g3;TRINITY_DN146558_c0_g1;TRINITY_DN154339_c6_g4;TRINITY_DN159170_c5_g4;TRINITY_DN159312_c5_g2;TRINITY_DN159312_c5_g4;TRINITY_DN159574_c3_g1
GO:0070206	protein trimerization	2	96	0.00175455	0.019938	TRINITY_DN125398_c0_g1;TRINITY_DN146558_c0_g1
GO:0045071	negative regulation of viral genome replication	2	97	0.00179076	0.0201209	TRINITY_DN149286_c1_g4;TRINITY_DN151671_c1_g4
GO:0006668	sphinganine-1-phosphate metabolic process	1	3	0.00192081	0.020765	TRINITY_DN159170_c5_g2
GO:0051097	negative regulation of helicase activity	1	3	0.00192081	0.020765	TRINITY_DN149286_c1_g4
GO:0071449	cellular response to lipid hydroperoxide	1	3	0.00192081	0.020765	TRINITY_DN125398_c0_g1
GO:0044723	single-organism carbohydrate metabolic process	6	2077	0.00193114	0.020765	TRINITY_DN125912_c0_g2;TRINITY_DN141373_c2_g1;TRINITY_DN141373_c2_g2;TRINITY_DN141373_c2_g3;TRINITY_DN141373_c2_g4;TRINITY_DN152999_c2_g1
GO:0019438	aromatic compound biosynthetic process	16	12147	0.00201542	0.0214407	TRINITY_DN124995_c0_g1;TRINITY_DN132881_c1_g1;TRINITY_DN140825_c0_g2;TRINITY_DN141373_c2_g1;TRINITY_DN141373_c2_g2;TRINITY_DN141373_c2_g3;TRINITY_DN146558_c0_g1;TRINITY_DN153429_c5_g2;TRINITY_DN154339_c6_g4;TRINITY_DN154952_c2_g1;TRINITY_DN156387_c7_g2;TRINITY_DN157967_c1_g3;TRINITY_DN159170_c5_g4;TRINITY_DN159312_c5_g2;TRINITY_DN159312_c5_g4;TRINITY_DN159574_c3_g1
GO:0044271	cellular nitrogen compound biosynthetic process	18	14731	0.00214725	0.022561	TRINITY_DN124995_c0_g1;TRINITY_DN132881_c1_g1;TRINITY_DN136268_c7_g2;TRINITY_DN140825_c0_g2;TRINITY_DN141373_c2_g1;TRINITY_DN141373_c2_g2;TRINITY_DN141373_c2_g3;TRINITY_DN146558_c0_g1;TRINITY_DN153429_c5_g2;TRINITY_DN154339_c6_g4;TRINITY_DN154952_c2_g1;TRINITY_DN156387_c7_g2;TRINITY_DN157967_c1_g3;TRINITY_DN159170_c5_g2;TRINITY_DN159170_c5_g4;TRINITY_DN159312_c5_g2;TRINITY_DN159312_c5_g4;TRINITY_…
GO:0044711	single-organism biosynthetic process	9	4629	0.00216586	0.022561	TRINITY_DN124995_c0_g1;TRINITY_DN125912_c0_g2;TRINITY_DN141373_c2_g1;TRINITY_DN141373_c2_g2;TRINITY_DN141373_c2_g3;TRINITY_DN141373_c2_g4;TRINITY_DN152999_c2_g1;TRINITY_DN156387_c7_g2;TRINITY_DN159170_c5_g2
GO:0009267	cellular response to starvation	3	403	0.00220159	0.0226968	TRINITY_DN141373_c2_g1;TRINITY_DN141373_c2_g2;TRINITY_DN141373_c2_g3
GO:0009991	response to extracellular stimulus	5	1455	0.00226041	0.0230654	TRINITY_DN141373_c2_g1;TRINITY_DN141373_c2_g2;TRINITY_DN141373_c2_g3;TRINITY_DN154952_c2_g1;TRINITY_DN159312_c5_g4
GO:0034097	response to cytokine	5	1461	0.00230106	0.0231821	TRINITY_DN113546_c1_g1;TRINITY_DN131122_c1_g1;TRINITY_DN136989_c0_g1;TRINITY_DN146558_c0_g1;TRINITY_DN149286_c1_g4
GO:1901615	organic hydroxy compound metabolic process	5	1464	0.00232158	0.0231821	TRINITY_DN133942_c1_g1;TRINITY_DN141373_c2_g1;TRINITY_DN141373_c2_g2;TRINITY_DN141373_c2_g3;TRINITY_DN159170_c5_g2
GO:0044281	small molecule metabolic process	11	6650	0.00234139	0.0231821	TRINITY_DN124995_c0_g1;TRINITY_DN125912_c0_g2;TRINITY_DN130012_c0_g3;TRINITY_DN133942_c1_g1;TRINITY_DN141373_c2_g1;TRINITY_DN141373_c2_g2;TRINITY_DN141373_c2_g3;TRINITY_DN141373_c2_g4;TRINITY_DN152999_c2_g1;TRINITY_DN156387_c7_g2;TRINITY_DN159170_c5_g2
GO:0035924	cellular response to vascular endothelial growth factor stimulus	2	112	0.00237634	0.0232975	TRINITY_DN159312_c5_g2;TRINITY_DN159312_c5_g4
GO:0043434	response to peptide hormone	4	890	0.00247841	0.0239173	TRINITY_DN131122_c1_g1;TRINITY_DN141373_c2_g1;TRINITY_DN141373_c2_g2;TRINITY_DN141373_c2_g3
GO:0048878	chemical homeostasis	7	2964	0.0024874	0.0239173	TRINITY_DN130012_c0_g3;TRINITY_DN141373_c2_g1;TRINITY_DN141373_c2_g2;TRINITY_DN149286_c1_g4;TRINITY_DN159312_c5_g2;TRINITY_DN159312_c5_g4;TRINITY_DN159574_c3_g1
GO:0050653	chondroitin sulfate proteoglycan biosynthetic process, polysaccharide chain biosynthetic process	1	4	0.00256028	0.0243836	TRINITY_DN152999_c2_g1
GO:1901698	response to nitrogen compound	6	2240	0.00281776	0.0265827	TRINITY_DN113546_c1_g1;TRINITY_DN131122_c1_g1;TRINITY_DN141373_c2_g1;TRINITY_DN141373_c2_g2;TRINITY_DN141373_c2_g3;TRINITY_DN149286_c1_g4
GO:0034155	regulation of toll-like receptor 7 signaling pathway	1	5	0.00319935	0.0296236	TRINITY_DN151671_c1_g4
GO:0034157	positive regulation of toll-like receptor 7 signaling pathway	1	5	0.00319935	0.0296236	TRINITY_DN151671_c1_g4
GO:0045087	innate immune response	5	1591	0.0033197	0.0304559	TRINITY_DN113546_c1_g1;TRINITY_DN136989_c0_g1;TRINITY_DN146558_c0_g1;TRINITY_DN149286_c1_g4;TRINITY_DN151671_c1_g4
GO:0045944	positive regulation of transcription from RNA polymerase II promoter	6	2320	0.00335151	0.0304683	TRINITY_DN141373_c2_g1;TRINITY_DN141373_c2_g2;TRINITY_DN141373_c2_g3;TRINITY_DN154339_c6_g4;TRINITY_DN159170_c5_g4;TRINITY_DN159574_c3_g1
GO:0033554	cellular response to stress	10	5937	0.00340966	0.0307176	TRINITY_DN125398_c0_g1;TRINITY_DN140825_c0_g2;TRINITY_DN141373_c2_g1;TRINITY_DN141373_c2_g2;TRINITY_DN141373_c2_g3;TRINITY_DN148969_c3_g2;TRINITY_DN153429_c5_g2;TRINITY_DN159312_c5_g2;TRINITY_DN159312_c5_g4;TRINITY_DN159574_c3_g1
GO:0007623	circadian rhythm	3	474	0.00347611	0.0310367	TRINITY_DN124342_c0_g2;TRINITY_DN154952_c2_g1;TRINITY_DN159170_c5_g4
GO:0005975	carbohydrate metabolic process	6	2351	0.00357755	0.0316598	TRINITY_DN125912_c0_g2;TRINITY_DN141373_c2_g1;TRINITY_DN141373_c2_g2;TRINITY_DN141373_c2_g3;TRINITY_DN141373_c2_g4;TRINITY_DN152999_c2_g1
GO:0071310	cellular response to organic substance	9	5003	0.00366959	0.0321894	TRINITY_DN113546_c1_g1;TRINITY_DN131122_c1_g1;TRINITY_DN136989_c0_g1;TRINITY_DN146558_c0_g1;TRINITY_DN149286_c1_g4;TRINITY_DN153429_c5_g2;TRINITY_DN156387_c7_g2;TRINITY_DN159312_c5_g2;TRINITY_DN159312_c5_g4
GO:0006952	defense response	7	3193	0.00376551	0.0322124	TRINITY_DN113546_c1_g1;TRINITY_DN131220_c1_g1;TRINITY_DN136989_c0_g1;TRINITY_DN146558_c0_g1;TRINITY_DN147575_c0_g1;TRINITY_DN149286_c1_g4;TRINITY_DN151671_c1_g4
GO:0070059	intrinsic apoptotic signaling pathway in response to endoplasmic reticulum stress	2	142	0.00378118	0.0322124	TRINITY_DN159312_c5_g2;TRINITY_DN159312_c5_g4
GO:1901652	response to peptide	4	1003	0.0037999	0.0322124	TRINITY_DN131122_c1_g1;TRINITY_DN141373_c2_g1;TRINITY_DN141373_c2_g2;TRINITY_DN141373_c2_g3
GO:0060337	type I interferon signaling pathway	2	143	0.00383327	0.0322124	TRINITY_DN136989_c0_g1;TRINITY_DN149286_c1_g4
GO:0071359	cellular response to dsRNA	2	143	0.00383327	0.0322124	TRINITY_DN113546_c1_g1;TRINITY_DN149286_c1_g4
GO:0031669	cellular response to nutrient levels	3	499	0.00401266	0.0334052	TRINITY_DN141373_c2_g1;TRINITY_DN141373_c2_g2;TRINITY_DN141373_c2_g3
GO:0042594	response to starvation	3	506	0.00417142	0.0334052	TRINITY_DN141373_c2_g1;TRINITY_DN141373_c2_g2;TRINITY_DN141373_c2_g3
GO:0006351	transcription, DNA-templated	14	10562	0.00419837	0.0334052	TRINITY_DN132881_c1_g1;TRINITY_DN140825_c0_g2;TRINITY_DN141373_c2_g1;TRINITY_DN141373_c2_g2;TRINITY_DN141373_c2_g3;TRINITY_DN146558_c0_g1;TRINITY_DN153429_c5_g2;TRINITY_DN154339_c6_g4;TRINITY_DN154952_c2_g1;TRINITY_DN157967_c1_g3;TRINITY_DN159170_c5_g4;TRINITY_DN159312_c5_g2;TRINITY_DN159312_c5_g4;TRINITY_DN159574_c3_g1
GO:0097659	nucleic acid-templated transcription	14	10571	0.00423202	0.0334052	TRINITY_DN132881_c1_g1;TRINITY_DN140825_c0_g2;TRINITY_DN141373_c2_g1;TRINITY_DN141373_c2_g2;TRINITY_DN141373_c2_g3;TRINITY_DN146558_c0_g1;TRINITY_DN153429_c5_g2;TRINITY_DN154339_c6_g4;TRINITY_DN154952_c2_g1;TRINITY_DN157967_c1_g3;TRINITY_DN159170_c5_g4;TRINITY_DN159312_c5_g2;TRINITY_DN159312_c5_g4;TRINITY_DN159574_c3_g1
GO:0006227	dUDP biosynthetic process	1	7	0.0044763	0.0334052	TRINITY_DN156387_c7_g2
GO:0006233	dTDP biosynthetic process	1	7	0.0044763	0.0334052	TRINITY_DN156387_c7_g2
GO:0006982	response to lipid hydroperoxide	1	7	0.0044763	0.0334052	TRINITY_DN125398_c0_g1
GO:0009139	pyrimidine nucleoside diphosphate biosynthetic process	1	7	0.0044763	0.0334052	TRINITY_DN156387_c7_g2
GO:0009196	pyrimidine deoxyribonucleoside diphosphate metabolic process	1	7	0.0044763	0.0334052	TRINITY_DN156387_c7_g2
GO:0009197	pyrimidine deoxyribonucleoside diphosphate biosynthetic process	1	7	0.0044763	0.0334052	TRINITY_DN156387_c7_g2
GO:0019060	intracellular transport of viral protein in host cell	1	7	0.0044763	0.0334052	TRINITY_DN149286_c1_g4
GO:0030581	symbiont intracellular protein transport in host	1	7	0.0044763	0.0334052	TRINITY_DN149286_c1_g4
GO:0046072	dTDP metabolic process	1	7	0.0044763	0.0334052	TRINITY_DN156387_c7_g2
GO:0046077	dUDP metabolic process	1	7	0.0044763	0.0334052	TRINITY_DN156387_c7_g2
GO:0051708	intracellular protein transport in other organism involved in symbiotic interaction	1	7	0.0044763	0.0334052	TRINITY_DN149286_c1_g4
GO:0070887	cellular response to chemical stimulus	10	6215	0.00474466	0.0351456	TRINITY_DN113546_c1_g1;TRINITY_DN125398_c0_g1;TRINITY_DN131122_c1_g1;TRINITY_DN136989_c0_g1;TRINITY_DN146558_c0_g1;TRINITY_DN149286_c1_g4;TRINITY_DN153429_c5_g2;TRINITY_DN156387_c7_g2;TRINITY_DN159312_c5_g2;TRINITY_DN159312_c5_g4
GO:0032774	RNA biosynthetic process	14	10712	0.00478916	0.0352144	TRINITY_DN132881_c1_g1;TRINITY_DN140825_c0_g2;TRINITY_DN141373_c2_g1;TRINITY_DN141373_c2_g2;TRINITY_DN141373_c2_g3;TRINITY_DN146558_c0_g1;TRINITY_DN153429_c5_g2;TRINITY_DN154339_c6_g4;TRINITY_DN154952_c2_g1;TRINITY_DN157967_c1_g3;TRINITY_DN159170_c5_g4;TRINITY_DN159312_c5_g2;TRINITY_DN159312_c5_g4;TRINITY_DN159574_c3_g1
GO:0045017	glycerolipid biosynthetic process	3	541	0.00502253	0.0366608	TRINITY_DN141373_c2_g1;TRINITY_DN141373_c2_g2;TRINITY_DN141373_c2_g3
GO:0009138	pyrimidine nucleoside diphosphate metabolic process	1	8	0.00511417	0.0367926	TRINITY_DN156387_c7_g2
GO:0050689	negative regulation of defense response to virus by host	1	8	0.00511417	0.0367926	TRINITY_DN149286_c1_g4
GO:0032872	regulation of stress-activated MAPK cascade	3	549	0.00523069	0.0369245	TRINITY_DN159312_c5_g2;TRINITY_DN159312_c5_g4;TRINITY_DN159574_c3_g1
GO:0080134	regulation of response to stress	7	3391	0.00523296	0.0369245	TRINITY_DN113546_c1_g1;TRINITY_DN136989_c0_g1;TRINITY_DN149286_c1_g4;TRINITY_DN151671_c1_g4;TRINITY_DN159312_c5_g2;TRINITY_DN159312_c5_g4;TRINITY_DN159574_c3_g1
GO:0014823	response to activity	2	168	0.00524328	0.0369245	TRINITY_DN141373_c2_g1;TRINITY_DN141373_c2_g2
GO:0070302	regulation of stress-activated protein kinase signaling cascade	3	553	0.0053367	0.0371906	TRINITY_DN159312_c5_g2;TRINITY_DN159312_c5_g4;TRINITY_DN159574_c3_g1
GO:0006355	regulation of transcription, DNA-templated	13	9659	0.00537634	0.0371906	TRINITY_DN132881_c1_g1;TRINITY_DN140825_c0_g2;TRINITY_DN141373_c2_g1;TRINITY_DN141373_c2_g2;TRINITY_DN141373_c2_g3;TRINITY_DN146558_c0_g1;TRINITY_DN153429_c5_g2;TRINITY_DN154339_c6_g4;TRINITY_DN157967_c1_g3;TRINITY_DN159170_c5_g4;TRINITY_DN159312_c5_g2;TRINITY_DN159312_c5_g4;TRINITY_DN159574_c3_g1
GO:1903901	negative regulation of viral life cycle	2	171	0.00542623	0.0371906	TRINITY_DN149286_c1_g4;TRINITY_DN151671_c1_g4
GO:1903506	regulation of nucleic acid-templated transcription	13	9670	0.00542982	0.0371906	TRINITY_DN132881_c1_g1;TRINITY_DN140825_c0_g2;TRINITY_DN141373_c2_g1;TRINITY_DN141373_c2_g2;TRINITY_DN141373_c2_g3;TRINITY_DN146558_c0_g1;TRINITY_DN153429_c5_g2;TRINITY_DN154339_c6_g4;TRINITY_DN157967_c1_g3;TRINITY_DN159170_c5_g4;TRINITY_DN159312_c5_g2;TRINITY_DN159312_c5_g4;TRINITY_DN159574_c3_g1
GO:0032787	monocarboxylic acid metabolic process	5	1791	0.00547368	0.0372359	TRINITY_DN125912_c0_g2;TRINITY_DN130012_c0_g3;TRINITY_DN141373_c2_g1;TRINITY_DN141373_c2_g2;TRINITY_DN141373_c2_g3
GO:2001141	regulation of RNA biosynthetic process	13	9693	0.00554306	0.0374531	TRINITY_DN132881_c1_g1;TRINITY_DN140825_c0_g2;TRINITY_DN141373_c2_g1;TRINITY_DN141373_c2_g2;TRINITY_DN141373_c2_g3;TRINITY_DN146558_c0_g1;TRINITY_DN153429_c5_g2;TRINITY_DN154339_c6_g4;TRINITY_DN157967_c1_g3;TRINITY_DN159170_c5_g4;TRINITY_DN159312_c5_g2;TRINITY_DN159312_c5_g4;TRINITY_DN159574_c3_g1
GO:0048525	negative regulation of viral process	2	175	0.00567469	0.0380852	TRINITY_DN149286_c1_g4;TRINITY_DN151671_c1_g4
GO:0031668	cellular response to extracellular stimulus	3	569	0.0057737	0.0384914	TRINITY_DN141373_c2_g1;TRINITY_DN141373_c2_g2;TRINITY_DN141373_c2_g3
GO:0045069	regulation of viral genome replication	2	184	0.00625248	0.0414072	TRINITY_DN149286_c1_g4;TRINITY_DN151671_c1_g4
GO:0009189	deoxyribonucleoside diphosphate biosynthetic process	1	10	0.00638873	0.0415421	TRINITY_DN156387_c7_g2
GO:0034165	positive regulation of toll-like receptor 9 signaling pathway	1	10	0.00638873	0.0415421	TRINITY_DN151671_c1_g4
GO:0045893	positive regulation of transcription, DNA-templated	7	3524	0.00643903	0.0415421	TRINITY_DN141373_c2_g1;TRINITY_DN141373_c2_g2;TRINITY_DN141373_c2_g3;TRINITY_DN146558_c0_g1;TRINITY_DN154339_c6_g4;TRINITY_DN159170_c5_g4;TRINITY_DN159574_c3_g1
GO:1903508	positive regulation of nucleic acid-templated transcription	7	3524	0.00643903	0.0415421	TRINITY_DN141373_c2_g1;TRINITY_DN141373_c2_g2;TRINITY_DN141373_c2_g3;TRINITY_DN146558_c0_g1;TRINITY_DN154339_c6_g4;TRINITY_DN159170_c5_g4;TRINITY_DN159574_c3_g1
GO:0043507	positive regulation of JUN kinase activity	2	188	0.00651756	0.0417792	TRINITY_DN159312_c5_g2;TRINITY_DN159312_c5_g4
GO:1902680	positive regulation of RNA biosynthetic process	7	3545	0.00664715	0.0423386	TRINITY_DN141373_c2_g1;TRINITY_DN141373_c2_g2;TRINITY_DN141373_c2_g3;TRINITY_DN146558_c0_g1;TRINITY_DN154339_c6_g4;TRINITY_DN159170_c5_g4;TRINITY_DN159574_c3_g1
GO:0034163	regulation of toll-like receptor 9 signaling pathway	1	11	0.00702542	0.0440013	TRINITY_DN151671_c1_g4
GO:0045656	negative regulation of monocyte differentiation	1	11	0.00702542	0.0440013	TRINITY_DN159574_c3_g1
GO:0090501	RNA phosphodiester bond hydrolysis	2	196	0.00706285	0.0440013	TRINITY_DN159312_c5_g2;TRINITY_DN159312_c5_g4
GO:0034976	response to endoplasmic reticulum stress	3	613	0.00708421	0.0440013	TRINITY_DN148969_c3_g2;TRINITY_DN159312_c5_g2;TRINITY_DN159312_c5_g4
GO:0043331	response to dsRNA	2	202	0.00748498	0.0462036	TRINITY_DN113546_c1_g1;TRINITY_DN149286_c1_g4
GO:0051252	regulation of RNA metabolic process	13	10083	0.00777729	0.0477134	TRINITY_DN132881_c1_g1;TRINITY_DN140825_c0_g2;TRINITY_DN141373_c2_g1;TRINITY_DN141373_c2_g2;TRINITY_DN141373_c2_g3;TRINITY_DN146558_c0_g1;TRINITY_DN153429_c5_g2;TRINITY_DN154339_c6_g4;TRINITY_DN157967_c1_g3;TRINITY_DN159170_c5_g4;TRINITY_DN159312_c5_g2;TRINITY_DN159312_c5_g4;TRINITY_DN159574_c3_g1
GO:1901576	organic substance biosynthetic process	22	22135	0.00790163	0.0481807	TRINITY_DN120210_c5_g3;TRINITY_DN124995_c0_g1;TRINITY_DN125912_c0_g2;TRINITY_DN132881_c1_g1;TRINITY_DN136268_c7_g2;TRINITY_DN140825_c0_g2;TRINITY_DN141373_c2_g1;TRINITY_DN141373_c2_g2;TRINITY_DN141373_c2_g3;TRINITY_DN141373_c2_g4;TRINITY_DN146558_c0_g1;TRINITY_DN152999_c2_g1;TRINITY_DN153429_c5_g2;TRINITY_DN154339_c6_g4;TRINITY_DN154952_c2_g1;TRINITY_DN156387_c7_g2;TRINITY_DN157967_c1_g3;TRINITY_…
GO:0044255	cellular lipid metabolic process	6	2790	0.0081503	0.0493957	TRINITY_DN130012_c0_g3;TRINITY_DN133942_c1_g1;TRINITY_DN141373_c2_g1;TRINITY_DN141373_c2_g2;TRINITY_DN141373_c2_g3;TRINITY_DN159170_c5_g2

## Sheet: cluster13
Table S7. GO biological process enrichment data of trend module genes.
GO ID	Description	GeneRatio (64)	BgRatio (59313)	pvalue	fdr	Gene ID
Go biological process categories significantly enriched by DEGs of cluster13.
GO:0044281	small molecule metabolic process	25	6650	3.73848e-09	4.73468e-06	TRINITY_DN109518_c0_g1;TRINITY_DN117086_c0_g1;TRINITY_DN124904_c2_g1;TRINITY_DN131148_c2_g3;TRINITY_DN139140_c1_g1;TRINITY_DN139660_c3_g2;TRINITY_DN140840_c2_g1;TRINITY_DN140840_c2_g4;TRINITY_DN143806_c0_g1;TRINITY_DN144560_c0_g2;TRINITY_DN146888_c0_g2;TRINITY_DN147410_c1_g1;TRINITY_DN149566_c7_g2;TRINITY_DN151805_c3_g3;TRINITY_DN151805_c3_g5;TRINITY_DN152876_c4_g5;TRINITY_DN153290_c0_g1;TRINITY_…
GO:0060345	spleen trabecula formation	3	5	1.08592e-08	4.73468e-06	TRINITY_DN102478_c0_g1;TRINITY_DN149296_c2_g2;TRINITY_DN149296_c2_g4
GO:0070839	divalent metal ion export	3	6	2.17021e-08	4.73468e-06	TRINITY_DN102478_c0_g1;TRINITY_DN149296_c2_g2;TRINITY_DN149296_c2_g4
GO:1903414	iron cation export	3	6	2.17021e-08	4.73468e-06	TRINITY_DN102478_c0_g1;TRINITY_DN149296_c2_g2;TRINITY_DN149296_c2_g4
GO:1903874	ferrous iron transmembrane transport	3	6	2.17021e-08	4.73468e-06	TRINITY_DN102478_c0_g1;TRINITY_DN149296_c2_g2;TRINITY_DN149296_c2_g4
GO:1903988	ferrous iron export	3	6	2.17021e-08	4.73468e-06	TRINITY_DN102478_c0_g1;TRINITY_DN149296_c2_g2;TRINITY_DN149296_c2_g4
GO:0015684	ferrous iron transport	3	7	3.79504e-08	7.09673e-06	TRINITY_DN102478_c0_g1;TRINITY_DN149296_c2_g2;TRINITY_DN149296_c2_g4
GO:0010949	negative regulation of intestinal phytosterol absorption	3	9	9.09452e-08	9.9206e-06	TRINITY_DN156418_c8_g1;TRINITY_DN156418_c8_g2;TRINITY_DN156418_c8_g3
GO:0034395	regulation of transcription from RNA polymerase II promoter in response to iron	3	9	9.09452e-08	9.9206e-06	TRINITY_DN102478_c0_g1;TRINITY_DN149296_c2_g2;TRINITY_DN149296_c2_g4
GO:0045796	negative regulation of intestinal cholesterol absorption	3	9	9.09452e-08	9.9206e-06	TRINITY_DN156418_c8_g1;TRINITY_DN156418_c8_g2;TRINITY_DN156418_c8_g3
GO:0060752	intestinal phytosterol absorption	3	9	9.09452e-08	9.9206e-06	TRINITY_DN156418_c8_g1;TRINITY_DN156418_c8_g2;TRINITY_DN156418_c8_g3
GO:1904730	negative regulation of intestinal lipid absorption	3	9	9.09452e-08	9.9206e-06	TRINITY_DN156418_c8_g1;TRINITY_DN156418_c8_g2;TRINITY_DN156418_c8_g3
GO:0034755	iron ion transmembrane transport	3	10	1.29825e-07	1.21386e-05	TRINITY_DN102478_c0_g1;TRINITY_DN149296_c2_g2;TRINITY_DN149296_c2_g4
GO:1904479	negative regulation of intestinal absorption	3	10	1.29825e-07	1.21386e-05	TRINITY_DN156418_c8_g1;TRINITY_DN156418_c8_g2;TRINITY_DN156418_c8_g3
GO:0030300	regulation of intestinal cholesterol absorption	3	16	6.03143e-07	4.84113e-05	TRINITY_DN156418_c8_g1;TRINITY_DN156418_c8_g2;TRINITY_DN156418_c8_g3
GO:1904729	regulation of intestinal lipid absorption	3	16	6.03143e-07	4.84113e-05	TRINITY_DN156418_c8_g1;TRINITY_DN156418_c8_g2;TRINITY_DN156418_c8_g3
GO:0015711	organic anion transport	9	949	6.28719e-07	4.84113e-05	TRINITY_DN144560_c0_g2;TRINITY_DN147410_c1_g1;TRINITY_DN153290_c0_g1;TRINITY_DN156418_c8_g1;TRINITY_DN156418_c8_g2;TRINITY_DN156418_c8_g3;TRINITY_DN158996_c5_g1;TRINITY_DN158996_c5_g2;TRINITY_DN158996_c5_g3
GO:1904478	regulation of intestinal absorption	3	17	7.31842e-07	5.32211e-05	TRINITY_DN156418_c8_g1;TRINITY_DN156418_c8_g2;TRINITY_DN156418_c8_g3
GO:0060586	multicellular organismal iron ion homeostasis	3	19	1.04132e-06	7.17414e-05	TRINITY_DN102478_c0_g1;TRINITY_DN149296_c2_g2;TRINITY_DN149296_c2_g4
GO:0019318	hexose metabolic process	8	749	1.15508e-06	7.55998e-05	TRINITY_DN109518_c0_g1;TRINITY_DN131148_c2_g3;TRINITY_DN139140_c1_g1;TRINITY_DN144560_c0_g2;TRINITY_DN151805_c3_g3;TRINITY_DN151805_c3_g5;TRINITY_DN156302_c7_g1;TRINITY_DN157856_c10_g2
GO:0032372	negative regulation of sterol transport	3	22	1.65124e-06	9.82485e-05	TRINITY_DN156418_c8_g1;TRINITY_DN156418_c8_g2;TRINITY_DN156418_c8_g3
GO:0032375	negative regulation of cholesterol transport	3	22	1.65124e-06	9.82485e-05	TRINITY_DN156418_c8_g1;TRINITY_DN156418_c8_g2;TRINITY_DN156418_c8_g3
GO:0015850	organic hydroxy compound transport	7	553	1.86133e-06	0.000105934	TRINITY_DN147410_c1_g1;TRINITY_DN156418_c8_g1;TRINITY_DN156418_c8_g2;TRINITY_DN156418_c8_g3;TRINITY_DN158996_c5_g1;TRINITY_DN158996_c5_g2;TRINITY_DN158996_c5_g3
GO:0006869	lipid transport	8	821	2.27788e-06	0.000124239	TRINITY_DN147410_c1_g1;TRINITY_DN153290_c0_g1;TRINITY_DN156418_c8_g1;TRINITY_DN156418_c8_g2;TRINITY_DN156418_c8_g3;TRINITY_DN158996_c5_g1;TRINITY_DN158996_c5_g2;TRINITY_DN158996_c5_g3
GO:0005996	monosaccharide metabolic process	8	852	2.9916e-06	0.00015664	TRINITY_DN109518_c0_g1;TRINITY_DN131148_c2_g3;TRINITY_DN139140_c1_g1;TRINITY_DN144560_c0_g2;TRINITY_DN151805_c3_g3;TRINITY_DN151805_c3_g5;TRINITY_DN156302_c7_g1;TRINITY_DN157856_c10_g2
GO:0071718	sodium-independent icosanoid transport	2	3	3.22298e-06	0.000162265	TRINITY_DN158996_c5_g1;TRINITY_DN158996_c5_g2
GO:0030299	intestinal cholesterol absorption	3	29	3.89753e-06	0.00018221	TRINITY_DN156418_c8_g1;TRINITY_DN156418_c8_g2;TRINITY_DN156418_c8_g3
GO:0098856	intestinal lipid absorption	3	29	3.89753e-06	0.00018221	TRINITY_DN156418_c8_g1;TRINITY_DN156418_c8_g2;TRINITY_DN156418_c8_g3
GO:0010876	lipid localization	8	944	6.3254e-06	0.000272002	TRINITY_DN147410_c1_g1;TRINITY_DN153290_c0_g1;TRINITY_DN156418_c8_g1;TRINITY_DN156418_c8_g2;TRINITY_DN156418_c8_g3;TRINITY_DN158996_c5_g1;TRINITY_DN158996_c5_g2;TRINITY_DN158996_c5_g3
GO:0071281	cellular response to iron ion	3	34	6.35907e-06	0.000272002	TRINITY_DN102478_c0_g1;TRINITY_DN149296_c2_g2;TRINITY_DN149296_c2_g4
GO:0015862	uridine transport	2	4	6.44161e-06	0.000272002	TRINITY_DN150742_c0_g1;TRINITY_DN150742_c1_g1
GO:0006820	anion transport	9	1280	7.17357e-06	0.000293444	TRINITY_DN144560_c0_g2;TRINITY_DN147410_c1_g1;TRINITY_DN153290_c0_g1;TRINITY_DN156418_c8_g1;TRINITY_DN156418_c8_g2;TRINITY_DN156418_c8_g3;TRINITY_DN158996_c5_g1;TRINITY_DN158996_c5_g2;TRINITY_DN158996_c5_g3
GO:0032371	regulation of sterol transport	4	126	9.84339e-06	0.000378971	TRINITY_DN147410_c1_g1;TRINITY_DN156418_c8_g1;TRINITY_DN156418_c8_g2;TRINITY_DN156418_c8_g3
GO:0032374	regulation of cholesterol transport	4	126	9.84339e-06	0.000378971	TRINITY_DN147410_c1_g1;TRINITY_DN156418_c8_g1;TRINITY_DN156418_c8_g2;TRINITY_DN156418_c8_g3
GO:0006811	ion transport	15	3996	1.16697e-05	0.000436447	TRINITY_DN102478_c0_g1;TRINITY_DN138159_c1_g2;TRINITY_DN144560_c0_g2;TRINITY_DN147410_c1_g1;TRINITY_DN149296_c2_g2;TRINITY_DN149296_c2_g4;TRINITY_DN150285_c1_g1;TRINITY_DN152141_c2_g1;TRINITY_DN153290_c0_g1;TRINITY_DN156418_c8_g1;TRINITY_DN156418_c8_g2;TRINITY_DN156418_c8_g3;TRINITY_DN158996_c5_g1;TRINITY_DN158996_c5_g2;TRINITY_DN158996_c5_g3
GO:0060457	negative regulation of digestive system process	3	42	1.2127e-05	0.000440952	TRINITY_DN156418_c8_g1;TRINITY_DN156418_c8_g2;TRINITY_DN156418_c8_g3
GO:0007586	digestion	5	286	1.30078e-05	0.000460194	TRINITY_DN146888_c0_g2;TRINITY_DN156418_c8_g1;TRINITY_DN156418_c8_g2;TRINITY_DN156418_c8_g3;TRINITY_DN157856_c10_g2
GO:0044241	lipid digestion	3	46	1.59878e-05	0.000550739	TRINITY_DN156418_c8_g1;TRINITY_DN156418_c8_g2;TRINITY_DN156418_c8_g3
GO:0043252	sodium-independent organic anion transport	3	48	1.81893e-05	0.000610508	TRINITY_DN158996_c5_g1;TRINITY_DN158996_c5_g2;TRINITY_DN158996_c5_g3
GO:0015864	pyrimidine nucleoside transport	2	7	2.25001e-05	0.000736314	TRINITY_DN150742_c0_g1;TRINITY_DN150742_c1_g1
GO:0015914	phospholipid transport	4	157	2.33832e-05	0.000746553	TRINITY_DN147410_c1_g1;TRINITY_DN156418_c8_g1;TRINITY_DN156418_c8_g2;TRINITY_DN156418_c8_g3
GO:0019752	carboxylic acid metabolic process	13	3319	3.2288e-05	0.00100631	TRINITY_DN117086_c0_g1;TRINITY_DN124904_c2_g1;TRINITY_DN131148_c2_g3;TRINITY_DN140840_c2_g1;TRINITY_DN140840_c2_g4;TRINITY_DN143806_c0_g1;TRINITY_DN149566_c7_g2;TRINITY_DN152876_c4_g5;TRINITY_DN153290_c0_g1;TRINITY_DN153388_c2_g1;TRINITY_DN154992_c5_g1;TRINITY_DN156092_c8_g6;TRINITY_DN159378_c2_g2
GO:0071248	cellular response to metal ion	5	352	3.50802e-05	0.00106791	TRINITY_DN102478_c0_g1;TRINITY_DN118675_c1_g1;TRINITY_DN131148_c2_g3;TRINITY_DN149296_c2_g2;TRINITY_DN149296_c2_g4
GO:0010038	response to metal ion	7	875	3.60822e-05	0.00107345	TRINITY_DN102478_c0_g1;TRINITY_DN109518_c0_g1;TRINITY_DN118675_c1_g1;TRINITY_DN131148_c2_g3;TRINITY_DN144560_c0_g2;TRINITY_DN149296_c2_g2;TRINITY_DN149296_c2_g4
GO:0032369	negative regulation of lipid transport	3	65	4.5358e-05	0.00129644	TRINITY_DN156418_c8_g1;TRINITY_DN156418_c8_g2;TRINITY_DN156418_c8_g3
GO:0006006	glucose metabolic process	6	615	4.55585e-05	0.00129644	TRINITY_DN131148_c2_g3;TRINITY_DN144560_c0_g2;TRINITY_DN151805_c3_g3;TRINITY_DN151805_c3_g5;TRINITY_DN156302_c7_g1;TRINITY_DN157856_c10_g2
GO:0060343	trabecula formation	3	66	4.74825e-05	0.00132244	TRINITY_DN102478_c0_g1;TRINITY_DN149296_c2_g2;TRINITY_DN149296_c2_g4
GO:0010039	response to iron ion	3	69	5.42449e-05	0.0014793	TRINITY_DN102478_c0_g1;TRINITY_DN149296_c2_g2;TRINITY_DN149296_c2_g4
GO:0030301	cholesterol transport	4	199	5.88899e-05	0.0015732	TRINITY_DN147410_c1_g1;TRINITY_DN156418_c8_g1;TRINITY_DN156418_c8_g2;TRINITY_DN156418_c8_g3
GO:0050892	intestinal absorption	3	73	6.42017e-05	0.001661	TRINITY_DN156418_c8_g1;TRINITY_DN156418_c8_g2;TRINITY_DN156418_c8_g3
GO:0044711	single-organism biosynthetic process	15	4629	6.47142e-05	0.001661	TRINITY_DN113114_c1_g1;TRINITY_DN117086_c0_g1;TRINITY_DN131148_c2_g3;TRINITY_DN143806_c0_g1;TRINITY_DN144560_c0_g2;TRINITY_DN147410_c1_g1;TRINITY_DN149566_c7_g2;TRINITY_DN149803_c2_g3;TRINITY_DN150285_c1_g1;TRINITY_DN151805_c3_g3;TRINITY_DN153290_c0_g1;TRINITY_DN153388_c2_g1;TRINITY_DN156092_c8_g6;TRINITY_DN157856_c10_g2;TRINITY_DN159378_c2_g2
GO:0015918	sterol transport	4	206	6.73251e-05	0.00169478	TRINITY_DN147410_c1_g1;TRINITY_DN156418_c8_g1;TRINITY_DN156418_c8_g2;TRINITY_DN156418_c8_g3
GO:0044710	single-organism metabolic process	31	15755	6.9215e-05	0.00170948	TRINITY_DN109518_c0_g1;TRINITY_DN113114_c1_g1;TRINITY_DN117086_c0_g1;TRINITY_DN124904_c2_g1;TRINITY_DN131148_c2_g3;TRINITY_DN139140_c1_g1;TRINITY_DN139660_c3_g2;TRINITY_DN140840_c2_g1;TRINITY_DN140840_c2_g4;TRINITY_DN143806_c0_g1;TRINITY_DN144560_c0_g2;TRINITY_DN146888_c0_g2;TRINITY_DN147410_c1_g1;TRINITY_DN148771_c1_g1;TRINITY_DN149566_c7_g2;TRINITY_DN149676_c2_g1;TRINITY_DN149803_c2_g3;TRINITY_…
GO:0022600	digestive system process	4	210	7.25228e-05	0.00175801	TRINITY_DN156418_c8_g1;TRINITY_DN156418_c8_g2;TRINITY_DN156418_c8_g3;TRINITY_DN157856_c10_g2
GO:0015748	organophosphate ester transport	4	212	7.52285e-05	0.00175977	TRINITY_DN147410_c1_g1;TRINITY_DN156418_c8_g1;TRINITY_DN156418_c8_g2;TRINITY_DN156418_c8_g3
GO:0044058	regulation of digestive system process	3	77	7.52844e-05	0.00175977	TRINITY_DN156418_c8_g1;TRINITY_DN156418_c8_g2;TRINITY_DN156418_c8_g3
GO:0071241	cellular response to inorganic substance	5	419	7.9832e-05	0.00182061	TRINITY_DN102478_c0_g1;TRINITY_DN118675_c1_g1;TRINITY_DN131148_c2_g3;TRINITY_DN149296_c2_g2;TRINITY_DN149296_c2_g4
GO:0043436	oxoacid metabolic process	13	3629	8.06689e-05	0.00182061	TRINITY_DN117086_c0_g1;TRINITY_DN124904_c2_g1;TRINITY_DN131148_c2_g3;TRINITY_DN140840_c2_g1;TRINITY_DN140840_c2_g4;TRINITY_DN143806_c0_g1;TRINITY_DN149566_c7_g2;TRINITY_DN152876_c4_g5;TRINITY_DN153290_c0_g1;TRINITY_DN153388_c2_g1;TRINITY_DN154992_c5_g1;TRINITY_DN156092_c8_g6;TRINITY_DN159378_c2_g2
GO:0006082	organic acid metabolic process	13	3670	9.03685e-05	0.00200495	TRINITY_DN117086_c0_g1;TRINITY_DN124904_c2_g1;TRINITY_DN131148_c2_g3;TRINITY_DN140840_c2_g1;TRINITY_DN140840_c2_g4;TRINITY_DN143806_c0_g1;TRINITY_DN149566_c7_g2;TRINITY_DN152876_c4_g5;TRINITY_DN153290_c0_g1;TRINITY_DN153388_c2_g1;TRINITY_DN154992_c5_g1;TRINITY_DN156092_c8_g6;TRINITY_DN159378_c2_g2
GO:0015721	bile acid and bile salt transport	3	97	0.000149501	0.00326161	TRINITY_DN158996_c5_g1;TRINITY_DN158996_c5_g2;TRINITY_DN158996_c5_g3
GO:0032368	regulation of lipid transport	4	266	0.00017981	0.00385855	TRINITY_DN147410_c1_g1;TRINITY_DN156418_c8_g1;TRINITY_DN156418_c8_g2;TRINITY_DN156418_c8_g3
GO:0006732	coenzyme metabolic process	7	1153	0.000199746	0.00421721	TRINITY_DN117086_c0_g1;TRINITY_DN131148_c2_g3;TRINITY_DN143806_c0_g1;TRINITY_DN147410_c1_g1;TRINITY_DN155219_c6_g3;TRINITY_DN156092_c8_g6;TRINITY_DN159378_c2_g2
GO:0055114	oxidation-reduction process	8	1560	0.000215656	0.00448085	TRINITY_DN139660_c3_g2;TRINITY_DN140840_c2_g1;TRINITY_DN140840_c2_g4;TRINITY_DN144560_c0_g2;TRINITY_DN151805_c3_g3;TRINITY_DN153290_c0_g1;TRINITY_DN155219_c6_g3;TRINITY_DN159378_c2_g2
GO:0048878	chemical homeostasis	11	2964	0.000228591	0.00467541	TRINITY_DN102478_c0_g1;TRINITY_DN121140_c0_g1;TRINITY_DN149296_c2_g2;TRINITY_DN149296_c2_g4;TRINITY_DN150285_c1_g1;TRINITY_DN150742_c0_g1;TRINITY_DN150742_c1_g1;TRINITY_DN156418_c8_g1;TRINITY_DN156418_c8_g2;TRINITY_DN156418_c8_g3;TRINITY_DN157856_c10_g2
GO:0007588	excretion	3	116	0.000253397	0.00502571	TRINITY_DN156418_c8_g1;TRINITY_DN156418_c8_g2;TRINITY_DN156418_c8_g3
GO:0048536	spleen development	3	116	0.000253397	0.00502571	TRINITY_DN102478_c0_g1;TRINITY_DN149296_c2_g2;TRINITY_DN149296_c2_g4
GO:0044283	small molecule biosynthetic process	8	1624	0.000282572	0.00552071	TRINITY_DN117086_c0_g1;TRINITY_DN131148_c2_g3;TRINITY_DN144560_c0_g2;TRINITY_DN147410_c1_g1;TRINITY_DN149566_c7_g2;TRINITY_DN153290_c0_g1;TRINITY_DN156092_c8_g6;TRINITY_DN157856_c10_g2
GO:0002260	lymphocyte homeostasis	3	128	0.000338262	0.0063255	TRINITY_DN102478_c0_g1;TRINITY_DN149296_c2_g2;TRINITY_DN149296_c2_g4
GO:0033344	cholesterol efflux	3	128	0.000338262	0.0063255	TRINITY_DN156418_c8_g1;TRINITY_DN156418_c8_g2;TRINITY_DN156418_c8_g3
GO:0061383	trabecula morphogenesis	3	128	0.000338262	0.0063255	TRINITY_DN102478_c0_g1;TRINITY_DN149296_c2_g2;TRINITY_DN149296_c2_g4
GO:0015858	nucleoside transport	2	26	0.000343785	0.00633823	TRINITY_DN150742_c0_g1;TRINITY_DN150742_c1_g1
GO:0010035	response to inorganic substance	7	1320	0.000450591	0.00819199	TRINITY_DN102478_c0_g1;TRINITY_DN109518_c0_g1;TRINITY_DN118675_c1_g1;TRINITY_DN131148_c2_g3;TRINITY_DN144560_c0_g2;TRINITY_DN149296_c2_g2;TRINITY_DN149296_c2_g4
GO:0051186	cofactor metabolic process	7	1325	0.000460828	0.00826334	TRINITY_DN117086_c0_g1;TRINITY_DN131148_c2_g3;TRINITY_DN143806_c0_g1;TRINITY_DN147410_c1_g1;TRINITY_DN155219_c6_g3;TRINITY_DN156092_c8_g6;TRINITY_DN159378_c2_g2
GO:0055088	lipid homeostasis	4	352	0.000518579	0.00912029	TRINITY_DN121140_c0_g1;TRINITY_DN156418_c8_g1;TRINITY_DN156418_c8_g2;TRINITY_DN156418_c8_g3
GO:0006012	galactose metabolic process	2	32	0.000522553	0.00912029	TRINITY_DN151805_c3_g3;TRINITY_DN156302_c7_g1
GO:1990267	response to transition metal nanoparticle	4	366	0.000599969	0.0103337	TRINITY_DN102478_c0_g1;TRINITY_DN109518_c0_g1;TRINITY_DN149296_c2_g2;TRINITY_DN149296_c2_g4
GO:0051262	protein tetramerization	4	370	0.000624797	0.0106216	TRINITY_DN117086_c0_g1;TRINITY_DN131148_c2_g3;TRINITY_DN151544_c2_g1;TRINITY_DN152876_c4_g5
GO:0001776	leukocyte homeostasis	3	164	0.000696318	0.0116857	TRINITY_DN102478_c0_g1;TRINITY_DN149296_c2_g2;TRINITY_DN149296_c2_g4
GO:0015718	monocarboxylic acid transport	4	388	0.000745616	0.0123546	TRINITY_DN153290_c0_g1;TRINITY_DN158996_c5_g1;TRINITY_DN158996_c5_g2;TRINITY_DN158996_c5_g3
GO:0042221	response to chemical	20	9191	0.000765981	0.0125334	TRINITY_DN102478_c0_g1;TRINITY_DN109518_c0_g1;TRINITY_DN117086_c0_g1;TRINITY_DN118675_c1_g1;TRINITY_DN131148_c2_g3;TRINITY_DN144420_c2_g5;TRINITY_DN144560_c0_g2;TRINITY_DN148771_c1_g1;TRINITY_DN149296_c2_g2;TRINITY_DN149296_c2_g4;TRINITY_DN150285_c1_g1;TRINITY_DN150742_c0_g1;TRINITY_DN150742_c1_g1;TRINITY_DN152141_c2_g1;TRINITY_DN153316_c2_g2;TRINITY_DN154992_c5_g1;TRINITY_DN156418_c8_g1;TRINITY_…
GO:0046942	carboxylic acid transport	5	689	0.000781353	0.0126271	TRINITY_DN144560_c0_g2;TRINITY_DN153290_c0_g1;TRINITY_DN158996_c5_g1;TRINITY_DN158996_c5_g2;TRINITY_DN158996_c5_g3
GO:0015849	organic acid transport	5	691	0.000791533	0.0126356	TRINITY_DN144560_c0_g2;TRINITY_DN153290_c0_g1;TRINITY_DN158996_c5_g1;TRINITY_DN158996_c5_g2;TRINITY_DN158996_c5_g3
GO:0042632	cholesterol homeostasis	3	173	0.000812705	0.0126646	TRINITY_DN156418_c8_g1;TRINITY_DN156418_c8_g2;TRINITY_DN156418_c8_g3
GO:0055092	sterol homeostasis	3	173	0.000812705	0.0126646	TRINITY_DN156418_c8_g1;TRINITY_DN156418_c8_g2;TRINITY_DN156418_c8_g3
GO:0006520	cellular amino acid metabolic process	7	1537	0.00109884	0.0169221	TRINITY_DN117086_c0_g1;TRINITY_DN124904_c2_g1;TRINITY_DN143806_c0_g1;TRINITY_DN152876_c4_g5;TRINITY_DN153388_c2_g1;TRINITY_DN154992_c5_g1;TRINITY_DN156092_c8_g6
GO:0055085	transmembrane transport	9	2509	0.00114332	0.0174024	TRINITY_DN102478_c0_g1;TRINITY_DN138159_c1_g2;TRINITY_DN149296_c2_g2;TRINITY_DN149296_c2_g4;TRINITY_DN150285_c1_g1;TRINITY_DN152141_c2_g1;TRINITY_DN156418_c8_g1;TRINITY_DN156418_c8_g2;TRINITY_DN156418_c8_g3
GO:0055086	nucleobase-containing small molecule metabolic process	8	2040	0.00125274	0.0188487	TRINITY_DN131148_c2_g3;TRINITY_DN139660_c3_g2;TRINITY_DN143806_c0_g1;TRINITY_DN144560_c0_g2;TRINITY_DN152876_c4_g5;TRINITY_DN155219_c6_g3;TRINITY_DN156092_c8_g6;TRINITY_DN159378_c2_g2
GO:0051289	protein homotetramerization	3	206	0.00134274	0.0199732	TRINITY_DN117086_c0_g1;TRINITY_DN131148_c2_g3;TRINITY_DN152876_c4_g5
GO:0044723	single-organism carbohydrate metabolic process	8	2077	0.00140387	0.020648	TRINITY_DN109518_c0_g1;TRINITY_DN131148_c2_g3;TRINITY_DN139140_c1_g1;TRINITY_DN144560_c0_g2;TRINITY_DN151805_c3_g3;TRINITY_DN151805_c3_g5;TRINITY_DN156302_c7_g1;TRINITY_DN157856_c10_g2
GO:1901564	organonitrogen compound metabolic process	17	7552	0.00150097	0.0218308	TRINITY_DN113114_c1_g1;TRINITY_DN117086_c0_g1;TRINITY_DN124904_c2_g1;TRINITY_DN125031_c0_g2;TRINITY_DN131148_c2_g3;TRINITY_DN139660_c3_g2;TRINITY_DN143806_c0_g1;TRINITY_DN144560_c0_g2;TRINITY_DN146888_c0_g2;TRINITY_DN149803_c2_g3;TRINITY_DN150276_c1_g2;TRINITY_DN150285_c1_g1;TRINITY_DN152876_c4_g5;TRINITY_DN153388_c2_g1;TRINITY_DN154992_c5_g1;TRINITY_DN155219_c6_g3;TRINITY_DN156092_c8_g6
GO:0006094	gluconeogenesis	3	219	0.00159926	0.0230048	TRINITY_DN131148_c2_g3;TRINITY_DN144560_c0_g2;TRINITY_DN157856_c10_g2
GO:0019319	hexose biosynthetic process	3	227	0.00177135	0.0252032	TRINITY_DN131148_c2_g3;TRINITY_DN144560_c0_g2;TRINITY_DN157856_c10_g2
GO:0046364	monosaccharide biosynthetic process	3	244	0.00217439	0.0306051	TRINITY_DN131148_c2_g3;TRINITY_DN144560_c0_g2;TRINITY_DN157856_c10_g2
GO:0016051	carbohydrate biosynthetic process	4	543	0.00254756	0.0347742	TRINITY_DN131148_c2_g3;TRINITY_DN144560_c0_g2;TRINITY_DN151805_c3_g3;TRINITY_DN157856_c10_g2
GO:0071715	icosanoid transport	2	71	0.00255028	0.0347742	TRINITY_DN158996_c5_g1;TRINITY_DN158996_c5_g2
GO:1901571	fatty acid derivative transport	2	71	0.00255028	0.0347742	TRINITY_DN158996_c5_g1;TRINITY_DN158996_c5_g2
GO:1901617	organic hydroxy compound biosynthetic process	4	545	0.00258141	0.0348357	TRINITY_DN124904_c2_g1;TRINITY_DN147410_c1_g1;TRINITY_DN149566_c7_g2;TRINITY_DN153290_c0_g1
GO:0006635	fatty acid beta-oxidation	3	270	0.00289354	0.0386494	TRINITY_DN140840_c2_g1;TRINITY_DN140840_c2_g4;TRINITY_DN153290_c0_g1
GO:0030431	sleep	2	77	0.0029908	0.039545	TRINITY_DN150742_c0_g1;TRINITY_DN150742_c1_g1
GO:0005975	carbohydrate metabolic process	8	2351	0.00303105	0.0396765	TRINITY_DN109518_c0_g1;TRINITY_DN131148_c2_g3;TRINITY_DN139140_c1_g1;TRINITY_DN144560_c0_g2;TRINITY_DN151805_c3_g3;TRINITY_DN151805_c3_g5;TRINITY_DN156302_c7_g1;TRINITY_DN157856_c10_g2
GO:1990402	embryonic liver development	1	3	0.00313268	0.0406008	TRINITY_DN156092_c8_g6
GO:0003158	endothelium development	3	288	0.00346773	0.0441189	TRINITY_DN102478_c0_g1;TRINITY_DN149296_c2_g2;TRINITY_DN149296_c2_g4
GO:0042493	response to drug	5	970	0.00347154	0.0441189	TRINITY_DN131148_c2_g3;TRINITY_DN152141_c2_g1;TRINITY_DN156418_c8_g1;TRINITY_DN156418_c8_g2;TRINITY_DN156418_c8_g3
GO:0006699	bile acid biosynthetic process	2	85	0.00362953	0.0452482	TRINITY_DN149566_c7_g2;TRINITY_DN153290_c0_g1
GO:1901264	carbohydrate derivative transport	2	85	0.00362953	0.0452482	TRINITY_DN150742_c0_g1;TRINITY_DN150742_c1_g1
GO:0019320	hexose catabolic process	2	88	0.00388402	0.0479639	TRINITY_DN109518_c0_g1;TRINITY_DN151805_c3_g3

## Sheet: cluster18
Table S7. GO biological process enrichment data of trend module genes.
GO ID	Description	GeneRatio (64)	BgRatio (59313)	pvalue	fdr	Gene ID
Go biological process categories significantly enriched by DEGs of cluster18.
GO:0051365	cellular response to potassium ion starvation	4	10	5.01019e-11	1.99907e-08	TRINITY_DN127284_c8_g1;TRINITY_DN153831_c10_g1;TRINITY_DN153831_c10_g2;TRINITY_DN153831_c10_g4
GO:0061402	positive regulation of transcription from RNA polymerase II promoter in response to acidic pH	4	10	5.01019e-11	1.99907e-08	TRINITY_DN127284_c8_g1;TRINITY_DN153831_c10_g1;TRINITY_DN153831_c10_g2;TRINITY_DN153831_c10_g4
GO:0016254	preassembly of GPI anchor in ER membrane	5	39	8.89822e-11	2.36693e-08	TRINITY_DN140760_c5_g2;TRINITY_DN140760_c5_g3;TRINITY_DN141916_c9_g1;TRINITY_DN141916_c9_g2;TRINITY_DN141916_c9_g4
GO:2000485	regulation of glutamine transport	3	4	1.41878e-09	2.26437e-07	TRINITY_DN153831_c10_g1;TRINITY_DN153831_c10_g2;TRINITY_DN153831_c10_g4
GO:2000487	positive regulation of glutamine transport	3	4	1.41878e-09	2.26437e-07	TRINITY_DN153831_c10_g1;TRINITY_DN153831_c10_g2;TRINITY_DN153831_c10_g4
GO:0015817	histidine transport	3	5	3.54515e-09	4.71505e-07	TRINITY_DN153831_c10_g1;TRINITY_DN153831_c10_g2;TRINITY_DN153831_c10_g4
GO:0006867	asparagine transport	3	6	7.08671e-09	7.35521e-07	TRINITY_DN153831_c10_g1;TRINITY_DN153831_c10_g2;TRINITY_DN153831_c10_g4
GO:0031668	cellular response to extracellular stimulus	8	569	7.37364e-09	7.35521e-07	TRINITY_DN122799_c2_g3;TRINITY_DN122799_c2_g5;TRINITY_DN127284_c8_g1;TRINITY_DN149681_c1_g1;TRINITY_DN153831_c10_g1;TRINITY_DN153831_c10_g2;TRINITY_DN153831_c10_g4;TRINITY_DN159417_c19_g1
GO:0006506	GPI anchor biosynthetic process	5	97	9.65623e-09	8.56186e-07	TRINITY_DN140760_c5_g2;TRINITY_DN140760_c5_g3;TRINITY_DN141916_c9_g1;TRINITY_DN141916_c9_g2;TRINITY_DN141916_c9_g4
GO:0006868	glutamine transport	3	7	1.23955e-08	9.89159e-07	TRINITY_DN153831_c10_g1;TRINITY_DN153831_c10_g2;TRINITY_DN153831_c10_g4
GO:0006505	GPI anchor metabolic process	5	107	1.58438e-08	1.10155e-06	TRINITY_DN140760_c5_g2;TRINITY_DN140760_c5_g3;TRINITY_DN141916_c9_g1;TRINITY_DN141916_c9_g2;TRINITY_DN141916_c9_g4
GO:0009267	cellular response to starvation	7	403	1.65646e-08	1.10155e-06	TRINITY_DN122799_c2_g3;TRINITY_DN122799_c2_g5;TRINITY_DN127284_c8_g1;TRINITY_DN149681_c1_g1;TRINITY_DN153831_c10_g1;TRINITY_DN153831_c10_g2;TRINITY_DN153831_c10_g4
GO:0015808	L-alanine transport	3	8	1.98227e-08	1.21681e-06	TRINITY_DN153831_c10_g1;TRINITY_DN153831_c10_g2;TRINITY_DN153831_c10_g4
GO:0071468	cellular response to acidic pH	4	41	2.37702e-08	1.3549e-06	TRINITY_DN127284_c8_g1;TRINITY_DN153831_c10_g1;TRINITY_DN153831_c10_g2;TRINITY_DN153831_c10_g4
GO:0046486	glycerolipid metabolic process	9	1024	4.38391e-08	2.32851e-06	TRINITY_DN127284_c8_g1;TRINITY_DN132068_c1_g1;TRINITY_DN140760_c5_g2;TRINITY_DN140760_c5_g3;TRINITY_DN141916_c9_g1;TRINITY_DN141916_c9_g2;TRINITY_DN141916_c9_g4;TRINITY_DN144796_c3_g3;TRINITY_DN144796_c3_g5
GO:0071496	cellular response to external stimulus	8	723	4.6687e-08	2.32851e-06	TRINITY_DN122799_c2_g3;TRINITY_DN122799_c2_g5;TRINITY_DN127284_c8_g1;TRINITY_DN149681_c1_g1;TRINITY_DN153831_c10_g1;TRINITY_DN153831_c10_g2;TRINITY_DN153831_c10_g4;TRINITY_DN159417_c19_g1
GO:0031669	cellular response to nutrient levels	7	499	7.09469e-08	3.33033e-06	TRINITY_DN122799_c2_g3;TRINITY_DN122799_c2_g5;TRINITY_DN127284_c8_g1;TRINITY_DN149681_c1_g1;TRINITY_DN153831_c10_g1;TRINITY_DN153831_c10_g2;TRINITY_DN153831_c10_g4
GO:0042594	response to starvation	7	506	7.79683e-08	3.45659e-06	TRINITY_DN122799_c2_g3;TRINITY_DN122799_c2_g5;TRINITY_DN127284_c8_g1;TRINITY_DN149681_c1_g1;TRINITY_DN153831_c10_g1;TRINITY_DN153831_c10_g2;TRINITY_DN153831_c10_g4
GO:0045017	glycerolipid biosynthetic process	7	541	1.22552e-07	5.14717e-06	TRINITY_DN127284_c8_g1;TRINITY_DN132068_c1_g1;TRINITY_DN140760_c5_g2;TRINITY_DN140760_c5_g3;TRINITY_DN141916_c9_g1;TRINITY_DN141916_c9_g2;TRINITY_DN141916_c9_g4
GO:0006865	amino acid transport	6	330	1.45282e-07	5.79677e-06	TRINITY_DN152641_c1_g3;TRINITY_DN153831_c10_g1;TRINITY_DN153831_c10_g2;TRINITY_DN153831_c10_g4;TRINITY_DN153874_c4_g1;TRINITY_DN159417_c19_g1
GO:0010447	response to acidic pH	4	65	1.56922e-07	5.96303e-06	TRINITY_DN127284_c8_g1;TRINITY_DN153831_c10_g1;TRINITY_DN153831_c10_g2;TRINITY_DN153831_c10_g4
GO:0009247	glycolipid biosynthetic process	5	177	1.96334e-07	6.93739e-06	TRINITY_DN140760_c5_g2;TRINITY_DN140760_c5_g3;TRINITY_DN141916_c9_g1;TRINITY_DN141916_c9_g2;TRINITY_DN141916_c9_g4
GO:0071467	cellular response to pH	4	69	1.9995e-07	6.93739e-06	TRINITY_DN127284_c8_g1;TRINITY_DN153831_c10_g1;TRINITY_DN153831_c10_g2;TRINITY_DN153831_c10_g4
GO:0032328	alanine transport	3	20	4.01092e-07	1.33363e-05	TRINITY_DN153831_c10_g1;TRINITY_DN153831_c10_g2;TRINITY_DN153831_c10_g4
GO:1901303	negative regulation of cargo loading into COPII-coated vesicle	2	2	5.13364e-07	1.63866e-05	TRINITY_DN144796_c3_g3;TRINITY_DN144796_c3_g5
GO:0046942	carboxylic acid transport	7	689	6.20644e-07	1.80333e-05	TRINITY_DN152641_c1_g3;TRINITY_DN153831_c10_g1;TRINITY_DN153831_c10_g2;TRINITY_DN153831_c10_g4;TRINITY_DN153874_c4_g1;TRINITY_DN157448_c6_g3;TRINITY_DN159417_c19_g1
GO:0015802	basic amino acid transport	3	23	6.22155e-07	1.80333e-05	TRINITY_DN153831_c10_g1;TRINITY_DN153831_c10_g2;TRINITY_DN153831_c10_g4
GO:0015849	organic acid transport	7	691	6.32746e-07	1.80333e-05	TRINITY_DN152641_c1_g3;TRINITY_DN153831_c10_g1;TRINITY_DN153831_c10_g2;TRINITY_DN153831_c10_g4;TRINITY_DN153874_c4_g1;TRINITY_DN157448_c6_g3;TRINITY_DN159417_c19_g1
GO:0046474	glycerophospholipid biosynthetic process	6	429	6.72122e-07	1.84949e-05	TRINITY_DN132068_c1_g1;TRINITY_DN140760_c5_g2;TRINITY_DN140760_c5_g3;TRINITY_DN141916_c9_g1;TRINITY_DN141916_c9_g2;TRINITY_DN141916_c9_g4
GO:0006661	phosphatidylinositol biosynthetic process	5	236	8.1327e-07	2.1633e-05	TRINITY_DN140760_c5_g2;TRINITY_DN140760_c5_g3;TRINITY_DN141916_c9_g1;TRINITY_DN141916_c9_g2;TRINITY_DN141916_c9_g4
GO:0015807	L-amino acid transport	4	101	9.28579e-07	2.39034e-05	TRINITY_DN153831_c10_g1;TRINITY_DN153831_c10_g2;TRINITY_DN153831_c10_g4;TRINITY_DN159417_c19_g1
GO:0045117	azole transport	3	28	1.14796e-06	2.86272e-05	TRINITY_DN153831_c10_g1;TRINITY_DN153831_c10_g2;TRINITY_DN153831_c10_g4
GO:0006497	protein lipidation	5	270	1.57382e-06	3.80578e-05	TRINITY_DN140760_c5_g2;TRINITY_DN140760_c5_g3;TRINITY_DN141916_c9_g1;TRINITY_DN141916_c9_g2;TRINITY_DN141916_c9_g4
GO:0008610	lipid biosynthetic process	9	1583	1.67114e-06	3.92226e-05	TRINITY_DN127284_c8_g1;TRINITY_DN132068_c1_g1;TRINITY_DN140760_c5_g2;TRINITY_DN140760_c5_g3;TRINITY_DN141916_c9_g1;TRINITY_DN141916_c9_g2;TRINITY_DN141916_c9_g4;TRINITY_DN144796_c3_g3;TRINITY_DN144796_c3_g5
GO:0042158	lipoprotein biosynthetic process	5	280	1.88013e-06	4.28612e-05	TRINITY_DN140760_c5_g2;TRINITY_DN140760_c5_g3;TRINITY_DN141916_c9_g1;TRINITY_DN141916_c9_g2;TRINITY_DN141916_c9_g4
GO:0006629	lipid metabolic process	13	3843	2.00894e-06	4.28612e-05	TRINITY_DN127284_c8_g1;TRINITY_DN132068_c1_g1;TRINITY_DN140760_c5_g2;TRINITY_DN140760_c5_g3;TRINITY_DN141575_c1_g1;TRINITY_DN141575_c1_g5;TRINITY_DN141916_c9_g1;TRINITY_DN141916_c9_g2;TRINITY_DN141916_c9_g4;TRINITY_DN144796_c3_g3;TRINITY_DN144796_c3_g5;TRINITY_DN145070_c0_g1;TRINITY_DN158596_c9_g1
GO:0006664	glycolipid metabolic process	5	284	2.01504e-06	4.28612e-05	TRINITY_DN140760_c5_g2;TRINITY_DN140760_c5_g3;TRINITY_DN141916_c9_g1;TRINITY_DN141916_c9_g2;TRINITY_DN141916_c9_g4
GO:0009268	response to pH	4	123	2.04101e-06	4.28612e-05	TRINITY_DN127284_c8_g1;TRINITY_DN153831_c10_g1;TRINITY_DN153831_c10_g2;TRINITY_DN153831_c10_g4
GO:1903509	liposaccharide metabolic process	5	297	2.50689e-06	5.12949e-05	TRINITY_DN140760_c5_g2;TRINITY_DN140760_c5_g3;TRINITY_DN141916_c9_g1;TRINITY_DN141916_c9_g2;TRINITY_DN141916_c9_g4
GO:0008654	phospholipid biosynthetic process	6	543	2.61934e-06	5.22559e-05	TRINITY_DN132068_c1_g1;TRINITY_DN140760_c5_g2;TRINITY_DN140760_c5_g3;TRINITY_DN141916_c9_g1;TRINITY_DN141916_c9_g2;TRINITY_DN141916_c9_g4
GO:0044711	single-organism biosynthetic process	14	4629	2.71826e-06	5.29065e-05	TRINITY_DN120109_c0_g1;TRINITY_DN127284_c8_g1;TRINITY_DN130092_c4_g1;TRINITY_DN132068_c1_g1;TRINITY_DN140760_c5_g2;TRINITY_DN140760_c5_g3;TRINITY_DN141916_c9_g1;TRINITY_DN141916_c9_g2;TRINITY_DN141916_c9_g4;TRINITY_DN144796_c3_g3;TRINITY_DN144796_c3_g5;TRINITY_DN147656_c3_g4;TRINITY_DN147656_c3_g7;TRINITY_DN151939_c6_g5
GO:0046467	membrane lipid biosynthetic process	5	308	2.99284e-06	5.6864e-05	TRINITY_DN140760_c5_g2;TRINITY_DN140760_c5_g3;TRINITY_DN141916_c9_g1;TRINITY_DN141916_c9_g2;TRINITY_DN141916_c9_g4
GO:0051957	positive regulation of amino acid transport	3	39	3.18468e-06	5.91016e-05	TRINITY_DN153831_c10_g1;TRINITY_DN153831_c10_g2;TRINITY_DN153831_c10_g4
GO:0006820	anion transport	8	1280	3.41312e-06	6.19016e-05	TRINITY_DN122799_c2_g3;TRINITY_DN152641_c1_g3;TRINITY_DN153831_c10_g1;TRINITY_DN153831_c10_g2;TRINITY_DN153831_c10_g4;TRINITY_DN153874_c4_g1;TRINITY_DN157448_c6_g3;TRINITY_DN159417_c19_g1
GO:0015711	organic anion transport	7	949	5.12305e-06	9.08488e-05	TRINITY_DN152641_c1_g3;TRINITY_DN153831_c10_g1;TRINITY_DN153831_c10_g2;TRINITY_DN153831_c10_g4;TRINITY_DN153874_c4_g1;TRINITY_DN157448_c6_g3;TRINITY_DN159417_c19_g1
GO:0015837	amine transport	4	165	6.54721e-06	0.00011358	TRINITY_DN153831_c10_g1;TRINITY_DN153831_c10_g2;TRINITY_DN153831_c10_g4;TRINITY_DN157448_c6_g3
GO:0009991	response to extracellular stimulus	8	1455	8.69363e-06	0.000147607	TRINITY_DN122799_c2_g3;TRINITY_DN122799_c2_g5;TRINITY_DN127284_c8_g1;TRINITY_DN149681_c1_g1;TRINITY_DN153831_c10_g1;TRINITY_DN153831_c10_g2;TRINITY_DN153831_c10_g4;TRINITY_DN159417_c19_g1
GO:1901301	regulation of cargo loading into COPII-coated vesicle	2	7	1.07558e-05	0.000178816	TRINITY_DN144796_c3_g3;TRINITY_DN144796_c3_g5
GO:0042157	lipoprotein metabolic process	5	411	1.20844e-05	0.000196802	TRINITY_DN140760_c5_g2;TRINITY_DN140760_c5_g3;TRINITY_DN141916_c9_g1;TRINITY_DN141916_c9_g2;TRINITY_DN141916_c9_g4
GO:0090110	cargo loading into COPII-coated vesicle	2	8	1.43345e-05	0.000224322	TRINITY_DN144796_c3_g3;TRINITY_DN144796_c3_g5
GO:0015804	neutral amino acid transport	3	64	1.43364e-05	0.000224322	TRINITY_DN153831_c10_g1;TRINITY_DN153831_c10_g2;TRINITY_DN153831_c10_g4
GO:0051955	regulation of amino acid transport	3	65	1.50225e-05	0.000230537	TRINITY_DN153831_c10_g1;TRINITY_DN153831_c10_g2;TRINITY_DN153831_c10_g4
GO:0006650	glycerophospholipid metabolic process	6	767	1.86016e-05	0.000278297	TRINITY_DN132068_c1_g1;TRINITY_DN140760_c5_g2;TRINITY_DN140760_c5_g3;TRINITY_DN141916_c9_g1;TRINITY_DN141916_c9_g2;TRINITY_DN141916_c9_g4
GO:0046488	phosphatidylinositol metabolic process	5	452	1.90619e-05	0.000278297	TRINITY_DN140760_c5_g2;TRINITY_DN140760_c5_g3;TRINITY_DN141916_c9_g1;TRINITY_DN141916_c9_g2;TRINITY_DN141916_c9_g4
GO:0044283	small molecule biosynthetic process	8	1624	1.91809e-05	0.000278297	TRINITY_DN120109_c0_g1;TRINITY_DN127284_c8_g1;TRINITY_DN130092_c4_g1;TRINITY_DN144796_c3_g3;TRINITY_DN144796_c3_g5;TRINITY_DN147656_c3_g4;TRINITY_DN147656_c3_g7;TRINITY_DN151939_c6_g5
GO:0006094	gluconeogenesis	4	219	1.99305e-05	0.00028401	TRINITY_DN120109_c0_g1;TRINITY_DN127284_c8_g1;TRINITY_DN147656_c3_g4;TRINITY_DN147656_c3_g7
GO:0006643	membrane lipid metabolic process	5	466	2.20521e-05	0.000308729	TRINITY_DN140760_c5_g2;TRINITY_DN140760_c5_g3;TRINITY_DN141916_c9_g1;TRINITY_DN141916_c9_g2;TRINITY_DN141916_c9_g4
GO:0019319	hexose biosynthetic process	4	227	2.29321e-05	0.000312522	TRINITY_DN120109_c0_g1;TRINITY_DN127284_c8_g1;TRINITY_DN147656_c3_g4;TRINITY_DN147656_c3_g7
GO:0032892	positive regulation of organic acid transport	3	75	2.31062e-05	0.000312522	TRINITY_DN153831_c10_g1;TRINITY_DN153831_c10_g2;TRINITY_DN153831_c10_g4
GO:0044255	cellular lipid metabolic process	10	2790	2.4004e-05	0.000314539	TRINITY_DN127284_c8_g1;TRINITY_DN132068_c1_g1;TRINITY_DN140760_c5_g2;TRINITY_DN140760_c5_g3;TRINITY_DN141916_c9_g1;TRINITY_DN141916_c9_g2;TRINITY_DN141916_c9_g4;TRINITY_DN144796_c3_g3;TRINITY_DN144796_c3_g5;TRINITY_DN145070_c0_g1
GO:0051954	positive regulation of amine transport	3	76	2.40437e-05	0.000314539	TRINITY_DN153831_c10_g1;TRINITY_DN153831_c10_g2;TRINITY_DN153831_c10_g4
GO:0046364	monosaccharide biosynthetic process	4	244	3.0397e-05	0.000391239	TRINITY_DN120109_c0_g1;TRINITY_DN127284_c8_g1;TRINITY_DN147656_c3_g4;TRINITY_DN147656_c3_g7
GO:0060363	cranial suture morphogenesis	2	13	3.98399e-05	0.000504639	TRINITY_DN144796_c3_g3;TRINITY_DN144796_c3_g5
GO:0032008	positive regulation of TOR signaling	3	94	4.54302e-05	0.000566457	TRINITY_DN122799_c2_g3;TRINITY_DN122799_c2_g5;TRINITY_DN149681_c1_g1
GO:0006565	L-serine catabolic process	2	14	4.64585e-05	0.000570367	TRINITY_DN147656_c3_g4;TRINITY_DN147656_c3_g7
GO:0042866	pyruvate biosynthetic process	2	15	5.35812e-05	0.000647846	TRINITY_DN147656_c3_g4;TRINITY_DN147656_c3_g7
GO:0031667	response to nutrient levels	7	1388	5.84057e-05	0.000695638	TRINITY_DN122799_c2_g3;TRINITY_DN122799_c2_g5;TRINITY_DN127284_c8_g1;TRINITY_DN149681_c1_g1;TRINITY_DN153831_c10_g1;TRINITY_DN153831_c10_g2;TRINITY_DN153831_c10_g4
GO:0035459	cargo loading into vesicle	2	18	7.79677e-05	0.000914974	TRINITY_DN144796_c3_g3;TRINITY_DN144796_c3_g5
GO:0016053	organic acid biosynthetic process	6	1023	9.17373e-05	0.00104581	TRINITY_DN130092_c4_g1;TRINITY_DN144796_c3_g3;TRINITY_DN144796_c3_g5;TRINITY_DN147656_c3_g4;TRINITY_DN147656_c3_g7;TRINITY_DN151939_c6_g5
GO:0046394	carboxylic acid biosynthetic process	6	1023	9.17373e-05	0.00104581	TRINITY_DN130092_c4_g1;TRINITY_DN144796_c3_g3;TRINITY_DN144796_c3_g5;TRINITY_DN147656_c3_g4;TRINITY_DN147656_c3_g7;TRINITY_DN151939_c6_g5
GO:0043200	response to amino acid	4	346	0.000117354	0.00131899	TRINITY_DN122799_c2_g3;TRINITY_DN122799_c2_g5;TRINITY_DN149681_c1_g1;TRINITY_DN159417_c19_g1
GO:0032890	regulation of organic acid transport	3	131	0.000121797	0.00134992	TRINITY_DN153831_c10_g1;TRINITY_DN153831_c10_g2;TRINITY_DN153831_c10_g4
GO:0006644	phospholipid metabolic process	6	1083	0.000125152	0.0013681	TRINITY_DN132068_c1_g1;TRINITY_DN140760_c5_g2;TRINITY_DN140760_c5_g3;TRINITY_DN141916_c9_g1;TRINITY_DN141916_c9_g2;TRINITY_DN141916_c9_g4
GO:1903793	positive regulation of anion transport	3	136	0.000136055	0.00146719	TRINITY_DN153831_c10_g1;TRINITY_DN153831_c10_g2;TRINITY_DN153831_c10_g4
GO:0032933	SREBP signaling pathway	2	24	0.000140259	0.00147272	TRINITY_DN144796_c3_g3;TRINITY_DN144796_c3_g5
GO:0071501	cellular response to sterol depletion	2	24	0.000140259	0.00147272	TRINITY_DN144796_c3_g3;TRINITY_DN144796_c3_g5
GO:0006991	response to sterol depletion	2	28	0.000191741	0.00198713	TRINITY_DN144796_c3_g3;TRINITY_DN144796_c3_g5
GO:0051952	regulation of amine transport	3	156	0.000203861	0.00208565	TRINITY_DN153831_c10_g1;TRINITY_DN153831_c10_g2;TRINITY_DN153831_c10_g4
GO:0071243	cellular response to arsenic-containing substance	2	32	0.000251134	0.00253677	TRINITY_DN148702_c1_g1;TRINITY_DN148702_c1_g2
GO:0045717	negative regulation of fatty acid biosynthetic process	2	33	0.000267213	0.00263254	TRINITY_DN144796_c3_g3;TRINITY_DN144796_c3_g5
GO:0097094	craniofacial suture morphogenesis	2	33	0.000267213	0.00263254	TRINITY_DN144796_c3_g3;TRINITY_DN144796_c3_g5
GO:0060628	regulation of ER to Golgi vesicle-mediated transport	2	34	0.000283783	0.00276169	TRINITY_DN144796_c3_g3;TRINITY_DN144796_c3_g5
GO:0071705	nitrogen compound transport	7	1846	0.000337559	0.00324544	TRINITY_DN152641_c1_g3;TRINITY_DN153831_c10_g1;TRINITY_DN153831_c10_g2;TRINITY_DN153831_c10_g4;TRINITY_DN153874_c4_g1;TRINITY_DN157448_c6_g3;TRINITY_DN159417_c19_g1
GO:0035914	skeletal muscle cell differentiation	3	189	0.00035776	0.00339872	TRINITY_DN123771_c1_g5;TRINITY_DN141575_c1_g1;TRINITY_DN141575_c1_g5
GO:0071230	cellular response to amino acid stimulus	3	192	0.000374595	0.00351679	TRINITY_DN122799_c2_g3;TRINITY_DN122799_c2_g5;TRINITY_DN149681_c1_g1
GO:0019752	carboxylic acid metabolic process	9	3319	0.000529389	0.00491223	TRINITY_DN127284_c8_g1;TRINITY_DN130092_c4_g1;TRINITY_DN144796_c3_g3;TRINITY_DN144796_c3_g5;TRINITY_DN145070_c0_g1;TRINITY_DN147656_c3_g4;TRINITY_DN147656_c3_g7;TRINITY_DN149748_c1_g2;TRINITY_DN151939_c6_g5
GO:0072330	monocarboxylic acid biosynthetic process	4	531	0.000594419	0.00545226	TRINITY_DN144796_c3_g3;TRINITY_DN144796_c3_g5;TRINITY_DN147656_c3_g4;TRINITY_DN147656_c3_g7
GO:0042474	middle ear morphogenesis	2	51	0.000639936	0.00579304	TRINITY_DN144796_c3_g3;TRINITY_DN144796_c3_g5
GO:0016051	carbohydrate biosynthetic process	4	543	0.000646091	0.00579304	TRINITY_DN120109_c0_g1;TRINITY_DN127284_c8_g1;TRINITY_DN147656_c3_g4;TRINITY_DN147656_c3_g7
GO:0006563	L-serine metabolic process	2	52	0.000665228	0.00589835	TRINITY_DN147656_c3_g4;TRINITY_DN147656_c3_g7
GO:0010894	negative regulation of steroid biosynthetic process	2	54	0.000717244	0.00628968	TRINITY_DN144796_c3_g3;TRINITY_DN144796_c3_g5
GO:0009071	serine family amino acid catabolic process	2	55	0.000743968	0.00638372	TRINITY_DN147656_c3_g4;TRINITY_DN147656_c3_g7
GO:0045939	negative regulation of steroid metabolic process	2	55	0.000743968	0.00638372	TRINITY_DN144796_c3_g3;TRINITY_DN144796_c3_g5
GO:0090407	organophosphate biosynthetic process	6	1531	0.000788634	0.006695	TRINITY_DN132068_c1_g1;TRINITY_DN140760_c5_g2;TRINITY_DN140760_c5_g3;TRINITY_DN141916_c9_g1;TRINITY_DN141916_c9_g2;TRINITY_DN141916_c9_g4
GO:0032006	regulation of TOR signaling	3	250	0.000806081	0.00677108	TRINITY_DN122799_c2_g3;TRINITY_DN122799_c2_g5;TRINITY_DN149681_c1_g1
GO:2001014	regulation of skeletal muscle cell differentiation	2	58	0.000826992	0.00687437	TRINITY_DN141575_c1_g1;TRINITY_DN141575_c1_g5
GO:0045922	negative regulation of fatty acid metabolic process	2	63	0.000974838	0.0080198	TRINITY_DN144796_c3_g3;TRINITY_DN144796_c3_g5
GO:0043436	oxoacid metabolic process	9	3629	0.00100344	0.00817085	TRINITY_DN127284_c8_g1;TRINITY_DN130092_c4_g1;TRINITY_DN144796_c3_g3;TRINITY_DN144796_c3_g5;TRINITY_DN145070_c0_g1;TRINITY_DN147656_c3_g4;TRINITY_DN147656_c3_g7;TRINITY_DN149748_c1_g2;TRINITY_DN151939_c6_g5
GO:0006006	glucose metabolic process	4	615	0.00102516	0.00826338	TRINITY_DN120109_c0_g1;TRINITY_DN127284_c8_g1;TRINITY_DN147656_c3_g4;TRINITY_DN147656_c3_g7
GO:0006082	organic acid metabolic process	9	3670	0.00108631	0.00866876	TRINITY_DN127284_c8_g1;TRINITY_DN130092_c4_g1;TRINITY_DN144796_c3_g3;TRINITY_DN144796_c3_g5;TRINITY_DN145070_c0_g1;TRINITY_DN147656_c3_g4;TRINITY_DN147656_c3_g7;TRINITY_DN149748_c1_g2;TRINITY_DN151939_c6_g5
GO:1901605	alpha-amino acid metabolic process	5	1094	0.001139	0.00899925	TRINITY_DN130092_c4_g1;TRINITY_DN147656_c3_g4;TRINITY_DN147656_c3_g7;TRINITY_DN149748_c1_g2;TRINITY_DN151939_c6_g5
GO:0031929	TOR signaling	3	284	0.00116336	0.00910154	TRINITY_DN122799_c2_g3;TRINITY_DN122799_c2_g5;TRINITY_DN149681_c1_g1
GO:0006641	triglyceride metabolic process	3	287	0.00119894	0.00928884	TRINITY_DN127284_c8_g1;TRINITY_DN144796_c3_g3;TRINITY_DN144796_c3_g5
GO:0006900	membrane budding	3	291	0.00124744	0.00957168	TRINITY_DN144796_c3_g3;TRINITY_DN144796_c3_g5;TRINITY_DN158394_c5_g1
GO:0046685	response to arsenic-containing substance	2	73	0.00130575	0.00992369	TRINITY_DN148702_c1_g1;TRINITY_DN148702_c1_g2
GO:0044070	regulation of anion transport	3	303	0.00140031	0.010542	TRINITY_DN153831_c10_g1;TRINITY_DN153831_c10_g2;TRINITY_DN153831_c10_g4
GO:0006984	ER-nucleus signaling pathway	2	76	0.0014141	0.0105463	TRINITY_DN144796_c3_g3;TRINITY_DN144796_c3_g5
GO:0071214	cellular response to abiotic stimulus	4	703	0.0016736	0.0123661	TRINITY_DN127284_c8_g1;TRINITY_DN153831_c10_g1;TRINITY_DN153831_c10_g2;TRINITY_DN153831_c10_g4
GO:0032787	monocarboxylic acid metabolic process	6	1791	0.00176036	0.0128458	TRINITY_DN127284_c8_g1;TRINITY_DN144796_c3_g3;TRINITY_DN144796_c3_g5;TRINITY_DN145070_c0_g1;TRINITY_DN147656_c3_g4;TRINITY_DN147656_c3_g7
GO:0006639	acylglycerol metabolic process	3	329	0.00177073	0.0128458	TRINITY_DN127284_c8_g1;TRINITY_DN144796_c3_g3;TRINITY_DN144796_c3_g5
GO:0006638	neutral lipid metabolic process	3	331	0.0018015	0.0129514	TRINITY_DN127284_c8_g1;TRINITY_DN144796_c3_g3;TRINITY_DN144796_c3_g5
GO:0042304	regulation of fatty acid biosynthetic process	2	87	0.00184684	0.0131587	TRINITY_DN144796_c3_g3;TRINITY_DN144796_c3_g5
GO:0046165	alcohol biosynthetic process	3	339	0.00192796	0.0136152	TRINITY_DN127284_c8_g1;TRINITY_DN144796_c3_g3;TRINITY_DN144796_c3_g5
GO:0009605	response to external stimulus	11	5718	0.00205758	0.0144031	TRINITY_DN122799_c2_g3;TRINITY_DN122799_c2_g5;TRINITY_DN127284_c8_g1;TRINITY_DN141575_c1_g1;TRINITY_DN141575_c1_g5;TRINITY_DN146444_c0_g2;TRINITY_DN149681_c1_g1;TRINITY_DN153831_c10_g1;TRINITY_DN153831_c10_g2;TRINITY_DN153831_c10_g4;TRINITY_DN159417_c19_g1
GO:0048513	animal organ development	14	8551	0.00208392	0.0144606	TRINITY_DN123771_c1_g5;TRINITY_DN132068_c1_g1;TRINITY_DN141575_c1_g1;TRINITY_DN141575_c1_g5;TRINITY_DN144796_c3_g3;TRINITY_DN144796_c3_g5;TRINITY_DN148702_c1_g1;TRINITY_DN148702_c1_g2;TRINITY_DN152641_c1_g1;TRINITY_DN152641_c1_g3;TRINITY_DN153831_c10_g1;TRINITY_DN153831_c10_g2;TRINITY_DN153831_c10_g4;TRINITY_DN159417_c19_g1
GO:0019318	hexose metabolic process	4	749	0.00210642	0.0144907	TRINITY_DN120109_c0_g1;TRINITY_DN127284_c8_g1;TRINITY_DN147656_c3_g4;TRINITY_DN147656_c3_g7
GO:0009058	biosynthetic process	26	22423	0.00213703	0.0145756	TRINITY_DN120109_c0_g1;TRINITY_DN123771_c1_g5;TRINITY_DN127284_c8_g1;TRINITY_DN129982_c5_g4;TRINITY_DN130092_c4_g1;TRINITY_DN132068_c1_g1;TRINITY_DN139283_c4_g1;TRINITY_DN140760_c5_g2;TRINITY_DN140760_c5_g3;TRINITY_DN141575_c1_g1;TRINITY_DN141575_c1_g5;TRINITY_DN141916_c9_g1;TRINITY_DN141916_c9_g2;TRINITY_DN141916_c9_g4;TRINITY_DN144796_c3_g3;TRINITY_DN144796_c3_g5;TRINITY_DN147656_c3_g4;TRINITY_…
GO:0019216	regulation of lipid metabolic process	4	770	0.00232761	0.015741	TRINITY_DN141575_c1_g1;TRINITY_DN141575_c1_g5;TRINITY_DN144796_c3_g3;TRINITY_DN144796_c3_g5
GO:0007565	female pregnancy	3	365	0.00237674	0.0159382	TRINITY_DN153831_c10_g1;TRINITY_DN153831_c10_g2;TRINITY_DN153831_c10_g4
GO:0090114	COPII-coated vesicle budding	2	103	0.0025743	0.0170663	TRINITY_DN144796_c3_g3;TRINITY_DN144796_c3_g5
GO:0042886	amide transport	4	793	0.00258774	0.0170663	TRINITY_DN153831_c10_g1;TRINITY_DN153831_c10_g2;TRINITY_DN153831_c10_g4;TRINITY_DN157448_c6_g3
GO:0006090	pyruvate metabolic process	3	378	0.00262342	0.0171598	TRINITY_DN127284_c8_g1;TRINITY_DN147656_c3_g4;TRINITY_DN147656_c3_g7
GO:0051055	negative regulation of lipid biosynthetic process	2	107	0.00277405	0.0179975	TRINITY_DN144796_c3_g3;TRINITY_DN144796_c3_g5
GO:0001101	response to acid chemical	4	812	0.00281722	0.0180256	TRINITY_DN122799_c2_g3;TRINITY_DN122799_c2_g5;TRINITY_DN149681_c1_g1;TRINITY_DN159417_c19_g1
GO:0008203	cholesterol metabolic process	3	388	0.00282357	0.0180256	TRINITY_DN144796_c3_g3;TRINITY_DN144796_c3_g5;TRINITY_DN158596_c9_g1
GO:1902652	secondary alcohol metabolic process	3	391	0.00288539	0.0182742	TRINITY_DN144796_c3_g3;TRINITY_DN144796_c3_g5;TRINITY_DN158596_c9_g1
GO:0010243	response to organonitrogen compound	6	2016	0.00317627	0.019958	TRINITY_DN122799_c2_g3;TRINITY_DN122799_c2_g5;TRINITY_DN127284_c8_g1;TRINITY_DN149681_c1_g1;TRINITY_DN157448_c6_g3;TRINITY_DN159417_c19_g1
GO:0045599	negative regulation of fat cell differentiation	2	117	0.00330428	0.0206001	TRINITY_DN144796_c3_g3;TRINITY_DN144796_c3_g5
GO:0005996	monosaccharide metabolic process	4	852	0.00334531	0.0206234	TRINITY_DN120109_c0_g1;TRINITY_DN127284_c8_g1;TRINITY_DN147656_c3_g4;TRINITY_DN147656_c3_g7
GO:0050810	regulation of steroid biosynthetic process	2	118	0.00335971	0.0206234	TRINITY_DN144796_c3_g3;TRINITY_DN144796_c3_g5
GO:0043648	dicarboxylic acid metabolic process	3	416	0.00343328	0.0206675	TRINITY_DN127284_c8_g1;TRINITY_DN130092_c4_g1;TRINITY_DN149748_c1_g2
GO:0045893	positive regulation of transcription, DNA-templated	8	3524	0.00344458	0.0206675	TRINITY_DN127284_c8_g1;TRINITY_DN141575_c1_g1;TRINITY_DN141575_c1_g5;TRINITY_DN144796_c3_g3;TRINITY_DN144796_c3_g5;TRINITY_DN153831_c10_g1;TRINITY_DN153831_c10_g2;TRINITY_DN153831_c10_g4
GO:1903508	positive regulation of nucleic acid-templated transcription	8	3524	0.00344458	0.0206675	TRINITY_DN127284_c8_g1;TRINITY_DN141575_c1_g1;TRINITY_DN141575_c1_g5;TRINITY_DN144796_c3_g3;TRINITY_DN144796_c3_g5;TRINITY_DN153831_c10_g1;TRINITY_DN153831_c10_g2;TRINITY_DN153831_c10_g4
GO:0016054	organic acid catabolic process	4	867	0.00355965	0.020789	TRINITY_DN130092_c4_g1;TRINITY_DN145070_c0_g1;TRINITY_DN147656_c3_g4;TRINITY_DN147656_c3_g7
GO:0046395	carboxylic acid catabolic process	4	867	0.00355965	0.020789	TRINITY_DN130092_c4_g1;TRINITY_DN145070_c0_g1;TRINITY_DN147656_c3_g4;TRINITY_DN147656_c3_g7
GO:1902680	positive regulation of RNA biosynthetic process	8	3545	0.00357185	0.020789	TRINITY_DN127284_c8_g1;TRINITY_DN141575_c1_g1;TRINITY_DN141575_c1_g5;TRINITY_DN144796_c3_g3;TRINITY_DN144796_c3_g5;TRINITY_DN153831_c10_g1;TRINITY_DN153831_c10_g2;TRINITY_DN153831_c10_g4
GO:0007420	brain development	6	2069	0.00360797	0.020789	TRINITY_DN152641_c1_g1;TRINITY_DN152641_c1_g3;TRINITY_DN153831_c10_g1;TRINITY_DN153831_c10_g2;TRINITY_DN153831_c10_g4;TRINITY_DN159417_c19_g1
GO:0015855	pyrimidine nucleobase transport	1	5	0.00361971	0.020789	TRINITY_DN157448_c6_g3
GO:0016125	sterol metabolic process	3	424	0.00362113	0.020789	TRINITY_DN144796_c3_g3;TRINITY_DN144796_c3_g5;TRINITY_DN158596_c9_g1
GO:0044710	single-organism metabolic process	20	15755	0.00387674	0.0219481	TRINITY_DN120109_c0_g1;TRINITY_DN127284_c8_g1;TRINITY_DN130092_c4_g1;TRINITY_DN132068_c1_g1;TRINITY_DN140760_c5_g2;TRINITY_DN140760_c5_g3;TRINITY_DN141575_c1_g1;TRINITY_DN141575_c1_g5;TRINITY_DN141916_c9_g1;TRINITY_DN141916_c9_g2;TRINITY_DN141916_c9_g4;TRINITY_DN144796_c3_g3;TRINITY_DN144796_c3_g5;TRINITY_DN145070_c0_g1;TRINITY_DN147656_c3_g4;TRINITY_DN147656_c3_g7;TRINITY_DN149748_c1_g2;TRINITY_…
GO:0010628	positive regulation of gene expression	9	4419	0.00387805	0.0219481	TRINITY_DN127284_c8_g1;TRINITY_DN141575_c1_g1;TRINITY_DN141575_c1_g5;TRINITY_DN144796_c3_g3;TRINITY_DN144796_c3_g5;TRINITY_DN153831_c10_g1;TRINITY_DN153831_c10_g2;TRINITY_DN153831_c10_g4;TRINITY_DN158394_c5_g1
GO:0009084	glutamine family amino acid biosynthetic process	2	132	0.00418111	0.0232639	TRINITY_DN130092_c4_g1;TRINITY_DN151939_c6_g5
GO:1901606	alpha-amino acid catabolic process	3	447	0.00419586	0.0232639	TRINITY_DN130092_c4_g1;TRINITY_DN147656_c3_g4;TRINITY_DN147656_c3_g7
GO:0044706	multi-multicellular organism process	3	452	0.00432771	0.0232639	TRINITY_DN153831_c10_g1;TRINITY_DN153831_c10_g2;TRINITY_DN153831_c10_g4
GO:0010797	regulation of multivesicular body size involved in endosome transport	1	6	0.00434211	0.0232639	TRINITY_DN158394_c5_g1
GO:0046327	glycerol biosynthetic process from pyruvate	1	6	0.00434211	0.0232639	TRINITY_DN127284_c8_g1
GO:0007519	skeletal muscle tissue development	3	453	0.00435438	0.0232639	TRINITY_DN123771_c1_g5;TRINITY_DN141575_c1_g1;TRINITY_DN141575_c1_g5
GO:1902591	single-organism membrane budding	2	135	0.00436806	0.0232639	TRINITY_DN144796_c3_g3;TRINITY_DN144796_c3_g5
GO:1901576	organic substance biosynthetic process	25	22135	0.00441385	0.0232639	TRINITY_DN120109_c0_g1;TRINITY_DN123771_c1_g5;TRINITY_DN127284_c8_g1;TRINITY_DN129982_c5_g4;TRINITY_DN130092_c4_g1;TRINITY_DN132068_c1_g1;TRINITY_DN139283_c4_g1;TRINITY_DN140760_c5_g2;TRINITY_DN140760_c5_g3;TRINITY_DN141575_c1_g1;TRINITY_DN141575_c1_g5;TRINITY_DN141916_c9_g1;TRINITY_DN141916_c9_g2;TRINITY_DN141916_c9_g4;TRINITY_DN144796_c3_g3;TRINITY_DN144796_c3_g5;TRINITY_DN147656_c3_g4;TRINITY_…
GO:0006695	cholesterol biosynthetic process	2	136	0.00443122	0.0232639	TRINITY_DN144796_c3_g3;TRINITY_DN144796_c3_g5
GO:0048641	regulation of skeletal muscle tissue development	2	136	0.00443122	0.0232639	TRINITY_DN141575_c1_g1;TRINITY_DN141575_c1_g5
GO:1902653	secondary alcohol biosynthetic process	2	136	0.00443122	0.0232639	TRINITY_DN144796_c3_g3;TRINITY_DN144796_c3_g5
GO:0051254	positive regulation of RNA metabolic process	8	3692	0.00456917	0.0238314	TRINITY_DN127284_c8_g1;TRINITY_DN141575_c1_g1;TRINITY_DN141575_c1_g5;TRINITY_DN144796_c3_g3;TRINITY_DN144796_c3_g5;TRINITY_DN153831_c10_g1;TRINITY_DN153831_c10_g2;TRINITY_DN153831_c10_g4
GO:0060322	head development	6	2183	0.0046839	0.0242711	TRINITY_DN152641_c1_g1;TRINITY_DN152641_c1_g3;TRINITY_DN153831_c10_g1;TRINITY_DN153831_c10_g2;TRINITY_DN153831_c10_g4;TRINITY_DN159417_c19_g1
GO:0006520	cellular amino acid metabolic process	5	1537	0.00493786	0.025422	TRINITY_DN130092_c4_g1;TRINITY_DN147656_c3_g4;TRINITY_DN147656_c3_g7;TRINITY_DN149748_c1_g2;TRINITY_DN151939_c6_g5
GO:0006914	autophagy	5	1540	0.00497836	0.0254662	TRINITY_DN122799_c2_g3;TRINITY_DN122799_c2_g5;TRINITY_DN141100_c1_g3;TRINITY_DN149681_c1_g1;TRINITY_DN158394_c5_g1
GO:0071229	cellular response to acid chemical	3	480	0.00511263	0.0259865	TRINITY_DN122799_c2_g3;TRINITY_DN122799_c2_g5;TRINITY_DN149681_c1_g1
GO:1901698	response to nitrogen compound	6	2240	0.00530347	0.0266912	TRINITY_DN122799_c2_g3;TRINITY_DN122799_c2_g5;TRINITY_DN127284_c8_g1;TRINITY_DN149681_c1_g1;TRINITY_DN157448_c6_g3;TRINITY_DN159417_c19_g1
GO:0009063	cellular amino acid catabolic process	3	487	0.00532139	0.0266912	TRINITY_DN130092_c4_g1;TRINITY_DN147656_c3_g4;TRINITY_DN147656_c3_g7
GO:0060538	skeletal muscle organ development	3	488	0.00535162	0.0266912	TRINITY_DN123771_c1_g5;TRINITY_DN141575_c1_g1;TRINITY_DN141575_c1_g5
GO:1904888	cranial skeletal system development	2	152	0.00549907	0.0272562	TRINITY_DN144796_c3_g3;TRINITY_DN144796_c3_g5
GO:0016126	sterol biosynthetic process	2	154	0.00564005	0.0277825	TRINITY_DN144796_c3_g3;TRINITY_DN144796_c3_g5
GO:0038034	signal transduction in absence of ligand	2	161	0.00614646	0.0299078	TRINITY_DN148702_c1_g1;TRINITY_DN148702_c1_g2
GO:0097192	extrinsic apoptotic signaling pathway in absence of ligand	2	161	0.00614646	0.0299078	TRINITY_DN148702_c1_g1;TRINITY_DN148702_c1_g2
GO:0045944	positive regulation of transcription from RNA polymerase II promoter	6	2320	0.00627264	0.0303368	TRINITY_DN127284_c8_g1;TRINITY_DN144796_c3_g3;TRINITY_DN144796_c3_g5;TRINITY_DN153831_c10_g1;TRINITY_DN153831_c10_g2;TRINITY_DN153831_c10_g4
GO:0006366	transcription from RNA polymerase II promoter	9	4768	0.00637682	0.0306548	TRINITY_DN123771_c1_g5;TRINITY_DN127284_c8_g1;TRINITY_DN141575_c1_g1;TRINITY_DN144796_c3_g3;TRINITY_DN144796_c3_g5;TRINITY_DN153831_c10_g1;TRINITY_DN153831_c10_g2;TRINITY_DN153831_c10_g4;TRINITY_DN158394_c5_g1
GO:0006863	purine nucleobase transport	1	9	0.00650626	0.0309722	TRINITY_DN157448_c6_g3
GO:0051668	localization within membrane	2	166	0.00652045	0.0309722	TRINITY_DN144796_c3_g3;TRINITY_DN144796_c3_g5
GO:0044281	small molecule metabolic process	11	6650	0.00661955	0.0312568	TRINITY_DN120109_c0_g1;TRINITY_DN127284_c8_g1;TRINITY_DN130092_c4_g1;TRINITY_DN144796_c3_g3;TRINITY_DN144796_c3_g5;TRINITY_DN145070_c0_g1;TRINITY_DN147656_c3_g4;TRINITY_DN147656_c3_g7;TRINITY_DN149748_c1_g2;TRINITY_DN151939_c6_g5;TRINITY_DN158596_c9_g1
GO:0006066	alcohol metabolic process	4	1059	0.00717783	0.0336936	TRINITY_DN127284_c8_g1;TRINITY_DN144796_c3_g3;TRINITY_DN144796_c3_g5;TRINITY_DN158596_c9_g1
GO:1901617	organic hydroxy compound biosynthetic process	3	545	0.00724954	0.0338312	TRINITY_DN127284_c8_g1;TRINITY_DN144796_c3_g3;TRINITY_DN144796_c3_g5
GO:0006811	ion transport	8	3996	0.00730924	0.0339115	TRINITY_DN122799_c2_g3;TRINITY_DN152641_c1_g3;TRINITY_DN153831_c10_g1;TRINITY_DN153831_c10_g2;TRINITY_DN153831_c10_g4;TRINITY_DN153874_c4_g1;TRINITY_DN157448_c6_g3;TRINITY_DN159417_c19_g1
GO:0042180	cellular ketone metabolic process	3	551	0.00746964	0.0344553	TRINITY_DN144796_c3_g3;TRINITY_DN144796_c3_g5;TRINITY_DN149748_c1_g2
GO:0019218	regulation of steroid metabolic process	2	182	0.00778499	0.0356252	TRINITY_DN144796_c3_g3;TRINITY_DN144796_c3_g5
GO:0010121	arginine catabolic process to proline via ornithine	1	11	0.00794647	0.0356252	TRINITY_DN130092_c4_g1
GO:0015793	glycerol transport	1	11	0.00794647	0.0356252	TRINITY_DN157448_c6_g3
GO:0019493	arginine catabolic process to proline	1	11	0.00794647	0.0356252	TRINITY_DN130092_c4_g1
GO:0019544	arginine catabolic process to glutamate	1	11	0.00794647	0.0356252	TRINITY_DN130092_c4_g1
GO:0010557	positive regulation of macromolecule biosynthetic process	8	4061	0.00803083	0.0358023	TRINITY_DN127284_c8_g1;TRINITY_DN141575_c1_g1;TRINITY_DN141575_c1_g5;TRINITY_DN144796_c3_g3;TRINITY_DN144796_c3_g5;TRINITY_DN153831_c10_g1;TRINITY_DN153831_c10_g2;TRINITY_DN153831_c10_g4
GO:0044249	cellular biosynthetic process	24	21818	0.00848155	0.0373801	TRINITY_DN123771_c1_g5;TRINITY_DN127284_c8_g1;TRINITY_DN129982_c5_g4;TRINITY_DN130092_c4_g1;TRINITY_DN132068_c1_g1;TRINITY_DN139283_c4_g1;TRINITY_DN140760_c5_g2;TRINITY_DN140760_c5_g3;TRINITY_DN141575_c1_g1;TRINITY_DN141575_c1_g5;TRINITY_DN141916_c9_g1;TRINITY_DN141916_c9_g2;TRINITY_DN141916_c9_g4;TRINITY_DN144796_c3_g3;TRINITY_DN144796_c3_g5;TRINITY_DN147656_c3_g4;TRINITY_DN147656_c3_g7;TRINITY_…
GO:1903650	negative regulation of cytoplasmic transport	2	192	0.00862695	0.0373801	TRINITY_DN144796_c3_g3;TRINITY_DN144796_c3_g5
GO:0006542	glutamine biosynthetic process	1	12	0.00866581	0.0373801	TRINITY_DN151939_c6_g5
GO:0010796	regulation of multivesicular body size	1	12	0.00866581	0.0373801	TRINITY_DN158394_c5_g1
GO:0070777	D-aspartate transport	1	12	0.00866581	0.0373801	TRINITY_DN159417_c19_g1
GO:0070779	D-aspartate import	1	12	0.00866581	0.0373801	TRINITY_DN159417_c19_g1
GO:0006836	neurotransmitter transport	3	590	0.00899693	0.0385997	TRINITY_DN152641_c1_g1;TRINITY_DN152641_c1_g3;TRINITY_DN159417_c19_g1
GO:0045833	negative regulation of lipid metabolic process	2	198	0.0091509	0.0388028	TRINITY_DN144796_c3_g3;TRINITY_DN144796_c3_g5
GO:0009069	serine family amino acid metabolic process	2	199	0.00923958	0.0388028	TRINITY_DN147656_c3_g4;TRINITY_DN147656_c3_g7
GO:0006814	sodium ion transport	3	597	0.009289	0.0388028	TRINITY_DN153831_c10_g1;TRINITY_DN153831_c10_g2;TRINITY_DN153831_c10_g4
GO:0006114	glycerol biosynthetic process	1	13	0.00938464	0.0388028	TRINITY_DN127284_c8_g1
GO:0015801	aromatic amino acid transport	1	13	0.00938464	0.0388028	TRINITY_DN153874_c4_g1
GO:0032511	late endosome to vacuole transport via multivesicular body sorting pathway	1	13	0.00938464	0.0388028	TRINITY_DN158394_c5_g1
GO:0043328	protein targeting to vacuole involved in ubiquitin-dependent protein catabolic process via the multivesicular body sorting pathway	1	13	0.00938464	0.0388028	TRINITY_DN158394_c5_g1
GO:0045935	positive regulation of nucleobase-containing compound metabolic process	8	4191	0.00963556	0.039635	TRINITY_DN127284_c8_g1;TRINITY_DN141575_c1_g1;TRINITY_DN141575_c1_g5;TRINITY_DN144796_c3_g3;TRINITY_DN144796_c3_g5;TRINITY_DN153831_c10_g1;TRINITY_DN153831_c10_g2;TRINITY_DN153831_c10_g4
GO:0015851	nucleobase transport	1	14	0.010103	0.0413444	TRINITY_DN157448_c6_g3
GO:0019217	regulation of fatty acid metabolic process	2	212	0.0104274	0.0424542	TRINITY_DN144796_c3_g3;TRINITY_DN144796_c3_g5
GO:0044282	small molecule catabolic process	4	1185	0.0105457	0.042718	TRINITY_DN130092_c4_g1;TRINITY_DN145070_c0_g1;TRINITY_DN147656_c3_g4;TRINITY_DN147656_c3_g7
GO:0043270	positive regulation of ion transport	3	632	0.0108326	0.0436585	TRINITY_DN153831_c10_g1;TRINITY_DN153831_c10_g2;TRINITY_DN153831_c10_g4
GO:0015722	canalicular bile acid transport	1	16	0.0115381	0.0455811	TRINITY_DN157448_c6_g3
GO:0019401	alditol biosynthetic process	1	16	0.0115381	0.0455811	TRINITY_DN127284_c8_g1
GO:0071918	urea transmembrane transport	1	16	0.0115381	0.0455811	TRINITY_DN157448_c6_g3
GO:0097089	methyl-branched fatty acid metabolic process	1	16	0.0115381	0.0455811	TRINITY_DN145070_c0_g1
GO:0031328	positive regulation of cellular biosynthetic process	8	4335	0.011684	0.0459303	TRINITY_DN127284_c8_g1;TRINITY_DN141575_c1_g1;TRINITY_DN141575_c1_g5;TRINITY_DN144796_c3_g3;TRINITY_DN144796_c3_g5;TRINITY_DN153831_c10_g1;TRINITY_DN153831_c10_g2;TRINITY_DN153831_c10_g4
GO:0090080	positive regulation of MAPKKK cascade by fibroblast growth factor receptor signaling pathway	1	17	0.0122549	0.0479382	TRINITY_DN152260_c3_g1
GO:0060021	palate development	2	232	0.0123792	0.0481883	TRINITY_DN144796_c3_g3;TRINITY_DN144796_c3_g5
GO:0007417	central nervous system development	6	2691	0.0125292	0.0485355	TRINITY_DN152641_c1_g1;TRINITY_DN152641_c1_g3;TRINITY_DN153831_c10_g1;TRINITY_DN153831_c10_g2;TRINITY_DN153831_c10_g4;TRINITY_DN159417_c19_g1
GO:0009891	positive regulation of biosynthetic process	8	4401	0.012725	0.0490557	TRINITY_DN127284_c8_g1;TRINITY_DN141575_c1_g1;TRINITY_DN141575_c1_g5;TRINITY_DN144796_c3_g3;TRINITY_DN144796_c3_g5;TRINITY_DN153831_c10_g1;TRINITY_DN153831_c10_g2;TRINITY_DN153831_c10_g4
GO:0060349	bone morphogenesis	2	236	0.0127873	0.0490591	TRINITY_DN144796_c3_g3;TRINITY_DN144796_c3_g5
