# Supplementary material for: Comparative analysis of the daily liver transcriptomes in wild nocturnal bats
Source: BMC Genomics. 2022 Aug 10;23:572. doi: 10.1186/s12864-022-08823-y (PMC9367025; doi:10.1186/s12864-022-08823-y)
Supplement: Supplementary file 9 — Additional file 9: Table S8. KEGG enrichment data of seven cluster genes conducted by trend analysis. [file 12864_2022_8823_MOESM9_ESM.xlsx]

## Sheet: cluster1
Comparative Analysis of the Daily Liver Transcriptomes in Wild Nocturnal Bats
Yujia Chu1, Jingjing Li1, Lei Feng2, Guoting Zhang1, Hui Wu1, Tinglei Jiang2, Hui Wang1* and Jiang Feng1, 2*
Table S8. KEGG enrichment data of seven cluster genes conducted by trend analysis.
KEGG_A_class	KEGG_B_class	Pathway	out (801)	All (9176)	Pvalue	Qvalue	Pathway ID	Gene ID	K_IDs
Kegg pathways significantly enriched by DEGs of cluster1.
Metabolism	Amino acid metabolism	Glycine, serine and threonine metabolism	2	100	0.0146189	0.27045	ko00260	TRINITY_DN150191_c2_g1;TRINITY_DN138817_c0_g1	K00643+K00643

## Sheet: cluster3
Table S8. KEGG enrichment data of trend module genes.
KEGG_A_class	KEGG_B_class	Pathway	out (37)	All (9095)	Pvalue	Qvalue	Pathway ID	Genes	K_IDs
Kegg pathways significantly enriched by DEGs of cluster3.
Genetic Information Processing	Folding, sorting and degradation	Protein processing in endoplasmic reticulum	9	230	2.42877e-07	2.35591e-05	ko04141	TRINITY_DN152564_c7_g4;TRINITY_DN149034_c3_g2;TRINITY_DN147493_c4_g1;TRINITY_DN135296_c4_g3;TRINITY_DN145242_c2_g2;TRINITY_DN145242_c2_g1;TRINITY_DN135296_c4_g1;TRINITY_DN156320_c1_g1;TRINITY_DN141399_c1_g2	K09487+K10956+K09486+K04079+K09490+K09490+K04079+K09540+K09517
Genetic Information Processing	Folding, sorting and degradation	Protein export	4	40	1.90802e-05	0.000925387	ko03060	TRINITY_DN149034_c3_g2;TRINITY_DN145242_c2_g2;TRINITY_DN145242_c2_g1;TRINITY_DN156320_c1_g1	K10956+K09490+K09490+K09540
Organismal Systems	Endocrine system	Estrogen signaling pathway	5	145	0.000277785	0.00898171	ko04915	TRINITY_DN152564_c7_g4;TRINITY_DN151056_c0_g5;TRINITY_DN147165_c2_g1;TRINITY_DN135296_c4_g3;TRINITY_DN135296_c4_g1	K09487+K09571+K09571+K04079+K04079
Organismal Systems	Immune system	Antigen processing and presentation	4	100	0.000687848	0.0166803	ko04612	TRINITY_DN135296_c4_g3;TRINITY_DN145242_c2_g2;TRINITY_DN145242_c2_g1;TRINITY_DN135296_c4_g1	K04079+K09490+K09490+K04079
Human Diseases	Neurodegenerative diseases	Prion diseases	3	49	0.00100395	0.0194766	ko05020	TRINITY_DN155682_c9_g3;TRINITY_DN145242_c2_g2;TRINITY_DN145242_c2_g1	K03995+K09490+K09490
Environmental Information Processing	Signal transduction	PI3K-Akt signaling pathway	7	493	0.00328065	0.0530371	ko04151	TRINITY_DN152564_c7_g4;TRINITY_DN135296_c4_g3;TRINITY_DN157049_c4_g1;TRINITY_DN153990_c5_g2;TRINITY_DN153990_c5_g1;TRINITY_DN156776_c3_g1;TRINITY_DN135296_c4_g1	K09487+K04079+K06493+K01084+K01084+K06856+K04079
Organismal Systems	Immune system	IL-17 signaling pathway	3	88	0.00536332	0.0672757	ko04657	TRINITY_DN152564_c7_g4;TRINITY_DN135296_c4_g3;TRINITY_DN135296_c4_g1	K09487+K04079+K04079
Human Diseases	Cardiovascular diseases	Fluid shear stress and atherosclerosis	4	177	0.00554851	0.0672757	ko05418	TRINITY_DN152564_c7_g4;TRINITY_DN135296_c4_g3;TRINITY_DN157049_c4_g1;TRINITY_DN135296_c4_g1	K09487+K04079+K06493+K04079
Organismal Systems	Environmental adaptation	Circadian rhythm	2	35	0.00880608	0.09491	ko04710	TRINITY_DN156388_c5_g1;TRINITY_DN156388_c5_g3	K08534+K08533
Cellular Processes	Transport and catabolism	Phagosome	4	217	0.0112397	0.109025	ko04145	TRINITY_DN157624_c11_g1;TRINITY_DN149034_c3_g2;TRINITY_DN157049_c4_g1;TRINITY_DN156776_c3_g1	K10415+K10956+K06493+K06856
Metabolism	Carbohydrate metabolism	Galactose metabolism	2	44	0.0136837	0.113942	ko00052	TRINITY_DN153990_c5_g2;TRINITY_DN153990_c5_g1	K01084+K01084
Organismal Systems	Endocrine system	Thyroid hormone synthesis	3	130	0.015561	0.113942	ko04918	TRINITY_DN152564_c7_g4;TRINITY_DN145242_c2_g2;TRINITY_DN145242_c2_g1	K09487+K09490+K09490
Organismal Systems	Endocrine system	PPAR signaling pathway	3	133	0.0165343	0.113942	ko03320	TRINITY_DN140116_c3_g5;TRINITY_DN140116_c3_g3;TRINITY_DN151240_c7_g1	K17284+K17284+K09025
Organismal Systems	Immune system	Th17 cell differentiation	3	136	0.0175413	0.113942	ko04659	TRINITY_DN156388_c5_g1;TRINITY_DN135296_c4_g3;TRINITY_DN135296_c4_g1	K08534+K04079+K04079
Human Diseases	Cancers	Prostate cancer	3	139	0.018582	0.113942	ko05215	TRINITY_DN152564_c7_g4;TRINITY_DN135296_c4_g3;TRINITY_DN135296_c4_g1	K09487+K04079+K04079
Metabolism	Metabolism of cofactors and vitamins	Nicotinate and nicotinamide metabolism	2	52	0.0187945	0.113942	ko00760	TRINITY_DN139986_c4_g5;TRINITY_DN139986_c4_g1	K00541+K00541
Metabolism	Carbohydrate metabolism	Starch and sucrose metabolism	2	55	0.0208885	0.119187	ko00500	TRINITY_DN153990_c5_g2;TRINITY_DN153990_c5_g1	K01084+K01084
Cellular Processes	Cell growth and death	Ferroptosis	2	58	0.0230755	0.124351	ko04216	TRINITY_DN124131_c4_g1;TRINITY_DN154856_c3_g1	K11204+K11204
Organismal Systems	Digestive system	Carbohydrate digestion and absorption	2	64	0.0277186	0.141511	ko04973	TRINITY_DN153990_c5_g2;TRINITY_DN153990_c5_g1	K01084+K01084
Environmental Information Processing	Signal transduction	FoxO signaling pathway	3	179	0.0357111	0.171406	ko04068	TRINITY_DN153990_c5_g2;TRINITY_DN153990_c5_g1;TRINITY_DN147213_c1_g1	K01084+K01084+K04288
Metabolism	Metabolism of other amino acids	Glutathione metabolism	2	75	0.0371085	0.171406	ko00480	TRINITY_DN124131_c4_g1;TRINITY_DN154856_c3_g1	K11204+K11204
Human Diseases	Endocrine and metabolic diseases	Maturity onset diabetes of the young	1	12	0.0477687	0.208933	ko04950	TRINITY_DN158854_c8_g4	K08036
Metabolism	Amino acid metabolism	Cysteine and methionine metabolism	2	88	0.0495408	0.208933	ko00270	TRINITY_DN124131_c4_g1;TRINITY_DN154856_c3_g1	K11204+K11204

## Sheet: cluster6
Table S8. KEGG enrichment data of trend module genes.
KEGG_A_class	KEGG_B_class	Pathway	out (27)	All (9095)	Pvalue	Qvalue	Pathway ID	Genes	K_IDs
Kegg pathways significantly enriched by DEGs of cluster6.
Metabolism	Lipid metabolism	Fatty acid biosynthesis	2	19	0.00140685	0.138615	ko00061	TRINITY_DN158756_c5_g2;TRINITY_DN155702_c2_g4	K00665+K00665
Human Diseases	Infectious diseases	Leishmaniasis	3	111	0.00418111	0.138615	ko05140	TRINITY_DN138248_c1_g1;TRINITY_DN124498_c0_g1;TRINITY_DN132688_c4_g2	K06856+K06856+K04448
Organismal Systems	Immune system	B cell receptor signaling pathway	3	123	0.00557096	0.138615	ko04662	TRINITY_DN138248_c1_g1;TRINITY_DN124498_c0_g1;TRINITY_DN132688_c4_g2	K06856+K06856+K04448
Metabolism	Metabolism of cofactors and vitamins	One carbon pool by folate	2	41	0.00648049	0.138615	ko00670	TRINITY_DN154417_c5_g6;TRINITY_DN154417_c5_g2	K13402+K13402
Human Diseases	Immune diseases	Rheumatoid arthritis	3	136	0.00735768	0.138615	ko05323	TRINITY_DN138248_c1_g1;TRINITY_DN124498_c0_g1;TRINITY_DN132688_c4_g2	K06856+K06856+K04448
Human Diseases	Infectious diseases	Epstein-Barr virus infection	4	287	0.00960973	0.138615	ko05169	TRINITY_DN138248_c1_g1;TRINITY_DN124498_c0_g1;TRINITY_DN144266_c4_g3;TRINITY_DN132688_c4_g2	K06856+K06856+K03283+K04448
Human Diseases	Cancers	Transcriptional misregulation in cancers	3	160	0.0114666	0.138615	ko05202	TRINITY_DN138248_c1_g1;TRINITY_DN124498_c0_g1;TRINITY_DN155671_c1_g1	K06856+K06856+K16060
Environmental Information Processing	Signal transduction	NF-kappa B signaling pathway	3	163	0.0120567	0.138615	ko04064	TRINITY_DN138248_c1_g1;TRINITY_DN124498_c0_g1;TRINITY_DN155671_c1_g1	K06856+K06856+K16060
Human Diseases	Infectious diseases	Measles	3	169	0.0132891	0.138615	ko05162	TRINITY_DN138248_c1_g1;TRINITY_DN124498_c0_g1;TRINITY_DN144266_c4_g3	K06856+K06856+K03283
Environmental Information Processing	Signal transduction	HIF-1 signaling pathway	3	170	0.0135012	0.138615	ko04066	TRINITY_DN136344_c1_g4;TRINITY_DN150242_c2_g2;TRINITY_DN152215_c0_g4	K01623+K00510+K09592
Organismal Systems	Immune system	Toll and Imd signaling pathway	2	60	0.0135126	0.138615	ko04624	TRINITY_DN132688_c4_g2;TRINITY_DN155671_c1_g1	K04448+K16060
Human Diseases	Immune diseases	Asthma	2	60	0.0135126	0.138615	ko05310	TRINITY_DN138248_c1_g1;TRINITY_DN124498_c0_g1	K06856+K06856
Metabolism	Metabolism of cofactors and vitamins	Retinol metabolism	2	64	0.0152791	0.138615	ko00830	TRINITY_DN143248_c2_g6;TRINITY_DN149938_c0_g2	K07413+K07412
Human Diseases	Immune diseases	Primary immunodeficiency	2	64	0.0152791	0.138615	ko05340	TRINITY_DN138248_c1_g1;TRINITY_DN124498_c0_g1	K06856+K06856
Metabolism	Lipid metabolism	Steroid hormone biosynthesis	2	67	0.0166659	0.138615	ko00140	TRINITY_DN143248_c2_g6;TRINITY_DN149938_c0_g2	K07413+K07412
Metabolism	Lipid metabolism	Arachidonic acid metabolism	2	70	0.0181047	0.138615	ko00590	TRINITY_DN143248_c2_g6;TRINITY_DN149938_c0_g2	K07413+K07412
Human Diseases	Infectious diseases	African trypanosomiasis	2	71	0.0185957	0.138615	ko05143	TRINITY_DN138248_c1_g1;TRINITY_DN124498_c0_g1	K06856+K06856
Human Diseases	Cancers	Chemical carcinogenesis	2	73	0.0195945	0.138615	ko05204	TRINITY_DN143248_c2_g6;TRINITY_DN149938_c0_g2	K07413+K07412
Metabolism	Global and overview maps	Fatty acid metabolism	2	77	0.0216587	0.138615	ko01212	TRINITY_DN158756_c5_g2;TRINITY_DN155702_c2_g4	K00665+K00665
Human Diseases	Immune diseases	Allograft rejection	2	77	0.0216587	0.138615	ko05330	TRINITY_DN138248_c1_g1;TRINITY_DN124498_c0_g1	K06856+K06856
Organismal Systems	Endocrine system	Insulin signaling pathway	3	211	0.0239027	0.138668	ko04910	TRINITY_DN158756_c5_g2;TRINITY_DN147622_c1_g1;TRINITY_DN155702_c2_g4	K00665+K04695+K00665
Human Diseases	Immune diseases	Autoimmune thyroid disease	2	82	0.0243607	0.138668	ko05320	TRINITY_DN138248_c1_g1;TRINITY_DN124498_c0_g1	K06856+K06856
Organismal Systems	Immune system	Intestinal immune network for IgA production	2	83	0.024917	0.138668	ko04672	TRINITY_DN138248_c1_g1;TRINITY_DN124498_c0_g1	K06856+K06856
Organismal Systems	Immune system	IL-17 signaling pathway	2	88	0.0277762	0.147021	ko04657	TRINITY_DN132688_c4_g2;TRINITY_DN148517_c3_g3	K04448+K04449
Human Diseases	Cancers	Renal cell carcinoma	2	90	0.0289555	0.147021	ko05211	TRINITY_DN132688_c4_g2;TRINITY_DN152215_c0_g4	K04448+K09592
Genetic Information Processing	Folding, sorting and degradation	Protein processing in endoplasmic reticulum	3	230	0.0298636	0.147021	ko04141	TRINITY_DN143015_c1_g2;TRINITY_DN144266_c4_g3;TRINITY_DN156281_c1_g1	K09502+K03283+K10086
Organismal Systems	Immune system	Fc epsilon RI signaling pathway	2	98	0.0338698	0.160568	ko04664	TRINITY_DN138248_c1_g1;TRINITY_DN124498_c0_g1	K06856+K06856
Human Diseases	Cardiovascular diseases	Viral myocarditis	2	108	0.040437	0.184855	ko05416	TRINITY_DN138248_c1_g1;TRINITY_DN124498_c0_g1	K06856+K06856
Human Diseases	Immune diseases	Systemic lupus erythematosus	2	113	0.0438885	0.19006	ko05322	TRINITY_DN138248_c1_g1;TRINITY_DN124498_c0_g1	K06856+K06856
Human Diseases	Infectious diseases	Staphylococcus aureus infection	2	115	0.0452993	0.19006	ko05150	TRINITY_DN138248_c1_g1;TRINITY_DN124498_c0_g1	K06856+K06856
Human Diseases	Cancers	Pathways in cancer	5	676	0.0460301	0.19006	ko05200	TRINITY_DN145416_c0_g2;TRINITY_DN132688_c4_g2;TRINITY_DN150242_c2_g2;TRINITY_DN152215_c0_g4;TRINITY_DN155671_c1_g1	K04198+K04448+K00510+K09592+K16060

## Sheet: cluster7
Table S8. KEGG enrichment data of trend module genes.
KEGG_A_class	KEGG_B_class	Pathway	out (17)	All (9095)	Pvalue	Qvalue	Pathway ID	Genes	K_IDs
Kegg pathways significantly enriched by DEGs of cluster7.
Metabolism	Metabolism of other amino acids	Selenocompound metabolism	2	25	0.00096194	0.0325458	ko00450	TRINITY_DN157677_c6_g3;TRINITY_DN157677_c6_g8	K01763+K01763
Metabolism	Global and overview maps	Metabolic pathways	10	2100	0.00161431	0.0325458	ko01100	TRINITY_DN142171_c5_g2;TRINITY_DN137910_c2_g4;TRINITY_DN159506_c10_g1;TRINITY_DN159032_c3_g2;TRINITY_DN157677_c6_g3;TRINITY_DN157677_c6_g8;TRINITY_DN119409_c1_g1;TRINITY_DN152001_c1_g1;TRINITY_DN143926_c0_g1;TRINITY_DN151725_c3_g3	K10244+K07425+K00629+K15680+K01763+K01763+K01834+K00940+K05350+K01834
Metabolism	Metabolism of terpenoids and polyketides	Terpenoid backbone biosynthesis	2	40	0.00246017	0.0325458	ko00900	TRINITY_DN158113_c8_g2;TRINITY_DN131831_c2_g2	K11778+K11778
Organismal Systems	Endocrine system	Glucagon signaling pathway	3	155	0.00276985	0.0325458	ko04922	TRINITY_DN155664_c1_g2;TRINITY_DN119409_c1_g1;TRINITY_DN151725_c3_g3	K07190+K01834+K01834
Metabolism	Xenobiotics biodegradation and metabolism	Metabolism of xenobiotics by cytochrome P450	2	62	0.00582208	0.0547275	ko00980	TRINITY_DN159032_c3_g2;TRINITY_DN123168_c2_g7	K15680+K00799
Human Diseases	Cancers	Chemical carcinogenesis	2	73	0.0079942	0.0626212	ko05204	TRINITY_DN159032_c3_g2;TRINITY_DN123168_c2_g7	K15680+K00799
Metabolism	Xenobiotics biodegradation and metabolism	Drug metabolism - other enzymes	2	97	0.0137959	0.0763432	ko00983	TRINITY_DN123168_c2_g7;TRINITY_DN152001_c1_g1	K00799+K00940
Human Diseases	Cancers	Central carbon metabolism in cancer	2	99	0.0143422	0.0763432	ko05230	TRINITY_DN119409_c1_g1;TRINITY_DN151725_c3_g3	K01834+K01834
Metabolism	Amino acid metabolism	Glycine, serine and threonine metabolism	2	100	0.0146189	0.0763432	ko00260	TRINITY_DN119409_c1_g1;TRINITY_DN151725_c3_g3	K01834+K01834
Metabolism	Carbohydrate metabolism	Glycolysis / Gluconeogenesis	2	117	0.0196721	0.0924588	ko00010	TRINITY_DN119409_c1_g1;TRINITY_DN151725_c3_g3	K01834+K01834
Metabolism	Global and overview maps	Biosynthesis of amino acids	2	167	0.0380486	0.162571	ko01230	TRINITY_DN119409_c1_g1;TRINITY_DN151725_c3_g3	K01834+K01834
Environmental Information Processing	Signal transduction	Jak-STAT signaling pathway	2	182	0.0444806	0.174216	ko04630	TRINITY_DN155674_c1_g1;TRINITY_DN155674_c1_g3	K05136+K05136

## Sheet: cluster8
Table S8. KEGG enrichment data of trend module genes.
KEGG_A_class	KEGG_B_class	Pathway	out (26)	All (9095)	Pvalue	Qvalue	Pathway ID	Genes	K_IDs
Kegg pathways significantly enriched by DEGs of cluster8.
Metabolism	Lipid metabolism	Biosynthesis of unsaturated fatty acids	4	41	4.94611e-06	0.000583641	ko01040	TRINITY_DN125255_c2_g1;TRINITY_DN128099_c3_g3;TRINITY_DN153827_c2_g2;TRINITY_DN153827_c2_g4	K10224+K10224+K10226+K10226
Metabolism	Global and overview maps	Fatty acid metabolism	4	77	6.16391e-05	0.00363671	ko01212	TRINITY_DN125255_c2_g1;TRINITY_DN128099_c3_g3;TRINITY_DN153827_c2_g2;TRINITY_DN153827_c2_g4	K10224+K10224+K10226+K10226
Human Diseases	Infectious diseases	Pathogenic Escherichia coli infection	3	78	0.00136882	0.0538401	ko05130	TRINITY_DN141481_c7_g2;TRINITY_DN123042_c0_g5;TRINITY_DN159263_c13_g5	K07374+K02677+K07375
Metabolism	Lipid metabolism	alpha-Linolenic acid metabolism	2	35	0.00441254	0.0814935	ko00592	TRINITY_DN153827_c2_g2;TRINITY_DN153827_c2_g4	K10226+K10226
Cellular Processes	Cellular community - eukaryotes	Gap junction	3	121	0.00477686	0.0814935	ko04540	TRINITY_DN141481_c7_g2;TRINITY_DN123042_c0_g5;TRINITY_DN159263_c13_g5	K07374+K02677+K07375
Organismal Systems	Digestive system	Salivary secretion	3	121	0.00477686	0.0814935	ko04970	TRINITY_DN123042_c0_g5;TRINITY_DN149551_c1_g9;TRINITY_DN124401_c0_g3	K02677+K04136+K04136
Organismal Systems	Endocrine system	Parathyroid hormone synthesis, secretion and action	3	125	0.005231	0.0814935	ko04928	TRINITY_DN123042_c0_g5;TRINITY_DN122196_c0_g1;TRINITY_DN149918_c1_g4	K02677+K07763+K07763
Organismal Systems	Endocrine system	GnRH signaling pathway	3	132	0.00608689	0.0814935	ko04912	TRINITY_DN123042_c0_g5;TRINITY_DN122196_c0_g1;TRINITY_DN149918_c1_g4	K02677+K07763+K07763
Organismal Systems	Endocrine system	PPAR signaling pathway	3	133	0.0062156	0.0814935	ko03320	TRINITY_DN152145_c1_g1;TRINITY_DN153827_c2_g2;TRINITY_DN153827_c2_g4	K00864+K10226+K10226
Organismal Systems	Digestive system	Cholesterol metabolism	2	48	0.00817697	0.0964883	ko04979	TRINITY_DN154480_c3_g1;TRINITY_DN141273_c2_g3	K05664+K08760
Environmental Information Processing	Signal transduction	Calcium signaling pathway	4	309	0.0108194	0.116063	ko04020	TRINITY_DN144840_c0_g1;TRINITY_DN123042_c0_g5;TRINITY_DN149551_c1_g9;TRINITY_DN124401_c0_g3	K04130+K02677+K04136+K04136
Organismal Systems	Circulatory system	Vascular smooth muscle contraction	3	175	0.0131529	0.129336	ko04270	TRINITY_DN123042_c0_g5;TRINITY_DN149551_c1_g9;TRINITY_DN124401_c0_g3	K02677+K04136+K04136
Human Diseases	Infectious diseases	African trypanosomiasis	2	71	0.0173046	0.157072	ko05143	TRINITY_DN156918_c4_g2;TRINITY_DN123042_c0_g5	K01392+K02677
Organismal Systems	Environmental adaptation	Circadian rhythm - fly	1	8	0.0226508	0.169237	ko04711	TRINITY_DN144937_c1_g1	K02296
Organismal Systems	Circulatory system	Adrenergic signaling in cardiomyocytes	3	216	0.0229716	0.169237	ko04261	TRINITY_DN123042_c0_g5;TRINITY_DN149551_c1_g9;TRINITY_DN124401_c0_g3	K02677+K04136+K04136
Cellular Processes	Transport and catabolism	Phagosome	3	217	0.0232498	0.169237	ko04145	TRINITY_DN141481_c7_g2;TRINITY_DN159263_c13_g5;TRINITY_DN144054_c1_g4	K07374+K07375+K03990
Environmental Information Processing	Signal transduction	mTOR signaling pathway	3	221	0.0243817	0.169237	ko04150	TRINITY_DN155031_c4_g2;TRINITY_DN123042_c0_g5;TRINITY_DN155518_c4_g3	K20402+K02677+K08269
Organismal Systems	Endocrine system	Adipocytokine signaling pathway	2	99	0.032174	0.210918	ko04920	TRINITY_DN128492_c1_g2;TRINITY_DN159117_c7_g1	K07297+K01946
Environmental Information Processing	Signaling molecules and interaction	Neuroactive ligand-receptor interaction	3	291	0.0489787	0.297762	ko04080	TRINITY_DN144840_c0_g1;TRINITY_DN149551_c1_g9;TRINITY_DN124401_c0_g3	K04130+K04136+K04136

## Sheet: cluster10
Table S8. KEGG enrichment data of trend module genes.
KEGG_A_class	KEGG_B_class	Pathway	out (17)	All (9095)	Pvalue	Qvalue	Pathway ID	Genes	K_IDs
Kegg pathways significantly enriched by DEGs of cluster10.
Genetic Information Processing	Folding, sorting and degradation	Protein processing in endoplasmic reticulum	6	230	2.4015e-06	0.000172908	ko04141	TRINITY_DN140877_c2_g2;TRINITY_DN153558_c4_g3;TRINITY_DN135293_c0_g3;TRINITY_DN138111_c2_g1;TRINITY_DN158083_c6_g1;TRINITY_DN143063_c2_g3	K03283+K14006+K09485+K09507+K10601+K03283
Organismal Systems	Immune system	Antigen processing and presentation	3	100	0.000784159	0.0282297	ko04612	TRINITY_DN140877_c2_g2;TRINITY_DN149827_c1_g1;TRINITY_DN143063_c2_g3	K03283+K05870+K03283
Organismal Systems	Environmental adaptation	Circadian rhythm	2	35	0.001887	0.0384408	ko04710	TRINITY_DN152125_c2_g2;TRINITY_DN149827_c1_g1	K08532+K05870
Organismal Systems	Endocrine system	Estrogen signaling pathway	3	145	0.00229089	0.0384408	ko04915	TRINITY_DN140877_c2_g2;TRINITY_DN149827_c1_g1;TRINITY_DN143063_c2_g3	K03283+K05870+K03283
Human Diseases	Endocrine and metabolic diseases	Insulin resistance	3	153	0.0026695	0.0384408	ko04931	TRINITY_DN140597_c2_g1;TRINITY_DN156750_c4_g3;TRINITY_DN149827_c1_g1	K00820+K07189+K05870
Human Diseases	Neurodegenerative diseases	Prion diseases	2	49	0.00367272	0.0421208	ko05020	TRINITY_DN140877_c2_g2;TRINITY_DN143063_c2_g3	K03283+K03283
Human Diseases	Infectious diseases	Influenza A	3	178	0.00409508	0.0421208	ko05164	TRINITY_DN140877_c2_g2;TRINITY_DN138111_c2_g1;TRINITY_DN143063_c2_g3	K03283+K09507+K03283
Human Diseases	Infectious diseases	Legionellosis	2	82	0.0100031	0.0876884	ko05134	TRINITY_DN140877_c2_g2;TRINITY_DN143063_c2_g3	K03283+K03283
Organismal Systems	Aging	Longevity regulating pathway - multiple species	2	86	0.010961	0.0876884	ko04213	TRINITY_DN140877_c2_g2;TRINITY_DN143063_c2_g3	K03283+K03283
Metabolism	Amino acid metabolism	Alanine, aspartate and glutamate metabolism	2	94	0.012994	0.0935567	ko00250	TRINITY_DN140597_c2_g1;TRINITY_DN122192_c1_g3	K00820+K01755
Human Diseases	Infectious diseases	Toxoplasmosis	2	134	0.025357	0.165973	ko05145	TRINITY_DN140877_c2_g2;TRINITY_DN143063_c2_g3	K03283+K03283
Human Diseases	Infectious diseases	Measles	2	169	0.0388833	0.2333	ko05162	TRINITY_DN140877_c2_g2;TRINITY_DN143063_c2_g3	K03283+K03283

## Sheet: cluster11
Table S8. KEGG enrichment data of trend module genes.
KEGG_A_class	KEGG_B_class	Pathway	out (13)	All (9095)	Pvalue	Qvalue	Pathway ID	Genes	K_IDs
Kegg pathways significantly enriched by DEGs of cluster11.
Organismal Systems	Endocrine system	PPAR signaling pathway	2	133	0.0148978	0.320226	ko03320	TRINITY_DN141373_c2_g1;TRINITY_DN130012_c0_g3	K01596+K00232
Metabolism	Amino acid metabolism	Valine, leucine and isoleucine biosynthesis	1	11	0.0156196	0.320226	ko00290	TRINITY_DN125912_c0_g2	K17989
Metabolism	Global and overview maps	Metabolic pathways	7	2100	0.0156849	0.320226	ko01100	TRINITY_DN125912_c0_g2;TRINITY_DN159170_c5_g2;TRINITY_DN156387_c7_g2;TRINITY_DN124995_c0_g1;TRINITY_DN141373_c2_g1;TRINITY_DN130012_c0_g3;TRINITY_DN152999_c2_g1	K17989+K04718+K13809+K02137+K01596+K00232+K00746
Environmental Information Processing	Signal transduction	Jak-STAT signaling pathway	2	182	0.0268741	0.320226	ko04630	TRINITY_DN131122_c1_g1;TRINITY_DN159574_c3_g1	K04701+K04377
Human Diseases	Cancers	Hepatocellular carcinoma	2	182	0.0268741	0.320226	ko05225	TRINITY_DN159574_c3_g1;TRINITY_DN125398_c0_g1	K04377+K00799
Metabolism	Glycan biosynthesis and metabolism	Glycosaminoglycan biosynthesis - chondroitin sulfate / dermatan sulfate	1	28	0.0393165	0.320226	ko00532	TRINITY_DN152999_c2_g1	K00746
Metabolism	Lipid metabolism	alpha-Linolenic acid metabolism	1	35	0.0489201	0.320226	ko00592	TRINITY_DN130012_c0_g3	K00232

## Sheet: cluster13
Table S8. KEGG enrichment data of trend module genes.
KEGG_A_class	KEGG_B_class	Pathway	out (16)	All (9095)	Pvalue	Qvalue	Pathway ID	Genes	K_IDs
Kegg pathways significantly enriched by DEGs of cluster13.
Cellular Processes	Cell growth and death	Ferroptosis	3	58	0.00012995	0.0101361	ko04216	TRINITY_DN149296_c2_g4;TRINITY_DN149296_c2_g2;TRINITY_DN151544_c2_g1	K14685+K14685+K04451
Cellular Processes	Transport and catabolism	Peroxisome	3	152	0.00218438	0.0683603	ko04146	TRINITY_DN147410_c1_g1;TRINITY_DN140840_c2_g4;TRINITY_DN140840_c2_g1	K08764+K13239+K13239
Metabolism	Carbohydrate metabolism	Galactose metabolism	2	44	0.00262924	0.0683603	ko00052	TRINITY_DN156302_c7_g1;TRINITY_DN151805_c3_g5	K01785+K01835
Metabolism	Lipid metabolism	Fatty acid degradation	2	68	0.00617755	0.120462	ko00071	TRINITY_DN140840_c2_g4;TRINITY_DN140840_c2_g1	K13239+K13239
Organismal Systems	Digestive system	Mineral absorption	2	80	0.00846479	0.132051	ko04978	TRINITY_DN149296_c2_g4;TRINITY_DN149296_c2_g2	K14685+K14685
Cellular Processes	Cell growth and death	p53 signaling pathway	2	99	0.0127445	0.14476	ko04115	TRINITY_DN151544_c2_g1;TRINITY_DN137480_c0_g1	K04451+K10136
Metabolism	Amino acid metabolism	Glycine, serine and threonine metabolism	2	100	0.0129913	0.14476	ko00260	TRINITY_DN117086_c0_g1;TRINITY_DN156092_c8_g6	K00600+K00542
Metabolism	Carbohydrate metabolism	Glycolysis / Gluconeogenesis	2	117	0.0175033	0.170657	ko00010	TRINITY_DN156302_c7_g1;TRINITY_DN151805_c3_g5	K01785+K01835

## Sheet: cluster18
Table S8. KEGG enrichment data of trend module genes.
KEGG_A_class	KEGG_B_class	Pathway	out (15)	All (9095)	Pvalue	Qvalue	Pathway ID	Genes	K_IDs
Kegg pathways significantly enriched by DEGs of cluster18.
Metabolism	Glycan biosynthesis and metabolism	Glycosylphosphatidylinositol(GPI)-anchor biosynthesis	4	46	7.50613e-07	1.9516e-05	ko00563	TRINITY_DN140760_c5_g2;TRINITY_DN141916_c9_g2;TRINITY_DN141916_c9_g1;TRINITY_DN141916_c9_g4	K05310+K05310+K05310+K05310
Metabolism	Amino acid metabolism	Valine, leucine and isoleucine biosynthesis	2	11	0.000138452	0.00179987	ko00290	TRINITY_DN147656_c3_g4;TRINITY_DN147656_c3_g7	K17989+K17989
Metabolism	Global and overview maps	Biosynthesis of amino acids	3	167	0.00235179	0.0203822	ko01230	TRINITY_DN151939_c6_g5;TRINITY_DN147656_c3_g4;TRINITY_DN147656_c3_g7	K01915+K17989+K17989
Metabolism	Amino acid metabolism	Cysteine and methionine metabolism	2	88	0.00895523	0.058209	ko00270	TRINITY_DN147656_c3_g4;TRINITY_DN147656_c3_g7	K17989+K17989
Metabolism	Amino acid metabolism	Glycine, serine and threonine metabolism	2	100	0.0114488	0.0595335	ko00260	TRINITY_DN147656_c3_g4;TRINITY_DN147656_c3_g7	K17989+K17989
Environmental Information Processing	Signal transduction	HIF-1 signaling pathway	2	170	0.0310903	0.124386	ko04066	TRINITY_DN148702_c1_g1;TRINITY_DN148702_c1_g2	K04372+K04372
Organismal Systems	Nervous system	Glutamatergic synapse	2	177	0.0334886	0.124386	ko04724	TRINITY_DN151939_c6_g5;TRINITY_DN159417_c19_g1	K01915+K05613
Metabolism	Metabolism of other amino acids	Selenocompound metabolism	1	25	0.040478	0.131554	ko00450	TRINITY_DN149748_c1_g2	K00816
Organismal Systems	Endocrine system	Insulin signaling pathway	2	211	0.0461261	0.133253	ko04910	TRINITY_DN148702_c1_g1;TRINITY_DN148702_c1_g2	K04372+K04372
