# Supplementary material for: Comparative analysis of the daily liver transcriptomes in wild nocturnal bats
Source: BMC Genomics. 2022 Aug 10;23:572. doi: 10.1186/s12864-022-08823-y (PMC9367025; doi:10.1186/s12864-022-08823-y)
Supplement: Supplementary file 10 — Additional file 10: Table S9. Summary of qPCR primer sequences. [file 12864_2022_8823_MOESM10_ESM.xlsx]

## Sheet: Sheet1
Comparative Analysis of the Daily Liver Transcriptomes in Wild Nocturnal Bats
Yujia Chu1, Jingjing Li1, Lei Feng2, Guoting Zhang1, Hui Wu1, Tinglei Jiang2, Hui Wang1* and Jiang Feng1, 2*
Table S9. Summary of qPCR primer sequences.
Gene Name	Sequence of forward (F) and reverse (R) primers (5'-3')	Length
SEC61A1
	F:GTGTATGTGATGACGGGAATGT	22
	R:GGAAGCCCTGGAAATAGATG	20
FKBP4
	F:GGGGACCGAGTCTTTGTT	18
	R:CCGCCATCTTCCTCTTCT	18
HSP90AA1
	F:AGGTCAAAGGGAGCACG	17
	R:GAAGACAAGCCTGAAATCG	19
HSPA8
	F:TGCCGCTGCTATTGCTT	17
	R:GCTTGCGTTTGAACTCTGC	19
Bmal1
	F:CTCTCTGTTCCTAAGCAAGC	20
	R:CTCATTCATTCGTTCTGTCA	20
PRKCA
	F:CGCAGGTGTCGCATTTCA	18
	R:CAGTGCCAAGTTTGCTGTTTT	21
RORA
	F:CCAGCATCAGGCTTCTTT	18
	R:TGTTAGTATTCCGTCTTCTCG	21
Cry1
	F:AAACCAACAGGGCAATAG	18
	R:TGGGAAGAAGGAATGAAG	18
BHMT
	F:CAAATCCTCCATCTCCAATCA	21
	R:TCCGTGCCGAGTTTCAGTC	19
Hsp70
	F:GGCACGCTCACCTTCAT	17
	R:AACCATTCGTAGTTTCCACC	20
ACSL5
	F:AACCCGTGCCTCCTGAA	17
	R:TGTCTCCCTGGAAGAACCC	19
INSIG1
	F:TTAGAGGTTCTCCGTCCATT	20
	R:CTGCTTTCCCAGAGTCCA	18
TUBA4A
	F:ACGACTCCTTCACCACCTTC	20
	R:TGTTCGCAGCATCCTCTTT	19
C6PC
	F:ACCACCTCTTGGCTTTCTCC	20
	R:CCTCATCACCGTCTTCCTGTT	21
SEC23B
	F:GAATGAGTTGTCGGTCCAG	19
	R:AGGTGCCATCCAGTTTGT	18
BETA-actin
	F:CAAGTGCTTCTAAACGGAC	19
	R:CAAGGGAACAACAGGTAAC	19
18sRNA
	F:GTTCCTTTGGTCGCTCGCT	19
	R:GCTGCCTTCCTTGGATGTG	19
